# Supplementary material for: Trans-lesion synthesis and mismatch repair pathway crosstalk defines chemoresistance and hypermutation mechanisms in glioblastoma
Source: Nat Commun. 2024 Mar 4;15:1957. doi: 10.1038/s41467-024-45979-5 (PMC10912752; doi:10.1038/s41467-024-45979-5)
Supplement: Supplementary file 4 — Supplementary Data 1 [file 41467_2024_45979_MOESM4_ESM.xlsx]

## Sheet: DNA repair guide sequence
gene_ID	sgRNA_ID	Seq
ACVR1	DDRLib0001	GCCATCGTTGATGCTCAGTG
ACVR1	DDRLib0002	TTTTCTGGTACAAAGAACAG
ACVR1	DDRLib0003	ATAGTGCTGTCCATAGCTAG
ACVR1	DDRLib0004	TTTTGTGGGAAGTGGCCAGG
ACVR1	DDRLib0005	CTGGTGTAACAGGAACATCA
ACVR1	DDRLib0006	TCTAGATGAAACCATCCAGG
ACVR1	DDRLib0007	CCATGACTTCTCATCACGGG
ACVR1	DDRLib0008	TAGTCTGTGTGGATCAACAA
ACVR1	DDRLib0009	GGTAATGAGGACCACTGTGA
ACVR1	DDRLib0010	TATGAGGAAGGTAGTCTGTG
ALKBH2	DDRLib0011	CGTGAGGCCTGAAAATGTGT
ALKBH2	DDRLib0012	AGGGCTTTGGAGACAGCGTG
ALKBH2	DDRLib0013	ACTCAGCAGGCCCTAGCTGG
ALKBH2	DDRLib0014	AGTCCTGTTTGGCAAAGCTG
ALKBH2	DDRLib0015	GAAGAGCCAGCTGTGTTGGG
ALKBH2	DDRLib0016	GAGGAGACAAAGAAAGCACA
ALKBH2	DDRLib0017	AGAGAGGCCCCAGGGAATGG
ALKBH2	DDRLib0018	GAGTCCAGGTATTCGGGAAG
ALKBH2	DDRLib0019	TCACCCCAGAGACGTGATCC
ALKBH2	DDRLib0020	CCCAGGAAGCAGGCAACGTA
ALKBH3	DDRLib0021	AAGATGTTCCCTGGAAACAG
ALKBH3	DDRLib0022	ATGATGAACCCTCACTAGGG
ALKBH3	DDRLib0023	AGAGTAAGGAGTTGAAGGTG
ALKBH3	DDRLib0024	GGAAAGAGTGAAGATACCCT
ALKBH3	DDRLib0025	GGGACCTTGTTAATCATGGA
ALKBH3	DDRLib0026	TCTCATCTCAAATGTGCGTG
ALKBH3	DDRLib0027	AAGGAGCGACACAAGCTGAC
ALKBH3	DDRLib0028	GAATGGAGACTACACATATG
ALKBH3	DDRLib0029	AGCAACCAAGACTTACAGCA
ALKBH3	DDRLib0030	GTGATTCTTGAATAAGTGTA
APEX1	DDRLib0031	CCAAGAGCAGATCTTGAGTG
APEX1	DDRLib0032	GCGTGGGAAAAAGGGAGCGG
APEX1	DDRLib0033	CAAGATCTGCTCTTGGAATG
APEX1	DDRLib0034	CGGAAGACGGGGATGAGCTC
APEX1	DDRLib0035	CCACACTCAAGATCTGCTCT
APEX1	DDRLib0036	TAATCCTTTCTTCTTAATCC
APEX1	DDRLib0037	GCTCCCTTTTTCCCACGCTT
APEX1	DDRLib0038	ATGTGGATGGGCTTCGAGCC
APEX1	DDRLib0039	AAGGGAGCGGTGGCGGAAGA
APEX1	DDRLib0040	AATGCCGAAGCGTGGGAAAA
APEX2	DDRLib0041	TAAGGACAATGCTACCCCAG
APEX2	DDRLib0042	CCGAGCAGAAGCCCTCCTGG
APEX2	DDRLib0043	CAACGTGTACTGCCCCCATG
APEX2	DDRLib0044	ACCAACATCCCCATTCTGGG
APEX2	DDRLib0045	GGTAGCATTGTCCTTACAGA
APEX2	DDRLib0046	CATGGATGAGTTTACCCAAG
APEX2	DDRLib0047	AGCTTCAGCCGCAACCGTAG
APEX2	DDRLib0048	GTACACGTTGATTAGGGTCA
APEX2	DDRLib0049	AGCATTGTCCTTACAGAAGG
APEX2	DDRLib0050	AGAGCCCCTGGCTATCGTTG
APLF	DDRLib0051	GAGGCACCAGTAGTCTCATG
APLF	DDRLib0052	AGCAGCCAATCCTTGCCGAG
APLF	DDRLib0053	ATGAGGTAAATTAATCACGG
APLF	DDRLib0054	CAGAGGGTATAGAGAGAATG
APLF	DDRLib0055	CTTTCAGTACCAGCAATCAG
APLF	DDRLib0056	CAGCTAAACACAACCCAGCA
APLF	DDRLib0057	TTATGGAGGTGTACAAATCG
APLF	DDRLib0058	ACATCAGCAGAACAAGACAC
APLF	DDRLib0059	CTGAAGGAAACAAGGTCAAG
APLF	DDRLib0060	GTGATTGCAGAAAATGATTG
APTX	DDRLib0061	CGTAATTGGGAAGGACCAAG
APTX	DDRLib0062	GGTTTACAAAGATGAGCAGG
APTX	DDRLib0063	CCTTAAGCATATGCACACTG
APTX	DDRLib0064	ACCATTGGCTGGTCTTACCG
APTX	DDRLib0065	TCCACGGTAAGACCAGCCAA
APTX	DDRLib0066	TCTTCAAGCCTTGACTCCAG
APTX	DDRLib0067	GATAAAGGATAAATACCCAA
APTX	DDRLib0068	ACATCTTCATGTGATCAGCC
APTX	DDRLib0069	GGCAAGGAGAATCAAAATCC
APTX	DDRLib0070	AGGCTTGAAGATTTCTATGC
ARID1A	DDRLib0071	CCGTTATCTGGCCTTCACTG
ARID1A	DDRLib0072	ACCAAGTTGTATGAGCTGGG
ARID1A	DDRLib0073	TCTCCTTCACAGACACATAG
ARID1A	DDRLib0074	ACTTGCAACCAACCTCAATG
ARID1A	DDRLib0075	TCAACAAGAACAAAAAATGG
ARID1A	DDRLib0076	CAGACACATAGAGGCGATAG
ARID1A	DDRLib0077	GTGTCTGTGAAGGAGATTGG
ARID1A	DDRLib0078	ATTCAAAGGCATAGAGACAC
ARID1A	DDRLib0079	TGCTTGATGTGCCCACATTG
ARID1A	DDRLib0080	GCTGCAAAGATGTCTGGGGG
ARID1B	DDRLib0081	GTCTGCGTCAAAGAGATCGG
ARID1B	DDRLib0082	GTGCAAGATCGAACGTGGGG
ARID1B	DDRLib0083	AGAGCCTCTCTCTTCCATGA
ARID1B	DDRLib0084	CTTTGACGCAGACGTAGAGT
ARID1B	DDRLib0085	ACGGCAGGCAGACTTGAGAC
ARID1B	DDRLib0086	CTCTCTCTTCCATGAAGGTG
ARID1B	DDRLib0087	GTGCTGAAGACTTCCGGCGG
ARID1B	DDRLib0088	TGAGGTGCCAACGTTTAGGT
ARID1B	DDRLib0089	TCTTGCACTCAAAGGCAAAC
ARID1B	DDRLib0090	ACGTGGGGAGGAGCCCCCGC
ASH1L	DDRLib0091	GATAGGACTGACGGACCGGG
ASH1L	DDRLib0092	TTGGGTCACACTGCTCACAA
ASH1L	DDRLib0093	CTGTCTTATAGTAACCAGTG
ASH1L	DDRLib0094	CATCATTGAATACCTAGGGG
ASH1L	DDRLib0095	TATGGGAGTGAACTCAGATG
ASH1L	DDRLib0096	ATCGGGCCTCATTTCCCATG
ASH1L	DDRLib0097	CACTGGTTACTATAAGACAG
ASH1L	DDRLib0098	TTTGTGAGCAGTGTGACCCA
ASH1L	DDRLib0099	GCAGTGTGACCCAAGGCCTG
ASH1L	DDRLib0100	ATAACAGTCGATAGGACTGA
ATAD2	DDRLib0101	ATCCATAAGAGCTAGCAGGG
ATAD2	DDRLib0102	TCTTCTAAAAATGTGTCCAG
ATAD2	DDRLib0103	GATTGTCTAAGTAAATGGGT
ATAD2	DDRLib0104	CAACAGGCTTAGTAAACACT
ATAD2	DDRLib0105	CTATAGATCCTGCTTTACGA
ATAD2	DDRLib0106	CACTGTAATAAAGCAACCAA
ATAD2	DDRLib0107	AAAGAGTAGCATTTTTCATG
ATAD2	DDRLib0108	AGATTCTAAAGATTCACACC
ATAD2	DDRLib0109	GGACAGCAGAGGGGAAATTG
ATAD2	DDRLib0110	GGATTGGAATCCCAAACCAC
ATM	DDRLib0111	TTAGCTGTGGAGTCTCTGAG
ATM	DDRLib0112	CATCTTGTCTCAGGTCATCA
ATM	DDRLib0113	CCAGTATAGAGAGTTCTACA
ATM	DDRLib0114	CAGTACAATTCAGTTAGCTG
ATM	DDRLib0115	TTCATGGTCCAGTCAAAGAG
ATM	DDRLib0116	GAAACACGGAAACTAGGAAG
ATM	DDRLib0117	AGAGCGAATACACAGACTCA
ATM	DDRLib0118	TAGGTCTGCATGATGACCGC
ATM	DDRLib0119	TACATTACTGCAGAGAAACA
ATM	DDRLib0120	CAGCATGGAGGAATATGCAG
ATMIN	DDRLib0121	AAAAGACATGCAGAGGACTG
ATMIN	DDRLib0122	CCAATTGAAGGCTGCCCCAG
ATMIN	DDRLib0123	ACAGCCGCATGTGCACCGGA
ATMIN	DDRLib0124	AAGACCTTCCGGTGCACATG
ATMIN	DDRLib0125	AGTAAGTGCAGCAATTCGTA
ATMIN	DDRLib0126	AGGGACAGCCGCATGTGCAC
ATMIN	DDRLib0127	AACTGAGAAAACGGTCTCTC
ATMIN	DDRLib0128	AAACGGTCTCTCAGGGCCTC
ATMIN	DDRLib0129	TTCTACTGCTGTCCAATTGA
ATMIN	DDRLib0130	ATTGGACAGCAGTAGAATTT
ATR	DDRLib0131	GAGCATGTGAAGTTACAATG
ATR	DDRLib0132	TGTACGTGGAAAGGGCAAAG
ATR	DDRLib0133	GAGCATTGTAGGCTGTCTGG
ATR	DDRLib0134	TGAATTAAACACGTACAGAG
ATR	DDRLib0135	ACGACTCGCTGAACTGTACG
ATR	DDRLib0136	CCAAACATGTCAGTTCTGTG
ATR	DDRLib0137	CCAGAATTCCTACAGAGCCA
ATR	DDRLib0138	CTAGTAGCATAGCTCGACCA
ATR	DDRLib0139	TTGACATTACTGCAGTGGAA
ATR	DDRLib0140	CAGCTTGGAAATTGTCACAG
ATRIP	DDRLib0141	TGGGGTAGAGACCAACCCTG
ATRIP	DDRLib0142	ACTCAGAACTACTACTCAGG
ATRIP	DDRLib0143	TGACCCATCATAAGAACCTG
ATRIP	DDRLib0144	AGGGGGGTTGCTGATGACCA
ATRIP	DDRLib0145	TGTACATGTACATCACATCA
ATRIP	DDRLib0146	ACATGTACAGCAGCAGCAGG
ATRIP	DDRLib0147	GAGTGGCCTTGGAGACACAA
ATRIP	DDRLib0148	TCCTAGGAAAAACCCTTCTG
ATRIP	DDRLib0149	CAGCACCTGGTGTGCCACAG
ATRIP	DDRLib0150	TACAAGGGGGAGGAAATGCA
ATRX	DDRLib0151	TGAATTCTATACGATCAAGG
ATRX	DDRLib0152	TAGTCTAGCTGCAAACACCA
ATRX	DDRLib0153	TCAGTGTGCAGATTCTACCA
ATRX	DDRLib0154	TGACAAACTGGATTTCAGCA
ATRX	DDRLib0155	GGTGTGGGCAATAATAGTGA
ATRX	DDRLib0156	AGAGAAGCTACATGCTGCAG
ATRX	DDRLib0157	GTGGGCAATAATAGTGAAGG
ATRX	DDRLib0158	TCTTACCAAGGCCCATACAG
ATRX	DDRLib0159	ATTCTATACGATCAAGGAGG
ATRX	DDRLib0160	ATAGAAATCTTGCTCAAGGA
AURKA	DDRLib0161	TCAGCTGGAGAAAGCCGGAG
AURKA	DDRLib0162	TCTGAGCTGATGCTCCACTC
AURKA	DDRLib0163	AAAGCTCAGCTGGAGAAAGC
AURKA	DDRLib0164	GGTAGACTCTGGTAGCATCA
AURKA	DDRLib0165	GATCCAAGAAGTAAGTTCTC
AURKA	DDRLib0166	TTCCAGAATTAGGTAGACTC
AURKA	DDRLib0167	TCTTCGAATGACAGTAAGAC
AURKA	DDRLib0168	AGTGTTATTTAAAGCTCAGC
AURKA	DDRLib0169	AACTTACTTCTTGGATCAGC
AURKA	DDRLib0170	GCTTTGGAAGACTTTGAAAT
AURKB	DDRLib0171	ATTCTAGAGTATGCCCCCCG
AURKB	DDRLib0172	ACAACTATTTTTATGACCGG
AURKB	DDRLib0173	CAAGTCCCAGATAGAGAAGG
AURKB	DDRLib0174	GAATCAAGTAGATCCTCCTC
AURKB	DDRLib0175	ACAATGAGAAGGTGGATCTG
AURKB	DDRLib0176	TCTCTATCTGGGACTTGAAG
AURKB	DDRLib0177	GGGGCGCATGCACAATGAGA
AURKB	DDRLib0178	CCATTTCATCGTGGCGCTCA
AURKB	DDRLib0179	GATGCTCTAATGTACTGCCA
AURKB	DDRLib0180	AAAAATAGTTGTAGAGACGC
BABAM1	DDRLib0181	TACCAGCTACAAGTATGAGG
BABAM1	DDRLib0182	TATCTGCCTGGACCTGTCAG
BABAM1	DDRLib0183	GGGTACCAGCTACAAGTATG
BABAM1	DDRLib0184	CCTGGAGTTGCACAACTGCA
BABAM1	DDRLib0185	TAGGAAGCATGGCTCTGGCA
BABAM1	DDRLib0186	GGTATCCAGGCTGCCCATGA
BABAM1	DDRLib0187	ACATTTCCTCTGACAGGTCC
BABAM1	DDRLib0188	GGAAATGTCACTGCCAAAGC
BABAM1	DDRLib0189	GCAGTGACATTTCCTCTGAC
BABAM1	DDRLib0190	CCGTTGAACGACTCCAGCTT
BAP1	DDRLib0191	AGAATGGCCTTAGTGCAGTG
BAP1	DDRLib0192	CACGGACGTATCATCCACCA
BAP1	DDRLib0193	TAGTGCAGTGCGGACCATGG
BAP1	DDRLib0194	TCGCATGAAGGACTTCACCA
BAP1	DDRLib0195	GGCCATTCTGCTTCTCAGGG
BAP1	DDRLib0196	GGACGAGGAGTGGACAGACA
BAP1	DDRLib0197	ATATGCGATTGGCAATGCCC
BAP1	DDRLib0198	GTTCAGGAGCACGCTCAGCA
BAP1	DDRLib0199	GCTATGTGCCTATCACAGGC
BAP1	DDRLib0200	CCAAGGTAGAGACCTTTCGC
BARD1	DDRLib0201	TGAGTCATTTTGATACCCGG
BARD1	DDRLib0202	TGCAGCCAAGAATGGGCATG
BARD1	DDRLib0203	CCAATGGTGTCCATCCAGCA
BARD1	DDRLib0204	TTCTTGGCTGCATCGTGAAG
BARD1	DDRLib0205	GTACTTTGAACTGCATCACC
BARD1	DDRLib0206	ATGTTAAAGACCATGCTGGA
BARD1	DDRLib0207	AAGGCATTGGTGAACACCAC
BARD1	DDRLib0208	TTGCAATCATGGGCACCTGA
BARD1	DDRLib0209	TGTATGCTTGGGATTCTCAA
BARD1	DDRLib0210	CCAAATGTTAAAGACCATGC
BCCIP	DDRLib0211	CACAGAACCAATAAGCCATG
BCCIP	DDRLib0212	TACATGGGCAGAGCGATCTG
BCCIP	DDRLib0213	GAAGAACTGTGAAAAGAGCA
BCCIP	DDRLib0214	GTTAATGTTTGCAAATGCAG
BCCIP	DDRLib0215	TAAAAGTAGCACTTCCCACA
BCCIP	DDRLib0216	CAAATGTCTTACTAATCAGA
BCCIP	DDRLib0217	GAGAAGGCCCACAGGCTTGG
BCCIP	DDRLib0218	CATTAATGAATCTTTCACTT
BCCIP	DDRLib0219	TGAATCTTTCACTTAGGAGA
BCCIP	DDRLib0220	AGTAAGACATTTGTGGAAGC
BCOR	DDRLib0221	CAGCCACACTGAGACCACTG
BCOR	DDRLib0222	TCAGTGATGTTAGTCCCCTG
BCOR	DDRLib0223	AGTTAGCAGCGAGTTCCCCG
BCOR	DDRLib0224	TCTACCTGAGTACGTAGCCA
BCOR	DDRLib0225	TTATGGTGCTGACCCCACCT
BCOR	DDRLib0226	CACCATAAGAGAGAAGTAGT
BCOR	DDRLib0227	TTCTCAACAGCATCGTGCAG
BCOR	DDRLib0228	CCCTAGCACAAGCTTCATGC
BCOR	DDRLib0229	ATGAAGCTTGTGCTAGGGGC
BCOR	DDRLib0230	GTCCGACTACTTCTCTCTTA
BCORL1	DDRLib0231	GGAGGCGGGATATATACCAG
BCORL1	DDRLib0232	GGCAGAAGCAGTAACAAGGG
BCORL1	DDRLib0233	TAAGATGGAAGGCCCCCAGG
BCORL1	DDRLib0234	ACCCGAGTAGGTAGCCAGTG
BCORL1	DDRLib0235	CTATGGGGCCGATCCCACAC
BCORL1	DDRLib0236	GTAGGTAGCCAGTGTGGGAT
BCORL1	DDRLib0237	GATCGGCCCCATAGGACAGC
BCORL1	DDRLib0238	TCCCACACTGGCTACCTACT
BCORL1	DDRLib0239	CCCGGGAACAAGCCTCATGC
BCORL1	DDRLib0240	ATGAGGCTTGTTCCCGGGGC
BEX1	DDRLib0241	TGCCTAGAGGAAATCGTAGG
BEX1	DDRLib0242	CAGTATTCACCAGCATCCAA
BEX1	DDRLib0243	ATTCACCAGCATCCAAAGGG
BEX1	DDRLib0244	AGCAGTAAACAGTCTCAGCA
BEX1	DDRLib0245	GCATAGGCTTGGAGAACCAC
BEX1	DDRLib0246	AGCATCCAAAGGGAGGGCCA
BEX1	DDRLib0247	TTGGCCCTCCCTTTGGATGC
BEX1	DDRLib0248	CAACCAAGAAAATGAAGAAA
BEX1	DDRLib0249	GGAGCCCTTGGCCCTCCCTT
BEX1	DDRLib0250	GTTTACTGCTCGTTTCTCTT
BLM	DDRLib0251	CATCTCTGGCAGAATCACTG
BLM	DDRLib0252	CAAACTGGAAAAATATGGTG
BLM	DDRLib0253	GGAACGAACTGCTTCAGCAG
BLM	DDRLib0254	AGTGACCCCAGGAGAAACAC
BLM	DDRLib0255	CTCTGGAGAATCTCTATGAG
BLM	DDRLib0256	GGTCTTTTTTTGATAACTGG
BLM	DDRLib0257	TGCATCTCTCCCTAAATCTG
BLM	DDRLib0258	CTGTACCCTGGGATTAGCTG
BLM	DDRLib0259	GAAATGACAACAGTGACCCC
BLM	DDRLib0260	AGAGCCATCACCGGAACAGA
BRAT1	DDRLib0261	GGGCTACAGTGACTGTCCTG
BRAT1	DDRLib0262	TGAAGAGTCCTTGTGCTCCG
BRAT1	DDRLib0263	TCTCCAGCAGACAGGCCACG
BRAT1	DDRLib0264	CGTGGACCTGCTTCTCTGTG
BRAT1	DDRLib0265	TGGTTTAAAACGGTCACTGA
BRAT1	DDRLib0266	GTCCTGGCTTTGTCCATGCG
BRAT1	DDRLib0267	CCCTCACCTCCCAGCAGGGG
BRAT1	DDRLib0268	CCTCCCAGCAGGGGTGGCAC
BRAT1	DDRLib0269	GGAGTCCCTCACCTCCCAGC
BRAT1	DDRLib0270	AACGCCTGTGCCACCCCTGC
BRCA1	DDRLib0271	GGTCAGGCCAGACACCACCA
BRCA1	DDRLib0272	GAATGGATGGTACAGCTGTG
BRCA1	DDRLib0273	GCTGCACAACCACAATTGGG
BRCA1	DDRLib0274	CAACAAAAGAATGTCCATGG
BRCA1	DDRLib0275	TTAGATTAGTTAAAGTGATG
BRCA1	DDRLib0276	GATGCCTGGACAGAGGACAA
BRCA1	DDRLib0277	TATTTTCTAGGAATTGCGGG
BRCA1	DDRLib0278	ATGCTGAGTTTGTGTGTGAA
BRCA1	DDRLib0279	GGTCAACAAAAGAATGTCCA
BRCA1	DDRLib0280	TGGTCACACTTTGTGGAGAC
BRCA2	DDRLib0281	GAGCACAGTAGAACTAAGGG
BRCA2	DDRLib0282	GTACAAATGGGACTAACAGG
BRCA2	DDRLib0283	AATATCTGGAACTTCTCCAG
BRCA2	DDRLib0284	CCTGCATTTAGGATAGCCAG
BRCA2	DDRLib0285	TTTGGTAGGCTAGAAATACG
BRCA2	DDRLib0286	CAAGGGATGTCACAACCGTG
BRCA2	DDRLib0287	CTGGCTATCCTAAATGCAGG
BRCA2	DDRLib0288	GGGATTTTTAGCACAGCAAG
BRCA2	DDRLib0289	TCTGGATTTAGTACAGCAAG
BRCA2	DDRLib0290	AACACAAACGATTTTACCAC
BRCC3	DDRLib0291	GCTGTCTGCAGCTTCAACAG
BRCC3	DDRLib0292	AGCCCACAACTCTCATGGGG
BRCC3	DDRLib0293	ACGACGTTCTGATAAGAGGA
BRCC3	DDRLib0294	GCTCTGGAGAAATTTCTACT
BRCC3	DDRLib0295	ATGTACCAGATGATGGATCA
BRCC3	DDRLib0296	TTGATCCATCATCTGGTACA
BRCC3	DDRLib0297	ACAAGCCATGTACCAGATGA
BRCC3	DDRLib0298	ATGAATGTGAACAATTCTGA
BRCC3	DDRLib0299	GCCCCATGAGAGTTGTGGGC
BRCC3	DDRLib0300	AGGCCGCCCCATGAGAGTTG
BRE	DDRLib0301	TGTCCTCAAAACTAACAGAG
BRE	DDRLib0302	TGGTCTCGAGGGAAAAACAG
BRE	DDRLib0303	TGAGGCGGGAGCTCTCCCGG
BRE	DDRLib0304	TGAATACCAGACATTACTGG
BRE	DDRLib0305	ATGTCTGGTATTCAAACATG
BRE	DDRLib0306	AGGATTTGAAGGATTCCAGG
BRE	DDRLib0307	TCTGGTATTCAAACATGAGG
BRE	DDRLib0308	GTCGTGGAATATGATGCAGA
BRE	DDRLib0309	ACTGAAATGTGAGAGTTGGC
BRE	DDRLib0310	GTGAGCAGGTGGCATACTTG
BRIP1	DDRLib0311	AGATTACTAGAGAGCTCCGG
BRIP1	DDRLib0312	AGTTACCGACTACCTCAGGA
BRIP1	DDRLib0313	CAGCCTGGGGAAGAAACTAA
BRIP1	DDRLib0314	TGTGTCCATCCTGAGGTAGT
BRIP1	DDRLib0315	CTGCTGGAAAGAATAGTCAT
BRIP1	DDRLib0316	CCCCTGAATATGCCGTCCTC
BRIP1	DDRLib0317	GTGTAACAGAAGTTCAGCTT
BRIP1	DDRLib0318	TCGGGCTGTGTAATATGGAC
BRIP1	DDRLib0319	ATAACATCGAGGACTGTGCT
BRIP1	DDRLib0320	CACACATTACAGACTTTCCA
BUB1	DDRLib0321	CTGGCAAATGGGTTTCAGTG
BUB1	DDRLib0322	GCCAGTGCTGTCCTTCAGAG
BUB1	DDRLib0323	GAAACTCAAAAAATTGATGG
BUB1	DDRLib0324	ATGACAGGGTTCCAATCCCA
BUB1	DDRLib0325	AGCCCACATGCAGAGCTACA
BUB1	DDRLib0326	TCCTCTCTGAAGGACAGCAC
BUB1	DDRLib0327	TTTCTGTACAACCATGGGAT
BUB1	DDRLib0328	TTTACTAGAACATTTAATGA
BUB1	DDRLib0329	AAACAATAACTGATGAATCT
BUB1	DDRLib0330	ATCAAGTATTCTTTATTCTC
BUB1B	DDRLib0331	ACAGAGCAGAACTATCCTCA
BUB1B	DDRLib0332	GAGCAGAACTATCCTCAAGG
BUB1B	DDRLib0333	AAGTAACTGTACATATCCAA
BUB1B	DDRLib0334	TACAGTTACTTGCACAACCA
BUB1B	DDRLib0335	GAACTATCCTCAAGGTGGGA
BUB1B	DDRLib0336	AGCCAGAGATTGAGAAATCG
BUB1B	DDRLib0337	CAAGTGAAACACCAATCCCT
BUB1B	DDRLib0338	GCAGATGCGATATTTCAGGA
BUB1B	DDRLib0339	TTACTCTCCTTCCCACCTTG
BUB1B	DDRLib0340	TATGAAATTCGATTTTACAC
BUB3	DDRLib0341	GGAGACAAGCAGGAACTGGG
BUB3	DDRLib0342	CGGCACATCGTAGAGACGCA
BUB3	DDRLib0343	GGGATCAGACAGTTAAACTG
BUB3	DDRLib0344	CTGTCCAGAAGTGAATGTGA
BUB3	DDRLib0345	CAGTATTCAACACATCTGAT
BUB3	DDRLib0346	GAAGTGAATGTGATGGTCAC
BUB3	DDRLib0347	GAGACGCACGGACGTGTCCC
BUB3	DDRLib0348	CACATCTGATAGGGGCATCA
BUB3	DDRLib0349	GTGGATATTGTGAAAAGAAA
BUB3	DDRLib0350	TGAAAAGAAATGGCATTGAC
C1ORF112	DDRLib0351	CTAAGGAAGTGCAAACCCTG
C1ORF112	DDRLib0352	GAATTAACCAGTCAAGCCAG
C1ORF112	DDRLib0353	AAGTACAGCAAGAATCAGAG
C1ORF112	DDRLib0354	TCAGCATATCTGTGCCACAC
C1ORF112	DDRLib0355	GATTTCTAAAGCACACCAAG
C1ORF112	DDRLib0356	TAGGGAACAAACTGTCCATG
C1ORF112	DDRLib0357	AAGGAAATATGTTGCCACAG
C1ORF112	DDRLib0358	AAGCTCTAATTTAAGTAGCG
C1ORF112	DDRLib0359	AAGTCTGTTCCAATGTCAGG
C1ORF112	DDRLib0360	GTCCATGAGGTCACCACAGT
C20ORF196	DDRLib0361	GTCAAGCCAGAAGTTCTCAG
C20ORF196	DDRLib0362	CAGCCAAGAAGCCAACAGCG
C20ORF196	DDRLib0363	GATGTACTTCCTTCCTCCAG
C20ORF196	DDRLib0364	CACCCACTTCTACCCACTGG
C20ORF196	DDRLib0365	CCCGGGCCATTTGAAAACTG
C20ORF196	DDRLib0366	ACGGCTGCTCCGTCTTACAG
C20ORF196	DDRLib0367	CACTTCAGGCAGCCTGTCAG
C20ORF196	DDRLib0368	AGAACTGAAAGCCTCGCTGT
C20ORF196	DDRLib0369	TCTCTTATGTCACACGCTGA
C20ORF196	DDRLib0370	AAGCACTGCTCTCCTCTGAC
C5ORF45	DDRLib0371	TGCCAGTGAAGAAGAAAACG
C5ORF45	DDRLib0372	AAGTGGACATGCAAAGCTTG
C5ORF45	DDRLib0373	GTAGATTTAACTTTTGGACA
C5ORF45	DDRLib0374	AGAAAACGTGGGACACCAGC
C5ORF45	DDRLib0375	GCTTCACATTCCCAGCCTGC
C5ORF45	DDRLib0376	AACGTGGGACACCAGCAGGC
C5ORF45	DDRLib0377	TCCCACGTTTTCTTCTTCAC
C5ORF45	DDRLib0378	CCAAAAGTTAAATCTACTAC
C5ORF45	DDRLib0379	TGGCGTCGCTTCAGCGTTCT
C5ORF45	DDRLib0380	CCTGTAGTAGATTTAACTTT
CBX4	DDRLib0381	ATATAACACGTGGGAACCGG
CBX4	DDRLib0382	GCCGAAGCCCAAACCGCTAG
CBX4	DDRLib0383	CTGATGGGATATCGGAAGAG
CBX4	DDRLib0384	AGGAGAACATCCTGGACCCC
CBX4	DDRLib0385	ATCTGGTGAAATGGAGAGGC
CBX4	DDRLib0386	GGAACGGCAGGAGCAGCTGA
CBX4	DDRLib0387	AGGAGCAGCTGATGGGATAT
CBX4	DDRLib0388	CGATCAGCAGCCTGGGGTCC
CBX4	DDRLib0389	ACCACTAGCGGTTTGGGCTT
CBX4	DDRLib0390	CTGGAAGGCGATCAGCAGCC
CBX8	DDRLib0391	CTCTATGGCCCCAAAAAGCG
CBX8	DDRLib0392	CTGCGAGCAAGCGAGCATCC
CBX8	DDRLib0393	GAAAGAGAGATGGAGCTCTA
CBX8	DDRLib0394	CATGGAGCTTTCAGCGGTGG
CBX8	DDRLib0395	CCCTCCTGAAGCGGCGCATA
CBX8	DDRLib0396	GCATGGAATACCTCGTGAAA
CBX8	DDRLib0397	TCGCTTGCTCGCAGCCTTTG
CBX8	DDRLib0398	AGCTTTCAGCGGTGGGGGAG
CBX8	DDRLib0399	CTTTCCGTATGCGCCGCTTC
CBX8	DDRLib0400	GGGCTTGGGTCCACGCTTTT
CCNA1	DDRLib0401	CTTGTCGCCTCAAGTACTGA
CCNA1	DDRLib0402	GCTGCTGCAGCTATCAGTGA
CCNA1	DDRLib0403	AAGCAGCCAGACATCACGGA
CCNA1	DDRLib0404	TTATGAAGCTCACTCAGGCA
CCNA1	DDRLib0405	GTACTGAAGGAGAAACTGGT
CCNA1	DDRLib0406	ACGCTTTATGAAGCTCACTC
CCNA1	DDRLib0407	TCATGTATGTCTGTTCTGAG
CCNA1	DDRLib0408	AGGAGAAACTGGTTGGTGGT
CCNA1	DDRLib0409	CTTCAGTACTTGAGGCGACA
CCNA1	DDRLib0410	CTGAAGGAGAAACTGGTTGG
CCNA2	DDRLib0411	CTTCAACTAACCAGTCCACG
CCNA2	DDRLib0412	CAGTATGAGAGCTATCCTCG
CCNA2	DDRLib0413	GTGGACTGGTTAGTTGAAGT
CCNA2	DDRLib0414	TTTAGCACTCTACACAGTCA
CCNA2	DDRLib0415	TAACTGATGGCAAATACTTG
CCNA2	DDRLib0416	GCAGCTCCAGCAATAACTGA
CCNA2	DDRLib0417	TGAGAGCTATCCTCGTGGAC
CCNA2	DDRLib0418	CAAGAAACAAGTTCTGAGAA
CCNA2	DDRLib0419	TGTGTAGAGTGCTAAATGAA
CCNA2	DDRLib0420	TTTTCCTCTCAGCACTGACA
CCNB1	DDRLib0421	GCTCTCCGAAGGAAGTGCAA
CCNB1	DDRLib0422	AACTATGTTGGACTATGACA
CCNB1	DDRLib0423	CAATCTTAGATGCTCTCCGA
CCNB1	DDRLib0424	AATGGAGACAGTCATGTACA
CCNB1	DDRLib0425	CCTGGCTAAGAATGTAGTCA
CCNB1	DDRLib0426	CGAAGGAAGTGCAAAGGTAG
CCNB1	DDRLib0427	GCAAAGTCACCAATTTCTGG
CCNB1	DDRLib0428	CAGTGACTTCCCGACCCAGT
CCNB1	DDRLib0429	GACCAAAATACCTACTGGGT
CCNB1	DDRLib0430	TAAGCACCAAATCAGACAGA
CCND1	DDRLib0431	CGAGGAACAGAAGTGCGAGG
CCND1	DDRLib0432	CCTCTCCAAAATGCCAGAGG
CCND1	DDRLib0433	AAGTGTTCAATGAAATCGTG
CCND1	DDRLib0434	GAAATCGTGCGGGGTCATTG
CCND1	DDRLib0435	ACAGCTTCTCGGCCGTCAGG
CCND1	DDRLib0436	CCGCCTCTGGCATTTTGGAG
CCND1	DDRLib0437	GTTCGTGGCCTCTAAGATGA
CCND1	DDRLib0438	GAACAAGCTCAAGTGGAACC
CCND1	DDRLib0439	CGGGCTCCAGCGACAGGAAG
CCND1	DDRLib0440	GGGGGCCACTTGCATGTTCG
CCND2	DDRLib0441	GTAAATGCACAGCTTCTCCG
CCND2	DDRLib0442	CCAGTTGCGATCATCGACGG
CCND2	DDRLib0443	ATGTGCTCAATGAAGTCATG
CCND2	DDRLib0444	TGAAGGTCTGAGCATGCTTG
CCND2	DDRLib0445	CTTCCAGTTGCGATCATCGA
CCND2	DDRLib0446	CATGAGGAGTGACAGCTGCC
CCND2	DDRLib0447	GATGATCGCAACTGGAAGTG
CCND2	DDRLib0448	CGACAACTCCATCAAGCCTC
CCND2	DDRLib0449	GGTGGCACACAGAGCAATGA
CCND2	DDRLib0450	TGCAGATGGGACTTCGGAGT
CCND3	DDRLib0451	CTGCACGCACTGGAAGTAGG
CCND3	DDRLib0452	ACTGGCGGGGAGAGACAGCG
CCND3	DDRLib0453	GTACGTAGCGCTCCTCCAGG
CCND3	DDRLib0454	GGTCCCACTTGAGCTTCCCT
CCND3	DDRLib0455	CCTACTTCCAGTGCGTGCAG
CCND3	DDRLib0456	CGCACTGGAAGTAGGAGGCG
CCND3	DDRLib0457	GCCAGCATCTTCCGCATGTG
CCND3	DDRLib0458	CCCGTGGCGATCATGGATGG
CCND3	DDRLib0459	GCTTTTTGACCAAGGCCTGT
CCND3	DDRLib0460	TGCAGCCCCAATGCTGCCCG
CCNE1	DDRLib0461	AGATGACGAGAAATGATACA
CCNE1	DDRLib0462	AAGATTTGCTGGGGATACTG
CCNE1	DDRLib0463	AGGAGATGAAATTCTCACCA
CCNE1	DDRLib0464	ACATAGAGAACTGTGTCAAG
CCNE1	DDRLib0465	GCAAATCCAAGCTGTCTCTG
CCNE1	DDRLib0466	CTGCATGTATACATTCAGCC
CCNE1	DDRLib0467	AGAGAACTGTGTCAAGTGGA
CCNE1	DDRLib0468	CCCCGTCTCCCTTATAACCA
CCNE1	DDRLib0469	CAGTTTGCGTATGTGACAGA
CCNE1	DDRLib0470	GAAGCAGCAAGTATACCATA
CCNH	DDRLib0471	GCAACTTCTTCAGATCTGGG
CCNH	DDRLib0472	CGGAGGTTTCCAACAAACTG
CCNH	DDRLib0473	CATAGTAATTCCAGCCCTGG
CCNH	DDRLib0474	CAAATGGTCTGTAAGGATTG
CCNH	DDRLib0475	AGTGCCTTCTCCTGTCCAAG
CCNH	DDRLib0476	AAGGATTGTGGACAATAAGG
CCNH	DDRLib0477	AGAATGGACTGATGACGACC
CCNH	DDRLib0478	GCAGTCAGGGCAATTTGGGA
CCNH	DDRLib0479	GAGTCCTCTTGGACAGGAGA
CCNH	DDRLib0480	GATTCTCCAATATGGGATAG
CDC20	DDRLib0481	TCGGGTAGCAGAACACCATG
CDC20	DDRLib0482	ATGATAACTTGGTCAATGTG
CDC20	DDRLib0483	GGACGACATTTGGCCAGTGG
CDC20	DDRLib0484	GAAGTACCCAACCATGGCCA
CDC20	DDRLib0485	GATGGACGACATTTGGCCAG
CDC20	DDRLib0486	CAAGTTATCATTACCACCAC
CDC20	DDRLib0487	CCCTCCTGTTGCCAGGACAT
CDC20	DDRLib0488	TCCCTGGCAGTCCAATGTCC
CDC20	DDRLib0489	TGCCAGGACATTGGACTGCC
CDC20	DDRLib0490	GAGTTCAGCCACCTTGGCCA
CDC25A	DDRLib0491	GTAAAGATCTCTTCACACAG
CDC25A	DDRLib0492	TCGATACCCATATGAATACG
CDC25A	DDRLib0493	CCAGTAAGACCTGTATCTCG
CDC25A	DDRLib0494	TGACGAGAGGAGCTGTCCAG
CDC25A	DDRLib0495	GCACTCTCATGGACTCCAGG
CDC25A	DDRLib0496	TTTGTAGTTCTCATGACGAG
CDC25A	DDRLib0497	CACCTGGAAGTACAAAGAGG
CDC25A	DDRLib0498	GGTGACTGGGGTGTAAAAAG
CDC25A	DDRLib0499	GGGAGTCAAACAGCTTGCAT
CDC25A	DDRLib0500	GGGTGCAGTGAACTTGCACA
CDC25B	DDRLib0501	ATGAGACTCTCCATGCCTGG
CDC25B	DDRLib0502	GGGCAAGTTCAGCAACATCG
CDC25B	DDRLib0503	AGAAGCGACCTAGGGCCAGG
CDC25B	DDRLib0504	CGGCCGGAGGAAGAGCGAGG
CDC25B	DDRLib0505	CGTGACACAGTGATTTTGAG
CDC25B	DDRLib0506	TGATCCGGCCCATCCTCAAG
CDC25B	DDRLib0507	CGCCCGTGCAGAATAAGCGG
CDC25B	DDRLib0508	CGACGGCCGGAGGAAGAGCG
CDC25B	DDRLib0509	TGCAGGGCATGGACGGAGAG
CDC25B	DDRLib0510	GCGCGATGGGGCTCTTCAGT
CDC25C	DDRLib0511	TATCCATATGAGTATCTGGG
CDC25C	DDRLib0512	TGTCCTCTTCACGCAGACAG
CDC25C	DDRLib0513	ACTCCGAATGGTTTGGACCG
CDC25C	DDRLib0514	ACTGTGAATTCTCCTCAGAG
CDC25C	DDRLib0515	CAGGCCAAGACTGAAGCAGG
CDC25C	DDRLib0516	TACTATCACTCAGATGCTGG
CDC25C	DDRLib0517	CATTCGGGGGCCCCTCTCTG
CDC25C	DDRLib0518	TTGGATAAAAATCCAAACCT
CDC25C	DDRLib0519	GTGCCGCTGTCTGCGTGAAG
CDC25C	DDRLib0520	TTTCTGGCCAAGGAAAGCTC
CDC45	DDRLib0521	AGATAGTGGAGCAAACCATG
CDC45	DDRLib0522	AGCCAGCTCAAACATCACCA
CDC45	DDRLib0523	GAACCAGCGTATATTGCACG
CDC45	DDRLib0524	TGAGGAGAACACACTCTCCG
CDC45	DDRLib0525	TGAGTGACAGGACAGCCCCA
CDC45	DDRLib0526	GCATGGCACAGTGACCGTGG
CDC45	DDRLib0527	ACACAGAGCATCCACGTCCG
CDC45	DDRLib0528	TCGTTGGACTAACAGACCAG
CDC45	DDRLib0529	CTGGTCTGTTAGTCCAACGA
CDC45	DDRLib0530	CAAGTTTCTGGCCAGCGACG
CDC5L	DDRLib0531	AAGATTCTGCTATTCCCCGG
CDC5L	DDRLib0532	TGATTTTCTATGCAGCAATG
CDC5L	DDRLib0533	CCAAGTTGATGCCAACTCAG
CDC5L	DDRLib0534	TGAAATATGGGAAAAATCAG
CDC5L	DDRLib0535	TCCAATCATTGGAAGAACAG
CDC5L	DDRLib0536	AGTTGATGCCAACTCAGTGG
CDC5L	DDRLib0537	CAAGCATTAAGAAGACAGAA
CDC5L	DDRLib0538	CCACTGAGTTGGCATCAACT
CDC5L	DDRLib0539	ATGGGAAAAATCAGTGGTCT
CDC5L	DDRLib0540	AAAGCAGCGGTAATGAAATA
CDC6	DDRLib0541	GGTGGGAAGTTCAACAGCTG
CDC6	DDRLib0542	CAGCTGGGAAGGACATGATG
CDC6	DDRLib0543	TGCTGAATTGCATGTCCTTG
CDC6	DDRLib0544	ATGGATCAACTGGACAGCAA
CDC6	DDRLib0545	TCACAGATAGAATTCTACCT
CDC6	DDRLib0546	TGTATTCCCAGCTATTGCTC
CDC6	DDRLib0547	GAAAAACTGCCTGCTTAAGC
CDC6	DDRLib0548	ATAGCGTGTACAATACATCC
CDC6	DDRLib0549	GGTATCCAGGCCAGCTGGGA
CDC6	DDRLib0550	CAGGAGCACCAGAAAGGTAA
CDC7	DDRLib0551	TGAACTTCAGTGCCTAACAG
CDC7	DDRLib0552	GCCACAGCACAGTTACAAGT
CDC7	DDRLib0553	TCCTACTTGTAACTGTGCTG
CDC7	DDRLib0554	AATTGCTGGGCTTAACATCA
CDC7	DDRLib0555	GGCCAAACCAAAGTCTACCA
CDC7	DDRLib0556	GTAGACTTTGGTTTGGCCCA
CDC7	DDRLib0557	AATCCTGGTGTACCTGCCCT
CDC7	DDRLib0558	TAGTAATGTGTTTAAGATTG
CDC7	DDRLib0559	GGGCACTTTGTCAAGACCTC
CDC7	DDRLib0560	ATATTCCCGTACTTCTTGAA
CDCA7L	DDRLib0561	AGTTCTGTGGACCATGCCTG
CDCA7L	DDRLib0562	TCTAGAGCAAACTTCTCAGG
CDCA7L	DDRLib0563	TCTCGGAGGGACAGATCACG
CDCA7L	DDRLib0564	TCGACACCAAGACAGTGTGT
CDCA7L	DDRLib0565	AGTGGAGGATATCACCGAAG
CDCA7L	DDRLib0566	CATGGAAACCCTCTCGTCAG
CDCA7L	DDRLib0567	TGAACCCAACCCGGAGTGCG
CDCA7L	DDRLib0568	AGATTCTACCTCTGAGTCTG
CDCA7L	DDRLib0569	TTTACGCAGAGTGATCTGAA
CDCA7L	DDRLib0570	AGGCTACCCCTAGAAGAAGC
CDH1	DDRLib0571	GGCTGTGACCTCCATCACAG
CDH1	DDRLib0572	ACACGTAGCAGTGACGAATG
CDH1	DDRLib0573	AGCATCAGTCACTTTCAGTG
CDH1	DDRLib0574	GCAATGCGTTCTCTATCCAG
CDH1	DDRLib0575	GTGAAGGGAGATGTATTGGG
CDH1	DDRLib0576	ATAATAAAGACACCAACAGG
CDH1	DDRLib0577	ACAAATCCAGTGAACAACGA
CDH1	DDRLib0578	TGAACCACCAGGGTATACGT
CDH1	DDRLib0579	TCAATGATGTTTATGACCTG
CDH1	DDRLib0580	ACACACGCTGACCTCTAAGG
CDH4	DDRLib0581	CAACGGCCAGATCACCACGG
CDH4	DDRLib0582	GATCTCGGTCCATCACCGTG
CDH4	DDRLib0583	CCACAAGCTGATCCGCCTGG
CDH4	DDRLib0584	CACCAAAAACAACGTCTACG
CDH4	DDRLib0585	CTTGCGCATCCTGTACCTGG
CDH4	DDRLib0586	TTGCGACCACGGTCTCCACG
CDH4	DDRLib0587	CGATGCTGACGACAGCACCA
CDH4	DDRLib0588	CCAGGTCTACAACGGCTCCG
CDH4	DDRLib0589	CAACATCCTCAAGTATGACG
CDH4	DDRLib0590	CACAGACCCCGTAACCAACG
CDK1	DDRLib0591	GCACTCCCAATAATGAAGTG
CDK1	DDRLib0592	ACACAAAACTACAGGTCAAG
CDK1	DDRLib0593	GAATCCATGTACTGACCAGG
CDK1	DDRLib0594	GAAGAATCCATGTACTGACC
CDK1	DDRLib0595	GTATTCCAAAAGCTCTGGCA
CDK1	DDRLib0596	GACAAAACACAATCCCCTGT
CDK1	DDRLib0597	AATCAGACTAGAAAGTGAAG
CDK1	DDRLib0598	AATCTCTTGATTGATGACAA
CDK1	DDRLib0599	GATCAATTTCTGAATCCCCA
CDK1	DDRLib0600	TTTCATCCAAGTTTTTGACA
CDK12	DDRLib0601	GTAGCCCTTGTCCAGCTGTG
CDK12	DDRLib0602	TCCAGAACTACTGCTAGGAG
CDK12	DDRLib0603	TCTCCTAGCAGTAGTTCTGG
CDK12	DDRLib0604	TAGGATCTAGTGTCAGCATG
CDK12	DDRLib0605	CGACCTCCAGAACTACTGCT
CDK12	DDRLib0606	AACCGAAGAAGCAATATCGA
CDK12	DDRLib0607	TGACACTAGATCCTAGTAAG
CDK12	DDRLib0608	TGGCCAAGTATATAAAGCCA
CDK12	DDRLib0609	CTAGCAGTCCCATTAAGTCA
CDK12	DDRLib0610	TCATGTTAACAACACTTCGG
CDK2	DDRLib0611	GAATCTGCTTATTAACACAG
CDK2	DDRLib0612	TCTGCTTATTAACACAGAGG
CDK2	DDRLib0613	AGGAATGCCAGTGAGAGCAG
CDK2	DDRLib0614	GTGTTAATAAGCAGATTCTG
CDK2	DDRLib0615	AATAATATTTGCAGCCCAGG
CDK2	DDRLib0616	CAAATATTATTCCACAGCTG
CDK2	DDRLib0617	CCAGGAGGATTTCAGGAGCT
CDK2	DDRLib0618	GATGAGAATGGCAGAAAGCT
CDK2	DDRLib0619	GAGGTTTAAGGTCTCGGTGG
CDK2	DDRLib0620	TTTCAGGAGCTCGGTACCAC
CDK3	DDRLib0621	GCTGCCCAAGAGAATCTCGG
CDK3	DDRLib0622	CAAGTTCTATACCACAGCTG
CDK3	DDRLib0623	CAGGGAGACAGGGCAGCTGG
CDK3	DDRLib0624	TGGTCAATCTCAGAGTCACC
CDK3	DDRLib0625	GGACACCCAGCGAAGACACA
CDK3	DDRLib0626	ATAAGGGCAGCTTCCCTAAG
CDK3	DDRLib0627	TGAGTTTCTGCCACTCACAT
CDK3	DDRLib0628	TGTGCCCAATCTGGAGCCAG
CDK3	DDRLib0629	TAAGTGGACCAGGAAGGGAC
CDK3	DDRLib0630	GGTGCGCAGGGGCACCCCGA
CDK4	DDRLib0631	AAGGCCCGTGATCCCCACAG
CDK4	DDRLib0632	GTCCACATATGCAACACCTG
CDK4	DDRLib0633	AGTGTGAGAGTCCCCAATGG
CDK4	DDRLib0634	CCAACACTCCACATGTCCAC
CDK4	DDRLib0635	GAGAACATTCTGGTGACAAG
CDK4	DDRLib0636	TACCTCTCGATATGAGCCAG
CDK4	DDRLib0637	ATGCAACACCTGTGGACATG
CDK4	DDRLib0638	AAGAGTGTGAGAGTCCCCAA
CDK4	DDRLib0639	TTCGTGAGGTGGCTTTACTG
CDK4	DDRLib0640	CCGGGAGATCAAGGTAACCC
CDK5RAP3	DDRLib0641	AGTTGACATTCCGAACCAGG
CDK5RAP3	DDRLib0642	TTGGCCGATACTCTTCACAG
CDK5RAP3	DDRLib0643	GCAAGAATACAGCCGCAAGG
CDK5RAP3	DDRLib0644	GTGGGGTCGTTCCACCACAG
CDK5RAP3	DDRLib0645	GAAACTCAACGGTGTACGAG
CDK5RAP3	DDRLib0646	GGTGGAACGACCCCACCTCG
CDK5RAP3	DDRLib0647	GCAGCAAGAATACAGCCGCA
CDK5RAP3	DDRLib0648	CTTCTTAGCCCAGAGAGCAG
CDK5RAP3	DDRLib0649	ACTCAACGGTGTACGAGTGG
CDK5RAP3	DDRLib0650	TCATCCGCTGTGAAGAGTAT
CDK6	DDRLib0651	AACACTCCAGAGATCCACGG
CDK6	DDRLib0652	GCCCGCGACTTGAAGAACGG
CDK6	DDRLib0653	CCAGCAGTACGAATGCGTGG
CDK6	DDRLib0654	GCCGCTCTCCACCATCCGCG
CDK6	DDRLib0655	ATGATGTTTCAGCTTCTCCG
CDK6	DDRLib0656	TGACCAGCAGTACGAATGCG
CDK6	DDRLib0657	GTCCAGCTACGCCACCCCCG
CDK6	DDRLib0658	GTAACAGATATCGATGAACT
CDK6	DDRLib0659	TGGAACTTTATCCAAGTAAG
CDK6	DDRLib0660	AGTTCAGATGTTGATCAACT
CDK7	DDRLib0661	GCACACCAACTGAGGAACAG
CDK7	DDRLib0662	AGCTCCAAATAGTAACTCGG
CDK7	DDRLib0663	ATCTCTGGCCTTGTAAACGG
CDK7	DDRLib0664	TAGGATGTATGGTGTAGGTG
CDK7	DDRLib0665	GACTTACTAGATCTCATACA
CDK7	DDRLib0666	GGAGCTAGGATGTATGGTGT
CDK7	DDRLib0667	ATGTAGGCTTTGATGTGTGA
CDK7	DDRLib0668	TTGAAGAGTCATCAACATGT
CDK7	DDRLib0669	ATTTATGTCCAAAAGCATCA
CDK7	DDRLib0670	TAATTTTATCTCTCTTAAGG
CDKN1A	DDRLib0671	AATGGCGGGCTGCATCCAGG
CDKN1A	DDRLib0672	GCCGGCTGATCTTCTCCAAG
CDKN1A	DDRLib0673	TGTCACCGAGACACCACTGG
CDKN1A	DDRLib0674	CAGGCGAAGTCACCCTCCAG
CDKN1A	DDRLib0675	ATTTCTACCACTCCAAACGC
CDKN1A	DDRLib0676	AGATCAGCCGGCGTTTGGAG
CDKN1A	DDRLib0677	CCATTAGCGCATCACAGTCG
CDKN1A	DDRLib0678	CGACTGTGATGCGCTAATGG
CDKN1A	DDRLib0679	TCCTCTTGGAGAAGATCAGC
CDKN1A	DDRLib0680	GGAGAAGATCAGCCGGCGTT
CDKN1B	DDRLib0681	GGGCAAGTACGAGTGGCAAG
CDKN1B	DDRLib0682	TTTACGTTTGACGTCTTCTG
CDKN1B	DDRLib0683	CAAGTACGAGTGGCAAGAGG
CDKN1B	DDRLib0684	CCCTAGAGGGCAAGTACGAG
CDKN1B	DDRLib0685	TCAGAATCACAAACCCCTAG
CDKN1B	DDRLib0686	CGGGCCGAAGAGGTTCCTGC
CDKN1B	DDRLib0687	TCAGACGGTTCCCCAAATGC
CDKN1B	DDRLib0688	ACAGAAGAAAATGTTTCAGA
CDKN1B	DDRLib0689	GTTTGACGTCTTCTGAGGCC
CDKN1B	DDRLib0690	TGCTCCACAGAACCGGCATT
CDKN2A	DDRLib0691	CATCAGCACGAGGGCCACAG
CDKN2A	DDRLib0692	ACCACGAAAACCCTCACTCG
CDKN2A	DDRLib0693	ACGCACCGAATAGTTACGGT
CDKN2A	DDRLib0694	TTTTCGTGGTTCACATCCCG
CDKN2A	DDRLib0695	ACGAAAACCCTCACTCGCGG
CDKN2A	DDRLib0696	CCATGCCCGCATAGATGCCG
CDKN2A	DDRLib0697	TCCTCAGTAGCATCAGCACG
CDKN2A	DDRLib0698	GGTACCGTGCGACATCGCGA
CDKN2A	DDRLib0699	GCCCGCATAGATGCCGCGGA
CDKN2A	DDRLib0700	CACCGAATAGTTACGGTCGG
CDT1	DDRLib0701	TTCCAGCCCCAGTACCCCCG
CDT1	DDRLib0702	CAAGCCTGCGCTCAGCATGG
CDT1	DDRLib0703	CCGTCGCTGCAGGAGGCGCG
CDT1	DDRLib0704	GCCCCACCTGACATCCGCGC
CDT1	DDRLib0705	CAAAGGTGGGCGTCTCGGAG
CDT1	DDRLib0706	CCACGATGGTGTCCATGCTG
CDT1	DDRLib0707	CCACCTTTGCCAAGGTCCAG
CDT1	DDRLib0708	CAGGGCATGGAAGCGCTGGT
CDT1	DDRLib0709	CACCATGGCGGGGCTCAGGG
CDT1	DDRLib0710	CTGGCACCCGCGCTTCAACG
CETN2	DDRLib0711	GTTCAAAAATCTGAAACGCG
CETN2	DDRLib0712	CAGGTTCTCACCCAACTCCT
CETN2	DDRLib0713	CCTGCAGCTCCTCATCAGTC
CETN2	DDRLib0714	AGCTTTTGATCTTTTCGATG
CETN2	DDRLib0715	AAATCTGAAACGCGTGGCCA
CETN2	DDRLib0716	TTTGATCTTTTCGATGCGGA
CETN2	DDRLib0717	CGAAAAGATCAAAAGCTTCC
CETN2	DDRLib0718	GAAACGCGTGGCCAAGGAGT
CETN2	DDRLib0719	CTTTTCGATGCGGATGGAAC
CETN2	DDRLib0720	AAGAGCAAAAGCAGGAGATC
CHAF1A	DDRLib0721	GGACTGCTCAGCAACCACAC
CHAF1A	DDRLib0722	TGAAGCCTCTCCCTCCAGGG
CHAF1A	DDRLib0723	CCTCTAAGTCCCGGCTCAAG
CHAF1A	DDRLib0724	AGTCATCATTGATTTGACAG
CHAF1A	DDRLib0725	TCGGCCCCCAAAGAGGACAG
CHAF1A	DDRLib0726	GGGTACCTGTCTGAGGACGA
CHAF1A	DDRLib0727	GAAGCTCCTGGACTATGAGG
CHAF1A	DDRLib0728	CGGCTTCCAGGCAGACACGG
CHAF1A	DDRLib0729	GGTTGCTGAGCAGTCCCCGG
CHAF1A	DDRLib0730	GCAGAGGTCTGGATGGAAAG
CHD2	DDRLib0731	AGTGGAACAGATTCTCAGGG
CHD2	DDRLib0732	TGACAAGACTTCGAGAAAGG
CHD2	DDRLib0733	AAATCCAGTACCTCATCAAG
CHD2	DDRLib0734	GGGGTTTAATCAGATAGCAG
CHD2	DDRLib0735	GTGCCTGCAAGTCATTCTGG
CHD2	DDRLib0736	TTCAAACTCTCTCTGCCATG
CHD2	DDRLib0737	AATTACAAGGCTCTTGCCAA
CHD2	DDRLib0738	CGGCATAATAAAGTGCAGCA
CHD2	DDRLib0739	TTGATTTCAAGTCCAACCAT
CHD2	DDRLib0740	GGCACCAGAGATTAACGTAG
CHD3	DDRLib0741	AGGATGCCTTCACCACACAG
CHD3	DDRLib0742	CTACCACAAGACAGGCCCAG
CHD3	DDRLib0743	GATCTCATTGAGTTTCCCCG
CHD3	DDRLib0744	TGTGGAGCATGTGTTCTCTG
CHD3	DDRLib0745	GCTCAGGATCAAGGCAGACG
CHD3	DDRLib0746	TGTGTGGTGAAGGCATCCTG
CHD3	DDRLib0747	CGAGAGACATGACTCCAATG
CHD3	DDRLib0748	GAGGGTTTAGACAATGAATG
CHD3	DDRLib0749	GTTGCTGAGCGACATGAAGG
CHD3	DDRLib0750	CCCAGCGCATCACAGCATTG
CHD4	DDRLib0751	TGGCTTGTAAGAGACCTGCG
CHD4	DDRLib0752	TGGGTAGTAAAAGCATCCTG
CHD4	DDRLib0753	AGGATGCTTTTACTACCCAG
CHD4	DDRLib0754	CATTGACCACGTGTTCTCAG
CHD4	DDRLib0755	TTCAAGGGTGAAATGAACCG
CHD4	DDRLib0756	CCACCAACACGGGCCAACAG
CHD4	DDRLib0757	CACGGGGACAGGTATCACAC
CHD4	DDRLib0758	GAATTCCCCCAGTTGCTGTG
CHD4	DDRLib0759	GCTGTCCTTGTCACCCACAT
CHD4	DDRLib0760	TGTAACCTCACAGCAACTGG
CHD5	DDRLib0761	GTGGACGACGACAATCCCGG
CHD5	DDRLib0762	CGTTCTCCCGAATCACCGAG
CHD5	DDRLib0763	AGGACATCCAGAATGACCCA
CHD5	DDRLib0764	CTACAACGATGCCTCCCAGG
CHD5	DDRLib0765	CGTGGACTACCTGTTCTCGG
CHD5	DDRLib0766	GTGGGCGCCCGACTTCTACG
CHD5	DDRLib0767	TGAGGCACTGAACTCCAAGG
CHD5	DDRLib0768	GGGCATCAACCTGGCCACGG
CHD5	DDRLib0769	GAGGACTTCCTGGAGTACGA
CHD5	DDRLib0770	ACTACAAGTTCATCCTCACA
CHD6	DDRLib0771	TGCACAGAAGAAAGACAAAG
CHD6	DDRLib0772	AACACCCTTGCAGAACTCTG
CHD6	DDRLib0773	CAAACAAGAGACGATCATTG
CHD6	DDRLib0774	GGAAGGAAAAGTTCTTCTCG
CHD6	DDRLib0775	ACTTGAAGACTCCTGAAAGG
CHD6	DDRLib0776	CTTTTCCTTCCTGACCAAGG
CHD6	DDRLib0777	ACCCTTGCAGAACTCTGTGG
CHD6	DDRLib0778	CTGGCTGCCGTGGTACACAA
CHD6	DDRLib0779	AGAAGTTGATCGCATCTTGG
CHD6	DDRLib0780	CAAATGTTGTGATGACGACG
CHD7	DDRLib0781	AACCCCACTCCAGAACACTG
CHD7	DDRLib0782	AACCTGGACAGAGTTGAACG
CHD7	DDRLib0783	TGTTGATGCAGAAGGCCCAG
CHD7	DDRLib0784	TGCAGGTATCAGCAGCAGTG
CHD7	DDRLib0785	CATAGATCAAGCAAAGATCG
CHD7	DDRLib0786	CTCCTGCCCTTGTACACAGG
CHD7	DDRLib0787	CAATGAAGGATCTACCCAGG
CHD7	DDRLib0788	ACTCAGGGAATACCAGTTGG
CHD7	DDRLib0789	ATCTGTCGATAGCTGCCTGG
CHD7	DDRLib0790	CAAACTCAGGGAATACCAGT
CHD8	DDRLib0791	TACACAGTAAGAAGACAAAG
CHD8	DDRLib0792	TGAGTCTCACAGTATTGACA
CHD8	DDRLib0793	TGCCCTATGAGGATAGCACA
CHD8	DDRLib0794	ATGGTGCTCTCTGCCCTATG
CHD8	DDRLib0795	GGGAGCGAGAATTTAATACA
CHD8	DDRLib0796	ACCACATCTCCAGTTCAGCC
CHD8	DDRLib0797	TAATCCAGACTACGTAGAGG
CHD8	DDRLib0798	GCCGGGCTGAACTGGAGATG
CHD8	DDRLib0799	TAGAGGATTATTTAATCCAG
CHD8	DDRLib0800	CAGTGGGGCAATGACCAAGA
CHEK1	DDRLib0801	CGTTTGTTGAACAAGATGTG
CHEK1	DDRLib0802	TGCAGTAAGTACTATTCCAC
CHEK1	DDRLib0803	GCTGTCAGGAGTATTCTGAC
CHEK1	DDRLib0804	GAGATTCTTCCATCAACTCA
CHEK1	DDRLib0805	AAAAAACATACCTCAACCCT
CHEK1	DDRLib0806	CCAACCCAGTGACAGCTGTC
CHEK1	DDRLib0807	CCTGACAGCTGTCACTGGGT
CHEK1	DDRLib0808	ATGGTATTGGAATAACTCAC
CHEK1	DDRLib0809	TTATTTCTGGAGTACTGTAG
CHEK1	DDRLib0810	ATACTCCTGACAGCTGTCAC
CHEK2	DDRLib0811	GCATACATAGAAGATCACAG
CHEK2	DDRLib0812	AAGAAGCCTTAAGACACCCG
CHEK2	DDRLib0813	AACTCCAGCAGTCCACAGCA
CHEK2	DDRLib0814	GTTGTTGGTAGTGGATCCAA
CHEK2	DDRLib0815	GTCCTATGCTCAGAGAAAGG
CHEK2	DDRLib0816	AGGTAAAGCTGGCTTTCGAG
CHEK2	DDRLib0817	CTGAAGGATCAGATCACCAG
CHEK2	DDRLib0818	TAGGACTCAAGTGTCACTGA
CHEK2	DDRLib0819	TGCTGGGTATAACCGTGCTG
CHEK2	DDRLib0820	CTACCAACAACTTCTTGACA
CINP	DDRLib0821	GGTGTGTCTGGAATATAACG
CINP	DDRLib0822	GCTGCTCCTGAAGCGCACGG
CINP	DDRLib0823	AAGAAAAATTAAGGACAATG
CINP	DDRLib0824	GGCCACGTGTGGAACAGAGG
CINP	DDRLib0825	AATGGGTTGTAGGCCACGTG
CINP	DDRLib0826	GACCCCCTCTGTTCCACACG
CINP	DDRLib0827	ATAGGGCTGGTGCAGCCACA
CINP	DDRLib0828	TGGACAGGTAGCTCAGGGTG
CINP	DDRLib0829	GTAGGCCACGTGTGGAACAG
CINP	DDRLib0830	AGAAAACTACCATTATGGGG
CLK2	DDRLib0831	GCTCAAAGGAGATACACATG
CLK2	DDRLib0832	GTGTCAGCTTGTTATCATGG
CLK2	DDRLib0833	ACATTGTACAACTCGGCCGA
CLK2	DDRLib0834	CATCCCAATCCAGGCGACCC
CLK2	DDRLib0835	GTAATGGCGAGTGGAGACAA
CLK2	DDRLib0836	GGTCAACACATTGTACAACT
CLK2	DDRLib0837	GAAGAGCACAGCTGTGCGGG
CLK2	DDRLib0838	CATCCACCAAGTGCGCCACA
CLK2	DDRLib0839	TGGTGCTCGGTAATGGCGAG
CLK2	DDRLib0840	GTTGTCTTTGAGGAAATCGA
CLSPN	DDRLib0841	AGTTATCAAAAGGAACCACG
CLSPN	DDRLib0842	AGACAGTGATTCCGAAACAG
CLSPN	DDRLib0843	TTGATGAGTCAGAAGCCAGG
CLSPN	DDRLib0844	AGAGAGACTTGGGAACAGAG
CLSPN	DDRLib0845	AGCTACGTTTATACCAAGAG
CLSPN	DDRLib0846	CCTCGGGAACAATCACAGTG
CLSPN	DDRLib0847	AAGTGTCTTAGGCTCTGGGG
CLSPN	DDRLib0848	AACTACCTATGACAGTGCCG
CLSPN	DDRLib0849	AAGCTTGGTACTGATTCCTG
CLSPN	DDRLib0850	GAACAGCCATTTAATGACAG
CTCF	DDRLib0851	TCAGAACAGTCACCCTCCTG
CTCF	DDRLib0852	TGTTAAGGTGATTCCTCAGG
CTCF	DDRLib0853	CGATCCAAATTTGAACGCCG
CTCF	DDRLib0854	CAATTCTCCACTGGTCACAA
CTCF	DDRLib0855	TGTAACTGCAAAGCTCACAC
CTCF	DDRLib0856	TTTGCAGTTACACGTGTCCA
CTCF	DDRLib0857	AGACATGCTGATAATTGTGC
CTCF	DDRLib0858	GCTTTTGTCTGTTCTAAGTG
CTCF	DDRLib0859	ATGCCGAACCAATTCTCCAC
CTCF	DDRLib0860	ATTATCAGCATGTCTTGCCA
CUX1	DDRLib0861	GCTGCAAGTCCGTATCACTG
CUX1	DDRLib0862	CGAGGTCTACATGTACCAGG
CUX1	DDRLib0863	GCATCATTCAGTCCATCCAG
CUX1	DDRLib0864	CCAGCTGAAGAAACCCCGGG
CUX1	DDRLib0865	GCTGAACGACCCCAACAATG
CUX1	DDRLib0866	ACACCTACGGCATAACCAAG
CUX1	DDRLib0867	GATCAGCTCTCTCTGCTCAG
CUX1	DDRLib0868	GGATGTTCTGCTCATCGGAG
CUX1	DDRLib0869	GCAGTGATGACACGGAGCTG
CUX1	DDRLib0870	CAGTGTGTAGAAGAAGCCGA
CXORF57	DDRLib0871	ATAGGTGGGAGAGTCAGCTG
CXORF57	DDRLib0872	TGCACAGCTGTAATTCATGG
CXORF57	DDRLib0873	GGAATGCCCTGTGTCCTGAG
CXORF57	DDRLib0874	CTCACCACTACAAATGAGAG
CXORF57	DDRLib0875	TTACAGCTGTGCATATCCAC
CXORF57	DDRLib0876	CCGATTGCCAGGTCCAAGAG
CXORF57	DDRLib0877	GTAGAAATTAGTTTGATCTG
CXORF57	DDRLib0878	ATGATAATTATATTTGTTGG
CXORF57	DDRLib0879	TGTTCAAACATAAATTTCCG
CXORF57	DDRLib0880	GAAAAACTATAAGTGATAGG
DAXX	DDRLib0881	GGAAATGTCCGTCTCCACAG
DAXX	DDRLib0882	GATGTTGCAGAACTCCGCCG
DAXX	DDRLib0883	AGAGGAAGCAGTAGTTCGGG
DAXX	DDRLib0884	AATGTTGCAAGACAAAAGTG
DAXX	DDRLib0885	GGTTCTTCTGACAGTAACGA
DAXX	DDRLib0886	TGCTCCATTCTCTAAGACAG
DAXX	DDRLib0887	GAGCAGCGCATCCCCTACCG
DAXX	DDRLib0888	AAGCAATGGAGAACAGCCTG
DAXX	DDRLib0889	AGACTCCGCATACCTGCAGG
DAXX	DDRLib0890	AGGTTAACAGGCGCATTGAG
DCLRE1A	DDRLib0891	ACAATACATTCAGTGTCCAG
DCLRE1A	DDRLib0892	AGGTGTCTGCCCTATCAATG
DCLRE1A	DDRLib0893	CAGAGTCATTTGAAGAAGTG
DCLRE1A	DDRLib0894	GATGTTATTCCCCAGACCAA
DCLRE1A	DDRLib0895	TTAGAGTGTGTCCATCCTGT
DCLRE1A	DDRLib0896	TAATTTGCATCATTGGGAGA
DCLRE1A	DDRLib0897	ATTTTGGCATTTCGACCTAC
DCLRE1A	DDRLib0898	TACCGACATGTGCAGTTCAT
DCLRE1A	DDRLib0899	ATATATTGAAATGTTTCCTT
DCLRE1A	DDRLib0900	TTAAAATTAATTTGCATCAT
DCLRE1B	DDRLib0901	CAGGACAGTGATTGGCATCG
DCLRE1B	DDRLib0902	ATACACACCATCCATGCTAA
DCLRE1B	DDRLib0903	GAATGAGCTGGACAATCTGG
DCLRE1B	DDRLib0904	GACAGTGATTGGCATCGAGG
DCLRE1B	DDRLib0905	TTTCATCTAGGGGTAATACA
DCLRE1B	DDRLib0906	AAAGGAGCCAGCCCTGACAC
DCLRE1B	DDRLib0907	GACAGAACCAGGACAGTGAT
DCLRE1B	DDRLib0908	CACCAATTGCAATCCAGCCC
DCLRE1B	DDRLib0909	CGGGAAGGAAGAACCAGGGC
DCLRE1B	DDRLib0910	ATCGAGGAGGGTTACGGTCA
DCLRE1C	DDRLib0911	GATATGCGTTCACAGGACAG
DCLRE1C	DDRLib0912	GCATTAAGCCATCCACCATG
DCLRE1C	DDRLib0913	CAGTGGAGCAAATTACCCTG
DCLRE1C	DDRLib0914	TTAATGCTGATTATGTGGAG
DCLRE1C	DDRLib0915	ATGCATGGATCTGAGTGTTG
DCLRE1C	DDRLib0916	ATTTCTGGAAGTAATTCCAC
DCLRE1C	DDRLib0917	ATGGCTTAATGCTGATTATG
DCLRE1C	DDRLib0918	ACATTTGGATATGCGTTCAC
DCLRE1C	DDRLib0919	CCTTGGGATGCCGGCATGCA
DCLRE1C	DDRLib0920	GTGCCAACTGGAATGACATT
DDB1	DDRLib0921	GGAAAAGACCAACCTCCTGG
DDB1	DDRLib0922	GTACCAGCTCTCTGACAGTG
DDB1	DDRLib0923	CATTGACAAACTCGCCCAGG
DDB1	DDRLib0924	TCTGCATTACCAGAGAGCCG
DDB1	DDRLib0925	CAACCACTACAACAACATCA
DDB1	DDRLib0926	AAATTCCACCATAGAGTACA
DDB1	DDRLib0927	GCCCAAGCAGGGTCGCATTG
DDB1	DDRLib0928	ATTCATTCTGCAGAAACTGG
DDB1	DDRLib0929	GCTTGCAGGAAACCAGACTG
DDB1	DDRLib0930	GAGCACCGAGCCTTGTGTGG
DDB2	DDRLib0931	ACAACAATGAGGTTGTAGCG
DDB2	DDRLib0932	GGTATCGGCCCACAACAATG
DDB2	DDRLib0933	TGTAGCCCTCCTGTCAAAGG
DDB2	DDRLib0934	CAAAAAGAAAGTGACGCATG
DDB2	DDRLib0935	GTCTGCTAGTAGCCGAATGG
DDB2	DDRLib0936	GATCTCGCTCTTCTGGTCCG
DDB2	DDRLib0937	TTTCACTGTTTGATCTACGG
DDB2	DDRLib0938	GATCTACGGAGGCTGTGGCC
DDB2	DDRLib0939	GCCAGGAACCAATCACAGCA
DDB2	DDRLib0940	TGTTTGATCTACGGAGGCTG
DDX11	DDRLib0941	CATCACGGGCATGCACAGCG
DDX11	DDRLib0942	GCTTATCAACGACCGCTGTG
DDX11	DDRLib0943	TTCTCTGCATGTCCACACAG
DDX11	DDRLib0944	TGATAAGCTGCACAGAACCT
DDX11	DDRLib0945	CACGGGCATGCACAGCGTGG
DDX11	DDRLib0946	ATGCACAGCGTGGAGGTCAG
DDX11	DDRLib0947	TCACGTCTTCATTTACACAA
DDX11	DDRLib0948	AATGAAGACGTGAAAAGCCT
DDX11	DDRLib0949	TAGTCGGACACACTCCCAGC
DDX11	DDRLib0950	GAAGAAGAGCCCCTTTGGCA
DIAPH1	DDRLib0951	CAATGCTCTCATCACACCAG
DIAPH1	DDRLib0952	AGAAATGGCTTCCCTCTCTG
DIAPH1	DDRLib0953	AGCCCGACATGAGCTACAGG
DIAPH1	DDRLib0954	GGAGGCATACCCATTCCGGG
DIAPH1	DDRLib0955	TGGCTTATAAAGCTTTTTGG
DIAPH1	DDRLib0956	GGAACTCCAAATCCAAATGG
DIAPH1	DDRLib0957	GCACGACTAGGAACAGAAGG
DIAPH1	DDRLib0958	GCCAAGAAGGATCAAGAAGG
DIAPH1	DDRLib0959	AATGATTGATAAGACAAAGG
DIAPH1	DDRLib0960	ACAACTTCTTGGGGTCAAAG
DMC1	DDRLib0961	CTCAAATTCCTGGCTCCCGG
DMC1	DDRLib0962	CGTTGTCCAGTACTGCATCA
DMC1	DDRLib0963	CTTTTTCGAGTGGATTTCAG
DMC1	DDRLib0964	AGAGCTCTATGCAATGTCAA
DMC1	DDRLib0965	ATAAGCTTGCGAAAGGGAAG
DMC1	DDRLib0966	AATAATGGCACTTTTTCGAG
DMC1	DDRLib0967	ATGGTTTTCCATATCACCAC
DMC1	DDRLib0968	GTAGGAATCTGTACCATCAA
DMC1	DDRLib0969	GCCGTGGGGAGTTGGCCGAA
DMC1	DDRLib0970	CATTTGAGTATAGTGAAAAG
DNTT	DDRLib0971	TACCAGCCCAGGATCAACAG
DNTT	DDRLib0972	CATCGTAGCAGAGAACAACT
DNTT	DDRLib0973	GCTCAGGTTGCCTAGCAGGA
DNTT	DDRLib0974	GCTTTCGTCACCATGACAGG
DNTT	DDRLib0975	TTTCAAATGTTGACTCCACA
DNTT	DDRLib0976	AAAGCATCAACCTTCCTGCT
DNTT	DDRLib0977	CTCTTTAACCAGCACACTGA
DNTT	DDRLib0978	TCTTATGCATTCGATCAGCC
DNTT	DDRLib0979	AGTTGTTCTCTGCTACGATG
DNTT	DDRLib0980	GTCATGGTGACGAAAGCATC
DONSON	DDRLib0981	AAGTCCTGCCTGTGGACCTG
DONSON	DDRLib0982	CTGCTCAAATCTTCACAGAG
DONSON	DDRLib0983	CAGACCTGAATCTGTTGTGT
DONSON	DDRLib0984	TTGTCCCCTGTTGCTTTCCG
DONSON	DDRLib0985	GAAATCATCTTTACGGAATG
DONSON	DDRLib0986	CTCATATCTCCAACAACTCG
DONSON	DDRLib0987	TTCCAGCTAATCCTGCTGCT
DONSON	DDRLib0988	GCATTTGCATTGTGGCACCT
DONSON	DDRLib0989	TGGTTTGCACCCTAACACTC
DONSON	DDRLib0990	GGAAAGCAACAGGGGACAAG
DUT	DDRLib0991	CCTGTACAGGTCGTAGCCCG
DUT	DDRLib0992	AAGGAAATGGTAGCAGAGCG
DUT	DDRLib0993	TTTGCAGCCAAGCCTGACCG
DUT	DDRLib0994	ACTCTTCCATAACACCCAGA
DUT	DDRLib0995	ACAACAGCTTTCTCCATAGG
DUT	DDRLib0996	CCGGCTCTCCGAGCACGCCA
DUT	DDRLib0997	TGATTACACAATACCACCTA
DUT	DDRLib0998	AGGTGGTATTGTGTAATCAT
DUT	DDRLib0999	TTCACAACAGCTTTCTCCAT
DUT	DDRLib1000	GTCGTAGCCCGCGGCGCGCG
E2F1	DDRLib1001	CTTGGTGGTCAGATTCAGTG
E2F1	DDRLib1002	AAGGTCCTGACACGTCACGT
E2F1	DDRLib1003	CGATGTTTTCCTGTGCCCTG
E2F1	DDRLib1004	TGGGAAGACCCCATCCCAGG
E2F1	DDRLib1005	TAGTACAGATATTCATCAGG
E2F1	DDRLib1006	CGACGACACCGTCAGCCGAG
E2F1	DDRLib1007	ATCCCAGGAGGTCACTTCTG
E2F1	DDRLib1008	CTGGATGCCCTCAAGGACGT
E2F1	DDRLib1009	TGACATCACCAACGTCCTTG
E2F1	DDRLib1010	CTGCTGAGCCACTCGGCTGA
E2F2	DDRLib1011	ATACCGAGTCTTCTCCCCGG
E2F2	DDRLib1012	GGGCTCCATGATGCTAGGGT
E2F2	DDRLib1013	GGAGCCGGACAGTCCTTCCG
E2F2	DDRLib1014	GATATCCTGGTAAGTCACAT
E2F2	DDRLib1015	AGTCTACCTGTGCCCAGAGG
E2F2	DDRLib1016	GGCACTTCCAGTCTCGTCTG
E2F2	DDRLib1017	TTACCTCCTGAGCGAGTCAG
E2F2	DDRLib1018	GACTCGGTATGACACTTCGC
E2F2	DDRLib1019	CTCCTGAGCGAGTCAGAGGA
E2F2	DDRLib1020	GAACTGGGCCGCTGAGGTGC
E2F3	DDRLib1021	GGACCTCAAACTGTTAACCG
E2F3	DDRLib1022	AGGCTGGAGCTAGGAGAAAG
E2F3	DDRLib1023	GGGTTTTTAAACCATCTGAG
E2F3	DDRLib1024	AAGTACCCAAGGGCCCATTG
E2F3	DDRLib1025	ACTGATCCAAAGCTGCACCC
E2F3	DDRLib1026	TGGGGTATTGGATTTGAACA
E2F3	DDRLib1027	AGTCTAAAAACAACGTCCAA
E2F3	DDRLib1028	TAGACTTCTTCTTAATGAGG
E2F3	DDRLib1029	TGCTAAAAGTGCAAAAGAGA
E2F3	DDRLib1030	TTTTAGACTTCTTCTTAATG
E2F4	DDRLib1031	GGGACTGATAGCAAGGACAG
E2F4	DDRLib1032	TTTGGCCTACGTCACTCATG
E2F4	DDRLib1033	GATGTCCTCATGAGTGACGT
E2F4	DDRLib1034	GAGTGTGAGTGGTCCCATTG
E2F4	DDRLib1035	TAGCTGTACGCCAGAAGCGG
E2F4	DDRLib1036	ATTCACCTGAAGAGTGTGAG
E2F4	DDRLib1037	CCCTAGCTGTACGCCAGAAG
E2F4	DDRLib1038	GCCGCTTCTGGCGTACAGCT
E2F4	DDRLib1039	ACCAATGTTTTGGAAGGTAT
E2F4	DDRLib1040	TGTCGTAAATCCGCCGCTTC
E2F5	DDRLib1041	ACCTTCTGGTACACAACTGG
E2F5	DDRLib1042	TGGGGGAACAGGAAAAACCA
E2F5	DDRLib1043	CACTGGAGTCAAGGACTGGG
E2F5	DDRLib1044	GTCGAGTTCATCTAAGCCCG
E2F5	DDRLib1045	ACCTCCAGTTGTGTACCAGA
E2F5	DDRLib1046	GTTGCCATGCTGGATTTCTG
E2F5	DDRLib1047	TGTGTGAGGTCATCAGGTGG
E2F5	DDRLib1048	AACTTGATCAGCAGAAGTTG
E2F5	DDRLib1049	TGATATCACCAATGTCTTAG
E2F5	DDRLib1050	CTTTGGCTGTGAGGCAAAAA
E2F6	DDRLib1051	ACCAGCGATACATCAAAACG
E2F6	DDRLib1052	CTTGTCAGATCTGCTCCCGG
E2F6	DDRLib1053	CACTCATCCAGAAGGCCCTG
E2F6	DDRLib1054	GTGCACATAAGGAGCACCAA
E2F6	DDRLib1055	ATAGACATCGATAGGTCCGT
E2F6	DDRLib1056	TCTTGGATTTCTTTTCAACG
E2F6	DDRLib1057	CGAAACTGGGAGTCCGAAAG
E2F6	DDRLib1058	ATGAGTGCTCTCAGATGAAG
E2F6	DDRLib1059	GGGTATTCTTGACTTAAACA
E2F6	DDRLib1060	TCTGAGAGCACTCATCCAGA
E2F7	DDRLib1061	GTGCATGTAACAGAAGAGCG
E2F7	DDRLib1062	GCTGCATCTGGTCAGCCGGG
E2F7	DDRLib1063	GTCGTAAACCAGCCTTCAAG
E2F7	DDRLib1064	GAACATTGGCTATGTCATAG
E2F7	DDRLib1065	CTTCAAGTGGATCGGGCCTG
E2F7	DDRLib1066	CAATCTTGGTTTTGGAGACG
E2F7	DDRLib1067	TTTCTTTATCAGAGCCAAGC
E2F7	DDRLib1068	CAAGATTGTCACTCTGGATG
E2F7	DDRLib1069	TGGCTAAGAATCAGTATGGC
E2F7	DDRLib1070	CATACTGATTCTTAGCCACC
EEPD1	DDRLib1071	GCAATGACTATGATATCCTG
EEPD1	DDRLib1072	ACAGCCCTGCAAGTTCCAGG
EEPD1	DDRLib1073	GCAAGAACTGCTTGACAGAG
EEPD1	DDRLib1074	GAACTTGCAGGGCTGTTCCG
EEPD1	DDRLib1075	TGCCGTGGCACGCAGCATCG
EEPD1	DDRLib1076	AGAATCACAGTGATGGCCAC
EEPD1	DDRLib1077	CATCAACACTGCCACGGAGG
EEPD1	DDRLib1078	GAGCTTTGCACAGACCCTAC
EEPD1	DDRLib1079	GCCTGGGGTGACGCGTGCCG
EEPD1	DDRLib1080	AGCTCGCCAAGCAACGGGCA
EME1	DDRLib1081	CCTGCGCCTCAATCACACAG
EME1	DDRLib1082	GGACAGCACTATGAAAGGGA
EME1	DDRLib1083	CGGAGCAACACCAGTACTGT
EME1	DDRLib1084	CTCTTACAGATGGAAGGTGG
EME1	DDRLib1085	TGTGAATGCGCATGTGAAGT
EME1	DDRLib1086	TGGACACAAATGCCTCTGCC
EME1	DDRLib1087	CCTAGGAGCACTGCAGACCA
EME1	DDRLib1088	TTTGTGTCCATGATCGACAA
EME1	DDRLib1089	GTGCTCTTACAGATGGAAGG
EME1	DDRLib1090	AGACAACCAGAGGCCAGCAT
EME2	DDRLib1091	CTCGCCAGCACGTTTCCCGG
EME2	DDRLib1092	AAACCTGGACGTGCTACTGG
EME2	DDRLib1093	TGTGACAACTGCATCAGCCA
EME2	DDRLib1094	GCAGCCAGAGAGCCCGAAGG
EME2	DDRLib1095	CCAGCCCGATGACAGCCAGG
EME2	DDRLib1096	CTGGGCGAGAGCCTTGGTAA
EME2	DDRLib1097	CGGTGCCGACGTCCTGATGG
EME2	DDRLib1098	GGTGGCCGTCAGCTGGCCGG
EME2	DDRLib1099	GCACGTGTGCGCCGTTACCA
EME2	DDRLib1100	GGGATACTGGGCGAGAGCCT
ENDOV	DDRLib1101	GGTCTGTAAGGACGCCAAGG
ENDOV	DDRLib1102	GACACTGTCCCCTTTCACGA
ENDOV	DDRLib1103	CAGGAAGCCCGACACGTAGG
ENDOV	DDRLib1104	CCGACACGTAGGGGGCTGTG
ENDOV	DDRLib1105	CCGCGCTTGTGCTTCCCTGG
ENDOV	DDRLib1106	TTCTTGGCCACCCCAACACA
ENDOV	DDRLib1107	ATCCGACTCCTGCAGACTCG
ENDOV	DDRLib1108	GGGCTTCCTGGCCTTCCGAG
ENDOV	DDRLib1109	CAGGCCCCTCTACATCTCCG
ENDOV	DDRLib1110	AGACCTGCCGTGTGTTGGGG
ERCC1	DDRLib1111	ACCCAGACTACATCCATGGG
ERCC1	DDRLib1112	GCAAGGCGAAGTTCTTCCCC
ERCC1	DDRLib1113	CTGGGTGCAGGTTGTGGTAG
ERCC1	DDRLib1114	CTGCACCCAGACTACATCCA
ERCC1	DDRLib1115	ATTGCGCACGAACTTCAGTA
ERCC1	DDRLib1116	AGGGCTCACAATGATGCTGT
ERCC1	DDRLib1117	AATTACGTCGCCAAATTCCC
ERCC1	DDRLib1118	GCTCTGGCCCAGCACATAGT
ERCC1	DDRLib1119	AGTTCGTGCGCAATGTGCCC
ERCC1	DDRLib1120	CGTAATTCCCGACTATGTGC
ERCC2	DDRLib1121	GGGTGGCAAAGTTAGCAAGG
ERCC2	DDRLib1122	GGCCTCGTCGAAGACCACGA
ERCC2	DDRLib1123	GTAGCTATAAACCACCACAT
ERCC2	DDRLib1124	GGCGTAGGTGCTGACAAGGG
ERCC2	DDRLib1125	ATCCAGGTTGTAGATGCCAG
ERCC2	DDRLib1126	GAGTATGCAGCAGGGACCGG
ERCC2	DDRLib1127	CTGCAATCTTGGGGTCCAGG
ERCC2	DDRLib1128	CCCGCACATAGGAGGCTGTG
ERCC2	DDRLib1129	TGAGCGGGGAGAAGTCAGCA
ERCC2	DDRLib1130	TGCTGGAGTACGTGAAGTGG
ERCC3	DDRLib1131	CTACGGACCTACGTCTCAGG
ERCC3	DDRLib1132	CATGGGATGAGATCTGAATG
ERCC3	DDRLib1133	GATGCCAAGGACAAGCCCAT
ERCC3	DDRLib1134	CCAGGCGTCAGGAAGCCCAA
ERCC3	DDRLib1135	TCTTCTCCTGATAGGGTCTG
ERCC3	DDRLib1136	GGAAAGCCCAGTTCAAGATG
ERCC3	DDRLib1137	GGAGTAGGTGCTAATGGCAA
ERCC3	DDRLib1138	ATCCTTTCCCCCTGAGACGT
ERCC3	DDRLib1139	GATCTGGCTGTCGTCAATGG
ERCC3	DDRLib1140	AGGCCGAGCGAGTCATGGAG
ERCC4	DDRLib1141	TATGAAGTTTACACACAAGG
ERCC4	DDRLib1142	ACAAAGGATCCAGATAATGG
ERCC4	DDRLib1143	TCGAGCATTTATAAACATCG
ERCC4	DDRLib1144	TGAAGTGGAGCCAAGATACG
ERCC4	DDRLib1145	AAGCCCGTTCTTTGTTTTGG
ERCC4	DDRLib1146	TTTCGCCAGAAAAACAAACG
ERCC4	DDRLib1147	TATATACGGAGGTTCAACTG
ERCC4	DDRLib1148	AGACTATATCACTCTTGGAG
ERCC4	DDRLib1149	AGAAAGCAACCCAAAGTGGG
ERCC4	DDRLib1150	CAGTAGCCCAGAAAGCTGCC
ERCC5	DDRLib1151	ACTATCACTAGAGCTGCTGG
ERCC5	DDRLib1152	TCTAAAGGAAAGAATACATG
ERCC5	DDRLib1153	TCTAGTGATAGTGATGACGA
ERCC5	DDRLib1154	AGCTGCTGGAGTGCTCCGGG
ERCC5	DDRLib1155	AGCGCTGGAAGGGAAGATCC
ERCC5	DDRLib1156	GTCAGCCCCGAAGCGCTGGA
ERCC5	DDRLib1157	GCATCGAGTTGCTTTAATAC
ERCC5	DDRLib1158	TTTGTCAGCGGTATTTCGGC
ERCC5	DDRLib1159	TTCGGGGCTGACCTGCCGCC
ERCC5	DDRLib1160	GATCTTCCCTTCCAGCGCTT
ERCC6	DDRLib1161	CTCCAGAAAAGAGATCAGGG
ERCC6	DDRLib1162	CTTAGGTGTCAACCTGACGG
ERCC6	DDRLib1163	AGAATTGCCACTCTGAACGG
ERCC6	DDRLib1164	AGAGCGACCACAGCTCTCGG
ERCC6	DDRLib1165	GTGGTGGCCTCCGTTCAGAG
ERCC6	DDRLib1166	GGGTGAAGGAATTTCACACG
ERCC6	DDRLib1167	ACCTAAGCCGCCCACCCGCG
ERCC6	DDRLib1168	TACAGCAAGATCAGGACTCG
ERCC6	DDRLib1169	TCATTGTATCTCGTAATCAG
ERCC6	DDRLib1170	AAAATAACCTCCGAGAGCTG
ERCC6L	DDRLib1171	ACCGACACCACCTACTTGAG
ERCC6L	DDRLib1172	ATGCATCAAACATACCGGAA
ERCC6L	DDRLib1173	TTATTTTATGTGCTTCATCG
ERCC6L	DDRLib1174	ATTAACTGCAGCAACTAGAG
ERCC6L	DDRLib1175	CTGCTTACCACTCAAGTAGG
ERCC6L	DDRLib1176	CCGAAGGTTTCCGGAAGCCG
ERCC6L	DDRLib1177	CGAGGCCTTGAGCCCAGAGC
ERCC6L	DDRLib1178	AGGTAATGAGCAGCCTGCTC
ERCC6L	DDRLib1179	CCTCGGCTTCCGGAAACCTT
ERCC6L	DDRLib1180	GGGCTCAAGGCCTCGGCTTC
ERCC6L2	DDRLib1181	AGAACATGGTCAGAGACACA
ERCC6L2	DDRLib1182	AGAACAACATGAAGGAACTG
ERCC6L2	DDRLib1183	TCTGAAGGATGGTTCCAGTG
ERCC6L2	DDRLib1184	TGATGGAAGTACAAAATCAG
ERCC6L2	DDRLib1185	TCAAACAGTGTTAGAAACAG
ERCC6L2	DDRLib1186	CAGTTGTAGAGGACAGAAAG
ERCC6L2	DDRLib1187	TCATTGGCTGGATTCCAAGT
ERCC6L2	DDRLib1188	TGTAAGGTAACTGAGATACA
ERCC6L2	DDRLib1189	TTTTCTGACCCAGTAGAACA
ERCC6L2	DDRLib1190	GCATAAAAAGGGAACTCGTG
ERCC8	DDRLib1191	ACAGTGTGGAGACTGTACAG
ERCC8	DDRLib1192	TGATGTTCACAGATACAGTG
ERCC8	DDRLib1193	TATCTGTACCAACAGTGAGG
ERCC8	DDRLib1194	GATTATCTGTACCAACAGTG
ERCC8	DDRLib1195	GCCAAGATATAGTCATAACG
ERCC8	DDRLib1196	GTGAACATGCCAGTGTCATG
ERCC8	DDRLib1197	TTGGTACAGATAATCGAATG
ERCC8	DDRLib1198	GGACTTCACCTCCTCACTGT
ERCC8	DDRLib1199	CAGTGGTATCCTCATGACAC
ERCC8	DDRLib1200	ATAGTCATAACGTGGAGACC
ESCO1	DDRLib1201	CAAGCTAGAAAACAGTCCAG
ESCO1	DDRLib1202	CAAGCAGGAAAGAGCAAACG
ESCO1	DDRLib1203	ACCTGTGCCTGTAACTTCTG
ESCO1	DDRLib1204	AGCTTAACCGGAGATCACAA
ESCO1	DDRLib1205	AAGGCTACAACAATTAACAG
ESCO1	DDRLib1206	TGTAGTTCTCAATGCACGCA
ESCO1	DDRLib1207	GGGTATTCAGCATGATGCGT
ESCO1	DDRLib1208	GCAGCAGTAACATTTTCCAC
ESCO1	DDRLib1209	AGTAGTTGGCTGCCTAATTG
ESCO1	DDRLib1210	TTTGGAGATAACAATTCCAA
ESCO2	DDRLib1211	CCACAAGTTACACTCCAGGG
ESCO2	DDRLib1212	ACTGAAGATTGGATAGACAG
ESCO2	DDRLib1213	TGATTCCTTCCAGAAACCTG
ESCO2	DDRLib1214	AGCATGTACAGCATCACCAC
ESCO2	DDRLib1215	ATTTTTTGGCTCAGAACCCG
ESCO2	DDRLib1216	CATCACCACAGGTTTCTGGA
ESCO2	DDRLib1217	ACATAAAGTTGATAAAAATG
ESCO2	DDRLib1218	TTAGCAGTTAAACTCTTCTG
ESCO2	DDRLib1219	ATTGTGACAGAAAAAATGCA
ESCO2	DDRLib1220	CAGCTCTTACTCCAAGGAAG
ESPL1	DDRLib1221	GTACTGACAAGCGAGAATGG
ESPL1	DDRLib1222	CAGGAGCTGCTACAGGACTG
ESPL1	DDRLib1223	TTGATGGGCAGGCTGTCCTG
ESPL1	DDRLib1224	AGCGAGAATGGTGGACAGGG
ESPL1	DDRLib1225	GGAATCTGCACACTGACTGG
ESPL1	DDRLib1226	GAGCTCCTGAATGAGGCAGT
ESPL1	DDRLib1227	TGGAGTAGCTGAGTAGGAAG
ESPL1	DDRLib1228	TGAAGCTGGCTGGAGAGGAG
ESPL1	DDRLib1229	GCTGAGTAGGAAGCGGAAGG
ESPL1	DDRLib1230	GTAGCTGAGTAGGAAGCGGA
ETAA1	DDRLib1231	AGGTGTCAACCCATTACTGG
ETAA1	DDRLib1232	GTTAAGCCAAGAACTGCCAG
ETAA1	DDRLib1233	TGAAATCTCATCACTATCTG
ETAA1	DDRLib1234	ACTCTACTGAAGCTTCTGAA
ETAA1	DDRLib1235	GGTTCTACTCAGAAATGTAG
ETAA1	DDRLib1236	TGATTCAAGAGCAAAACAAG
ETAA1	DDRLib1237	CAAATTCTATGCTGGACATG
ETAA1	DDRLib1238	AGTTCTCCTAATGATCCAGA
ETAA1	DDRLib1239	TTTGCTACACTGGGAGTACA
ETAA1	DDRLib1240	TGGATCATTAGGAGAACTGA
EXO1	DDRLib1241	CAGCTTCATAGGGAGCCACG
EXO1	DDRLib1242	TCAGGGGGTAGATTGCCTCG
EXO1	DDRLib1243	GTTGGCCTATCTTAACAAAG
EXO1	DDRLib1244	TGTGCAAGCCATAATTACAG
EXO1	DDRLib1245	CTTCAGAACCCATCCATGTG
EXO1	DDRLib1246	ACATATTGCTGGCTTCACAA
EXO1	DDRLib1247	TAAAGGGCAGGTAGTAGCTG
EXO1	DDRLib1248	CCTTTTTACAGCCAAAAGCT
EXO1	DDRLib1249	TGTGAGGAAGTATAAAGGGC
EXO1	DDRLib1250	GAAATTGATCAAGCTCGGCT
EZH2	DDRLib1251	GCAAGAACTGCAGTATTCAG
EZH2	DDRLib1252	ATTGCTGGCACCATCTGACG
EZH2	DDRLib1253	GTTAACGGTGATCACAGGAT
EZH2	DDRLib1254	CATCTGACGTGGCAGGCTGG
EZH2	DDRLib1255	AACGAATTTTGTTACCCTTG
EZH2	DDRLib1256	CAAGATGAAGCTGACAGAAG
EZH2	DDRLib1257	TGATGGTTAACGGTGATCAC
EZH2	DDRLib1258	TGTGGTGGATGCAACCCGCA
EZH2	DDRLib1259	ATGAATTCATTTTTCTGCAC
EZH2	DDRLib1260	AATTCGTTTTGCAAATCATT
FAM111A	DDRLib1261	AAAGAGATAGAAACTCACCA
FAM111A	DDRLib1262	TGTGTTGAGAGAACAAATCG
FAM111A	DDRLib1263	AAGAGCCACAACTAATACCC
FAM111A	DDRLib1264	CACCTTCAGGGAAACAACTG
FAM111A	DDRLib1265	TGTAGAAATGATGAGTGATG
FAM111A	DDRLib1266	GATTTGTTCTCTCAACACAC
FAM111A	DDRLib1267	TCCTTTAAAAACAAAGCAGG
FAM111A	DDRLib1268	TTACCTTGAAGGTAAACCAC
FAM111A	DDRLib1269	TTATGAAGAGCTAAAAGACA
FAM111A	DDRLib1270	GCTGTAAGAAGCAGAGGTCA
FAM175A	DDRLib1271	TACTGCTCGGCTAAAACCAG
FAM175A	DDRLib1272	GTGTTAATAGCAGAAAAACA
FAM175A	DDRLib1273	TGATCTGATCTGAATGACGA
FAM175A	DDRLib1274	AGATCATGACGTTTAGAGAG
FAM175A	DDRLib1275	CATGGAGGGGGAGAGTACGT
FAM175A	DDRLib1276	AAGCTGCTCTACTCATCGAC
FAM175A	DDRLib1277	GCTAAAACCAGTGGACATAC
FAM175A	DDRLib1278	ATAGCAGAAAAACAAGGTCT
FAM175A	DDRLib1279	TTGTTCAGACATGCCCAGAT
FAM175A	DDRLib1280	GTGCTCTCGGGCTTTGTGCT
FAM35A	DDRLib1281	GCCTCGGAGGAAGATCTCTG
FAM35A	DDRLib1282	ACCTCAGAGATCTTCCTCCG
FAM35A	DDRLib1283	CAACAACTCTTAGTACTGCG
FAM35A	DDRLib1284	TCTATACTGTTCACCCTCTG
FAM35A	DDRLib1285	GAAAAAAGTTATGTTAACAG
FAM35A	DDRLib1286	CGAACGCAGTAGATAAGTCA
FAM35A	DDRLib1287	TCAATGGCAGTCATTAACGC
FAM35A	DDRLib1288	AAACATCAGCCAGATATATG
FAM35A	DDRLib1289	TAAAAAAGCAACCTGGCTGG
FAM35A	DDRLib1290	TATACTGGTTGTGCAAAATG
FAN1	DDRLib1291	AAGATTTACCACTCTTCCTG
FAN1	DDRLib1292	ACTGTGGATTTGGAACTCTG
FAN1	DDRLib1293	TGCATGGAGTAACATCCAAG
FAN1	DDRLib1294	GCTGATTCATGATGCCCCCG
FAN1	DDRLib1295	AGAAGTGGTTGAAAAACGTG
FAN1	DDRLib1296	GACTATCAAGTGCATCACAG
FAN1	DDRLib1297	GCACCACAAGGAAACTCCGA
FAN1	DDRLib1298	CTCGCTGATACAGTGAAAGG
FAN1	DDRLib1299	GGGCAGGCAAGTTTAGCAGG
FAN1	DDRLib1300	CTCCACAGAGCACAGGACCG
FANCA	DDRLib1301	GACACACAGAACCTTCCGAG
FANCA	DDRLib1302	GTCTGCGGAAAATCTCAAAG
FANCA	DDRLib1303	CCAATGAGATGTAGTCTGTG
FANCA	DDRLib1304	AGAGAGAGTGGAGCTTTGCG
FANCA	DDRLib1305	GATTGACTGTGACAGTTCTG
FANCA	DDRLib1306	TGACTGAAGAACCTCTTCAG
FANCA	DDRLib1307	ATGCTTCCATCTGTTCACAA
FANCA	DDRLib1308	CTCAGATCTGAGAAGAACTG
FANCA	DDRLib1309	TATGAAGTCGACCATCAGGG
FANCA	DDRLib1310	CTGCCGCAGAGGACAGACGA
FANCB	DDRLib1311	ACAAGAGAATCGTTACCTGG
FANCB	DDRLib1312	ACCACACTGCTGTAAGCAGG
FANCB	DDRLib1313	AAAGATCGTTATGTTGTGTG
FANCB	DDRLib1314	AGAAGAATGGTATTTGACAG
FANCB	DDRLib1315	GTTCAACTTATGGATTCAGG
FANCB	DDRLib1316	TCCTCCTGCTTACAGCAGTG
FANCB	DDRLib1317	CAAATTATGGAGAGAGAAAG
FANCB	DDRLib1318	AAAGGAATGTTGTTTATCTG
FANCB	DDRLib1319	TGATAATACGTCAAGTGCAG
FANCB	DDRLib1320	CCCTGAATTCAATGAAGGTG
FANCC	DDRLib1321	TCTGCTGCCTCCCATCACGG
FANCC	DDRLib1322	CAACCCGGAATATGGCAGGG
FANCC	DDRLib1323	GCAAGACACCTGTCTTCACG
FANCC	DDRLib1324	GTTCTTTGAGGCTGTAAACG
FANCC	DDRLib1325	GTTCACGTCCATGACAGATG
FANCC	DDRLib1326	AGGGTCTTGCAGCAGCACCA
FANCC	DDRLib1327	TGCTTCTGGACATTGCCAGG
FANCC	DDRLib1328	TCTGGCTGGAGGATTTCCTG
FANCC	DDRLib1329	CCTCAAAGAACTCTGGCTGG
FANCC	DDRLib1330	CTGCGTAAACACCTGAATAG
FANCD2	DDRLib1331	ATGAACCAACTGCAACAAGG
FANCD2	DDRLib1332	AAATACGGAGCCAGGCACAG
FANCD2	DDRLib1333	AACACAGGAGTCCACTACGA
FANCD2	DDRLib1334	AAGTCCTGAGAAAACAGCAG
FANCD2	DDRLib1335	TAGTAAAGTGCAGAGGCCTG
FANCD2	DDRLib1336	GGAATGAACCAACTGCAACA
FANCD2	DDRLib1337	TCAGGAAATCAAGAAAGCAG
FANCD2	DDRLib1338	GTTTTGTAGAGATACCTCAG
FANCD2	DDRLib1339	CAGGACTTTGCAAAAGATGG
FANCD2	DDRLib1340	CTAGTTCAGCCATCATCACA
FANCE	DDRLib1341	GAAACGCAGAAAGGACTCAG
FANCE	DDRLib1342	AGAAGCTGTAGCTCAACTGG
FANCE	DDRLib1343	GATTGCCCCGGATATGCCAG
FANCE	DDRLib1344	CATGGCAGTTAAGACTGGCG
FANCE	DDRLib1345	TCTCAGACCTCGGTCTCCTG
FANCE	DDRLib1346	TGTTGCAGTCACTCCTAGAG
FANCE	DDRLib1347	TCAGGGCAGTTGTAAGCAGG
FANCE	DDRLib1348	AGCTCCAAAGTCTATGTAGG
FANCE	DDRLib1349	GAGCTTGGCATAGGCCATGG
FANCE	DDRLib1350	TGTATATTTGGCACAGAAGG
FANCG	DDRLib1351	GGACTGGAATGGGTAGCCAG
FANCG	DDRLib1352	TGGGTAGCAGAGATGATGTG
FANCG	DDRLib1353	CAGTTGCTGATAGAGCCTAG
FANCG	DDRLib1354	CAGTCCACGACTAATTAGGG
FANCG	DDRLib1355	AAGTACAACAGTGCTCTCTG
FANCG	DDRLib1356	GGTAGGCAAATGCTGTCAGG
FANCG	DDRLib1357	TAGGCTCTATCAGCAACTGG
FANCG	DDRLib1358	AGATGCCTTGACTCTATGTG
FANCG	DDRLib1359	GCAGGGATGTAAGTCAGATG
FANCG	DDRLib1360	AGATGCCAGAAAAGGAACCA
FANCI	DDRLib1361	CAGCACAATGAGGAACAGAG
FANCI	DDRLib1362	AAATGAAACCAAGTTCTACG
FANCI	DDRLib1363	TCTGCCATCAGGCAGCTGTG
FANCI	DDRLib1364	CTATATCTCCCAGATGCCCG
FANCI	DDRLib1365	ACTAGATAAGCAGCACAATG
FANCI	DDRLib1366	AGAAGCTGATAGACCAAAGG
FANCI	DDRLib1367	TGGCAAACATAGCTTTCCGA
FANCI	DDRLib1368	ACTGCTAAGTAAATTCAACA
FANCI	DDRLib1369	ACCAGAAGCTGATAGACCAA
FANCI	DDRLib1370	AAATGAAAGAATAACACAGG
FANCL	DDRLib1371	ATTTACCTGAGGTGTCCAGG
FANCL	DDRLib1372	GTGTGTGATAATTCTCAGTG
FANCL	DDRLib1373	AGGCTTGAGTAGAACTGGGG
FANCL	DDRLib1374	TAAATATAGAGGTAGACCCC
FANCL	DDRLib1375	GCTCCAAGAAAGAAGCACTC
FANCL	DDRLib1376	CAGGCAACACTATCCTAAGG
FANCL	DDRLib1377	TTTTTCTGGCTCAAGTACCC
FANCL	DDRLib1378	CTTGAGTAGAACTGGGGAGG
FANCL	DDRLib1379	ATCACACACTTGATCAGGAA
FANCL	DDRLib1380	AAATAATCTGGTGATTCTGC
FANCM	DDRLib1381	AGGTCATTTACCATGACCTG
FANCM	DDRLib1382	CATCGTGAGTAATCGCATGG
FANCM	DDRLib1383	GTAGTGAAACAGTTTCGTGA
FANCM	DDRLib1384	CAAACCTTCTTCACCCACAC
FANCM	DDRLib1385	GGTCTACACAAGCTTCCACC
FANCM	DDRLib1386	ACCCTTCGTGCTTTTCCCTG
FANCM	DDRLib1387	GTAATCGCATGGTGGTGGAA
FANCM	DDRLib1388	TTACATCGTGAGTAATCGCA
FANCM	DDRLib1389	GGAACCTGTATTCTTGTAGG
FANCM	DDRLib1390	GCACCATATTTCCTTCCTGG
FBXO5	DDRLib1391	TGAAGAAGGTAGCCTCCTGG
FBXO5	DDRLib1392	CTGAAGGAAATTATAGCCAG
FBXO5	DDRLib1393	TATTCTCTGGTTGAAGCATG
FBXO5	DDRLib1394	GTTTAAGTCCGGAATGAACA
FBXO5	DDRLib1395	AGTAGATCGGGAGATGCTGA
FBXO5	DDRLib1396	TTTAGCACAACTCAGTGACA
FBXO5	DDRLib1397	TGTTATGTTCAGAACCCCAC
FBXO5	DDRLib1398	CAAACCAAGTTATCCAATCA
FBXO5	DDRLib1399	ATCCGAGGGTCGAGGGCGCC
FBXO5	DDRLib1400	TCTGAACATAACATATTCTC
FEN1	DDRLib1401	GGCTGGCAAAGTCTATGCTG
FEN1	DDRLib1402	TTATCTTGATGCACCCAGTG
FEN1	DDRLib1403	GGTAGAACATGCCCATCAGG
FEN1	DDRLib1404	AGTCTATGCTGCGGCTACCG
FEN1	DDRLib1405	TCTCCATCATGCGAATGGTG
FEN1	DDRLib1406	CATTAGCACAGGGCTGCCGA
FEN1	DDRLib1407	GAACTGATAAATGCTCATAG
FEN1	DDRLib1408	GGTGAGGCAGTCCATGTCCT
FEN1	DDRLib1409	GAGCTACTTTGGCCGTAAGG
FEN1	DDRLib1410	CATGCCCATCAGGTGGCTGG
FIGNL1	DDRLib1411	CATGACACAGCTTTGCAGGG
FIGNL1	DDRLib1412	TTGCAACAGCAAACAATGCA
FIGNL1	DDRLib1413	TTCTAAATGGGTAGGTGAGG
FIGNL1	DDRLib1414	TGAAGATCGTATCCTAGTGG
FIGNL1	DDRLib1415	TCCTGGCTGAAGCTTCTGGG
FIGNL1	DDRLib1416	TCCTTAACTTCTAAATGGGT
FIGNL1	DDRLib1417	AACTTCTAAATGGGTAGGTG
FIGNL1	DDRLib1418	GATTTGTTGCTCCCACCACT
FIGNL1	DDRLib1419	AAGAAATTGATGAGGCTGCC
FIGNL1	DDRLib1420	GTGCATTGTTTGCTGTTGCA
GEN1	DDRLib1421	AAGTATCTCCATCATTGGTG
GEN1	DDRLib1422	TGTGCTTATCTCAATGCTGG
GEN1	DDRLib1423	ATTGTGTAACAGTCAACATG
GEN1	DDRLib1424	AAGCTGATGTCATAAGCAAG
GEN1	DDRLib1425	TCTGAGTCTCTGGGTGTGTG
GEN1	DDRLib1426	GAGACTCAGATCAACTGCAA
GEN1	DDRLib1427	ATCCCCTTGCGTAATCTTGG
GEN1	DDRLib1428	ATGTGTGCTTATCTCAATGC
GEN1	DDRLib1429	TTTCCCACCAAGATTACGCA
GEN1	DDRLib1430	TTCCCCAGCAGCCTGAACCC
GMNN	DDRLib1431	TTTCCTTTTGGACAAGCCTG
GMNN	DDRLib1432	CACTTCCTTCCAATACTGAG
GMNN	DDRLib1433	GCTTGTCCAAAAGGAAACAT
GMNN	DDRLib1434	TCCATCCTCTCAGTATTGGA
GMNN	DDRLib1435	AAATCTTGGAGGAGTCACCC
GMNN	DDRLib1436	AGTGAAAATAAAAATCTTGG
GMNN	DDRLib1437	CTCTCAGTATTGGAAGGAAG
GMNN	DDRLib1438	AGTGGCAGAAAAACGGAGAA
GMNN	DDRLib1439	GATTCTGGGACAATAACCCC
GMNN	DDRLib1440	CTTTATTCTCCTTTTTCAGG
GRWD1	DDRLib1441	TATGTCAAAGCTGAGACAGG
GRWD1	DDRLib1442	GTGGTCAGAGAAGGGCCAGG
GRWD1	DDRLib1443	AGGTGGAGGTGTTTGCGCTG
GRWD1	DDRLib1444	GTGTAAGAGGAAGCTCTGTC
GRWD1	DDRLib1445	GCTCCTGGCACGTGGACCAG
GRWD1	DDRLib1446	GCAGCGCAAACACCTCCACC
GRWD1	DDRLib1447	CGTGGGCCACACACGCTCTG
GRWD1	DDRLib1448	GGACGGCGGCTCCTGGCACG
GRWD1	DDRLib1449	GGTCCTCCACAGAGCGTGTG
GRWD1	DDRLib1450	GAGCGTGTGTGGCCCACGAA
GTF2H1	DDRLib1451	TGATCACTTGACTCACAACA
GTF2H1	DDRLib1452	AAGCAATTCTTTCTGCCATG
GTF2H1	DDRLib1453	TAGTTGTGTCCCCTGCATGT
GTF2H1	DDRLib1454	GGATGGAGCTCTGTACCTCA
GTF2H1	DDRLib1455	TCCCCACAACATGACAGAGA
GTF2H1	DDRLib1456	GAAAGTGCGTCAAAAGAAGC
GTF2H1	DDRLib1457	AGAATTGCTTGGGCACCTGA
GTF2H1	DDRLib1458	GGCCAGAAAATTAGTCCAGA
GTF2H1	DDRLib1459	ATCCTGCTTATGATTGGATG
GTF2H1	DDRLib1460	AGCTAAAATTCAGCTTCAGC
GTF2H2	DDRLib1461	TCAGAACTTGAGCTAGCAGG
GTF2H2	DDRLib1462	CATCTACTACCACATAAAGG
GTF2H2	DDRLib1463	ATTTTGTTATGGATGTCAGG
GTF2H2	DDRLib1464	AACGTCTTTGAAGAAAGCTG
GTF2H2	DDRLib1465	AGAACTAAGCGATGGGAAGG
GTF2H2	DDRLib1466	GAAAGAACTAAGCGATGGGA
GTF2H2	DDRLib1467	GAACTTGAGCTAGCAGGAGG
GTF2H2	DDRLib1468	TATAAAGAGATGGCTCTCCA
GTF2H2	DDRLib1469	GAGTCTGCATAGCTATGCTT
GTF2H2	DDRLib1470	CCACAGATTTTACACTCAAC
GTF2H3	DDRLib1471	CTGTAGTCAACATGAACTGG
GTF2H3	DDRLib1472	TGAGTCGGAGTCTAAAACAC
GTF2H3	DDRLib1473	TTTTCCATCTTTACTCCCAG
GTF2H3	DDRLib1474	CTGTTGGAGGAGCCCTGAGT
GTF2H3	DDRLib1475	CACGGGAGGACTGTACCTGA
GTF2H3	DDRLib1476	CCAGAGGGATTAAATTCAGG
GTF2H3	DDRLib1477	TTGATGCCAACCCAATTTGG
GTF2H3	DDRLib1478	CGAATTTCCCAGCACCATCA
GTF2H3	DDRLib1479	TAGTCAACATGAACTGGGGG
GTF2H3	DDRLib1480	AGCAAATACTGCAGAAGAGA
GTF2H4	DDRLib1481	CAACAGGAACTGGAAGCCAG
GTF2H4	DDRLib1482	CTCCCTTGACAAGTACGCCG
GTF2H4	DDRLib1483	GAAAGTACAGGGCTGCTGAG
GTF2H4	DDRLib1484	CTATCGGTTCCCCAACATGG
GTF2H4	DDRLib1485	AGTTTGGGCTTGTTTTCCAG
GTF2H4	DDRLib1486	GGGCAATGCGGAGGTTCTGG
GTF2H4	DDRLib1487	GTGCAGCAGGCAATCGCCAG
GTF2H4	DDRLib1488	AATCTGCAGGAATTCTTAGG
GTF2H4	DDRLib1489	GCTGTGTGTGCCAGATCCGG
GTF2H4	DDRLib1490	CTCGGCGTACTTGTCAAGGG
GTF2H5	DDRLib1491	ATTCACCCACTCGCTCCTGG
GTF2H5	DDRLib1492	TAATGTCCTCCAGGAGCGAG
GTF2H5	DDRLib1493	AGAATTGGTTAATGTCCTCC
GTF2H5	DDRLib1494	AGCAGAAACTGCTTCATGGC
GTF2H5	DDRLib1495	GTACAGCAGAAACTGCTTCA
GTF2H5	DDRLib1496	GAATGATGAACTTCTTCCCC
GTF2H5	DDRLib1497	CTTGGATGAGTCCAATGCCC
GTF2H5	DDRLib1498	TTAATTCACCCACTCGCTCC
GTF2H5	DDRLib1499	GAACTTCTTCCCCAGGGCAT
GTF2H5	DDRLib1500	GGGTAAGGGAAAAAGCATTT
H2AFX	DDRLib1501	TCGGGCCGCGGCAAGACTGG
H2AFX	DDRLib1502	CAAGAAGACCAGCGCCACCG
H2AFX	DDRLib1503	CGCCAACGCGCTCGGCGTAG
H2AFX	DDRLib1504	CCGCGGCAAGACTGGCGGCA
H2AFX	DDRLib1505	GGGCGCCTTCGGCCCCACGG
H2AFX	DDRLib1506	GGTGGCCTTCTTGCCGCCCG
H2AFX	DDRLib1507	TGTACACCGGCTGCTGCGGA
H2AFX	DDRLib1508	TTGCCGCCCGAGGGCGCCTT
H2AFX	DDRLib1509	CAGCGCCACCGTGGGGCCGA
H2AFX	DDRLib1510	GGGCCGAAGGCGCCCTCGGG
H3F3A	DDRLib1511	CGACCGGTGGTAAAGCACCC
H3F3A	DDRLib1512	AGAGGGCGCACTCTTGCGAG
H3F3A	DDRLib1513	TTTGCGAATCAGAAGTTCAG
H3F3A	DDRLib1514	CTTCCTGGGTGCTTTACCAC
H3F3A	DDRLib1515	AAGAGTGCGCCCTCTACTGG
H3F3A	DDRLib1516	CAATTTCTCGCACCAGACGC
H3F3A	DDRLib1517	AAGCACCGATAGCTGCGCTC
H3F3A	DDRLib1518	CGCTTCCAGAGCGCAGCTAT
H3F3A	DDRLib1519	CTTTACCACCGGTCGATTTG
H3F3A	DDRLib1520	TCTGATAACGTCTAATTTCA
HDAC1	DDRLib1521	CATCCGTCCAGATAACATGT
HDAC1	DDRLib1522	GAAACTTAATAAGCAGCAGA
HDAC1	DDRLib1523	CTGGACATATGAGACAGCTG
HDAC1	DDRLib1524	ATTTAATGTAGTCATCGCTG
HDAC1	DDRLib1525	GGAGATGTTCCAGCCTAGTG
HDAC1	DDRLib1526	ACTCCGACATGTTATCTGGA
HDAC1	DDRLib1527	GATTGATGACGAGTCCTATG
HDAC1	DDRLib1528	CCGCCTCCCAGCATCAGCAT
HDAC1	DDRLib1529	GTAACAGAAGCCAGATGCCT
HDAC1	DDRLib1530	GCACCGGGCAACGTTACGAA
HDAC2	DDRLib1531	GATGTATCAACCTAGTGCTG
HDAC2	DDRLib1532	TTTTGTCAGCTCTCAACTGG
HDAC2	DDRLib1533	TTACCATTACTGATGCTTGG
HDAC2	DDRLib1534	ATTGATATAGATATTCATCA
HDAC2	DDRLib1535	TCAAAGAGTCCATCAAACAC
HDAC2	DDRLib1536	ATAGATATTCATCATGGTGA
HDAC2	DDRLib1537	TCCGTAATGTTGCTCGATGT
HDAC2	DDRLib1538	TTACTGATGCTTGGAGGAGG
HDAC2	DDRLib1539	GGGGAATACTTTCCTGGCAC
HDAC2	DDRLib1540	CATTGGGAATCTCACAATCA
HELB	DDRLib1541	GAAGGTACAAGTAAAGCCTG
HELB	DDRLib1542	AGTAAGATTAGAAAATCCTG
HELB	DDRLib1543	CCGAGTGTATGTGATTGCAG
HELB	DDRLib1544	AAGGTCATAAGGGAAGACAC
HELB	DDRLib1545	TGAGCAAAGTCAACTAGAGG
HELB	DDRLib1546	TCGACACATAAATGCCAAGG
HELB	DDRLib1547	AACACTAAGAACTTTCCACA
HELB	DDRLib1548	ACAGGGAGTGGAGATGCTGA
HELB	DDRLib1549	CGAGCATCCAAAAGAACCTG
HELB	DDRLib1550	ACAGTCATAAGTGGGAAAGG
HELLS	DDRLib1551	GATCAGTCAAATACAGCCAG
HELLS	DDRLib1552	GTTATATCATGGAACCCAGG
HELLS	DDRLib1553	GGGCCTGAAGATCCGACTGG
HELLS	DDRLib1554	CAGTTAGGAAGTGTAGACAA
HELLS	DDRLib1555	ATTGCATTGATGATTCAGAG
HELLS	DDRLib1556	TTAGTGAGTACACGAGCTGG
HELLS	DDRLib1557	CAGTCAAATACAGCCAGAGG
HELLS	DDRLib1558	GACTTTGCAGATTCATCCTG
HELLS	DDRLib1559	TTCTTAGTGAGTACACGAGC
HELLS	DDRLib1560	TAATAGTAGATGAAGGACAC
HELQ	DDRLib1561	AAAAAGACAGAGCACTCCTG
HELQ	DDRLib1562	AAGTGGTGGAAAAACCCTCG
HELQ	DDRLib1563	TACCTGCACATCTACCCTAG
HELQ	DDRLib1564	GGAGTTGCCTATCACCACAG
HELQ	DDRLib1565	CATCACTTGTTAAGCCACTG
HELQ	DDRLib1566	GCATTAAAATCTCAGCCACG
HELQ	DDRLib1567	TCATTTCCAGTGTAGCTCCA
HELQ	DDRLib1568	ATGATTGGTGAAGGAAGCCG
HELQ	DDRLib1569	TTGGAGGAGGCCTACTCCAC
HELQ	DDRLib1570	ATATATTCCTTGCCAACAAG
HLTF	DDRLib1571	ACGAGTAAACACAAATCCAG
HLTF	DDRLib1572	CGACCAGAAAATGTCCATGG
HLTF	DDRLib1573	TGGGTCTTTTGCTTAGACTG
HLTF	DDRLib1574	GCAGTCTAAGCAAAAGACCC
HLTF	DDRLib1575	CTTCTGTCCTTAAAAGCAGG
HLTF	DDRLib1576	CATTTATTGATAGAGAATGG
HLTF	DDRLib1577	CATAGAAAGCAGTGATTCAG
HLTF	DDRLib1578	TTTCGCTGTTCCCAGAATGG
HLTF	DDRLib1579	GCTAGAGCTTGTTTTTGATG
HLTF	DDRLib1580	CAGTTGCTTAACACAGAAAG
HUS1	DDRLib1581	GAAGGACTTACAAGAACCGG
HUS1	DDRLib1582	ACAACAAGTAAATCCCACAA
HUS1	DDRLib1583	CTAATGGAGGAGTGAGCATG
HUS1	DDRLib1584	CACCCATGAGGACAGAAACG
HUS1	DDRLib1585	TGTGACAAGCTGGCTAATGG
HUS1	DDRLib1586	TAAACACTTTCCCTGCCTCA
HUS1	DDRLib1587	CTTCAACGAATTTCAAATGG
HUS1	DDRLib1588	TCCCTGCCTCACGGTCTCCG
HUS1	DDRLib1589	GATTCCTAGGAAATTGTGGA
HUS1	DDRLib1590	CATTAGCCAGCTTGTCACAA
HUS1B	DDRLib1591	CTGGTGGAAGCAAACCTCAG
HUS1B	DDRLib1592	ACAGCAAATACATCCTACGA
HUS1B	DDRLib1593	CCTGAGTATAGAGACGGAGG
HUS1B	DDRLib1594	GACCCTGAGTATAGAGACGG
HUS1B	DDRLib1595	GCGCCGCCCCTCCCTCACGG
HUS1B	DDRLib1596	GGCGGAGCACCTGTCCCGGG
HUS1B	DDRLib1597	TCTTGGAAACCCTCCCCAGT
HUS1B	DDRLib1598	ACGTCAGCGGCACCGTCGCG
HUS1B	DDRLib1599	GGGTGCTTCCCAGGAGAGTG
HUS1B	DDRLib1600	GAGCATGGTGCAAGTGCGGG
ID2	DDRLib1601	TGAAAGCCTTCAGTCCCGTG
ID2	DDRLib1602	AATGACAGCAAAGCACTGTG
ID2	DDRLib1603	CGTTAGGAAAAACAGCCTGT
ID2	DDRLib1604	CGACTGCTACTCCAAGCTCA
ID2	DDRLib1605	GTGATGCAGGCTGACAATAG
ID2	DDRLib1606	AACGGACCTCACGGGACTGA
ID2	DDRLib1607	CTACTCCAAGCTCAAGGAGC
ID2	DDRLib1608	TCATTTGACATTAACTCAGA
ID2	DDRLib1609	GCGAGTCCAGGGCGATCTGC
ID2	DDRLib1610	CTTCTTGTTCTGGGGGATGC
ID4	DDRLib1611	ACGACTGCTATAGCCGCCTG
ID4	DDRLib1612	CAACAAGAAAGTCAGCAAAG
ID4	DDRLib1613	CTGGACAGGTCCCGGCCGGG
ID4	DDRLib1614	GCAGTGAGCGGGGTCCGCGG
ID4	DDRLib1615	TTGCTGACTTTCTTGTTGGG
ID4	DDRLib1616	GCCCTGCTTGTTCACCGCGC
ID4	DDRLib1617	GGCCGGCGCGGTGAACAAGC
ID4	DDRLib1618	TTTCTTGTTGGGCGGGATGG
ID4	DDRLib1619	GACTTTCTTGTTGGGCGGGA
ID4	DDRLib1620	CACTTTGCTGACTTTCTTGT
INTS3	DDRLib1621	AGTTCACCACCAGCATCCTG
INTS3	DDRLib1622	AGACCCGTTTCTCCACAATG
INTS3	DDRLib1623	CCTGCCTGAGGAGATTACTG
INTS3	DDRLib1624	GAGTTGCTATGACAATGCAG
INTS3	DDRLib1625	TGATACGGAGGCCCAGTGTG
INTS3	DDRLib1626	TATCAAGGAGACAGTTGTGG
INTS3	DDRLib1627	AAACGTCATACAAACACCAT
INTS3	DDRLib1628	CCTGCCAGGAGGACGATGTG
INTS3	DDRLib1629	CAACTGTCTCCTTGATAGGG
INTS3	DDRLib1630	TGTAAACAGCCATGGCAATG
INTS6	DDRLib1631	AGCAAGTTGACTACCACCAG
INTS6	DDRLib1632	CATCCTCTGAAATTCCCTGG
INTS6	DDRLib1633	GCAGAAAGTACAAAGTGGGG
INTS6	DDRLib1634	ACTTTGTACTTTCTGCACCA
INTS6	DDRLib1635	TGTATGTCTCCACTACTAAG
INTS6	DDRLib1636	TGGATTTTTAGAAAATCATG
INTS6	DDRLib1637	AAGGGATCCCTAAAAGACGT
INTS6	DDRLib1638	GTTGTAAACAATCATATTGG
INTS6	DDRLib1639	CTAAAAATCCACCAACAGTG
INTS6	DDRLib1640	ATAGACAACTATGGGCAGGT
JARID2	DDRLib1641	CGGATCGTGGAACTCCTTGG
JARID2	DDRLib1642	ACAGCACACTTTGGACACAA
JARID2	DDRLib1643	ACCGACTCGATGTAGATGAG
JARID2	DDRLib1644	CGGCTGATTAATGAGATGGG
JARID2	DDRLib1645	CGAGTCGGTCCGCGCTCAGG
JARID2	DDRLib1646	AAACTGGCCACTCTGCTGCA
JARID2	DDRLib1647	CTACGACTCCCTGTCCCCAG
JARID2	DDRLib1648	TTGGTCTCGAGACCAGCATG
JARID2	DDRLib1649	CAAATCTCAGGGCATCACCA
JARID2	DDRLib1650	TGTCCCCAGAGGAGCACCGG
JMJD1C	DDRLib1651	GACAAGACTCTGCCACCCAG
JMJD1C	DDRLib1652	GAATAAAAGAAGGAAACCTG
JMJD1C	DDRLib1653	CAGATTACAGTGCTATCCAG
JMJD1C	DDRLib1654	TATGCCAGTAAACCACTGGG
JMJD1C	DDRLib1655	TGAACAAAAAGCTCCGTCAA
JMJD1C	DDRLib1656	TGATGCTATTGTTTTGCCAG
JMJD1C	DDRLib1657	AAGGAACTGAATAAGAGTAC
JMJD1C	DDRLib1658	ATTCTTCAAGCAGCCTTTGA
JMJD1C	DDRLib1659	TCACGTATTGGATCATGTTC
JMJD1C	DDRLib1660	GAATTTTCACAGCTGTATTC
KAT5	DDRLib1661	GGGTACGGGGAGAAGTACCA
KAT5	DDRLib1662	CTGAGCGTGAAGGACATCAG
KAT5	DDRLib1663	AGAAGTACCACGGCTTGAGG
KAT5	DDRLib1664	GAGCGGGAGGCCATTCCCGG
KAT5	DDRLib1665	ACCAGGCTGCCAGTCATGCG
KAT5	DDRLib1666	AACTCGCACAGGTAGAGGAC
KAT5	DDRLib1667	ACTCCGCTTCAACCTGCCCA
KAT5	DDRLib1668	CTGTAAGGGCTTCCACATCG
KAT5	DDRLib1669	ACTCTGTCATGACGTAGAAG
KAT5	DDRLib1670	CATGACAGAGTATGACTGTA
KAT7	DDRLib1671	GTTCTATGTTATGACAGAGG
KAT7	DDRLib1672	ATAAGCCCCAGATCTGAGAG
KAT7	DDRLib1673	TAGCCCTGTCTCATGTACTG
KAT7	DDRLib1674	TCACGATGAGAGCATTGCCA
KAT7	DDRLib1675	AGAGAGTTACAGCCTGGTGT
KAT7	DDRLib1676	CCTGTTCTATGTTATGACAG
KAT7	DDRLib1677	ATGACAGAGGCGGACAACAC
KAT7	DDRLib1678	GGTGATGAGATATATCGCAA
KAT7	DDRLib1679	CATCATAATATAATGTCTTG
KAT7	DDRLib1680	ACTCTTCTGGTAGAGTAAGC
KAT8	DDRLib1681	GTCCCCGGATGGAAACAATG
KAT8	DDRLib1682	CGTCTTTTACATCCTGACTG
KAT8	DDRLib1683	TGAGGAACTTCCCGTAGCCG
KAT8	DDRLib1684	TTTGCCATCAACTTCGTACA
KAT8	DDRLib1685	GCGGTAGATCTCTTTCCCGG
KAT8	DDRLib1686	CTTTTACATCCTGACTGAGG
KAT8	DDRLib1687	ACATCCTGACTGAGGTGGAC
KAT8	DDRLib1688	ACACGGAGATGTTGCTCTTG
KAT8	DDRLib1689	CAACAATGTGGGCCCCCTGC
KAT8	DDRLib1690	ACTTCCCGTAGCCGCGGCGT
KDM2A	DDRLib1691	GTATGCGAGTGTGCAAGACG
KDM2A	DDRLib1692	TACATTCACAAAGTTCTCTG
KDM2A	DDRLib1693	CGATTGTGTCAGGAGCCAGA
KDM2A	DDRLib1694	CAAGCACTGTCGGAGGACAC
KDM2A	DDRLib1695	GGACAAAAATTGACTTGAGT
KDM2A	DDRLib1696	CACAAAGTTCTCTGCGGCTG
KDM2A	DDRLib1697	AAATGCAAAGCCTGTGTGCA
KDM2A	DDRLib1698	GGTGCTGCGACAAGAGACTT
KDM2A	DDRLib1699	ACATCGCACTCGTCTCCGTC
KDM2A	DDRLib1700	CTGTGTCCTCCGACAGTGCT
KDM3A	DDRLib1701	CATACTCCAAACCCACACCG
KDM3A	DDRLib1702	AACTCTTCAAGTCAACTGTG
KDM3A	DDRLib1703	GATACTGCTTGGCTGTACTG
KDM3A	DDRLib1704	AAGAGAAGCCAGGAGCACTG
KDM3A	DDRLib1705	TTTCTGAACGAATTGTACAG
KDM3A	DDRLib1706	CATATATGCTGCAAAGGACA
KDM3A	DDRLib1707	GTCCTTAAGACCATCCAAGA
KDM3A	DDRLib1708	GTGGCACATATATGCTGCAA
KDM3A	DDRLib1709	CTTATATAGCTGCATCAAAG
KDM3A	DDRLib1710	GTCAGAATCTCCATCTTGGA
KDM3B	DDRLib1711	CCTCATAGAGTCGCTTACGG
KDM3B	DDRLib1712	GTATGAAAACAGCATCACCT
KDM3B	DDRLib1713	ATGGCACATCTATGCAGCCA
KDM3B	DDRLib1714	ACGAAGCAGAGGATTCATGA
KDM3B	DDRLib1715	TAGATGTGCCATAAAGCACC
KDM3B	DDRLib1716	CCTCCGTAAGCGACTCTATG
KDM3B	DDRLib1717	TCTGGTCCAGGTACCAACTT
KDM3B	DDRLib1718	TATGAGGAGTATGGCGTGCA
KDM3B	DDRLib1719	CCAAGGATGCAGAGAAGATC
KDM3B	DDRLib1720	AAGAGAAGCCAGGTGCTTTA
KDM4B	DDRLib1721	TAAAGACTTCAACAAATACG
KDM4B	DDRLib1722	ATGTCATCATACGTCTGCCG
KDM4B	DDRLib1723	TACGCCATCCCACCAGAGCA
KDM4B	DDRLib1724	ACTTGCCGCAGGCGATCAGG
KDM4B	DDRLib1725	CTGGACGTGTTCCCGGTGCG
KDM4B	DDRLib1726	CTTCATTGACCAGCTCGGGA
KDM4B	DDRLib1727	AGCACGGCAAGCGCCTGGAG
KDM4B	DDRLib1728	CCCCGAAGGAGTGGAAGCCG
KDM4B	DDRLib1729	AAATGTGATCATGAATTCCC
KDM4B	DDRLib1730	CCAGCCTTCATTGACCAGCT
KDM5B	DDRLib1731	TTAGTAATGGTGTCTGACTG
KDM5B	DDRLib1732	TTTCCAAGAGCCTACCACAG
KDM5B	DDRLib1733	CTCATAGAACTTGTTACACG
KDM5B	DDRLib1734	TAGTCAGAAACTACTCTCTG
KDM5B	DDRLib1735	TTTCCACACCAGTTGTGTGG
KDM5B	DDRLib1736	AGTTAATTGAATAGCTCCAG
KDM5B	DDRLib1737	TGAGGAAACGCCTAGTGCTG
KDM5B	DDRLib1738	AGGCTATTCAATGAATGTCG
KDM5B	DDRLib1739	TCTATGAGTGTGTCTAACAC
KDM5B	DDRLib1740	GTACCGCCACACAACTGGTG
KDM5C	DDRLib1741	AGCCGCTGTGGTAAGCACGG
KDM5C	DDRLib1742	AGATTCCCAATGTAGAACGG
KDM5C	DDRLib1743	GGTTTACCCCCCGAATCCAG
KDM5C	DDRLib1744	AGATCCCCAAGGGTGTCTGG
KDM5C	DDRLib1745	TGAGGCCATAATCCGTGAAG
KDM5C	DDRLib1746	CCAAGGCTACAACTTTGCCG
KDM5C	DDRLib1747	GACCATTGCTGAACGCTGGG
KDM5C	DDRLib1748	GGATGAGGTGAAACGCACAC
KDM5C	DDRLib1749	TACTGACAGCGCACTCCTGG
KDM5C	DDRLib1750	AGTGCAAAAGTTGACAGCCT
KMT2A	DDRLib1751	CTTGTGTGAACTGTACTGAG
KMT2A	DDRLib1752	GAGATGGTGATTGAGTATGC
KMT2A	DDRLib1753	GAGAGTAAGATGATGCAATG
KMT2A	DDRLib1754	TAAAGAAAGGACGTCGATCG
KMT2A	DDRLib1755	AGAAAGGACGTCGATCGAGG
KMT2A	DDRLib1756	AGTACAGTTCACACAAGTGT
KMT2A	DDRLib1757	GCTCCATCCAGACTGACAAG
KMT2A	DDRLib1758	AAAGAGCTTATCTTCACAGT
KMT2A	DDRLib1759	TCATAACATTTGTCACAGAG
KMT2A	DDRLib1760	TTCTCTTACAGAAAAGACCC
KMT2B	DDRLib1761	ACCCACAGTCCTGCACACGT
KMT2B	DDRLib1762	CCGTCTGTACTGGAGCACAG
KMT2B	DDRLib1763	AGGCCGGGTGGTATGCATGG
KMT2B	DDRLib1764	TAAGCGCAACATCGACGCGG
KMT2B	DDRLib1765	GGAGCACAGTGGATGCTCGG
KMT2B	DDRLib1766	GCGCTTCGAGATCAGCAGTG
KMT2B	DDRLib1767	GACTCGGTGCTGTACACCTG
KMT2B	DDRLib1768	ACAGCTCTTACAGCGCACAC
KMT2B	DDRLib1769	ATTCCACCCATTCTGCCTGG
KMT2B	DDRLib1770	GCTCGGTGTTGACTGACAAG
KMT2C	DDRLib1771	TGCGGAACATGTACACACCA
KMT2C	DDRLib1772	AGACATTGAGAAACACACCA
KMT2C	DDRLib1773	GAAGCAGCTGACCAATTGTG
KMT2C	DDRLib1774	TCACATGGTCGTTATCCATG
KMT2C	DDRLib1775	TGGTTCTTAGCAAAGGTTGG
KMT2C	DDRLib1776	TTACTTGCCTGTTCTCAGTG
KMT2C	DDRLib1777	TTGCAGACAGTTCCCAAAGG
KMT2C	DDRLib1778	AGACCGTGCCAGATACACAT
KMT2C	DDRLib1779	ATTGACGCGACGCTCACAGG
KMT2C	DDRLib1780	AATCCAATGTGTATCTGGCA
KMT2D	DDRLib1781	CTATTGGTGAGAACAACGGG
KMT2D	DDRLib1782	ATTGATGCTACGTTGACCGG
KMT2D	DDRLib1783	GGACCTAGAAAAGCACACAA
KMT2D	DDRLib1784	TGTCTCCTGCCAGCCCTACG
KMT2D	DDRLib1785	GAGGCTCCAATAGATGCGCG
KMT2D	DDRLib1786	CTGCCTAAAACCACCCATGG
KMT2D	DDRLib1787	AGCACTGCGAACAGGCAAGG
KMT2D	DDRLib1788	CCTGGGGCTCTATGCAGCCA
KMT2D	DDRLib1789	AGCAGCGACGATTGTTGGTG
KMT2D	DDRLib1790	TGATTCAGCTATGCGAAGCA
KRAS	DDRLib1791	TCTCGACACAGCAGGTCAAG
KRAS	DDRLib1792	TTGGATATTCTCGACACAGC
KRAS	DDRLib1793	AATTACTACTTGCTTCCTGT
KRAS	DDRLib1794	CTGAATTAGCTGTATCGTCA
KRAS	DDRLib1795	GTCGAGAATATCCAAGAGAC
KRAS	DDRLib1796	TTTGTGTCTACTGTTCTAGA
KRAS	DDRLib1797	AATCACATTTATTTCCTACT
KRAS	DDRLib1798	TAGAACAGTAGACACAAAAC
KRAS	DDRLib1799	TGATGGAGAAACCTGTCTCT
KRAS	DDRLib1800	CAGGACTTAGCAAGAAGTTA
L3MBTL2	DDRLib1801	ATGCACCACTCGTTTCACCG
L3MBTL2	DDRLib1802	TGGATACCTGATGATCTGTG
L3MBTL2	DDRLib1803	GTGGTGGACACAGTAATCGG
L3MBTL2	DDRLib1804	GTCGTGACCAACCCACTGGG
L3MBTL2	DDRLib1805	TGAGGAAGGGATGAAGCTGG
L3MBTL2	DDRLib1806	CTGGTGCAACCTGGGAACAG
L3MBTL2	DDRLib1807	GAATCTGGGCAACATCTGCG
L3MBTL2	DDRLib1808	TGTGGCCACGGTGAAACGAG
L3MBTL2	DDRLib1809	AGATGTTGCCCAGATTCAGG
L3MBTL2	DDRLib1810	CTGATGATCTGTGTGGACGG
LIG1	DDRLib1811	CCGGACGTTTGAGAAGATCG
LIG1	DDRLib1812	GACGTTTGAGAAGATCGAGG
LIG1	DDRLib1813	AGTGGCGGCAGGCCACAAAG
LIG1	DDRLib1814	GGCTGAGGTAGAGGACAGGG
LIG1	DDRLib1815	GATGTCCTTGGTGTCCAGGG
LIG1	DDRLib1816	CTCCTACGACGAGGACAGTG
LIG1	DDRLib1817	CCAGCCCACGCCCTTACGTG
LIG1	DDRLib1818	AGGAATCAGGAAGACAACAC
LIG1	DDRLib1819	TCTCTTGGCGATCTCGTAGG
LIG1	DDRLib1820	CGATGAACCGGGCTTCTGAG
LIG3	DDRLib1821	GGCCACCACAAAAAAAATCG
LIG3	DDRLib1822	GCTGTCCAAGCTCACCAAGG
LIG3	DDRLib1823	TGTGTGGACTATGCCAAGCG
LIG3	DDRLib1824	AACTTCCGCCGCTCACACAG
LIG3	DDRLib1825	ACAGTCACCAAGTGTGCAGG
LIG3	DDRLib1826	CGTATGCCGAATTGGCAAAG
LIG3	DDRLib1827	AATCCCTTCTCAGAGTCTGG
LIG3	DDRLib1828	GCAGACATTAGCATCCTGGA
LIG3	DDRLib1829	GCAATGAAGAAATGTCCCAA
LIG3	DDRLib1830	GATAACCCGGGTGATCCAGG
LIG4	DDRLib1831	CAGACAAAAGAGGTGAAGGG
LIG4	DDRLib1832	TGGCGTCGAAACATACTGAG
LIG4	DDRLib1833	GGGGTAAGAGAACCTTCAGT
LIG4	DDRLib1834	ACGAGTCCAAATAAACGGTG
LIG4	DDRLib1835	ACAGATGGCTTCTCACCAGG
LIG4	DDRLib1836	GTAGAGTTTTGTGTTATGAG
LIG4	DDRLib1837	TGGGGTAAAGGATCACGGGG
LIG4	DDRLib1838	GGCATGAGACTCTGAGAAAG
LIG4	DDRLib1839	GTACCAAAAATGAGGGGACA
LIG4	DDRLib1840	CCACATAAAATGCTGCTTGG
LRR1	DDRLib1841	AGGCTCCTTTAACCGAACAG
LRR1	DDRLib1842	TCGGTTAAAGGAGCCTCCTG
LRR1	DDRLib1843	AAAGCATACGCATATCAACT
LRR1	DDRLib1844	CTTAGACAGATATCCACAGG
LRR1	DDRLib1845	CTGGAGTGTAGAATGACACA
LRR1	DDRLib1846	TAAGTTCTTGAAGGTGTATG
LRR1	DDRLib1847	GCTATGAGACTGGCTCATAG
LRR1	DDRLib1848	GAGCCAGTCTCATAGCTGAA
LRR1	DDRLib1849	TTACTTAGACAGATATCCAC
LRR1	DDRLib1850	ATGAGGGGAAAGCCACTGTT
MAD1L1	DDRLib1851	CTACCAGATCGACATCACCA
MAD1L1	DDRLib1852	GTGCCGAGCTGAAGAACCAG
MAD1L1	DDRLib1853	GTTGTTCAAAGATCTCAGGG
MAD1L1	DDRLib1854	TCTCAGGGTGGATAAAACCA
MAD1L1	DDRLib1855	GAAGTCCCACCTCATCCAGG
MAD1L1	DDRLib1856	AGACCTGGGGGAAAACACCA
MAD1L1	DDRLib1857	CAGCCGGTACTGGTTCTCCG
MAD1L1	DDRLib1858	GAGTCTGCCATCGTCCAAGG
MAD1L1	DDRLib1859	GGACGATGGCAGACTCGCGG
MAD1L1	DDRLib1860	GAAGAAGCGCGAGACCCACG
MAD2L1	DDRLib1861	AAGATCAGTAGTTACAAGCA
MAD2L1	DDRLib1862	AACAGCATTTTATATCAGCG
MAD2L1	DDRLib1863	AAAATACCTAAATAATGTGG
MAD2L1	DDRLib1864	CTCAAATATTGAAAGTGGTG
MAD2L1	DDRLib1865	ACTCGAGTAAAGGTTTCAGA
MAD2L1	DDRLib1866	TCACTGAACGGATTTCATCC
MAD2L1	DDRLib1867	GTTATCTCAAATATTGAAAG
MAD2L1	DDRLib1868	GGTGACATTTCTGCCACTGT
MAD2L1	DDRLib1869	CATAAAATACCTAAATAATG
MAD2L1	DDRLib1870	GTGGTGAGGTCCTGGAAAGA
MAD2L2	DDRLib1871	AGACGAATTTCTCCACTGGG
MAD2L2	DDRLib1872	GGATAAAGAGCACCGCCCAG
MAD2L2	DDRLib1873	CAGGAACTCGCAGAGCACAT
MAD2L2	DDRLib1874	TATACTGATTCAGCTCCGGG
MAD2L2	DDRLib1875	TTTTTAGTGGTATCAGCCGG
MAD2L2	DDRLib1876	ACCACTAAAAACCATGACGT
MAD2L2	DDRLib1877	GGTAGACCTCGCGCACGTAG
MAD2L2	DDRLib1878	TCTCATCCTCTACGTGCGCG
MAD2L2	DDRLib1879	CGTGCGCGAGGTCTACCCCG
MAD2L2	DDRLib1880	TCAGCCGGGGGTCATGCATG
MAGEF1	DDRLib1881	CCGCCGGCTGAATCGGACGG
MAGEF1	DDRLib1882	GACATACCGCAGATGCTCTG
MAGEF1	DDRLib1883	TGTTGATCAGGATGTAAGTG
MAGEF1	DDRLib1884	GAGAGGTAATAGCGCCAGGG
MAGEF1	DDRLib1885	CTGGGCCTTATCTATATGAG
MAGEF1	DDRLib1886	CAACAAACTAAAACCTCTGG
MAGEF1	DDRLib1887	GGATGTAAGTGTGGTGCTTG
MAGEF1	DDRLib1888	CAAACTAAAACCTCTGGAGG
MAGEF1	DDRLib1889	CAAGGGCCGCAGAGCATCTG
MAGEF1	DDRLib1890	TCTTCTTGTCTTTCACCAGG
MAPK14	DDRLib1891	AAAGAACCTACAGAGAACTG
MAPK14	DDRLib1892	TGATGAAATGACAGGCTACG
MAPK14	DDRLib1893	AGGAGCCCTGTACCACCTAG
MAPK14	DDRLib1894	TCTGGTGACCCATCTCATGG
MAPK14	DDRLib1895	CTCAGATAAGAGAATTACAG
MAPK14	DDRLib1896	CCTGTTAATGAGATAAGCGG
MAPK14	DDRLib1897	CACAAAAACGGGGTTACGTG
MAPK14	DDRLib1898	CTTATCTACCAAATTCTCCG
MAPK14	DDRLib1899	CACACAGATGATGAAATGAC
MAPK14	DDRLib1900	GAGCAAAGTAGGCATGTGCA
MAPKAPK2	DDRLib1901	ACGAGAATCTGTACGCAGGG
MAPKAPK2	DDRLib1902	AATCATGAAGAGCATCGGTG
MAPKAPK2	DDRLib1903	GCCGTGGTTGGAGTAGAAGG
MAPKAPK2	DDRLib1904	TTTAGCCGAATCCAGGATCG
MAPKAPK2	DDRLib1905	GATGCTTCAGGACTGCCCCA
MAPKAPK2	DDRLib1906	AAAGTCAGTGAGTTTCAGGA
MAPKAPK2	DDRLib1907	GTACGGTGTATAACAAGGAG
MAPKAPK2	DDRLib1908	AAGGAGTGGTCAAAGAGTTG
MAPKAPK2	DDRLib1909	TACGATGTGCGGGCACTGGG
MAPKAPK2	DDRLib1910	TCCACGATCCGTACGATGTG
MAX	DDRLib1911	GGTGTAGAGGCTGTTGTCTG
MAX	DDRLib1912	GGTAGCTTGAAATGAAGGTG
MAX	DDRLib1913	ATGCACTGGAACGAAAACGT
MAX	DDRLib1914	TCCGTGCACTGGAGAAGGCG
MAX	DDRLib1915	AAGCAGGAAGAAGCTCCGGA
MAX	DDRLib1916	GACTCAGTCCCATCACTCCA
MAX	DDRLib1917	GAGTACACAATTTCCAAAAG
MAX	DDRLib1918	ACCATCTCTGCCTTCGATGG
MAX	DDRLib1919	ACGGGCTCATCATAATGCAC
MAX	DDRLib1920	TTCAGGCTCAGACTCCGAGC
MBD2	DDRLib1921	ATGGATATTGAAATGGACAG
MBD2	DDRLib1922	ACACTCATCGTCCTGCACCA
MBD2	DDRLib1923	AGGGTTCTTTTCCACAGCAG
MBD2	DDRLib1924	AGGGCAAGTCTCCGCTGCTG
MBD2	DDRLib1925	TGACAATAAAAGCTTTGCAG
MBD2	DDRLib1926	GAAGCAAGCCTCAGTTGGCA
MBD2	DDRLib1927	TGAGATCAACAGTATTTCCC
MBD2	DDRLib1928	GTTCAGAAGCAAGCCTCAGT
MBD2	DDRLib1929	CTTCTGAACTTCTTACCACT
MBD2	DDRLib1930	TTGTTCTTCTGTAATTTACT
MBD3	DDRLib1931	TATAGTAAAAGACATCCCTG
MBD3	DDRLib1932	TCTTCCCTCTCCCAGCCCTG
MBD3	DDRLib1933	GTAAAAGACATCCCTGTGGC
MBD3	DDRLib1934	GGAAGAAGTGCCCAGAAGGT
MBD3	DDRLib1935	AGAAGGTCGGGGCTGTCGGC
MBD3	DDRLib1936	GCCCAGAAGGTCGGGGCTGT
MBD3	DDRLib1937	GCGGAAGAGGTGGGAGTGCC
MBD3	DDRLib1938	CGCTCCCGCAGGGCTGGGAG
MBD3	DDRLib1939	CGGGGCTGTCGGCCGGCCAC
MBD3	DDRLib1940	GGCCGACAGCCCCGACCTTC
MBD4	DDRLib1941	TGCCGTAAGTCTGTCCCATG
MBD4	DDRLib1942	GGAGAAGTATCCTTCAGCTG
MBD4	DDRLib1943	CGAAGATCGTAGAGACCAAG
MBD4	DDRLib1944	TGACACATCTCTCCAGTCTG
MBD4	DDRLib1945	GTTCTTGCTACCTCAGCTGA
MBD4	DDRLib1946	TCCAGAAACTTCCAAAGCAC
MBD4	DDRLib1947	AGGTTATTTGGGAAGACAGC
MBD4	DDRLib1948	GGGAAAGAGTTGTGAAGCAA
MBD4	DDRLib1949	GTAAGTCTGTCCCATGTGGA
MBD4	DDRLib1950	ACAACTCTTTCCCATCCACA
MCM10	DDRLib1951	TCTTCACACCATCATGCCAG
MCM10	DDRLib1952	GCTACCAAGAACCAAGAGGG
MCM10	DDRLib1953	AGGTTTTTCAAATGTCCCTG
MCM10	DDRLib1954	AACGACTCAACCCATCTGTG
MCM10	DDRLib1955	GAAGAGCCTGTCTTGCTCTG
MCM10	DDRLib1956	CTGCGCTACCAAGAACCAAG
MCM10	DDRLib1957	ATTTCTGTGGAGGATACTCG
MCM10	DDRLib1958	ACTGGCATGATGGTGTGAAG
MCM10	DDRLib1959	AACTTCTCCAAATAAGAACA
MCM10	DDRLib1960	AAACCTAGTGGGATAACTAG
MCM6	DDRLib1961	AGAGTCAGAGGACTTCATTG
MCM6	DDRLib1962	CCCAGAGCTGTCTACACCAG
MCM6	DDRLib1963	GAATAAATCAATCATCCGTG
MCM6	DDRLib1964	GCAGCAGCAAACCCAATCAG
MCM6	DDRLib1965	ATTTATGTCCCCTCGAAGAG
MCM6	DDRLib1966	CGCCACCAAAGAGCATCAGC
MCM6	DDRLib1967	ATGTATAGTAGGGAACAGGC
MCM6	DDRLib1968	ACAGGCTGGTACAAAGATTG
MCM6	DDRLib1969	GGTCCAACCTAAACATGTGA
MCM6	DDRLib1970	GATATCTTCTGATATCATCG
MCM7	DDRLib1971	ATACGTGGAGATGAGGCGAG
MCM7	DDRLib1972	GTGCTGAGAGACTCCGTGAG
MCM7	DDRLib1973	CTACATCACAGCAGCATACG
MCM7	DDRLib1974	TAAGGTCAGTTCTCCACTCA
MCM7	DDRLib1975	GGAGAACTGACCTTAGAGGG
MCM7	DDRLib1976	CATCAACATCTGTCTGATGG
MCM7	DDRLib1977	GTCCAGAGGTTCAAACTGGG
MCM7	DDRLib1978	CCCCGGATTTTCATGCCTCG
MCM7	DDRLib1979	CATCAATGCAGCACACACCC
MCM7	DDRLib1980	CAGCAGCATACGTGGAGATG
MCM8	DDRLib1981	AAGAGTTACCGTCAGACCAG
MCM8	DDRLib1982	TTCCAAAGCAAAATCTCCAG
MCM8	DDRLib1983	CCACAAACATACACGCCACG
MCM8	DDRLib1984	AGTTACCGTCAGACCAGAGG
MCM8	DDRLib1985	AAGAACTCGAGCAGCTTCTG
MCM8	DDRLib1986	AGCAACCAAAGAAGACGCTG
MCM8	DDRLib1987	GCGTGCAATGTTGCCCCACG
MCM8	DDRLib1988	ACTATTCATACGAGCTACTG
MCM8	DDRLib1989	CCAAAAGTAGCTGGGTCTGG
MCM8	DDRLib1990	AGCAAGGTTGGAATTGAGAG
MCM9	DDRLib1991	TCTGGAAGACGCTATTACGG
MCM9	DDRLib1992	ACTAGTAGATCCAATTCCTG
MCM9	DDRLib1993	TCACAGACACGGACTCCTGG
MCM9	DDRLib1994	GAGGGCAATGTTCACAGACA
MCM9	DDRLib1995	GCTTTCCAACAGCCGAATGG
MCM9	DDRLib1996	GTATCTAGTAAAGCTTGCTG
MCM9	DDRLib1997	GGACTGATGCTACAGGAACA
MCM9	DDRLib1998	CTGGCAGCAACGAACCCCAA
MCM9	DDRLib1999	TCGTGTGCAAGCTGAACACA
[truncated: 4,041 more rows]

## Sheet: Gene name only
ACVR1
ALKBH2
ALKBH3
ANKRD32
APEX1
APEX2
APLF
APTX
ARID1A
ARID1B
ASH1L
ATAD2
ATAD5
ATM
ATMIN
ATR
ATRIP
ATRX
AUNIP
AURKA
AURKB
BABAM1
BAP1
BARD1
BCCIP
BCOR
BCORL1
BEX1
BLM
BOD1L1
BRAT1
BRCA1
BRCA2
BRCC3
BRE
BRIP1
BUB1
BUB1B
BUB3
C11orf30
C17orf70
C19orf40
C1ORF112
C1orf86
C20ORF196
C4orf27
C5ORF45
C7orf49
C9orf142
CBX4
CBX8
CCNA1
CCNA2
CCNB1
CCND1
CCND2
CCND3
CCNE1
CCNH
CDC20
CDC25A
CDC25B
CDC25C
CDC45
CDC5L
CDC6
CDC7
CDCA7L
CDH1
CDH4
CDK1
CDK12
CDK2
CDK3
CDK4
CDK5RAP3
CDK6
CDK7
CDKN1A
CDKN1B
CDKN2A
CDT1
CETN2
CHAF1A
CHD1L
CHD2
CHD3
CHD4
CHD5
CHD6
CHD7
CHD8
CHEK1
CHEK2
CINP
CLK2
CLSPN
CTCF
CUX1
CXORF57
DAXX
DCLRE1A
DCLRE1B
DCLRE1C
DDB1
DDB2
DDX11
DIAPH1
DMC1
DNA2
DNTT
DONSON
DUT
E2F1
E2F2
E2F3
E2F4
E2F5
E2F6
E2F7
EEPD1
EME1
EME2
ENDOV
ERCC1
ERCC2
ERCC3
ERCC4
ERCC5
ERCC6
ERCC6L
ERCC6L2
ERCC8
ESCO1
ESCO2
ESPL1
ETAA1
EXO1
EZH2
FAM111A
FAM175A
FAM175B
FAM178A
FAM35A
FAN1
FANCA
FANCB
FANCC
FANCD2
FANCE
FANCF
FANCG
FANCI
FANCL
FANCM
FBXO18
FBXO5
FBXW7
FEN1
FIGNL1
GEN1
GMNN
GRWD1
GTF2H1
GTF2H2
GTF2H3
GTF2H4
GTF2H5
H2AFX
H3F3A
HDAC1
HDAC2
HELB
HELLS
HELQ
HIPK2
HLTF
HUS1
HUS1B
ID2
ID4
IDUA
INTS3
INTS6
JARID2
JMJD1C
KAT5
KAT7
KAT8
KDM2A
KDM3A
KDM3B
KDM4B
KDM5B
KDM5C
KDM8
KIAA0101
KMT2A
KMT2B
KMT2C
KMT2D
KRAS
L3MBTL2
LIG1
LIG3
LIG4
LRR1
MAD1L1
MAD2L1
MAD2L2
MAGEF1
MAPK14
MAPKAPK2
MAX
MBD2
MBD3
MBD4
MCM10
MCM6
MCM7
MCM8
MCM9
MCPH1
MDC1
MDM2
MELK
MGMT
MLH1
MLH3
MMS19
MMS22L
MNAT1
MORF4L1
MORF4L2
MPG
MPLKIP
MRE11A
MRGBP
MSH2
MSH3
MSH4
MSH5
MSH6
MTA1
MTA2
MTA3
MTBP
MUM1
MUS81
MUTYH
MYC
NABP2
NAT10
NBN
NCOA1
NDNL2
NEIL1
NEIL2
NEIL3
NEK11
NEK8
NF1
NHEJ1
NR0B1
NSMCE2
NTHL1
NUB1
NUDT1
NUDT16L1
OARD1
OGG1
PALB2
PARP1
PARP2
PARP3
PARP4
PARP9
PARPBP
PAXIP1
PCNA
PER1
PGAP2
PHB
PHF11
PIAS1
PIAS2
PIAS3
PIAS4
PIF1
PIK3CA
PLK1
PMS1
PMS2
PMS2P3
PNKP
POGZ
POLB
POLD1
POLD2
POLD3
POLD4
POLE
POLE2
POLE3
POLE4
POLG
POLH
POLI
POLK
POLL
POLM
POLN
POLQ
PPM1D
PPP1R12A
PPP4C
PPP5C
PRDM9
PRIM2
PRIMPOL
PRKDC
PRMT1
PRMT5
PRPF19
PSIP1
PTEN
PTTG1
RAD1
RAD17
RAD18
RAD21
RAD23A
RAD23B
RAD50
RAD51
RAD51AP1
RAD51B
RAD51C
RAD51D
RAD52
RAD54B
RAD54L
RAD54L2
RAD9A
RAD9B
RANBP2
RB1
RBBP4
RBBP7
RBBP8
RBL1
RBL2
RDM1
RECQL
RECQL4
RECQL5
REV1
REV3L
RFC2
RFC3
RFC4
RFC5
RFWD3
RHNO1
RIF1
RINT1
RMI1
RMI2
RNASEH1
RNASEH2B
RNF138
RNF168
RNF169
RNF4
RNF8
RPA1
RPA2
RPA3
RPA4
RRM1
RRM2
RRM2B
RTEL1
RUNX2
SAMHD1
SENP1
SENP2
SENP3
SENP5
SENP6
SENP7
SETD1A
SETD1B
SETD2
SETD3
SETMAR
SETX
SHFM1
SHLD3
SHPRH
SIAH1
SIRT7
SLFN11
SLX1A
SLX1B
SLX4
SLX4IP
SMAD1
SMAD2
SMAD3
SMAD4
SMAD5
SMARCA1
SMARCA4
SMARCAD1
SMARCAL1
SMARCD2
SMC5
SMC6
SMCHD1
SMG1
SMUG1
SMYD3
SPIDR
SPO11
SPRTN
SRCAP
SSBP1
SSBP2
STK4
STRA13
SWSAP1
TDG
TDP1
TDP2
TELO2
TICRR
TIMELESS
TIPIN
TK1
TNKS1BP1
TONSL
TOP1
TOP2A
TOP2B
TOP3A
TOP3B
TOPBP1
TOPORS
TP53
TP53BP1
TRAF7
TREX1
TREX2
TRIM27
TRIM69
TRIP13
TTI1
TTI2
TTK
UBE2A
UBE2B
UBE2I
UBE2N
UBE2T
UBE2V2
UBE2W
UBR2
UBR5
UFD1L
UHRF1
UHRF1BP1
UHRF2
UIMC1
UNG
UNG2
USP1
USP28
USP34
USP44
USP48
USP7
UVSSA
VCP
WDR48
WEE1
WRAP53
WRN
WRNIP1
XAB2
XPA
XPC
XRCC1
XRCC2
XRCC3
XRCC4
XRCC5
XRCC6
ZMYM3
ZNF146
ZNF451
ZRANB3
ZSWIM7
ZUFSP
