# Supplementary material for: Trans-lesion synthesis and mismatch repair pathway crosstalk defines chemoresistance and hypermutation mechanisms in glioblastoma
Source: Nat Commun. 2024 Mar 4;15:1957. doi: 10.1038/s41467-024-45979-5 (PMC10912752; doi:10.1038/s41467-024-45979-5)
Supplement: Supplementary file 5 — Supplementary Data 2 [file 41467_2024_45979_MOESM5_ESM.xlsx]

## Sheet: U373 DMSO
sgRNA	gene	PD20 count	PD0 count mean	PD0 count stdev	fold change
DDRLib2137	MSH2	17.9146	2095.38	267.786	0.00854955
DDRLib4695	UBE2I	194.469	8798.78	1111.88	0.0221018
DDRLib3478	SENP5	7.21091	1128.1	145.964	0.0063921
DDRLib3353	RNF8	62.3067	2744.86	349.574	0.0226994
DDRLib3479	SENP5	7.9996	802.315	104.921	0.00997064
DDRLib3325	RNF168	122.923	3527.65	448.145	0.0348457
DDRLib0132	ATR	3.94346	348.469	47.6841	0.0113165
DDRLib2651	POLD2	30.9844	707.828	93.0139	0.0437738
DDRLib2073	MMS19	3.71812	287.983	40.0365	0.0129109
DDRLib2077	MMS19	13.2951	417.406	56.3898	0.0318518
DDRLib1000	DUT	20.844	479.19	64.1864	0.0434985
DDRLib3057	RAD9A	6.19687	279.191	38.9238	0.0221958
DDRLib2264	NAT10	14.5345	364.063	49.6541	0.039923
DDRLib4424	XRCC6	3.26744	236.697	33.5409	0.0138043
DDRLib1441	GRWD1	5.63352	258.772	36.3384	0.0217702
DDRLib2724	POLG	13.5204	344.002	47.1196	0.0393034
DDRLib0212	BCCIP	7.77426	276.113	38.5342	0.0281561
DDRLib2649	POLD1	8.67562	253.021	35.6099	0.0342881
DDRLib2726	POLG	13.7458	299.418	41.4832	0.0459083
DDRLib3051	RAD9A	35.9419	491.045	65.682	0.0731946
DDRLib4644	UHRF1	10.3657	268.094	37.519	0.0386643
DDRLib1405	FEN1	17.6893	324.301	44.6297	0.0545457
DDRLib1449	GRWD1	9.46431	251.012	35.3553	0.0377046
DDRLib3752	SMC6	12.8444	271.235	37.9166	0.0473554
DDRLib4430	XRCC6	49.913	573.395	76.0676	0.0870482
DDRLib0991	DUT	11.0417	261.257	36.6532	0.0422637
DDRLib0824	CINP	4.28148	191.968	27.8614	0.022303
DDRLib3297	RNASEH1	21.8581	338.848	46.4684	0.0645069
DDRLib0136	ATR	1.57739	157.283	23.4415	0.010029
DDRLib1482	GTF2H4	3.26744	176.686	25.9162	0.0184929
DDRLib4763	NDNL2	28.6183	387.492	52.6132	0.0738551
DDRLib4413	XRCC5	13.6331	264.909	37.1156	0.0514635
DDRLib0204	BARD1	0.676022	140.659	21.3155	0.00480612
DDRLib3223	RFC5	12.3937	255.887	35.973	0.0484344
DDRLib3207	RFC3	10.591	237.28	33.6148	0.044635
DDRLib1484	GTF2H4	6.0842	201.691	29.0976	0.0301659
DDRLib4111	TTI2	5.40818	191.266	27.7721	0.0282757
DDRLib2843	PRMT1	5.63352	187.282	27.2653	0.0300804
DDRLib1852	MAD1L1	7.32358	202.929	29.2549	0.0360893
DDRLib1453	GTF2H1	10.7037	227.504	32.3749	0.0470484
DDRLib3984	TOP1	8.67562	209.321	30.0669	0.0414464
DDRLib5026	PRIM2	43.8288	472.7	63.3676	0.0927201
DDRLib0994	DUT	4.84483	173.448	25.5037	0.0279325
DDRLib1490	GTF2H4	7.54892	198.901	28.743	0.0379531
DDRLib2518	PHB	8.90096	205.491	29.5804	0.0433155
DDRLib2717	POLE4	15.5485	260.19	36.518	0.0597584
DDRLib0605	CDK12	9.68965	211.5	30.3436	0.045814
DDRLib0617	CDK2	8.67562	203.282	29.2998	0.0426777
DDRLib3503	SETD1A	55.8845	538.565	71.6756	0.103766
DDRLib2129	MRE11A	41.9134	437.768	58.9598	0.0957435
DDRLib0945	DDX11	0.788693	124.475	19.2389	0.00633615
DDRLib3352	RNF8	6.87289	181.593	26.5412	0.0378478
DDRLib3992	TOP3A	4.16881	163.724	24.2637	0.0254625
DDRLib2966	RAD51	2.92943	144.407	21.7954	0.020286
DDRLib3294	RNASEH1	6.98557	176.678	25.9152	0.0395385
DDRLib2730	POLG	2.02807	141.446	21.4164	0.0143381
DDRLib1489	GTF2H4	32.2237	361.854	49.375	0.0890519
DDRLib0923	DDB1	5.97153	166.886	24.6671	0.0357822
DDRLib3756	SMC6	0.901363	118.147	18.4245	0.00762918
DDRLib1496	GTF2H5	30.5337	341.853	46.8481	0.0893181
DDRLib1871	MAD2L2	22.1961	287.549	39.9815	0.0771906
DDRLib4395	XRCC3	12.8444	216.179	30.9377	0.0594157
DDRLib4103	TTI1	23.5481	291.585	40.4923	0.0807589
DDRLib0601	CDK12	9.80233	191.723	27.8303	0.0511275
DDRLib1475	GTF2H3	1.46472	125.366	19.3534	0.0116835
DDRLib4761	NDNL2	7.88693	173.377	25.4946	0.0454901
DDRLib2841	PRMT1	19.492	256.148	36.006	0.0760966
DDRLib5040	UFD1L	8.78829	179.336	26.2537	0.0490047
DDRLib1409	FEN1	28.0549	313.588	43.2752	0.0894643
DDRLib3921	TELO2	26.1395	299.716	41.5209	0.0872143
DDRLib2916	RAD18	332.265	2166.29	276.716	0.15338
DDRLib2653	POLD2	21.4074	265.3	37.1652	0.0806911
DDRLib1822	LIG3	14.3091	215.87	30.8985	0.0662859
DDRLib3506	SETD1A	22.6468	266.79	37.3538	0.0848862
DDRLib0146	ATRIP	0.901363	107.018	16.9884	0.00842251
DDRLib2842	PRMT1	9.35164	179.681	26.2977	0.0520458
DDRLib1866	MAD2L1	22.1961	266.002	37.2541	0.0834432
DDRLib0203	BARD1	10.929	186.52	27.1683	0.0585944
DDRLib0759	CHD4	72.2217	572.363	75.9375	0.126182
DDRLib3385	RPA3	5.29551	148.782	22.3551	0.0355925
DDRLib2896	RAD1	35.7165	342.489	46.9284	0.104285
DDRLib2126	MRE11A	46.6455	406.171	54.9715	0.114842
DDRLib3981	TOP1	9.57698	174.682	25.6609	0.0548252
DDRLib3382	RPA3	21.9707	251.044	35.3594	0.0875173
DDRLib0138	ATR	43.0401	382.591	51.9943	0.112496
DDRLib4392	XRCC3	7.21091	157.797	23.5073	0.0456973
DDRLib2127	MRE11A	16.2245	216.697	31.0035	0.0748719
DDRLib4147	UBE2N	2.14074	119.809	18.6386	0.0178679
DDRLib4696	UBE2I	18.4779	228.751	32.5331	0.0807776
DDRLib1229	ESPL1	27.3789	282.499	39.3425	0.0969167
DDRLib0334	BUB1B	22.9848	249.371	35.1474	0.0921708
DDRLib3097	RBBP4	17.8019	218.206	31.195	0.0815832
DDRLib4921	PPP4C	8.67562	158.115	23.5478	0.0548692
DDRLib4766	NDNL2	90.0237	630.545	83.2728	0.142771
DDRLib3209	RFC3	34.8152	314.014	43.3291	0.110871
DDRLib3060	RAD9A	2.47875	113.126	17.7774	0.0219113
DDRLib3974	TONSL	8.67562	155.624	23.2296	0.0557475
DDRLib4422	XRCC6	3.15477	120.819	18.7685	0.0261116
DDRLib3302	RNASEH2B	55.2085	427.375	57.6482	0.12918
DDRLib2361	NSMCE2	62.5321	464.535	62.3375	0.134612
DDRLib2813	PPP1R12A	2.36608	111.133	17.5201	0.0212904
DDRLib3054	RAD9A	22.1961	237.457	33.6373	0.0934739
DDRLib2852	PRMT5	1.46472	102.571	16.4129	0.01428
DDRLib3344	RNF4	10.591	164.761	24.3961	0.0642809
DDRLib2845	PRMT1	28.5056	270.248	37.7917	0.105479
DDRLib1174	ERCC6L	13.0698	182.749	26.6883	0.0715177
DDRLib2860	PRMT5	8.11227	150.727	22.6039	0.053821
DDRLib2011	MDC1	82.0241	560.221	74.4065	0.146414
DDRLib3754	SMC6	15.6612	192.666	27.9501	0.0812868
DDRLib2643	POLD1	1.80273	100.202	16.1057	0.017991
DDRLib1663	KAT5	1.1267	100.142	16.0979	0.0112511
DDRLib0346	BUB3	10.8164	161.607	23.9937	0.0669298
DDRLib3271	RMI1	28.6183	265.227	37.1559	0.107901
DDRLib3929	TELO2	14.0838	185.379	27.0231	0.0759729
DDRLib3228	RFC5	7.77426	141.905	21.4752	0.0547848
DDRLib3191	RFC2	41.9134	334.927	45.9728	0.125142
DDRLib3839	SRCAP	3.49278	114.484	17.9525	0.0305089
DDRLib3346	RNF4	5.85886	127.715	19.6553	0.0458744
DDRLib0261	BRAT1	9.01363	152.606	22.844	0.0590649
DDRLib0139	ATR	2.81676	105.738	16.8228	0.0266391
DDRLib0828	CINP	15.8865	187.664	27.3139	0.0846539
DDRLib1690	KAT8	8.33761	145.869	21.9825	0.0571583
DDRLib3838	SRCAP	37.9699	309.062	42.7029	0.122855
DDRLib0826	CINP	32.1111	281.636	39.2333	0.114016
DDRLib4418	XRCC5	3.49278	112.017	17.6341	0.0311809
DDRLib2648	POLD1	3.83079	111.787	17.6045	0.0342687
DDRLib3053	RAD9A	32.3364	275.08	38.4035	0.117553
DDRLib1581	HUS1	26.0269	242.446	34.2698	0.107351
DDRLib1875	MAD2L2	54.6451	388.709	52.7668	0.140581
DDRLib4116	TTI2	13.6331	169.937	25.0562	0.0802246
DDRLib2844	PRMT1	7.66159	134.073	20.4714	0.0571448
DDRLib3094	RBBP4	11.9431	157.54	23.4744	0.0758096
DDRLib3196	RFC2	58.7013	403.387	54.6201	0.145521
DDRLib0273	BRCA1	2.02807	100.126	16.0959	0.0202551
DDRLib1401	FEN1	43.7161	326.738	44.9377	0.133796
DDRLib0852	CTCF	56.2225	392.902	53.2963	0.143095
DDRLib4926	PPP4C	9.01363	144.691	21.8317	0.0622959
DDRLib1445	GRWD1	20.506	205.818	29.6219	0.0996318
DDRLib3229	RFC5	0.676022	83.1841	13.8887	0.00812682
DDRLib3840	SRCAP	9.01363	143.585	21.6902	0.0627757
DDRLib2892	RAD1	0.788693	82.7203	13.8279	0.00953446
DDRLib2687	POLE	29.069	251.502	35.4175	0.115581
DDRLib3186	REV3L	14.1965	171.135	25.2089	0.0829549
DDRLib3345	RNF4	22.0834	213.694	30.6222	0.103341
DDRLib0413	CCNA2	11.3797	153.472	22.9547	0.0741484
DDRLib3983	TOP1	4.05613	111.574	17.577	0.0363537
DDRLib2963	RAD51	0.901363	81.7569	13.7017	0.0110249
DDRLib4000	TOP3A	1.01403	90.3005	14.8185	0.0112295
DDRLib2660	POLD2	37.9699	288.89	40.1512	0.131434
DDRLib2692	POLE2	12.8444	157.683	23.4926	0.0814573
DDRLib4681	RTEL1	50.589	351.858	48.1122	0.143777
DDRLib2121	MRE11A	4.50682	109.484	17.3071	0.0411642
DDRLib0825	CINP	130.022	737.859	96.7986	0.176215
DDRLib3386	RPA3	11.1544	150.209	22.5376	0.0742591
DDRLib4143	UBE2N	9.1263	138.918	21.0926	0.0656955
DDRLib2658	POLD2	3.60545	102.185	16.3628	0.0352836
DDRLib0348	BUB3	36.6179	278.064	38.7812	0.131689
DDRLib0604	CDK12	17.1259	181.294	26.5031	0.0944646
DDRLib4148	UBE2N	14.1965	164.813	24.4027	0.0861368
DDRLib3205	RFC3	0.676022	77.9953	13.2078	0.00866748
DDRLib2125	MRE11A	6.53488	118.997	18.534	0.0549165
DDRLib5991	NonTargeting_Human_0951	87.0942	519.614	69.2855	0.167613
DDRLib3833	SRCAP	0.563352	77.3988	13.1294	0.00727856
DDRLib1623	INTS3	0.450682	77.0467	13.083	0.00584946
DDRLib3952	TIPIN	43.0401	306.466	42.3746	0.14044
DDRLib0341	BUB3	6.0842	117.623	18.357	0.0517263
DDRLib1828	LIG3	67.2642	420.893	56.83	0.159813
DDRLib3194	RFC2	14.4218	161.217	23.9438	0.0894559
DDRLib5645	NonTargeting_Human_0605	196.159	1024.27	132.885	0.19151
DDRLib0662	CDK7	5.97153	111.127	17.5193	0.0537359
DDRLib0197	BAP1	3.0421	98.4321	15.8761	0.0309056
DDRLib3975	TONSL	4.84483	104.39	16.6484	0.0464107
DDRLib3227	RFC5	10.591	138.526	21.0423	0.0764551
DDRLib5025	PRIM2	2.25341	90.9931	14.9087	0.0247646
DDRLib2124	MRE11A	5.74619	109.925	17.364	0.0522738
DDRLib2970	RAD51	1.69006	83.3595	13.9116	0.0202743
DDRLib1122	ERCC2	0.563352	75.1633	12.835	0.00749504
DDRLib2712	POLE4	98.6993	557.616	74.078	0.177002
DDRLib1685	KAT8	2.59142	90.0422	14.7848	0.0287801
DDRLib2415	PALB2	7.32358	119.761	18.6324	0.0611516
DDRLib4411	XRCC5	7.43625	119.36	18.5808	0.062301
DDRLib0656	CDK6	33.0124	249.954	35.2213	0.132074
DDRLib2248	MYC	3.15477	95.5737	15.5048	0.0330088
DDRLib3954	TIPIN	3.26744	95.4196	15.4848	0.0342429
DDRLib5100	NonTargeting_Human_0060	404.487	1940.02	248.221	0.208497
DDRLib3842	SSBP1	6.19687	113.205	17.7875	0.0547401
DDRLib0827	CINP	84.1648	484.275	64.828	0.173795
DDRLib1851	MAD1L1	7.66159	118.163	18.4266	0.0648393
DDRLib2241	MYC	8.67562	123.414	19.1024	0.0702971
DDRLib1684	KAT8	28.731	223.063	31.8114	0.128802
DDRLib1128	ERCC2	26.5902	213.195	30.5589	0.124722
DDRLib3277	RMI1	20.9567	182.406	26.6446	0.114891
DDRLib3262	RINT1	0.676022	71.7468	12.384	0.00942233
DDRLib1127	ERCC2	6.0842	110.429	17.4291	0.0550963
DDRLib2247	MYC	8.33761	119.957	18.6576	0.0695051
DDRLib4428	XRCC6	117.403	617.342	81.6083	0.190174
DDRLib2616	PNKP	4.28148	97.5154	15.7571	0.0439056
DDRLib4391	XRCC3	17.1259	164.632	24.3796	0.104025
DDRLib0607	CDK12	26.3649	207.287	29.8085	0.12719
DDRLib4382	XRCC2	13.7458	144.682	21.8306	0.0950068
DDRLib0137	ATR	7.54892	113.542	17.8309	0.0664858
DDRLib2657	POLD2	9.80233	122.517	18.9871	0.080008
DDRLib3507	SETD1A	49.4623	307.951	42.5624	0.160617
DDRLib2520	PHB	24.9002	194.268	28.1539	0.128174
DDRLib0654	CDK6	38.8713	257.832	36.2194	0.150762
DDRLib2859	PRMT5	5.07017	100.017	16.0818	0.050693
DDRLib1446	GRWD1	6.76022	105.214	16.755	0.064252
DDRLib2956	RAD50	31.2097	223.64	31.8847	0.139553
DDRLib3093	RBBP4	2.36608	81.6519	13.6879	0.0289776
DDRLib3928	TELO2	12.2811	135.237	20.6207	0.0908114
DDRLib0196	BAP1	135.993	674.717	88.8406	0.201556
DDRLib3978	TONSL	1.1267	74.7762	12.784	0.0150677
DDRLib0201	BARD1	46.4202	289.54	40.2335	0.160324
DDRLib4742	FAM178A	2.47875	81.2915	13.6406	0.0304921
DDRLib2991	RAD51C	0.901363	66.9962	11.7542	0.0134539
DDRLib4762	NDNL2	0.788693	66.8659	11.7369	0.0117951
DDRLib1448	GRWD1	17.5766	156.58	23.3518	0.112253
DDRLib3189	REV3L	17.8019	156.369	23.3248	0.113846
DDRLib2711	POLE4	65.9122	365.344	49.816	0.180411
DDRLib0271	BRCA1	5.40818	96.4948	15.6245	0.0560463
DDRLib3100	RBBP4	8.33761	112.103	17.6453	0.0743745
DDRLib4117	TTI2	12.9571	131.52	20.1438	0.0985182
DDRLib2968	RAD51	14.5345	140.486	21.2935	0.103458
DDRLib1457	GTF2H1	5.18284	95.639	15.5133	0.0541917
DDRLib0150	ATRIP	5.07017	95.3407	15.4746	0.0531795
DDRLib0260	BLM	0.676022	64.3725	11.405	0.0105017
DDRLib3226	RFC5	71.6584	385.827	52.4028	0.185727
DDRLib3748	SMC5	4.84483	89.194	14.6742	0.0543178
DDRLib2498	PCNA	8.11227	109.284	17.2813	0.0742308
DDRLib0556	CDC7	9.35164	113.957	17.8845	0.082063
DDRLib3221	RFC5	0.563352	63.2078	11.2496	0.00891269
DDRLib0133	ATR	4.84483	88.2614	14.5525	0.0548918
DDRLib4767	NDNL2	40.5613	251.048	35.3599	0.161568
DDRLib2912	RAD18	444.372	1906.78	244.035	0.233049
DDRLib1332	FANCD2	18.1399	154.884	23.1352	0.117119
DDRLib0801	CHEK1	74.5878	391.221	53.0841	0.190654
DDRLib5030	PRIM2	15.3232	141.064	21.3674	0.108626
DDRLib3950	TIMELESS	0.563352	62.4375	11.1466	0.00902266
DDRLib3946	TIMELESS	13.5204	131.516	20.1434	0.102804
DDRLib1487	GTF2H4	11.8304	122.003	18.921	0.0969678
DDRLib3776	SMG1	15.3232	139.939	21.2233	0.109499
DDRLib2075	MMS19	1.23937	69.0338	12.0247	0.0179532
DDRLib3224	RFC5	26.2522	187.793	27.3303	0.139793
DDRLib1585	HUS1	16.1119	143.618	21.6944	0.112186
DDRLib2641	POLD1	23.5481	173.952	25.5679	0.135371
DDRLib1126	ERCC2	0.450682	61.2068	10.982	0.00736326
DDRLib3197	RFC2	2.59142	74.5164	12.7497	0.0347765
DDRLib1471	GTF2H3	17.9146	146.666	22.0845	0.122146
DDRLib2645	POLD1	0.563352	60.7953	10.9269	0.00926638
DDRLib3993	TOP3A	9.01363	110.162	17.3946	0.0818219
DDRLib3743	SMC5	0.338011	60.026	10.8238	0.00563108
DDRLib1454	GTF2H1	2.47875	73.1432	12.5685	0.033889
DDRLib1861	MAD2L1	5.29551	89.3067	14.6888	0.0592958
DDRLib1669	KAT5	112.332	530.343	70.6387	0.211811
DDRLib0257	BLM	18.816	148.797	22.3571	0.126454
DDRLib2497	PCNA	0.788693	59.6305	10.7707	0.0132263
DDRLib0949	DDX11	7.32358	98.6206	15.9006	0.0742601
DDRLib4306	VCP	10.591	112.691	17.7211	0.0939831
DDRLib2242	MYC	17.4639	143.527	21.6827	0.121677
DDRLib3204	RFC3	1.1267	65.2213	11.5181	0.0172751
DDRLib1676	KAT7	33.3504	208.154	29.9187	0.16022
DDRLib1698	KDM2A	66.1375	339.854	46.5954	0.194606
DDRLib2644	POLD1	0.676022	58.1627	10.5735	0.0116229
DDRLib3484	SENP6	43.2654	247.067	34.8554	0.175116
DDRLib3181	REV3L	90.6997	431.749	58.2002	0.210075
DDRLib2851	PRMT5	7.66159	96.1275	15.5768	0.0797023
DDRLib0418	CCNA2	0.676022	57.5857	10.4959	0.0117394
DDRLib3361	RPA1	13.2951	123.085	19.0602	0.108015
DDRLib0415	CCNA2	0.788693	57.0667	10.426	0.0138205
DDRLib0809	CHEK1	4.28148	80.4159	13.5258	0.0532417
DDRLib2857	PRMT5	1.46472	63.5916	11.3008	0.0230332
DDRLib3185	REV3L	20.844	151.225	22.6675	0.137834
DDRLib4307	VCP	1.69006	63.2545	11.2558	0.0267184
DDRLib4922	PPP4C	1.01403	63.0443	11.2277	0.0160845
DDRLib4427	XRCC6	7.88693	94.1007	15.3133	0.0838137
DDRLib0259	BLM	37.5192	218.483	31.2302	0.171726
DDRLib0272	BRCA1	21.7454	153.893	23.0086	0.141302
DDRLib4305	VCP	0.563352	55.7081	10.2427	0.0101126
DDRLib2273	NBN	75.8272	363.3	49.5577	0.208718
DDRLib0941	DDX11	17.5766	136.138	20.7362	0.129108
DDRLib4421	XRCC6	29.407	183.765	26.8177	0.160025
DDRLib2847	PRMT1	18.0273	139.25	21.1351	0.129459
DDRLib3998	TOP3A	0.225341	54.564	10.088	0.00412984
DDRLib2269	NAT10	6.53488	87.1115	14.4023	0.0750175
DDRLib3354	RNF8	6.76022	87.0528	14.3947	0.0776566
DDRLib4646	UHRF1	1.1267	60.9547	10.9483	0.0184843
DDRLib4864	MRGBP	104.671	465.148	62.4149	0.225027
DDRLib2614	PNKP	12.7318	112.847	17.7412	0.112824
DDRLib4383	XRCC2	41.9134	226.813	32.2873	0.184793
DDRLib3762	SMCHD1	0.901363	53.4835	9.94167	0.0168531
DDRLib0757	CHD4	12.5064	111.926	17.6224	0.111739
DDRLib1973	MCM7	0.225341	53.443	9.93619	0.00421647
DDRLib2867	PRPF19	0.901363	53.414	9.93225	0.016875
DDRLib1844	LRR1	0.676022	53.1671	9.89876	0.0127151
DDRLib0286	BRCA2	18.3653	136.047	20.7246	0.134992
DDRLib2906	RAD17	12.2811	110.786	17.4753	0.110854
DDRLib3848	SSBP1	3.0421	69.9227	12.1426	0.0435066
DDRLib2858	PRMT5	11.4924	105.889	16.8423	0.108533
DDRLib0199	BAP1	6.42221	83.9302	13.9864	0.0765185
DDRLib4396	XRCC3	93.8544	414.276	55.9948	0.22655
DDRLib0822	CINP	0.338011	52.1462	9.76012	0.006482
DDRLib3561	SHFM1	19.7173	137.912	20.9635	0.142971
DDRLib0657	CDK6	12.9571	109.562	17.3172	0.118262
DDRLib3200	RFC2	23.9988	152.967	22.8901	0.156889
DDRLib2954	RAD50	16.3372	125.167	19.3278	0.130523
DDRLib1688	KAT8	76.1652	349.334	47.7934	0.21803
DDRLib2416	PALB2	3.26744	68.7965	11.9933	0.0474943
DDRLib3273	RMI1	33.3504	190.171	27.6329	0.17537
DDRLib0921	DDB1	0.676022	51.314	9.64689	0.0131742
DDRLib1123	ERCC2	0.676022	51.1462	9.62405	0.0132174
DDRLib3841	SSBP1	1.35204	57.3819	10.4684	0.0235622
DDRLib3847	SSBP1	11.267	103.674	16.5557	0.108677
DDRLib3347	RNF4	55.5465	269.096	37.6459	0.206419
DDRLib4426	XRCC6	1.46472	56.7582	10.3844	0.0258062
DDRLib3995	TOP3A	23.7735	149.738	22.4774	0.158767
DDRLib3058	RAD9A	3.15477	67.1966	11.7809	0.0469484
DDRLib0554	CDC7	22.1961	145.011	21.8727	0.153065
DDRLib4685	RTEL1	130.698	532.169	70.869	0.245594
DDRLib1872	MAD2L2	5.63352	75.8982	12.9318	0.0742247
DDRLib2854	PRMT5	45.9695	229.086	32.5757	0.200665
DDRLib0619	CDK2	4.50682	71.1341	12.3029	0.0633566
DDRLib3202	RFC3	0.563352	49.4702	9.39535	0.0113877
DDRLib1628	INTS3	32.7871	181.331	26.5078	0.180814
DDRLib5035	UFD1L	13.2951	109.029	17.2483	0.121941
DDRLib0134	ATR	2.02807	61.0213	10.9572	0.0332354
DDRLib4755	KDM8	50.4763	245.945	34.7132	0.205235
DDRLib2917	RAD18	255.762	962.868	125.15	0.265625
DDRLib3977	TONSL	2.70409	60.6201	10.9034	0.0446072
DDRLib3217	RFC4	3.60545	65.2787	11.5257	0.0552317
DDRLib2076	MMS19	18.9286	127.131	19.5802	0.148891
DDRLib1463	GTF2H2	5.07017	74.4733	12.744	0.0680804
DDRLib2684	POLE	9.57698	91.4526	14.9686	0.104721
DDRLib4127	UBE2A	107.488	442.466	59.5527	0.242928
DDRLib3990	TOP1	0.563352	47.9331	9.18485	0.0117529
DDRLib0214	BCCIP	1.57739	54.0552	10.0192	0.029181
DDRLib0412	CCNA2	4.9575	68.8349	11.9983	0.0720202
DDRLib2995	RAD51C	0.450682	47.7025	9.15321	0.00944776
DDRLib1486	GTF2H4	34.1391	183.407	26.7722	0.186138
DDRLib0336	BUB1B	42.5894	211.783	30.3796	0.201099
DDRLib2519	PHB	0.788693	47.4748	9.12196	0.0166129
DDRLib1402	FEN1	29.745	165.162	24.4473	0.180096
DDRLib0807	CHEK1	11.0417	97.6858	15.7792	0.113033
DDRLib2713	POLE4	107.6	436.299	58.7745	0.24662
DDRLib3976	TONSL	11.267	97.5074	15.7561	0.115551
DDRLib0077	ARID1A	81.01	345.957	47.3667	0.234162
DDRLib4967	ATAD5	26.8156	153.423	22.9484	0.174782
DDRLib1880	MAD2L2	74.0245	321.048	44.2184	0.230571
DDRLib3989	TOP1	14.3091	108.655	17.2	0.131693
DDRLib2005	MCPH1	11.7177	96.8705	15.6733	0.120963
DDRLib3774	SMG1	17.0132	119.783	18.6352	0.142034
DDRLib3971	TONSL	1.80273	52.7996	9.84888	0.0341428
DDRLib0591	CDK1	0.563352	46.6923	9.01439	0.0120652
DDRLib2994	RAD51C	28.1676	159.323	23.702	0.176796
DDRLib4642	UHRF1	7.21091	80.0113	13.4727	0.0901236
DDRLib3365	RPA1	0.563352	46.225	8.95005	0.0121872
DDRLib1230	ESPL1	1.23937	52.0175	9.74262	0.0238261
DDRLib3230	RFC5	19.6047	125.558	19.3782	0.15614
DDRLib1980	MCM7	31.2097	168.581	24.8833	0.185132
DDRLib5337	NonTargeting_Human_0297	550.62	1905.45	243.868	0.288971
DDRLib5287	NonTargeting_Human_0247	166.527	624.639	82.5282	0.266597
DDRLib0476	CCNH	25.2382	146.505	22.0639	0.172268
DDRLib0344	BUB3	6.64755	74.7001	12.7739	0.0889899
DDRLib1495	GTF2H5	36.8432	183.934	26.8392	0.200307
DDRLib4417	XRCC5	22.9848	134.735	20.5563	0.170593
DDRLib2016	MDC1	138.021	525.711	70.0545	0.262542
DDRLib3001	RAD51D	76.1652	318.761	43.9293	0.238941
DDRLib0606	CDK12	0.11267	44.9108	8.76871	0.00250876
DDRLib0254	BLM	14.4218	105.076	16.7371	0.137252
DDRLib1131	ERCC3	1.69006	50.7976	9.57655	0.0332704
DDRLib4682	RTEL1	16.9006	112.324	17.6738	0.150462
DDRLib3305	RNASEH2B	2.14074	55.7257	10.2451	0.0384156
DDRLib3849	SSBP1	57.4619	253.654	35.69	0.226537
DDRLib3059	RAD9A	38.8713	188.97	27.48	0.205701
DDRLib4281	USP7	1.46472	50.1384	9.48662	0.0292134
DDRLib1403	FEN1	1.57739	49.9586	9.46208	0.0315738
DDRLib1867	MAD2L1	0.11267	44.0865	8.65465	0.00255567
DDRLib3056	RAD9A	73.3484	304.802	42.1641	0.240643
DDRLib1387	FANCM	99.826	390.165	52.9507	0.255856
DDRLib0145	ATRIP	21.9707	128.208	19.7186	0.171368
DDRLib1876	MAD2L2	40.674	193.456	28.0507	0.210249
DDRLib0612	CDK2	4.84483	63.4996	11.2885	0.076297
DDRLib0705	CDT1	51.603	229.16	32.585	0.225184
DDRLib0659	CDK6	60.504	258.566	36.3123	0.233999
DDRLib1404	FEN1	16.5625	109.322	17.2862	0.151503
DDRLib4756	KDM8	66.9262	278.078	38.7829	0.240675
DDRLib4572	C19orf40	49.237	221.858	31.6585	0.22193
DDRLib3362	RPA1	15.5485	104.755	16.6956	0.148428
DDRLib3753	SMC6	0.788693	42.4455	8.42677	0.0185813
DDRLib1919	MAX	2.02807	52.7659	9.8443	0.0384352
DDRLib3212	RFC4	18.5906	113.933	17.8814	0.163171
DDRLib0903	DCLRE1B	4.39415	61.562	11.0296	0.0713776
DDRLib3183	REV3L	41.9134	190.254	27.6433	0.220303
DDRLib2921	RAD21	8.45028	77.0693	13.086	0.109645
DDRLib1622	INTS3	18.9286	113.143	17.7795	0.167298
DDRLib0665	CDK7	6.19687	68.9445	12.0129	0.089882
DDRLib0652	CDK6	108.051	403.475	54.6312	0.267801
DDRLib1694	KDM2A	0.676022	41.195	8.25237	0.0164103
DDRLib3272	RMI1	148.274	529.203	70.4949	0.280184
DDRLib0641	CDK5RAP3	13.7458	94.712	15.3928	0.145133
DDRLib0524	CDC45	26.8156	139.362	21.1494	0.192416
DDRLib0856	CTCF	136.106	490.707	65.6393	0.277367
DDRLib2270	NAT10	0.788693	41.0611	8.23366	0.0192078
DDRLib0703	CDT1	2.92943	51.4254	9.66206	0.0569647
DDRLib4018	TOPBP1	6.87289	68.2423	11.9197	0.100713
DDRLib4144	UBE2N	4.50682	59.902	10.8071	0.0752364
DDRLib3930	TELO2	2.47875	51.0143	9.60607	0.0485893
DDRLib2695	POLE2	2.02807	50.9007	9.5906	0.0398436
DDRLib3265	RINT1	0.338011	40.4382	8.14649	0.00835872
DDRLib2008	MCPH1	7.21091	71.4067	12.339	0.100984
DDRLib2130	MRE11A	13.9711	93.3181	15.2115	0.149715
DDRLib2001	MCPH1	13.5204	93.2286	15.1998	0.145025
DDRLib2910	RAD17	0.225341	40.2269	8.11689	0.00560174
DDRLib1434	GMNN	42.9274	189.098	27.4964	0.227011
DDRLib0599	CDK1	0.450682	39.9958	8.08447	0.0112682
DDRLib3821	SPRTN	13.4078	92.7504	15.1376	0.144558
DDRLib2728	POLG	59.9407	242.374	34.2606	0.247306
DDRLib2997	RAD51C	0.450682	39.865	8.06613	0.0113052
DDRLib1625	INTS3	71.433	279.312	38.9391	0.255747
DDRLib0171	AURKB	13.0698	92.1496	15.0594	0.141832
DDRLib1383	FANCM	32.8998	155.375	23.1978	0.211745
DDRLib3359	RNF8	0.563352	39.6136	8.03083	0.0142212
DDRLib0609	CDK12	153.457	531.928	70.8386	0.288492
DDRLib0331	BUB1B	7.54892	70.2433	12.185	0.107468
DDRLib0332	BUB1B	14.5345	95.3446	15.4751	0.152442
DDRLib0653	CDK6	8.22494	73.9253	12.6717	0.11126
DDRLib1630	INTS3	14.8725	95.1919	15.4552	0.156237
DDRLib2249	MYC	4.9575	58.3075	10.593	0.0850233
DDRLib2609	PMS2	29.6323	144.658	21.8276	0.204844
DDRLib3206	RFC3	13.4078	91.262	14.9438	0.146915
DDRLib0484	CDC20	98.3613	359.735	49.1075	0.273427
DDRLib2084	MMS22L	9.915	77.0199	13.0795	0.128733
DDRLib1499	GTF2H5	82.5874	310.25	42.8531	0.266196
DDRLib2082	MMS22L	16.6752	101.208	16.2361	0.164763
DDRLib0546	CDC6	15.9992	97.7795	15.7914	0.163625
DDRLib1134	ERCC3	1.01403	44.2594	8.67859	0.0229112
DDRLib0147	ATRIP	0.338011	38.4986	7.87389	0.00877984
DDRLib3284	RMI2	6.19687	65.0137	11.4904	0.0953164
DDRLib4123	UBE2A	52.1664	214.987	30.7864	0.242649
DDRLib4101	TTI1	12.2811	86.6012	14.3357	0.141812
DDRLib2904	RAD17	28.731	138.896	21.0897	0.206852
DDRLib0487	CDC20	21.9707	116.313	18.1882	0.188894
DDRLib2511	PHB	5.29551	60.7757	10.9243	0.0871321
DDRLib3757	SMC6	0.11267	38.1053	7.81839	0.00295682
DDRLib2072	MMS19	10.591	78.9373	13.3316	0.13417
DDRLib4687	RTEL1	11.1544	82.4193	13.7885	0.135337
DDRLib2368	NSMCE2	46.4202	194.72	28.2113	0.238395
DDRLib4282	USP7	8.22494	71.7313	12.3819	0.114663
DDRLib3274	RMI1	44.8428	188.439	27.4125	0.23797
DDRLib2265	NAT10	0.225341	37.9528	7.79685	0.00593739
DDRLib5027	PRIM2	80.672	298.43	41.3582	0.270321
DDRLib4286	USP7	13.8585	88.9641	14.6442	0.155776
DDRLib1870	MAD2L1	2.14074	47.8584	9.1746	0.0447307
DDRLib1913	MAX	2.14074	47.8353	9.17144	0.0447522
DDRLib0453	CCND3	29.2943	140.616	21.31	0.208329
DDRLib0267	BRAT1	32.3364	150.052	22.5176	0.215501
DDRLib2698	POLE2	0.563352	37.554	7.74045	0.0150011
DDRLib4890	TTK	1.80273	42.909	8.49124	0.0420128
DDRLib4301	VCP	0.901363	37.5317	7.73729	0.0240161
DDRLib0726	CHAF1A	41.012	177.715	26.0474	0.230774
DDRLib1221	ESPL1	3.26744	51.7604	9.70765	0.0631263
DDRLib2819	PPP1R12A	75.0385	279.606	38.9763	0.268373
DDRLib4698	UBE2I	98.5866	348.217	47.6523	0.283118
DDRLib4406	XRCC4	19.492	107.402	17.0381	0.181485
DDRLib3565	SHFM1	162.133	537.873	71.5884	0.301433
DDRLib4146	UBE2N	47.6596	194.422	28.1734	0.245135
DDRLib4284	USP7	148.387	496.279	66.3422	0.298999
DDRLib3182	REV3L	0	36.924	7.65118	0.0263685
DDRLib0307	BRE	2.25341	46.8567	9.03701	0.0480915
DDRLib1672	KAT7	68.2783	257.392	36.1637	0.265269
DDRLib4884	TTK	3.94346	50.9837	9.60191	0.0773475
DDRLib1497	GTF2H5	34.7025	152.827	22.8723	0.22707
DDRLib1175	ERCC6L	0.450682	36.3199	7.56539	0.0124087
DDRLib1483	GTF2H4	17.2386	99.2911	15.9876	0.173616
DDRLib0210	BARD1	50.589	200.912	28.9985	0.251797
DDRLib2893	RAD1	47.7723	191.015	27.7402	0.250097
DDRLib0946	DDX11	127.881	426.85	57.5819	0.299592
DDRLib1966	MCM6	1.23937	41.1559	8.2469	0.0301142
DDRLib4754	KDM8	407.416	1237.07	159.689	0.329341
DDRLib4916	WRAP53	78.6439	281.623	39.2316	0.279253
DDRLib1137	ERCC3	0.11267	35.6409	7.46869	0.00316127
DDRLib2274	NBN	65.2362	243.155	34.3596	0.268291
DDRLib1406	FEN1	0.901363	35.5995	7.46278	0.0253196
DDRLib2601	PMS2	14.4218	88.2187	14.5469	0.163478
DDRLib3925	TELO2	17.5766	97.732	15.7852	0.179845
DDRLib4142	UBE2N	18.816	100.817	16.1855	0.186634
DDRLib0993	DUT	0.225341	35.2772	7.41679	0.00638771
DDRLib4799	TOP2A	52.3917	203.439	29.3197	0.25753
DDRLib2096	MNAT1	15.9992	90.7271	14.874	0.176344
DDRLib0120	ATM	14.0838	87.2133	14.4156	0.161487
DDRLib1456	GTF2H1	0.676022	34.911	7.36443	0.0193642
DDRLib2993	RAD51C	23.7735	115.283	18.0555	0.206218
DDRLib4641	UHRF1	91.0377	315.299	43.4915	0.288735
DDRLib4551	RECQL4	1.46472	39.9785	8.08205	0.0366376
DDRLib4648	UHRF1	2.81676	44.4235	8.70132	0.0634069
DDRLib0998	DUT	0.225341	34.7808	7.34581	0.00647888
DDRLib1477	GTF2H3	1.9154	39.7279	8.04687	0.0482129
DDRLib2492	PCNA	0.450682	34.5458	7.31216	0.0130459
DDRLib3357	RNF8	7.21091	63.0088	11.223	0.114443
DDRLib2864	PRPF19	4.50682	52.0069	9.74119	0.086658
DDRLib0114	ATM	18.816	98.7469	15.917	0.190547
DDRLib0929	DDB1	0.11267	34.3677	7.28663	0.00327838
DDRLib2731	POLH	163.372	517.469	69.0149	0.315714
DDRLib1668	KAT5	0.225341	34.1783	7.25944	0.0065931
DDRLib1967	MCM6	0.225341	34.1122	7.24996	0.00660587
DDRLib1687	KAT8	0.338011	34.096	7.24764	0.00991351
DDRLib1466	GTF2H2	87.6576	299.817	41.5336	0.29237
DDRLib4317	WEE1	19.83	101.2	16.2352	0.195948
DDRLib0208	BARD1	0.11267	34.0465	7.24052	0.00330931
DDRLib1430	GEN1	42.5894	169.807	25.0396	0.25081
DDRLib5032	UFD1L	0.225341	33.8669	7.21472	0.00665372
DDRLib4867	MRGBP	83.1508	287.193	39.9365	0.289529
DDRLib1142	ERCC4	2.59142	43.324	8.5489	0.0598149
DDRLib0144	ATRIP	39.998	160.329	23.8305	0.249474
DDRLib1957	MCM10	42.3641	169.011	24.9381	0.250659
DDRLib3940	TICRR	3.0421	47.2835	9.09568	0.0643375
DDRLib3188	REV3L	45.0682	177.368	26.0031	0.254094
DDRLib1969	MCM6	89.235	302.709	41.8994	0.294788
DDRLib1959	MCM10	5.52085	54.2978	10.052	0.101677
DDRLib1686	KAT8	1.80273	38.0623	7.81232	0.0473625
DDRLib0754	CHD4	0.338011	32.9952	7.08917	0.0102443
DDRLib2499	PCNA	5.29551	53.8099	9.98592	0.0984115
DDRLib2514	PHB	17.3512	92.539	15.1101	0.187502
DDRLib0417	CCNA2	8.22494	63.8397	11.3339	0.128837
DDRLib1962	MCM6	6.98557	56.9559	10.411	0.122649
DDRLib3830	SPRTN	38.4206	154.091	23.0338	0.249337
DDRLib2951	RAD50	30.5337	130.506	20.0137	0.233964
DDRLib4150	UBE2N	11.9431	73.2367	12.5808	0.163075
DDRLib1968	MCM6	0.450682	32.4654	7.01261	0.0138819
DDRLib0615	CDK2	17.6893	91.755	15.008	0.192788
DDRLib4310	VCP	2.47875	41.6875	8.32113	0.0594603
DDRLib0079	ARID1A	33.2378	138.244	21.0062	0.240428
DDRLib0342	BUB3	0.338011	31.9102	6.93217	0.0105926
DDRLib3991	TOP3A	0.225341	31.8967	6.93021	0.0070647
DDRLib0191	BAP1	82.8127	273.927	38.2575	0.302317
DDRLib0135	ATR	165.4	501.042	66.943	0.330112
DDRLib0433	CCND1	105.009	336.796	46.209	0.311788
DDRLib0472	CCNH	5.97153	52.0211	9.74311	0.114791
DDRLib4769	NDNL2	8.78829	62.1321	11.1058	0.141445
DDRLib3120	RBBP8	17.1259	89.973	14.7757	0.190345
DDRLib1977	MCM7	29.745	124.866	19.2891	0.238216
DDRLib0345	BUB3	5.07017	51.5417	9.6779	0.0983702
DDRLib1634	INTS6	2.70409	40.1897	8.11167	0.0672831
DDRLib3111	RBBP8	94.0798	302.451	41.8667	0.311058
DDRLib2701	POLE3	95.0938	304.677	42.1483	0.312114
DDRLib0530	CDC45	3.83079	43.5125	8.57507	0.0880388
DDRLib0416	CCNA2	0.225341	30.6084	6.7426	0.00736205
DDRLib1874	MAD2L2	0.338011	30.6012	6.74155	0.0110457
DDRLib1965	MCM6	2.92943	39.4229	8.00403	0.0743078
DDRLib5036	UFD1L	14.5345	78.8569	13.3211	0.184315
DDRLib0610	CDK12	19.83	93.5864	15.2464	0.21189
DDRLib3747	SMC5	12.5064	72.7381	12.515	0.171938
DDRLib0814	CHEK2	71.095	237.162	33.5998	0.299774
DDRLib0153	ATRX	21.7454	99.2991	15.9886	0.218989
DDRLib4377	XRCC1	70.5317	234.342	33.2422	0.300978
DDRLib3994	TOP3A	3.26744	43.0553	8.51158	0.0758894
DDRLib0651	CDK6	4.61949	46.6552	9.00929	0.0990133
DDRLib2363	NSMCE2	0.11267	30.1793	6.67982	0.00373337
DDRLib0854	CTCF	20.7314	95.9353	15.5518	0.216097
DDRLib4522	DNA2	0.676022	30.1252	6.6719	0.0224404
DDRLib0944	DDX11	29.745	121.377	18.8404	0.245063
DDRLib0266	BRAT1	42.5894	156.922	23.3954	0.271406
DDRLib0141	ATRIP	17.8019	86.7249	14.3518	0.205269
DDRLib0458	CCND3	15.9992	80.8137	13.578	0.197976
DDRLib1711	KDM3B	0.450682	29.8162	6.62658	0.0151153
DDRLib3562	SHFM1	24.2241	106.55	16.9279	0.22735
DDRLib0996	DUT	2.25341	38.6578	7.89634	0.0582911
DDRLib5213	NonTargeting_Human_0173	208.102	597.006	79.0446	0.348576
DDRLib2902	RAD17	21.0694	97.9589	15.8147	0.215084
DDRLib4912	WRAP53	101.516	313.724	43.2925	0.323583
DDRLib2891	RAD1	0.450682	29.5376	6.58564	0.0152579
DDRLib3948	TIMELESS	62.8701	208.86	30.0084	0.301015
DDRLib2123	MRE11A	1.57739	34.1143	7.25026	0.0462383
DDRLib0156	ATRX	145.007	427.042	57.6061	0.339561
DDRLib3772	SMG1	2.02807	38.0616	7.81222	0.0532838
DDRLib0539	CDC5L	2.02807	38.0552	7.81132	0.0532927
DDRLib1398	FBXO5	3.71812	41.7726	8.33301	0.0890087
DDRLib3633	SLX4	2.14074	37.8967	7.78892	0.0564887
DDRLib1859	MAD1L1	9.57698	61.2784	10.9916	0.156287
DDRLib4700	UBE2I	0.225341	28.9033	6.4922	0.00779637
DDRLib4405	XRCC4	18.4779	87.5786	14.4633	0.210987
DDRLib1621	INTS3	0.225341	28.8622	6.48613	0.00780748
DDRLib0075	ARID1A	7.32358	54.7812	10.1174	0.133688
DDRLib3947	TIMELESS	32.4491	126.151	19.4544	0.257223
DDRLib4758	KDM8	24.4495	104.196	16.6233	0.234648
DDRLib3411	RRM2	21.6327	95.8334	15.5386	0.225732
DDRLib4616	PMS2P3	225.679	630.17	83.2255	0.358123
DDRLib0343	BUB3	0.11267	28.7282	6.46634	0.00392195
DDRLib0486	CDC20	30.8717	120.275	18.6986	0.256675
DDRLib4344	XAB2	8.22494	57.5832	10.4955	0.142836
DDRLib0664	CDK7	19.2666	89.7223	14.7431	0.214736
DDRLib0111	ATM	5.85886	47.8328	9.17109	0.122486
DDRLib3371	RPA2	0.11267	28.438	6.42342	0.00396197
DDRLib3303	RNASEH2B	168.217	479.218	64.19	0.351024
DDRLib4643	UHRF1	22.4214	97.6816	15.7787	0.229536
DDRLib4560	RECQL4	58.3633	193.864	28.1025	0.301053
DDRLib0803	CHEK1	3.38011	40.6486	8.17595	0.0831545
DDRLib3036	RAD54L	54.6451	183.121	26.7357	0.298409
DDRLib2201	MTBP	0.450682	28.2344	6.39326	0.0159622
DDRLib0439	CCND1	87.8829	268.696	37.5953	0.327071
DDRLib4515	FBXW7	21.182	94.4658	15.3608	0.22423
DDRLib2723	POLG	0.225341	28.0653	6.36818	0.00802917
DDRLib3403	RRM1	1.1267	32.628	7.03614	0.0345318
DDRLib2090	MMS22L	47.5469	163.808	24.2744	0.290261
DDRLib0611	CDK2	1.57739	32.5669	7.0273	0.0484352
DDRLib0860	CTCF	3.94346	40.2041	8.11369	0.0980861
DDRLib3407	RRM1	4.84483	43.6638	8.59605	0.110958
DDRLib0119	ATM	62.8701	202.299	29.1748	0.310778
DDRLib4198	UBR5	147.148	420.204	56.743	0.350182
DDRLib3341	RNF4	64.2221	206.972	29.7686	0.310293
DDRLib3301	RNASEH2B	2.81676	36.2084	7.54952	0.077793
DDRLib0072	ARID1A	29.745	115.02	18.0216	0.258607
DDRLib4577	C19orf40	156.387	441.211	59.3944	0.354448
DDRLib4126	UBE2A	100.389	298.429	41.358	0.336393
DDRLib0603	CDK12	0.225341	27.4769	6.2807	0.0082011
DDRLib1330	FANCC	38.3079	138.34	21.0185	0.276911
DDRLib1972	MCM7	8.78829	55.798	10.2548	0.157502
DDRLib2965	RAD51	11.3797	64.6994	11.4485	0.175886
DDRLib0823	CINP	3.49278	39.4422	8.00673	0.0885546
DDRLib1586	HUS1	53.5184	176.778	25.928	0.302743
DDRLib0608	CDK12	2.25341	35.5228	7.45185	0.0634355
DDRLib2267	NAT10	3.26744	39.1076	7.95968	0.08355
DDRLib4283	USP7	51.7157	170.683	25.1513	0.302993
DDRLib1327	FANCC	322.35	852.088	111.193	0.378306
DDRLib3222	RFC5	165.287	457.816	61.4897	0.361035
DDRLib4416	XRCC5	22.5341	94.2642	15.3346	0.239052
DDRLib2087	MMS22L	9.80233	57.821	10.5275	0.169529
DDRLib2078	MMS19	0.11267	26.772	6.17544	0.00420851
DDRLib0997	DUT	26.2522	104.811	16.7028	0.250473
DDRLib1825	LIG3	11.8304	63.352	11.2688	0.186741
DDRLib1347	FANCE	83.2634	250.239	35.2574	0.332735
DDRLib3744	SMC5	46.0822	155.978	23.2749	0.29544
DDRLib0438	CCND1	26.1395	103.958	16.5924	0.251443
DDRLib4419	XRCC5	11.4924	62.9855	11.2199	0.182461
DDRLib2866	PRPF19	0.11267	26.3373	6.11026	0.00427798
DDRLib4399	XRCC3	0.338011	26.3108	6.10628	0.0128468
DDRLib0707	CDT1	25.2382	101.008	16.2102	0.249863
DDRLib5029	PRIM2	52.2791	170.221	25.0923	0.307125
DDRLib1473	GTF2H3	48.899	159.99	23.7872	0.305637
DDRLib4118	TTI2	0.11267	26.1425	6.08099	0.00430985
DDRLib4412	XRCC5	4.16881	41.3637	8.27593	0.100784
DDRLib0480	CCNH	18.4779	81.8414	13.7127	0.225778
DDRLib1392	FBXO5	39.8853	136.676	20.8052	0.291823
DDRLib4026	TOPORS	28.0549	108.192	17.1402	0.259307
DDRLib1321	FANCC	81.01	242.121	34.2285	0.334585
DDRLib1805	L3MBTL2	5.85886	44.3829	8.69569	0.132007
DDRLib0258	BLM	13.5204	67.8403	11.8664	0.199298
DDRLib1488	GTF2H4	0.676022	25.8909	6.04312	0.0261104
DDRLib4526	DNA2	157.513	429.289	57.8897	0.366917
DDRLib1878	MAD2L2	125.966	350.368	47.9241	0.359523
DDRLib3283	RMI2	24.4495	97.3057	15.7299	0.251265
DDRLib0113	ATM	5.07017	44.2045	8.67099	0.114698
DDRLib2656	POLD2	26.4775	102.491	16.4025	0.25834
DDRLib3489	SENP6	1.9154	30.238	6.68842	0.063344
DDRLib0174	AURKB	6.42221	47.1959	9.08364	0.136076
DDRLib4576	C19orf40	73.6864	219.656	31.3791	0.335463
DDRLib4650	UHRF1	1.23937	29.7305	6.61399	0.041687
DDRLib3926	TELO2	2.25341	33.5015	7.16216	0.0672629
DDRLib2964	RAD51	0.450682	25.2946	5.95307	0.0178173
DDRLib2512	PHB	12.3937	63.7575	11.3229	0.194389
DDRLib2261	NAT10	1.9154	29.4102	6.5669	0.0651271
DDRLib0670	CDK7	8.11227	52.1343	9.75851	0.155603
DDRLib3826	SPRTN	11.1544	60.613	10.9025	0.184026
DDRLib1028	E2F3	14.3091	68.8687	12.0028	0.207774
DDRLib1474	GTF2H3	24.6748	95.2705	15.4654	0.258998
DDRLib4579	C19orf40	52.1664	165.514	24.4921	0.315178
DDRLib1356	FANCG	78.5313	229.253	32.5969	0.342552
DDRLib3771	SMG1	0.225341	24.8502	5.88568	0.00906796
DDRLib0901	DCLRE1B	111.769	309.01	42.6963	0.3617
DDRLib1390	FANCM	21.6327	87.0126	14.3894	0.248616
DDRLib4104	TTI1	100.277	282.089	39.2906	0.355479
DDRLib4303	VCP	0.225341	24.7659	5.87288	0.00909882
DDRLib3566	SHFM1	24.6748	94.5483	15.3715	0.260976
DDRLib2661	POLD3	0.676022	24.657	5.85631	0.0274171
DDRLib4503	NHEJ1	13.0698	65.5012	11.5554	0.199535
DDRLib0658	CDK6	3.83079	36.1577	7.54231	0.105947
DDRLib2992	RAD51C	5.52085	42.4682	8.42993	0.13
DDRLib2412	PALB2	13.4078	65.2358	11.52	0.205528
DDRLib3355	RNF8	2.59142	32.4637	7.01237	0.0798252
DDRLib3402	RRM1	8.33761	51.1046	9.61837	0.163148
DDRLib3404	RRM1	2.02807	32.3811	7.00042	0.0626312
DDRLib0887	DAXX	158.527	418.613	56.5422	0.378696
DDRLib3835	SRCAP	0.225341	24.273	5.7978	0.00928361
DDRLib0411	CCNA2	0.450682	24.2162	5.78913	0.0186108
DDRLib0655	CDK6	0.450682	24.183	5.78407	0.0186363
DDRLib0471	CCNH	32.6744	113.416	17.8147	0.288093
DDRLib1673	KAT7	23.7735	90.7142	14.8724	0.26207
DDRLib0753	CHD4	28.6183	103.319	16.5097	0.27699
DDRLib4965	ATAD5	215.313	551.888	73.3557	0.390139
DDRLib4013	TOPBP1	0	24.0244	5.75981	0.0399611
DDRLib3193	RFC2	4.16881	38.64	7.89383	0.107888
DDRLib4692	UBE2I	58.7013	176.607	25.9062	0.332384
DDRLib3381	RPA3	0.11267	23.8965	5.74025	0.00471494
DDRLib4315	WEE1	5.52085	41.5744	8.30536	0.132794
DDRLib0596	CDK1	23.4354	90.0992	14.7922	0.260107
DDRLib3755	SMC6	35.8292	119.931	18.6543	0.298748
DDRLib0800	CHD8	55.2085	168.536	24.8775	0.327577
DDRLib3264	RINT1	25.5762	94.7931	15.4034	0.269811
DDRLib0140	ATR	53.4058	163.258	24.2043	0.327125
DDRLib3288	RMI2	54.0818	165.568	24.499	0.326644
DDRLib4883	TTK	0.338011	23.6331	5.69988	0.0143024
DDRLib4862	MRGBP	3.60545	34.9286	7.36696	0.103223
DDRLib0154	ATRX	82.7001	232.422	32.9987	0.355819
DDRLib4691	UBE2I	0.11267	23.5156	5.68183	0.0047913
DDRLib4962	ATAD5	71.771	205.607	29.5952	0.349068
DDRLib4800	TOP2A	25.8015	94.1985	15.326	0.273906
DDRLib4793	TOP2A	0.563352	23.3936	5.66308	0.0240815
DDRLib0253	BLM	109.966	294.687	40.8847	0.373163
DDRLib2095	MNAT1	64.5601	187.853	27.338	0.343673
DDRLib0160	ATRX	16.4499	70.7758	12.2555	0.232422
DDRLib2903	RAD17	1.35204	27.4251	6.27299	0.0492995
DDRLib0526	CDC45	0.450682	23.1686	5.62845	0.0194522
DDRLib3091	RBBP4	38.6459	125.137	19.324	0.308829
DDRLib2276	NBN	20.6187	80.7853	13.5742	0.255228
DDRLib4287	USP7	96.3332	262.751	36.8424	0.366633
DDRLib2779	POLM	101.516	274.41	38.3186	0.369943
DDRLib0431	CCND1	10.591	54.6607	10.1011	0.193759
DDRLib1331	FANCD2	15.5485	67.8631	11.8694	0.229116
DDRLib1371	FANCL	27.0409	98.0681	15.8289	0.275736
DDRLib4119	TTI2	97.4599	264.708	37.0902	0.368179
DDRLib3958	TIPIN	14.7598	65.2303	11.5193	0.226273
DDRLib0036	APEX1	12.3937	59.9193	10.8095	0.20684
DDRLib2962	RAD51	25.8015	93.0588	15.1777	0.27726
DDRLib0031	APEX1	113.459	301.607	41.76	0.376182
DDRLib3942	TIMELESS	97.9106	263.827	36.9787	0.371117
DDRLib3746	SMC5	1.01403	27.0508	6.21714	0.0374862
DDRLib3441	SAMHD1	49.8003	150.451	22.5686	0.331006
DDRLib3369	RPA1	0.11267	22.7931	5.57047	0.00494319
DDRLib0347	BUB3	0	22.7452	5.56307	0.0421138
DDRLib1455	GTF2H1	11.6051	56.6453	10.3692	0.204872
DDRLib4124	UBE2A	77.8553	215.592	30.8632	0.361124
DDRLib4558	RECQL4	69.8557	196.834	28.4801	0.354897
DDRLib0488	CDC20	41.6881	130.64	20.0309	0.319107
DDRLib4930	PPP4C	17.9146	72.0174	12.4197	0.248754
DDRLib4290	USP7	4.16881	36.7494	7.62641	0.113439
DDRLib4288	USP7	36.0545	118.584	18.4808	0.304042
DDRLib0158	ATRX	0.11267	22.5476	5.53247	0.00499701
DDRLib4415	XRCC5	48.7863	146.962	22.1223	0.331966
DDRLib2491	PCNA	3.38011	33.5239	7.16539	0.100827
DDRLib4914	WRAP53	21.9707	81.7455	13.7002	0.26877
DDRLib0192	BAP1	86.9816	235.408	33.3774	0.369493
DDRLib3281	RMI2	12.1684	58.7355	10.6505	0.207173
DDRLib0523	CDC45	0.11267	22.3556	5.50268	0.00503992
DDRLib0843	CLSPN	60.2787	174.567	25.6462	0.345305
DDRLib1865	MAD2L1	0.338011	22.311	5.49576	0.01515
DDRLib3636	SLX4	74.1371	206.98	29.7696	0.358185
DDRLib0131	ATR	28.8436	98.5347	15.8894	0.292726
DDRLib0595	CDK1	0.338011	22.2416	5.48497	0.0151973
DDRLib0795	CHD8	47.5469	143.646	21.698	0.331001
DDRLib0904	DCLRE1B	25.5762	91.0571	14.9171	0.280881
DDRLib0942	DDX11	17.1259	71.1732	12.3081	0.240623
DDRLib2647	POLD1	106.586	279.85	39.0073	0.380868
DDRLib1213	ESCO2	5.40818	39.1247	7.96209	0.138229
DDRLib3836	SRCAP	0.225341	22.0339	5.45266	0.010227
DDRLib4519	FBXW7	13.9711	60.7362	10.919	0.23003
DDRLib4559	RECQL4	18.4779	73.398	12.6021	0.25175
DDRLib2654	POLD2	110.079	288.457	40.0964	0.381614
DDRLib4114	TTI2	32.6744	107.397	17.0373	0.30424
DDRLib1971	MCM7	14.5345	63.1376	11.2402	0.230203
DDRLib3742	SMC5	121.121	312.776	43.1726	0.387244
DDRLib2812	PPP1R12A	0.563352	21.8811	5.42884	0.0257461
DDRLib3638	SLX4	173.174	430.969	58.1018	0.401826
DDRLib1374	FANCL	47.6596	142.317	21.5278	0.334884
DDRLib0195	BAP1	7.88693	44.4257	8.70162	0.177531
DDRLib2122	MRE11A	6.42221	41.5661	8.30419	0.154506
DDRLib3113	RBBP8	52.7298	153.295	22.9321	0.343976
DDRLib1135	ERCC3	135.655	341.941	46.8592	0.39672
DDRLib4517	FBXW7	24.4495	86.9255	14.378	0.281269
DDRLib2207	MTBP	3.94346	32.285	6.9865	0.122145
DDRLib0930	DDB1	15.6612	64.565	11.4306	0.242565
DDRLib4015	TOPBP1	23.0974	83.8422	13.9748	0.275487
DDRLib0532	CDC5L	1.69006	25.2351	5.94406	0.0669724
DDRLib3263	RINT1	84.8408	224.028	31.9339	0.378706
DDRLib0474	CCNH	26.3649	90.7192	14.873	0.290621
DDRLib4016	TOPBP1	3.60545	31.7782	6.913	0.113457
DDRLib1382	FANCM	5.74619	37.6109	7.7485	0.15278
DDRLib3252	RIF1	21.9707	78.3787	13.2582	0.280315
DDRLib3239	RFWD3	89.3476	234.046	33.2047	0.381753
DDRLib3745	SMC5	15.4358	63.6786	11.3124	0.242402
DDRLib2587	PLK1	2.02807	28.333	6.40787	0.0715798
DDRLib2669	POLD3	13.5204	58.3974	10.6051	0.231525
DDRLib4309	VCP	0.11267	20.7435	5.25032	0.0054316
DDRLib1661	KAT5	0.338011	20.711	5.24518	0.0163204
DDRLib1842	LRR1	9.68965	47.9442	9.18638	0.202103
DDRLib1916	MAX	28.731	94.1204	15.3159	0.305258
DDRLib3077	RANBP2	102.192	261.068	36.6292	0.391438
DDRLib1689	KAT8	34.3645	107.878	17.0995	0.31855
DDRLib3502	SETD1A	13.6331	57.917	10.5405	0.235391
DDRLib3307	RNASEH2B	0.338011	20.4937	5.21083	0.0164934
DDRLib3401	RRM1	4.16881	34.0126	7.23566	0.122567
DDRLib3980	TONSL	4.28148	33.9672	7.22914	0.126047
DDRLib1423	GEN1	67.6022	181.772	26.5639	0.371907
DDRLib0537	CDC5L	0.11267	20.2688	5.17518	0.00555881
DDRLib0159	ATRX	84.6155	219.297	31.3336	0.385848
DDRLib0198	BAP1	10.253	49.9243	9.4574	0.205371
DDRLib2697	POLE2	12.6191	54.9147	10.1355	0.229794
DDRLib1444	GRWD1	49.575	140.89	21.3451	0.351871
DDRLib1777	KMT2C	24.9002	83.6666	13.9519	0.297612
DDRLib6033	NonTargeting_Human_0993	50.3637	142.946	21.6084	0.352326
DDRLib3349	RNF4	33.9138	104.334	16.6411	0.325051
DDRLib4546	C17orf70	54.6451	151.748	22.7344	0.360104
DDRLib0987	DONSON	3.26744	30.506	6.72763	0.107108
DDRLib4746	FAM178A	20.168	73.864	12.6636	0.273042
DDRLib4693	UBE2I	52.0537	146.317	22.0399	0.355759
DDRLib0706	CDT1	26.3649	87.3363	14.4317	0.301878
DDRLib4523	DNA2	79.5453	205.585	29.5923	0.386922
DDRLib4414	XRCC5	33.8011	103.241	16.4996	0.3274
DDRLib2100	MNAT1	18.3653	68.5445	11.9598	0.267932
DDRLib0414	CCNA2	58.814	159.027	23.6642	0.369837
DDRLib1288	FAM35A	45.0682	130.053	19.9556	0.346536
DDRLib1214	ESCO2	51.265	143.123	21.631	0.358189
DDRLib3634	SLX4	83.7141	213.51	30.5988	0.392086
DDRLib2727	POLG	22.7594	77.6386	13.1609	0.293146
DDRLib3375	RPA2	90.925	228.784	32.5373	0.397427
DDRLib1775	KMT2C	15.2105	61.0621	10.9626	0.249099
DDRLib0251	BLM	20.168	72.8567	12.5307	0.276817
DDRLib0791	CHD8	31.6604	98.1357	15.8376	0.322619
DDRLib4917	WRAP53	58.9266	157.447	23.4625	0.374262
DDRLib0035	APEX1	33.9138	101.882	16.3236	0.332872
DDRLib0557	CDC7	0.11267	19.2434	5.01146	0.005855
DDRLib3096	RBBP4	0.225341	19.2349	5.01009	0.0117152
DDRLib4145	UBE2N	125.628	302.233	41.8391	0.415665
DDRLib1461	GTF2H2	71.6584	185.311	27.0144	0.386693
DDRLib0206	BARD1	24.2241	81.1242	13.6187	0.298606
DDRLib1373	FANCL	98.5866	243.305	34.3786	0.405197
DDRLib2897	RAD1	14.1965	57.7282	10.515	0.245919
DDRLib2642	POLD1	0.11267	19.0805	4.98526	0.005905
DDRLib1635	INTS6	4.9575	32.1243	6.96321	0.154323
DDRLib0550	CDC6	2.02807	26.1726	6.08551	0.0774883
DDRLib4381	XRCC2	109.403	265.708	37.2169	0.411741
DDRLib2364	NSMCE2	38.0826	111.754	17.6003	0.340771
DDRLib0889	DAXX	215.313	491.095	65.6882	0.438435
DDRLib4394	XRCC3	64.7855	168.312	24.849	0.384913
DDRLib4375	XRCC1	9.01363	45	8.78104	0.200303
DDRLib3379	RPA2	59.152	157.324	23.4468	0.375988
DDRLib2209	MTBP	3.71812	28.9111	6.49336	0.128605
DDRLib3095	RBBP4	94.8685	232.322	32.986	0.408349
DDRLib1903	MAPKAPK2	127.656	302.41	41.8615	0.422128
DDRLib3266	RINT1	0.563352	18.5793	4.90432	0.0303215
DDRLib2865	PRPF19	0.225341	18.5414	4.89818	0.0121534
DDRLib0277	BRCA1	1.01403	22.2255	5.48247	0.0456248
DDRLib3997	TOP3A	47.2089	129.944	19.9415	0.363302
DDRLib4191	UBR5	44.6175	123.397	19.1003	0.361577
DDRLib3099	RBBP4	17.9146	63.3621	11.2702	0.282733
DDRLib0667	CDK7	26.0269	83.7559	13.9636	0.310747
DDRLib2014	MDC1	56.4479	148.935	22.3747	0.37901
DDRLib4115	TTI2	130.472	305.833	42.2945	0.426613
DDRLib4289	USP7	3.83079	28.1724	6.38407	0.135977
DDRLib4304	VCP	41.8007	116.091	18.1597	0.360067
DDRLib1633	INTS6	1.69006	21.9122	5.43368	0.0771286
DDRLib4542	C17orf70	0.563352	18.159	4.83604	0.0310232
DDRLib0219	BCCIP	8.33761	41.4396	8.28653	0.201199
DDRLib2863	PRPF19	0.225341	18.1486	4.83434	0.0124164
DDRLib2101	MPG	12.0557	51.1689	9.62713	0.235607
DDRLib3412	RRM2	11.9431	48.7365	9.29496	0.245054
DDRLib0760	CHD4	16.4499	60.4927	10.8864	0.271931
DDRLib3050	RAD54L2	78.5313	194.871	28.2306	0.402991
DDRLib1678	KAT7	4.05613	30.9126	6.78702	0.131213
DDRLib0452	CCND3	2.92943	25.074	5.91965	0.116831
DDRLib2091	MNAT1	151.429	347.534	47.566	0.435724
DDRLib2895	RAD1	14.6472	55.5582	10.2225	0.263636
DDRLib0116	ATM	23.4354	76.0285	12.949	0.308246
DDRLib0152	ATRX	4.73216	30.723	6.75935	0.154026
DDRLib4019	TOPBP1	0.450682	17.9493	4.80183	0.0251085
DDRLib0437	CCND1	66.1375	168.602	24.8859	0.392271
DDRLib2585	PLK1	3.83079	27.8345	6.33391	0.137628
DDRLib2189	MTA2	83.8268	204.3	29.4291	0.410312
DDRLib3364	RPA1	0.11267	17.8519	4.78589	0.0063114
DDRLib2666	POLD3	0.338011	17.8484	4.78532	0.0189379
DDRLib0436	CCND1	11.7177	48.2113	9.22301	0.243049
DDRLib1438	GMNN	19.154	66.6796	11.7121	0.287254
DDRLib1789	KMT2D	21.2947	71.0865	12.2966	0.29956
DDRLib3114	RBBP8	31.5477	93.0042	15.1706	0.339207
DDRLib1178	ERCC6L	81.5734	199.1	28.7682	0.409711
DDRLib2245	MYC	10.1403	45.6191	8.86653	0.222283
DDRLib3408	RRM1	0.450682	17.6729	4.75658	0.0255012
DDRLib3326	RNF168	26.9282	81.9218	13.7233	0.328706
DDRLib0071	ARID1A	158.64	358.955	49.0089	0.441949
DDRLib1225	ESPL1	14.1965	54.9188	10.136	0.258499
DDRLib1507	H2AFX	98.6993	234.187	33.2226	0.421455
DDRLib4313	WEE1	0.225341	17.611	4.74642	0.0127954
DDRLib0820	CHEK2	253.396	555.215	73.7752	0.456392
DDRLib4153	UBE2T	34.0265	99.1013	15.963	0.34335
DDRLib4425	XRCC6	37.4066	105.525	16.7952	0.354482
DDRLib1692	KDM2A	1.01403	21.2364	5.32793	0.0477497
DDRLib1369	FANCI	13.7458	52.3595	9.78911	0.262527
DDRLib2079	MMS19	60.842	154.031	23.0262	0.394998
DDRLib3871	STRA13	17.1259	61.4573	11.0155	0.278663
DDRLib0515	CDC25C	21.0694	70.3229	12.1955	0.299609
DDRLib0802	CHEK1	3.83079	27.1874	6.23753	0.140904
DDRLib0755	CHD4	60.7293	153.442	22.9509	0.395781
DDRLib4373	XRCC1	63.8841	159.348	23.7052	0.40091
DDRLib1425	GEN1	141.852	320.515	44.1511	0.442575
DDRLib1171	ERCC6L	12.7318	49.5026	9.39977	0.257194
DDRLib3825	SPRTN	5.74619	32.401	7.0033	0.177346
DDRLib4240	USP1	268.719	580.6	76.976	0.46283
DDRLib4129	UBE2A	66.3629	165.198	24.4518	0.401717
DDRLib1587	HUS1	32.6744	93.5658	15.2437	0.349213
DDRLib0115	ATM	61.8561	154.501	23.0862	0.40036
DDRLib3444	SAMHD1	167.766	372.53	50.7236	0.450343
DDRLib0148	ATRIP	80.1087	193.694	28.0809	0.413584
DDRLib1114	ERCC1	106.023	247.224	34.8753	0.428854
DDRLib0011	ALKBH2	6.30954	34.773	7.34468	0.18145
DDRLib4659	UHRF1BP1	3.60545	26.7362	6.17008	0.134853
DDRLib2682	POLE	14.1965	53.6966	9.97056	0.264383
DDRLib4759	KDM8	36.7306	101.504	16.2745	0.361864
DDRLib2818	PPP1R12A	0.225341	16.9556	4.63831	0.01329
DDRLib3282	RMI2	89.0096	211.326	30.3215	0.421196
DDRLib2074	MMS19	190.864	417.105	56.3518	0.457592
DDRLib4749	FAM178A	31.097	90.3095	14.8196	0.344338
DDRLib1284	FAM35A	9.35164	41.6336	8.31362	0.224618
DDRLib0175	AURKB	3.26744	26.3346	6.10986	0.124074
DDRLib0322	BUB1	30.5337	87.9293	14.5091	0.347252
DDRLib0728	CHAF1A	0.11267	16.6587	4.58897	0.00676347
DDRLib2584	PLK1	1.9154	20.25	5.17219	0.0945875
DDRLib1834	LIG4	1.23937	20.2485	5.17196	0.0612081
DDRLib1176	ERCC6L	34.8152	96.1755	15.583	0.361996
DDRLib5452	NonTargeting_Human_0412	0.450682	16.5828	4.57633	0.0271777
DDRLib4557	RECQL4	3.0421	26.1601	6.08364	0.116288
DDRLib3286	RMI2	44.6175	116.893	18.263	0.381695
DDRLib1224	ESPL1	41.1247	110.634	17.4557	0.371718
DDRLib4318	WEE1	6.76022	34.0035	7.23434	0.19881
DDRLib3195	RFC2	101.629	233.446	33.1286	0.435342
DDRLib2646	POLD1	16.1119	57.2081	10.445	0.281636
DDRLib5793	NonTargeting_Human_0753	206.863	445.388	59.9215	0.464455
DDRLib0435	CCND1	20.844	65.9849	11.6197	0.315891
DDRLib4765	NDNL2	0	16.4887	4.56063	0.0571798
DDRLib3383	RPA3	8.33761	38.7944	7.91559	0.214918
DDRLib0460	CCND3	1.9154	20.0362	5.13821	0.095597
DDRLib3201	RFC3	33.1251	93.4175	15.2244	0.354592
DDRLib4512	FBXW7	64.6728	157.229	23.4347	0.411329
DDRLib1682	KAT8	0.788693	16.3539	4.5381	0.0482267
DDRLib0464	CCNE1	137.571	304.543	42.1314	0.451728
DDRLib4580	C19orf40	58.7013	144.666	21.8286	0.405771
DDRLib0982	DONSON	0.225341	16.2712	4.52425	0.0138491
DDRLib1385	FANCM	12.2811	47.7535	9.16021	0.257177
DDRLib3938	TICRR	0.563352	16.2562	4.52175	0.0346545
DDRLib1044	E2F5	3.49278	25.7435	6.0209	0.135676
DDRLib1465	GTF2H2	162.583	353.574	48.3291	0.459829
DDRLib1216	ESCO2	3.83079	25.6163	6.0017	0.149545
DDRLib0095	ASH1L	209.342	446.755	60.0939	0.468583
DDRLib3203	RFC3	0.225341	16.1034	4.49611	0.0139933
DDRLib0560	CDC7	42.3641	111.151	17.5225	0.381138
DDRLib0541	CDC6	1.01403	19.6425	5.07542	0.0516245
DDRLib4514	FBXW7	39.2093	104.727	16.6919	0.374396
DDRLib3115	RBBP8	80.334	187.985	27.3547	0.427343
DDRLib2848	PRMT1	478.962	980.472	127.367	0.488502
DDRLib3632	SLX4	99.7133	225.474	32.1174	0.442239
DDRLib1428	GEN1	31.9984	87.8103	14.4936	0.364404
DDRLib3899	TDG	51.7157	128.854	19.8015	0.401353
DDRLib1354	FANCG	239.65	503.983	67.314	0.475512
DDRLib2182	MTA2	22.3087	68.8037	11.9942	0.324237
DDRLib0478	CCNH	22.1961	68.7993	11.9936	0.322621
DDRLib4014	TOPBP1	8.22494	37.8112	7.77683	0.217527
DDRLib0495	CDC25A	19.492	62.3699	11.1376	0.312522
DDRLib4516	FBXW7	6.42221	32.986	7.08786	0.194695
DDRLib0142	ATRIP	11.8304	44.7125	8.7413	0.264588
DDRLib3935	TICRR	1.23937	19.306	5.02151	0.0641964
DDRLib1720	KDM3B	10.929	42.2833	8.40419	0.258471
DDRLib2822	PRDM9	74.0245	174.514	25.6395	0.424174
DDRLib2210	MTBP	2.92943	22.3139	5.49621	0.131283
DDRLib2424	PARP1	12.6191	46.7826	9.02682	0.269739
DDRLib1761	KMT2B	35.1532	95.4719	15.4916	0.368204
DDRLib1915	MAX	75.0385	176.178	25.8515	0.425925
DDRLib4165	UBE2V2	111.206	247.784	34.9463	0.448801
DDRLib1636	INTS6	12.3937	46.6562	9.00942	0.26564
DDRLib3287	RMI2	54.3071	133.931	20.4531	0.405487
DDRLib1424	GEN1	119.431	263.479	36.9346	0.453282
DDRLib2015	MDC1	14.3091	51.0156	9.60626	0.280485
DDRLib3072	RANBP2	10.3657	42.0275	8.36855	0.24664
DDRLib3237	RFWD3	107.037	239.248	33.8644	0.447388
DDRLib1501	H2AFX	13.7458	48.7185	9.2925	0.282147
DDRLib2586	PLK1	0.676022	15.5832	4.40833	0.0433816
DDRLib0419	CCNA2	0.11267	15.5726	4.40653	0.00723519
DDRLib1975	MCM7	4.73216	27.514	6.28623	0.171991
DDRLib3256	RIF1	44.9555	113.156	17.7812	0.397286
DDRLib4625	SMAD5	24.5621	72.0199	12.4201	0.341047
DDRLib4792	TOP2A	0.11267	15.4701	4.38914	0.00728313
DDRLib4164	UBE2V2	0.225341	15.4374	4.38359	0.0145971
DDRLib0847	CLSPN	41.5754	106.785	16.9583	0.389336
DDRLib4753	KDM8	12.8444	46.1207	8.93569	0.278496
DDRLib3358	RNF8	0.11267	15.3744	4.37289	0.00732843
DDRLib4285	USP7	1.69006	18.8593	4.9496	0.089614
DDRLib0552	CDC7	6.42221	32.2503	6.98147	0.199137
DDRLib4791	TOP2A	24.7875	71.7082	12.3789	0.345672
DDRLib1172	ERCC6L	59.49	142.587	21.5624	0.417219
DDRLib1583	HUS1	2.25341	21.8313	5.42107	0.103219
DDRLib1228	ESPL1	0.11267	15.3335	4.36593	0.00734797
DDRLib2371	NTHL1	105.009	233.269	33.1062	0.450162
DDRLib0279	BRCA1	99.3753	221.363	31.5957	0.448925
DDRLib4343	XAB2	60.166	144.175	21.7658	0.417311
DDRLib0777	CHD6	28.5056	79.7251	13.4351	0.357549
DDRLib1333	FANCD2	144.556	309.418	42.7479	0.467187
DDRLib3328	RNF168	39.2093	102.077	16.3488	0.384116
DDRLib4429	XRCC6	1.9154	18.6922	4.92259	0.102471
DDRLib5024	PRIM2	0	15.157	4.33583	0.0618928
DDRLib1719	KDM3B	22.9848	67.0576	11.7624	0.342762
DDRLib0073	ARID1A	1.57739	18.6016	4.90793	0.0847984
DDRLib1095	EME2	18.5906	58.5809	10.6297	0.31735
DDRLib3943	TIMELESS	0.11267	15.0975	4.32567	0.00746285
DDRLib5031	UFD1L	0.11267	15.076	4.32199	0.00747351
DDRLib1421	GEN1	22.8721	66.8693	11.7374	0.342042
DDRLib1325	FANCC	117.177	254.773	35.8318	0.459928
DDRLib0281	BRCA2	2.02807	21.4195	5.35665	0.0946833
DDRLib1860	MAD1L1	85.4042	191.886	27.851	0.445077
DDRLib1376	FANCL	79.5453	180.059	26.3459	0.441772
DDRLib3290	RMI2	34.0265	90.9268	14.9001	0.374218
DDRLib0166	AURKA	24.3368	70.3677	12.2015	0.345852
DDRLib0989	DONSON	6.98557	31.41	6.85948	0.2224
DDRLib3038	RAD54L	137.796	291.963	40.5401	0.471963
DDRLib2861	PRPF19	2.59142	21.166	5.31687	0.122433
DDRLib2263	NAT10	0.11267	14.7764	4.27062	0.00762504
DDRLib2925	RAD21	12.5064	44.9539	8.77467	0.278205
DDRLib3333	RNF169	5.74619	28.9119	6.49348	0.198748
DDRLib3567	SHFM1	0.11267	14.696	4.25679	0.00766673
DDRLib3215	RFC4	36.0545	94.2395	15.3314	0.382584
DDRLib0851	CTCF	20.9567	61.6725	11.0443	0.339806
DDRLib0817	CHEK2	9.80233	38.0754	7.81416	0.257445
DDRLib0143	ATRIP	36.8432	93.7632	15.2694	0.392939
DDRLib3418	RRM2	50.1383	121.334	18.8349	0.413226
DDRLib2581	PLK1	0.338011	14.4936	4.22188	0.0233214
DDRLib1276	FAM175A	10.1403	40.0731	8.09532	0.253046
DDRLib1590	HUS1	139.148	293.19	40.6952	0.474601
DDRLib2246	MYC	5.18284	28.5127	6.43449	0.181773
DDRLib2862	PRPF19	7.09824	33.1761	7.11528	0.213956
DDRLib0209	BARD1	19.2666	59.0396	10.6914	0.326334
DDRLib1147	ERCC4	15.5485	50.6792	9.56041	0.306803
DDRLib1485	GTF2H4	4.05613	25.9619	6.05381	0.156234
DDRLib1776	KMT2C	1.1267	17.5877	4.74259	0.064062
DDRLib4865	MRGBP	23.2101	66.6747	11.7115	0.348109
DDRLib0205	BARD1	69.067	156.626	23.3576	0.440968
DDRLib1058	E2F6	2.70409	20.4146	5.1983	0.132459
DDRLib0547	CDC6	13.7458	45.9219	8.90829	0.299329
DDRLib0902	DCLRE1B	39.5473	98.3629	15.8671	0.402055
DDRLib4348	XAB2	159.316	327.822	45.0747	0.485983
DDRLib4314	WEE1	8.45028	34.8644	7.35777	0.242375
DDRLib0818	CHEK2	28.8436	76.301	12.9849	0.378024
DDRLib4553	RECQL4	36.8432	91.9328	15.0311	0.400762
DDRLib0545	CDC6	33.2378	86.0406	14.2624	0.386303
DDRLib4798	TOP2A	9.35164	36.881	7.64508	0.253563
DDRLib4541	C17orf70	81.5734	178.324	26.1249	0.457444
DDRLib3327	RNF168	71.3204	158.804	23.6358	0.44911
DDRLib4966	ATAD5	240.101	477.597	63.9855	0.502726
DDRLib2853	PRMT5	1.01403	17.1252	4.66638	0.0592129
DDRLib4928	PPP4C	0.11267	13.7191	4.08697	0.00821265
DDRLib4699	UBE2I	4.73216	25.0456	5.91533	0.188942
DDRLib3295	RNASEH1	91.4884	196.047	28.3802	0.466665
DDRLib1351	FANCG	100.164	212.921	30.524	0.470429
DDRLib3184	REV3L	0.225341	13.6447	4.07389	0.0165149
DDRLib3708	SMARCA4	18.816	55.2172	10.1764	0.340763
DDRLib2761	POLL	33.5758	84.9448	14.1191	0.395266
DDRLib0151	ATRX	11.3797	40.6679	8.17865	0.279821
DDRLib3285	RMI2	55.8845	127.239	19.5941	0.43921
DDRLib0454	CCND3	23.2101	65.2218	11.5181	0.355864
DDRLib3276	RMI1	15.9992	48.9758	9.32772	0.326676
DDRLib0922	DDB1	2.36608	19.7035	5.08517	0.120084
DDRLib0350	BUB3	2.36608	19.6998	5.08458	0.120107
DDRLib0033	APEX1	66.9262	147.628	22.2075	0.453345
DDRLib2080	MMS19	9.01363	36.1369	7.53935	0.24943
DDRLib3715	SMARCAD1	7.88693	31.5885	6.88543	0.249678
DDRLib1021	E2F3	72.8978	158.517	23.5991	0.459875
DDRLib3846	SSBP1	103.657	216.551	30.985	0.478671
DDRLib2814	PPP1R12A	184.103	367.414	50.0775	0.501078
DDRLib4521	DNA2	337.899	650.613	85.8024	0.519354
DDRLib4499	PRKDC	16.6752	50.3703	9.51828	0.331052
DDRLib3505	SETD1A	65.3488	144.398	21.7943	0.45256
DDRLib0327	BUB1	149.401	300.743	41.6508	0.496772
DDRLib0423	CCNB1	16.5625	50.1933	9.49412	0.329975
DDRLib1513	H3F3A	14.9852	46.0694	8.92862	0.325273
DDRLib1853	MAD1L1	66.7009	146.002	21.9996	0.456848
DDRLib1247	EXO1	6.19687	28.8778	6.48844	0.214589
DDRLib4540	C1orf86	44.3921	104.314	16.6385	0.425562
DDRLib4582	FANCF	3.71812	21.7188	5.4035	0.171194
DDRLib0925	DDB1	1.35204	16.2673	4.5236	0.0831142
DDRLib1517	H3F3A	13.5204	43.7346	8.60587	0.309148
DDRLib2266	NAT10	1.46472	16.2366	4.51845	0.0902109
DDRLib3725	SMARCAL1	1.01403	16.2078	4.51363	0.0625645
DDRLib0078	ARID1A	16.3372	49.7532	9.43402	0.328365
DDRLib3416	RRM2	2.70409	18.9504	4.96431	0.142693
DDRLib0468	CCNE1	177.569	349.516	47.8163	0.508042
DDRLib5318	NonTargeting_Human_0278	4.61949	23.938	5.7466	0.192977
DDRLib0593	CDK1	12.5064	41.3994	8.28092	0.302092
DDRLib3563	SHFM1	169.231	334.27	45.8897	0.50627
DDRLib5428	NonTargeting_Human_0388	9.57698	35.0543	7.38493	0.273204
DDRLib3729	SMARCAL1	13.9711	43.3672	8.5549	0.322159
DDRLib3481	SENP6	50.589	114.324	17.9318	0.442505
DDRLib2629	POGZ	48.1103	110.55	17.4448	0.43519
DDRLib1514	H3F3A	65.7995	142.153	21.5069	0.462877
DDRLib2094	MNAT1	55.5465	123.498	19.1133	0.449776
DDRLib0255	BLM	0.11267	12.7127	3.90834	0.00886282
DDRLib4764	NDNL2	121.121	245.077	34.6031	0.494216
DDRLib2926	RAD21	1.9154	15.9193	4.46513	0.120319
DDRLib2667	POLD3	9.46431	34.804	7.34913	0.271932
DDRLib4403	XRCC4	5.18284	25.9108	6.04611	0.200026
DDRLib0444	CCND2	31.6604	78.1278	13.2252	0.405238
DDRLib0727	CHAF1A	14.8725	45.0028	8.78143	0.330479
DDRLib1144	ERCC4	203.37	393.806	53.4104	0.516422
DDRLib3824	SPRTN	70.081	150.678	22.5976	0.465105
DDRLib0017	ALKBH2	24.7875	64.5247	11.4253	0.384155
DDRLib4154	UBE2T	22.8721	60.5265	10.8909	0.377886
DDRLib0988	DONSON	63.5461	137.246	20.8782	0.463009
DDRLib4543	C17orf70	88.2209	182.837	26.6995	0.482511
DDRLib2272	NBN	15.6612	46.5963	9.00119	0.336103
DDRLib4690	RTEL1	4.28148	23.2853	5.64642	0.18387
DDRLib1877	MAD2L2	0	12.4033	3.8526	0.0746082
DDRLib0890	DAXX	54.8705	120.225	18.6922	0.456396
DDRLib2414	PALB2	4.39415	23.1996	5.63322	0.189406
DDRLib2905	RAD17	0.338011	12.3316	3.83962	0.0274101
DDRLib4853	MORF4L2	0	12.3104	3.83577	0.0751293
DDRLib4211	UIMC1	52.2791	116.158	18.1683	0.450068
DDRLib4108	TTI1	9.57698	34.1002	7.24824	0.280848
DDRLib4346	XAB2	16.9006	48.1873	9.21971	0.350727
DDRLib2957	RAD50	0	12.2302	3.82122	0.0755848
DDRLib1976	MCM7	0.11267	12.2054	3.81672	0.00923121
DDRLib4456	ZNF451	1.35204	15.3555	4.36966	0.0880498
DDRLib0056	APLF	17.6893	50.0543	9.47515	0.353401
DDRLib0369	C20ORF196	48.899	108.356	17.1614	0.45128
DDRLib0074	ARID1A	27.6042	69.2357	12.0515	0.3987
DDRLib1335	FANCD2	155.485	301.991	41.8086	0.514867
DDRLib4386	XRCC2	24.7875	63.4762	11.2854	0.390501
DDRLib2716	POLE4	6.87289	27.4382	6.27494	0.250486
DDRLib0768	CHD5	16.6752	47.9657	9.18932	0.347649
DDRLib4770	NDNL2	4.84483	22.8908	5.58558	0.21165
DDRLib0428	CCNB1	37.2939	87.5867	14.4644	0.425794
DDRLib1309	FANCA	129.008	254.245	35.765	0.507414
DDRLib4973	BOD1L1	3.26744	20.3748	5.192	0.160367
DDRLib0275	BRCA1	136.331	266.59	37.3286	0.511388
DDRLib0806	CHEK1	34.3645	81.8705	13.7166	0.419742
DDRLib1970	MCM6	40.1107	92.9735	15.1666	0.43142
DDRLib1582	HUS1	15.5485	45.7469	8.88416	0.339881
DDRLib1760	KMT2A	47.7723	105.714	16.8197	0.4519
DDRLib0589	CDH4	23.4354	61.1075	10.9687	0.383512
DDRLib2676	POLD4	65.5742	138.413	21.0279	0.473756
DDRLib2277	NBN	1.9154	15.0256	4.31337	0.127476
DDRLib2515	PHB	43.2654	97.9328	15.8113	0.441787
DDRLib1545	HELB	37.2939	86.8883	14.3732	0.429216
DDRLib3372	RPA2	0.11267	11.8423	3.75045	0.00951419
DDRLib4349	XAB2	11.7177	37.3893	7.71713	0.313398
DDRLib0482	CDC20	13.2951	41.3865	8.27913	0.321242
DDRLib4818	C4ORF27	0.676022	11.8111	3.74473	0.057236
DDRLib1845	LRR1	0.11267	11.8012	3.7429	0.00954738
DDRLib0216	BCCIP	51.0397	112.193	17.6569	0.454928
DDRLib0473	CCNH	12.1684	39.2823	7.98425	0.309768
DDRLib0479	CCNH	141.514	272.877	38.1245	0.5186
DDRLib2704	POLE3	21.6327	56.6569	10.3707	0.38182
DDRLib0924	DDB1	32.7871	77.1694	13.0992	0.424872
DDRLib0333	BUB1B	32.3364	77.1627	13.0983	0.419068
DDRLib0559	CDC7	0.225341	11.6981	3.72395	0.0192631
DDRLib0263	BRAT1	132.951	256.397	36.0376	0.518535
DDRLib2230	MUS81	6.53488	26.6796	6.1616	0.244939
DDRLib4885	TTK	66.7009	138.403	21.0265	0.481933
DDRLib5262	NonTargeting_Human_0222	0.11267	11.5736	3.701	0.0097351
DDRLib5034	UFD1L	0	11.5661	3.69961	0.0795793
DDRLib2202	MTBP	42.2514	95.0054	15.431	0.444726
DDRLib2884	PTTG1	11.0417	36.9017	7.64802	0.299219
DDRLib1249	EXO1	100.615	198.549	28.6982	0.50675
DDRLib0689	CDKN1B	39.8853	89.3664	14.6966	0.446312
DDRLib3759	SMC6	35.4912	82.0544	13.7407	0.432532
DDRLib4308	VCP	0.11267	11.4882	3.68521	0.00980745
DDRLib1326	FANCC	42.0261	94.5781	15.3754	0.444353
DDRLib3568	SHFM1	73.5738	150.113	22.5253	0.490123
DDRLib3254	RIF1	57.5746	121.521	18.859	0.473782
DDRLib3751	SMC6	0	11.4308	3.67456	0.0804456
DDRLib3246	RHNO1	130.022	250.804	35.3289	0.51842
DDRLib4398	XRCC3	111.206	217.188	31.0658	0.512026
DDRLib0535	CDC5L	3.83079	19.5671	5.06335	0.195778
DDRLib0542	CDC6	148.274	282.103	39.2923	0.525604
DDRLib2570	PIF1	179.371	336.526	46.1748	0.533009
DDRLib0318	BRIP1	11.0417	36.551	7.59823	0.30209
DDRLib0710	CDT1	3.83079	19.5219	5.05613	0.19623
DDRLib1269	FAM111A	17.9146	48.199	9.22133	0.37168
DDRLib1639	INTS6	0.338011	11.3516	3.65987	0.0297766
DDRLib2894	RAD1	0.225341	11.3285	3.65557	0.0198916
DDRLib0551	CDC7	10.8164	34.4704	7.30135	0.313787
DDRLib3409	RRM1	3.49278	19.4438	5.0436	0.179635
DDRLib4892	NUDT16L1	30.421	72.2207	12.4466	0.421223
DDRLib1148	ERCC4	139.035	265.131	37.1438	0.524401
DDRLib2688	POLE	7.32358	28.1379	6.37896	0.260274
DDRLib1395	FBXO5	31.435	73.822	12.6581	0.425822
DDRLib3240	RFWD3	11.6051	36.2471	7.55503	0.320165
DDRLib2185	MTA2	42.1387	93.6781	15.2583	0.449825
DDRLib1862	MAD2L1	1.46472	14.2408	4.17806	0.102854
DDRLib3248	RHNO1	69.067	141.617	21.4382	0.487702
DDRLib2211	MUM1	20.0553	53.4387	9.93561	0.375296
DDRLib4974	BOD1L1	62.5321	129.176	19.8429	0.484084
DDRLib3924	TELO2	216.327	398.658	54.023	0.542639
DDRLib2553	PIAS4	119.656	229.314	32.6045	0.5218
DDRLib4943	CHD1L	0.338011	11.1514	3.62257	0.0303112
DDRLib4784	TNKS1BP1	9.01363	32.1229	6.96301	0.280599
DDRLib3717	SMARCAD1	13.9711	40.0331	8.0897	0.34899
DDRLib0164	AURKA	2.25341	16.7917	4.61109	0.134198
DDRLib4882	TTK	31.097	73.4695	12.6116	0.423265
DDRLib2301	NEIL2	36.9559	82.4775	13.7961	0.448073
DDRLib4750	FAM178A	5.29551	23.6804	5.70713	0.223624
DDRLib0533	CDC5L	0	11.0702	3.60738	0.0828489
DDRLib1451	GTF2H1	7.21091	27.8983	6.34339	0.258471
DDRLib5162	NonTargeting_Human_0122	0	11.0187	3.59773	0.0832039
DDRLib2422	PARP1	364.263	653.493	86.1655	0.55741
DDRLib2791	POLQ	11.0417	35.8861	7.50364	0.307687
DDRLib0666	CDK7	126.416	240.397	34.01	0.525863
DDRLib4393	XRCC3	42.0261	92.9185	15.1595	0.452289
DDRLib4555	RECQL4	26.4775	64.054	11.3625	0.413363
DDRLib0319	BRIP1	3.94346	19.0439	4.97937	0.207072
DDRLib3165	RECQL5	0.11267	10.9879	3.59195	0.0102541
DDRLib2627	POGZ	41.012	91.0749	14.9194	0.450311
DDRLib0522	CDC45	0.11267	10.9706	3.58871	0.0102702
DDRLib1339	FANCD2	198.525	364.943	49.7653	0.54399
DDRLib4106	TTI1	0.225341	10.9484	3.58455	0.020582
DDRLib2908	RAD17	0.11267	10.9393	3.58283	0.0102996
DDRLib1759	KMT2A	6.0842	25.6064	6.0002	0.237605
DDRLib1516	H3F3A	113.684	216.857	31.0238	0.524238
DDRLib0661	CDK7	53.4058	111.922	17.622	0.477168
DDRLib1391	FBXO5	50.7017	106.597	16.9339	0.47564
DDRLib3442	SAMHD1	13.1824	39.4312	8.00519	0.334315
DDRLib2652	POLD2	78.0806	155.464	23.2092	0.502242
DDRLib0808	CHEK1	5.18284	23.2729	5.64451	0.222698
DDRLib3933	TICRR	13.5204	39.3476	7.99344	0.343615
DDRLib3405	RRM1	0.450682	10.7673	3.55042	0.0418564
DDRLib0906	DCLRE1B	39.8853	86.7304	14.3525	0.459877
DDRLib3443	SAMHD1	56.4479	116.612	18.2268	0.484066
DDRLib1479	GTF2H3	8.56295	29.4129	6.5673	0.291129
DDRLib4420	XRCC5	21.8581	54.1495	10.0319	0.403662
DDRLib4645	UHRF1	21.2947	54.1026	10.0256	0.393599
DDRLib4694	UBE2I	102.192	196.295	28.4117	0.520603
DDRLib3011	RAD52	25.2382	61.3827	11.0056	0.411161
DDRLib4125	UBE2A	208.666	378.758	51.5103	0.55092
DDRLib0950	DDX11	37.2939	82.7551	13.8325	0.450654
DDRLib0161	AURKA	1.35204	13.6166	4.06894	0.0992942
DDRLib3119	RBBP8	13.8585	39.0067	7.94548	0.355284
DDRLib0648	CDK5RAP3	45.1808	96.8136	15.6659	0.466679
DDRLib3760	SMC6	1.80273	13.5983	4.06572	0.13257
DDRLib3267	RINT1	348.039	617.746	81.6592	0.563401
DDRLib2737	POLH	72.7851	143.835	21.7222	0.506033
DDRLib2901	RAD17	143.091	266.174	37.2758	0.537587
DDRLib2083	MMS22L	13.8585	38.9194	7.93319	0.356081
DDRLib0274	BRCA1	27.0409	64.6941	11.4478	0.417981
DDRLib4741	FAM178A	12.6191	36.9513	7.65506	0.341506
DDRLib2664	POLD3	6.0842	25.0077	5.90959	0.243293
DDRLib1316	FANCB	0.338011	10.5469	3.50864	0.0320484
DDRLib3116	RBBP8	2.92943	16.0786	4.49194	0.182194
DDRLib1439	GMNN	0.225341	10.535	3.50637	0.0213898
DDRLib2685	POLE	134.866	250.048	35.2332	0.539362
DDRLib0207	BARD1	161.231	296.14	41.0684	0.544444
DDRLib3434	RUNX2	31.8857	71.6233	12.3676	0.445187
DDRLib3893	TDG	64.5601	129.371	19.868	0.499032
DDRLib0855	CTCF	31.7731	71.5791	12.3618	0.443887
DDRLib0491	CDC25A	16.7879	44.3464	8.69064	0.378563
DDRLib0558	CDC7	135.317	251.285	35.3899	0.5385
DDRLib4011	TOPBP1	0	10.4626	3.49259	0.0872405
DDRLib2849	PRMT1	0.11267	10.4504	3.49027	0.0107814
DDRLib4554	RECQL4	14.6472	40.4433	8.14721	0.362165
DDRLib1223	ESPL1	40.336	87.166	14.4094	0.462749
DDRLib2690	POLE	2.14074	15.9035	4.46247	0.134608
DDRLib0708	CDT1	6.0842	24.7339	5.86801	0.245986
DDRLib4722	AUNIP	51.1524	106.189	16.8811	0.481711
DDRLib0548	CDC6	51.4904	105.783	16.8286	0.486756
DDRLib1765	KMT2B	85.1788	164.168	24.3205	0.51885
DDRLib1313	FANCB	253.846	449.374	60.4245	0.564888
DDRLib1814	LIG1	67.6022	133.255	20.3665	0.507315
DDRLib0112	ATM	0.11267	10.1943	3.44122	0.0110523
DDRLib0169	AURKA	21.8581	52.7687	9.8447	0.414224
DDRLib0885	DAXX	17.2386	45.475	8.84664	0.379078
DDRLib1552	HELLS	82.8127	158.386	23.5825	0.522853
DDRLib0845	CLSPN	1.1267	13.0149	3.96239	0.0865705
DDRLib4790	TNKS1BP1	96.5585	181.821	26.5702	0.531063
DDRLib0289	BRCA2	27.4916	63.255	11.2559	0.434615
DDRLib3702	SMARCA4	90.1363	171.616	25.2702	0.525222
DDRLib3098	RBBP4	0.225341	10.0397	3.41142	0.022445
DDRLib1393	FBXO5	25.5762	59.4393	10.7451	0.430291
DDRLib3621	SLX1B	118.417	218.279	31.2044	0.5425
DDRLib0721	CHAF1A	139.035	253.61	35.6844	0.548225
DDRLib0467	CCNE1	389.84	673.067	88.6328	0.579198
DDRLib4925	PPP4C	0	9.94654	3.3934	0.0913531
DDRLib4721	AUNIP	0.225341	9.93541	3.39124	0.0226806
DDRLib2615	PNKP	2.14074	15.3257	4.36459	0.139683
DDRLib4549	C17orf70	97.4599	182.184	26.6164	0.534952
DDRLib1467	GTF2H2	53.7438	107.612	17.0652	0.499421
DDRLib2590	PLK1	0.676022	9.88494	3.38145	0.0683891
DDRLib4574	C19orf40	20.2807	50.2109	9.49652	0.40391
DDRLib4020	TOPBP1	47.8849	97.231	15.7202	0.492486
DDRLib0842	CLSPN	216.553	381.515	51.8583	0.567613
DDRLib1827	LIG3	78.7566	149.879	22.4954	0.525469
DDRLib3245	RHNO1	37.1812	79.9706	13.4673	0.464936
DDRLib5172	NonTargeting_Human_0132	9.57698	29.8281	6.62832	0.321073
DDRLib1396	FBXO5	18.2526	46.5102	8.98933	0.392443
DDRLib4794	TOP2A	0.11267	9.80967	3.36681	0.0114857
DDRLib3376	RPA2	10.7037	31.6893	6.90009	0.33777
DDRLib3491	SENP7	61.9687	120.804	18.7666	0.51297
DDRLib2696	POLE2	0.11267	9.7819	3.3614	0.0115183
DDRLib0871	CXORF57	105.91	194.78	28.219	0.543744
DDRLib4863	MRGBP	6.98557	23.7626	5.71973	0.293973
DDRLib0888	DAXX	580.591	986.038	128.068	0.588812
DDRLib1713	KDM3B	98.0233	182.798	26.6945	0.536239
DDRLib6009	NonTargeting_Human_0969	68.7289	132.289	20.2425	0.519536
DDRLib3763	SMCHD1	154.02	276.231	38.5492	0.557578
DDRLib2958	RAD50	0.338011	9.70967	3.34731	0.0348118
DDRLib3622	SLX1B	1.9154	12.5749	3.88356	0.152319
DDRLib2071	MMS19	106.474	195.976	28.3711	0.543299
DDRLib2116	MPLKIP	4.61949	19.5388	5.05882	0.236427
DDRLib3118	RBBP8	2.81676	15.0557	4.31853	0.187089
DDRLib0870	CUX1	8.78829	27.6373	6.30459	0.317986
DDRLib3329	RNF168	53.2931	106.499	16.9212	0.50041
DDRLib0337	BUB1B	3.94346	17.2616	4.68891	0.228453
DDRLib3999	TOP3A	250.692	434.885	58.596	0.576455
DDRLib2922	RAD21	46.6455	94.5713	15.3745	0.493232
DDRLib5614	NonTargeting_Human_0574	1.35204	12.4671	3.86412	0.108449
DDRLib3809	SPIDR	1.9154	12.417	3.85507	0.154256
DDRLib4237	USP1	21.0694	51.2021	9.63166	0.411494
DDRLib1314	FANCB	91.8264	169.783	25.0365	0.540847
DDRLib2144	MSH3	22.6468	52.9223	9.86555	0.427924
DDRLib4971	BOD1L1	31.6604	68.5876	11.9656	0.461605
DDRLib0233	BCORL1	31.3224	68.5539	11.9611	0.456901
DDRLib4235	USP1	3.60545	17.09	4.66056	0.210968
DDRLib2722	POLG	67.2642	129.385	19.8698	0.519876
DDRLib2406	OGG1	74.2498	141.063	21.3674	0.526357
DDRLib0041	APEX2	49.3496	99.0654	15.9583	0.498152
DDRLib3455	SENP1	13.5204	36.6682	7.61487	0.368724
DDRLib5097	NonTargeting_Human_0057	0	9.47106	3.3005	0.0955013
DDRLib3432	RUNX2	24.3368	56.209	10.3103	0.43297
DDRLib0173	AURKB	0	9.45075	3.29649	0.0956869
DDRLib3522	SETD2	120.219	217.193	31.0664	0.553515
DDRLib5923	NonTargeting_Human_0883	12.7318	34.7125	7.33603	0.366777
DDRLib5330	NonTargeting_Human_0290	3.71812	16.9926	4.64444	0.218808
DDRLib3837	SRCAP	0	9.42418	3.29125	0.0959308
DDRLib2582	PLK1	0.338011	9.41899	3.29023	0.0358861
DDRLib1222	ESPL1	0.225341	9.41016	3.28849	0.0239465
DDRLib3389	RPA3	139.486	248.395	35.0237	0.56155
DDRLib3931	TICRR	1.01403	12.2406	3.82312	0.0828417
DDRLib1370	FANCI	107.375	195.349	28.2914	0.549656
DDRLib3055	RAD9A	0	9.39517	3.28553	0.0961985
DDRLib0905	DCLRE1B	2.47875	14.6777	4.25364	0.168879
DDRLib5260	NonTargeting_Human_0220	7.9996	25.1621	5.933	0.317922
DDRLib3510	SETD1A	207.201	359.694	49.1022	0.576048
DDRLib2183	MTA2	18.5906	45.3257	8.82603	0.410156
DDRLib3996	TOP3A	21.9707	50.6073	9.5506	0.434141
DDRLib0062	APTX	88.897	163.302	24.2099	0.544372
DDRLib3897	TDG	14.3091	38.1137	7.81958	0.375433
DDRLib2693	POLE2	9.46431	28.8645	6.48648	0.327887
DDRLib3544	SETMAR	41.8007	84.72	14.0897	0.493399
DDRLib1979	MCM7	3.94346	16.7899	4.6108	0.234871
DDRLib0149	ATRIP	0.11267	9.27095	3.26094	0.0121531
DDRLib1386	FANCM	100.953	182.772	26.6913	0.552342
DDRLib0082	ARID1B	89.235	164.4	24.35	0.542792
DDRLib1564	HELQ	33.2378	70.9489	12.2784	0.468474
DDRLib2955	RAD50	0	9.20607	3.24805	0.0979809
DDRLib1718	KDM3B	129.909	230.083	32.7021	0.564618
DDRLib4589	FANCF	69.8557	131.063	20.0852	0.532993
DDRLib5033	UFD1L	0.11267	9.17335	3.24154	0.0122824
DDRLib0155	ATRX	135.204	239.588	33.9074	0.564321
DDRLib1991	MCM9	13.5204	35.9953	7.51919	0.375617
DDRLib5940	NonTargeting_Human_0900	27.8296	60.5202	10.89	0.45984
DDRLib0597	CDK1	14.3091	37.7833	7.77289	0.378716
DDRLib3877	STRA13	0.676022	9.14559	3.23601	0.0739179
DDRLib0649	CDK5RAP3	122.923	218.07	31.1777	0.563689
DDRLib1318	FANCB	42.9274	85.9044	14.2446	0.499712
DDRLib3039	RAD54L	153.795	268.753	37.6024	0.572254
DDRLib2428	PARP1	19.6047	46.5786	8.99874	0.420894
DDRLib0673	CDKN1A	35.8292	73.9734	12.6781	0.484352
DDRLib5553	NonTargeting_Human_0513	0	9.0895	3.22482	0.0991129
DDRLib2112	MPLKIP	26.8156	58.5878	10.6307	0.457698
DDRLib0623	CDK3	0.11267	9.06903	3.22073	0.0124236
DDRLib4945	CHD1L	93.0658	169.772	25.0351	0.548182
DDRLib2279	NBN	1.23937	11.8203	3.74641	0.104851
DDRLib3773	SMG1	0.450682	9.02397	3.21171	0.0499427
DDRLib3103	RBBP7	0.338011	9.01999	3.21091	0.0374736
DDRLib3956	TIPIN	17.1259	42.826	8.4797	0.399895
DDRLib5407	NonTargeting_Human_0367	1.23937	11.7985	3.74241	0.105045
DDRLib1932	MBD3	61.0674	116.917	18.2661	0.522315
DDRLib1762	KMT2B	69.743	130.088	19.96	0.536123
DDRLib2556	PIAS4	91.4884	166.073	24.5634	0.550892
DDRLib4677	SHLD3	16.4499	40.9213	8.21411	0.401988
DDRLib4734	ANKRD32	12.7318	33.7263	7.1945	0.377503
DDRLib4977	BOD1L1	63.2081	119.828	18.6411	0.52749
DDRLib0016	ALKBH2	2.59142	14.1047	4.1544	0.183727
DDRLib1793	KRAS	47.5469	93.2758	15.206	0.509745
DDRLib4552	RECQL4	115.262	204.507	29.4554	0.563607
DDRLib4209	UHRF2	14.3091	37.0496	7.66899	0.386216
DDRLib2113	MPLKIP	195.258	333.277	45.7643	0.585872
DDRLib1741	KDM5C	35.0405	72.8574	12.5308	0.480946
DDRLib4087	TRIM69	53.9691	102.651	16.4232	0.525753
DDRLib0502	CDC25B	42.3641	84.4561	14.0552	0.501611
DDRLib0165	AURKA	81.7987	148.361	22.3014	0.551348
DDRLib0324	BUB1	33.8011	69.4663	12.0821	0.486583
DDRLib2773	POLM	173.85	297.318	41.2175	0.584729
DDRLib4155	UBE2T	142.303	247.228	34.8759	0.575592
DDRLib1389	FANCM	30.759	64.41	11.41	0.47755
DDRLib3953	TIPIN	42.5894	84.3395	14.0399	0.504976
DDRLib5546	NonTargeting_Human_0506	0.338011	8.73615	3.15376	0.0386911
DDRLib4482	ZUFSP	0.225341	8.73307	3.15314	0.0258032
DDRLib2378	NTHL1	2.25341	13.81	4.10291	0.163172
DDRLib2573	PIK3CA	119.881	209.313	30.0659	0.572737
DDRLib4963	ATAD5	151.542	260.779	36.5926	0.581112
DDRLib2820	PPP1R12A	68.8416	126.468	19.4951	0.544338
DDRLib1592	HUS1B	2.02807	13.7365	4.09001	0.147641
DDRLib1139	ERCC3	295.196	491.415	65.7286	0.600708
DDRLib2670	POLD3	16.2245	40.1474	8.10574	0.404124
DDRLib4939	PPP5C	1.80273	11.3567	3.66081	0.158737
DDRLib1328	FANCC	52.8424	100.226	16.1088	0.527233
DDRLib5242	NonTargeting_Human_0202	24.9002	53.7901	9.98324	0.462913
DDRLib1459	GTF2H1	189.85	320.93	44.2035	0.59156
DDRLib1974	MCM7	123.937	214.805	30.7632	0.576978
DDRLib3306	RNASEH2B	317.618	525.658	70.0478	0.604229
DDRLib4017	TOPBP1	39.8853	78.6139	13.2891	0.507357
DDRLib4271	USP48	50.251	96.6379	15.6431	0.519993
DDRLib2911	RAD18	10.253	29.3002	6.55072	0.349929
DDRLib4709	PIAS3	62.5321	116.088	18.1593	0.538661
DDRLib2725	POLG	90.249	161.21	23.9429	0.559824
DDRLib3495	SENP7	5.63352	19.8392	5.10683	0.283958
DDRLib4347	XAB2	14.5345	36.3662	7.57196	0.399671
DDRLib4332	WRNIP1	0.225341	8.43747	3.09293	0.0267071
DDRLib5429	NonTargeting_Human_0389	37.7446	74.8876	12.7987	0.504016
DDRLib3363	RPA1	0.11267	8.4141	3.08814	0.0133907
DDRLib4226	UNG	173.738	293.137	40.6886	0.592684
DDRLib3406	RRM1	0.225341	8.39946	3.08513	0.026828
DDRLib1447	GRWD1	1.9154	11.1078	3.61442	0.172437
DDRLib0704	CDT1	41.1247	81.2777	13.6388	0.505978
DDRLib2887	PTTG1	112.558	195.559	28.3181	0.57557
DDRLib1868	MAD2L1	50.7017	95.9139	15.5491	0.528617
DDRLib4678	SHLD3	102.981	179.463	26.2699	0.573829
DDRLib0045	APEX2	16.6752	39.4793	8.01195	0.422379
DDRLib1677	KAT7	66.1375	121.53	18.8601	0.544208
DDRLib0834	CLK2	116.276	201.531	29.0772	0.576963
DDRLib2291	NEIL1	28.8436	59.6944	10.7793	0.483188
DDRLib3750	SMC5	51.603	97.2661	15.7247	0.530534
DDRLib4004	TOP3B	0.901363	8.30881	3.06649	0.108483
DDRLib2341	NF1	3.38011	15.499	4.39405	0.218086
DDRLib1232	ETAA1	29.8577	61.2381	10.9862	0.487567
DDRLib0751	CHD4	0	8.27891	3.06033	0.107771
DDRLib1701	KDM3A	10.3657	28.8204	6.47996	0.359665
DDRLib0461	CCNE1	11.9431	30.5666	6.73649	0.390723
DDRLib4121	UBE2A	46.6455	88.8932	14.6349	0.524737
DDRLib2013	MDC1	132.726	225.773	32.1553	0.587874
DDRLib4122	UBE2A	63.3208	115.934	18.1395	0.546178
DDRLib3631	SLX4	0	8.16498	3.03677	0.109111
DDRLib4054	TRAF7	7.21091	23.0678	5.6129	0.312597
DDRLib1666	KAT5	8.56295	24.9115	5.89499	0.343735
DDRLib4339	WRNIP1	22.7594	49.1138	9.34661	0.463401
DDRLib2109	MPG	47.8849	89.8778	14.7633	0.532778
DDRLib4507	NHEJ1	0.450682	8.09618	3.02249	0.0556659
DDRLib3218	RFC4	99.2626	172.679	25.4056	0.57484
DDRLib0555	CDC7	0.11267	8.08328	3.01981	0.0139387
DDRLib3309	RNASEH2B	34.1391	68.7509	11.9872	0.496562
DDRLib1602	ID2	115.036	197.851	28.6094	0.58143
DDRLib2425	PARP1	150.64	252.879	35.5919	0.5957
DDRLib2809	PPM1D	24.5621	52.2152	9.7695	0.470403
DDRLib4498	PRKDC	76.1652	135.734	20.6844	0.561137
DDRLib0709	CDT1	4.16881	17.1464	4.66988	0.24313
DDRLib4038	TP53	111.093	190.719	27.7025	0.582497
DDRLib1355	FANCG	349.166	563.762	74.853	0.619349
DDRLib1198	ERCC8	73.6864	130.543	20.0184	0.564462
DDRLib0092	ASH1L	228.045	373.726	50.8747	0.610192
DDRLib3615	SLX1A	110.417	188.752	27.4523	0.584985
DDRLib4100	TRIP13	14.1965	35.1079	7.39259	0.404367
DDRLib3851	SSBP2	63.3208	114.571	17.9637	0.552676
DDRLib4091	TRIP13	13.2951	33.379	7.14452	0.398307
DDRLib0211	BCCIP	93.6291	161.923	24.0339	0.578232
DDRLib4915	WRAP53	34.8152	68.1372	11.9058	0.510957
DDRLib4671	SHLD3	237.284	387.282	52.5867	0.61269
DDRLib0500	CDC25A	37.2939	72.9283	12.5401	0.511378
DDRLib2258	NABP2	45.9695	85.7335	14.2223	0.536191
DDRLib0315	BRIP1	0.11267	7.8607	2.97328	0.0143334
DDRLib1063	E2F7	2.02807	12.7697	3.91856	0.158818
DDRLib1869	MAD2L1	0	7.83996	2.96892	0.113123
DDRLib1110	ENDOV	0.225341	7.81487	2.96364	0.0288349
DDRLib3949	TIMELESS	18.1399	41.6305	8.31319	0.435736
DDRLib2420	PALB2	35.4912	69.4357	12.078	0.511137
DDRLib4322	WRN	89.6856	154.937	23.1419	0.578853
DDRLib3007	RAD51D	137.458	230.044	32.6972	0.597527
DDRLib1571	HLTF	36.6179	71.009	12.2864	0.51568
DDRLib4527	DNA2	21.182	46.5436	8.99393	0.455101
DDRLib0645	CDK5RAP3	288.211	464.912	62.3851	0.619926
DDRLib4097	TRIP13	135.542	226.46	32.2424	0.598528
DDRLib0459	CCND3	12.6191	31.3041	6.84408	0.403112
DDRLib0042	APEX2	71.8837	126.255	19.4677	0.569355
DDRLib0956	DIAPH1	82.2494	143.5	21.6794	0.573165
DDRLib4357	XPA	7.66159	22.4034	5.51011	0.341983
DDRLib1301	FANCA	245.734	397.08	53.8238	0.618853
DDRLib0729	CHAF1A	4.50682	16.6952	4.59505	0.269947
DDRLib3210	RFC3	0.11267	7.68826	2.93691	0.0146549
DDRLib2496	PCNA	0.11267	7.6824	2.93567	0.014666
DDRLib2983	RAD51B	74.8132	130.575	20.0225	0.572953
DDRLib4889	TTK	0.11267	7.67685	2.93449	0.0146766
DDRLib3023	RAD54B	252.382	407.112	55.0904	0.619931
DDRLib2278	NBN	0	7.66123	2.93118	0.115457
DDRLib2984	RAD51B	26.2522	54.3297	10.0563	0.483202
DDRLib3231	RFWD3	0.338011	7.63523	2.92567	0.0442699
DDRLib0985	DONSON	57.1239	103.634	16.5504	0.551209
DDRLib2522	PHF11	55.6592	100.375	16.1282	0.554511
DDRLib2846	PRMT1	1.69006	10.2099	3.44422	0.165531
DDRLib1432	GMNN	2.92943	12.4621	3.86323	0.235067
DDRLib4509	NHEJ1	0.788693	7.59733	2.91762	0.103812
DDRLib3584	SIAH1	12.0557	30.9183	6.78786	0.389922
DDRLib1350	FANCE	95.4318	162.598	24.12	0.586921
DDRLib3807	SPIDR	61.0674	109.486	17.3074	0.557762
DDRLib4697	UBE2I	0	7.53641	2.90464	0.117145
DDRLib4931	PPP5C	49.913	90.5684	14.8534	0.551108
DDRLib1346	FANCE	287.535	458.453	61.5701	0.627185
DDRLib3483	SENP6	71.9964	124.775	19.2775	0.577008
DDRLib3508	SETD1A	1.57739	10.0733	3.41791	0.156591
DDRLib0999	DUT	268.719	428.608	57.8038	0.626957
DDRLib2215	MUM1	30.083	60.2055	10.8479	0.499672
DDRLib3080	RANBP2	31.435	61.7795	11.0587	0.508826
DDRLib1394	FBXO5	48.4483	88.6425	14.6022	0.546558
DDRLib1397	FBXO5	32.6744	63.3479	11.2683	0.515793
DDRLib5341	NonTargeting_Human_0301	39.5473	74.4139	12.7362	0.531451
DDRLib0202	BARD1	33.8011	64.8894	11.4739	0.520904
DDRLib4345	XAB2	0.225341	7.3932	2.87399	0.0304795
DDRLib2495	PCNA	70.9824	122.657	19.005	0.578708
DDRLib5558	NonTargeting_Human_0518	31.7731	61.4931	11.0203	0.516693
DDRLib3052	RAD9A	0	7.36786	2.86855	0.119505
DDRLib2762	POLL	32.3364	63.0599	11.2298	0.512789
DDRLib3527	SETD2	0.901363	7.36291	2.86748	0.122419
DDRLib3941	TIMELESS	79.4326	136.405	20.7704	0.582331
DDRLib3292	RNASEH1	270.071	429.434	57.9081	0.628899
DDRLib1022	E2F3	64.6728	112.91	17.7494	0.572784
DDRLib1605	ID2	34.5898	66.0114	11.6233	0.523998
DDRLib4352	XPA	120.445	198.966	28.7512	0.605353
DDRLib3659	SMAD1	60.166	106.187	16.8809	0.566605
DDRLib0121	ATMIN	54.6451	96.8748	15.6739	0.56408
DDRLib0990	DONSON	0.338011	7.19767	2.8318	0.0469612
DDRLib5520	NonTargeting_Human_0480	3.60545	13.9952	4.13529	0.257621
DDRLib1918	MAX	335.532	525.347	70.0087	0.638687
DDRLib1756	KMT2A	139.261	227.032	32.3151	0.613395
DDRLib0908	DCLRE1B	23.4354	48.1057	9.20853	0.487166
DDRLib3758	SMC6	18.0273	40.0183	8.08763	0.450475
DDRLib2588	PLK1	0.225341	7.16988	2.82577	0.0314288
DDRLib4513	FBXW7	15.6612	35.0576	7.3854	0.446727
DDRLib3780	SMG1	99.488	165.663	24.5111	0.600545
DDRLib4806	TOP2B	5.85886	17.7693	4.77238	0.329717
DDRLib3143	RDM1	133.064	217.362	31.088	0.612175
DDRLib2493	PCNA	3.60545	13.8693	4.11329	0.259959
DDRLib0829	CINP	0.11267	7.09283	2.809	0.0158851
DDRLib0758	CHD4	21.8581	44.6521	8.73295	0.489519
DDRLib3986	TOP1	148.838	239.515	33.8981	0.621413
DDRLib0663	CDK7	59.3773	103.739	16.5641	0.572371
DDRLib1306	FANCA	20.844	42.8997	8.48995	0.485878
DDRLib0163	AURKA	1.69006	9.55783	3.31756	0.176824
DDRLib1246	EXO1	3.83079	13.7699	4.09588	0.278201
DDRLib4454	ZNF451	252.156	396.047	53.6934	0.636683
DDRLib0043	APEX2	73.7991	124.863	19.2888	0.591041
DDRLib2953	RAD50	8.11227	22.8616	5.58107	0.354843
DDRLib4274	USP48	13.4078	31.3193	6.84628	0.4281
DDRLib3777	SMG1	106.474	174.834	25.6803	0.608997
DDRLib2705	POLE3	3.94346	13.6555	4.07578	0.288783
DDRLib1567	HELQ	151.316	242.42	34.2664	0.62419
DDRLib0984	DONSON	38.5333	70.7936	12.2579	0.544305
DDRLib0881	DAXX	36.5052	67.5858	11.8326	0.540131
DDRLib2392	NUDT1	2.47875	11.5392	3.69464	0.214811
DDRLib0613	CDK2	0.11267	6.85501	2.75682	0.0164362
DDRLib4010	TOP3B	45.1808	81.2729	13.6382	0.555915
DDRLib1011	E2F2	0.225341	6.82968	2.75122	0.0329943
DDRLib1427	GEN1	38.5333	70.4702	12.2151	0.546803
DDRLib4508	NHEJ1	14.0838	32.6213	7.03516	0.431736
DDRLib3176	REV1	4.9575	15.3996	4.37717	0.321924
DDRLib0091	ASH1L	86.1929	143.477	21.6764	0.600743
DDRLib2369	NSMCE2	99.3753	163.073	24.1807	0.609391
DDRLib5358	NonTargeting_Human_0318	17.9146	37.4703	7.7286	0.478101
DDRLib4366	XPC	2.92943	11.4538	3.67884	0.25576
DDRLib3009	RAD51D	86.5309	143.344	21.6594	0.603658
DDRLib0200	BAP1	40.5613	73.2618	12.5842	0.553649
DDRLib1336	FANCD2	39.998	71.7203	12.3805	0.557694
DDRLib1525	HDAC1	14.6472	32.3426	6.99483	0.452875
DDRLib2876	PTEN	5.40818	17.0188	4.64878	0.317776
DDRLib1779	KMT2C	217.792	338.015	46.363	0.644327
DDRLib1416	FIGNL1	27.2662	52.829	9.85287	0.516123
DDRLib5587	NonTargeting_Human_0547	12.9571	28.9628	6.50098	0.447371
DDRLib3117	RBBP8	5.74619	16.9842	4.64305	0.338325
DDRLib0882	DAXX	0.11267	6.63333	2.70758	0.0169855
DDRLib0650	CDK5RAP3	173.062	272.097	38.0258	0.636029
DDRLib5811	NonTargeting_Human_0771	1.80273	9.08116	3.22315	0.198513
DDRLib3682	SMAD4	63.5461	107.535	17.0552	0.590937
DDRLib1116	ERCC1	22.5341	44.8891	8.76571	0.501995
DDRLib3321	RNF168	100.051	162.881	24.1562	0.61426
DDRLib0465	CCNE1	197.962	307.346	42.4859	0.6441
DDRLib0185	BABAM1	61.0674	104.36	16.6444	0.585163
DDRLib0176	AURKB	14.9852	32.0748	6.95604	0.467194
DDRLib3792	SMYD3	94.0798	153.796	22.9961	0.611719
DDRLib4372	XRCC1	46.9836	81.6375	13.686	0.575514
DDRLib3873	STRA13	735.287	1104.74	143.022	0.665574
DDRLib3687	SMAD4	38.3079	69.3519	12.0669	0.55237
DDRLib3701	SMARCA4	97.4599	157.841	23.5128	0.617457
DDRLib1212	ESCO2	27.6042	52.3799	9.79188	0.527001
DDRLib4196	UBR5	152.33	239.29	33.8696	0.636593
DDRLib1764	KMT2B	14.6472	31.8659	6.92573	0.45965
DDRLib1772	KMT2C	94.1925	153.005	22.895	0.615619
DDRLib0918	DCLRE1C	99.488	160.378	23.8368	0.620333
DDRLib4737	ANKRD32	130.81	206.385	29.694	0.633817
DDRLib0821	CINP	43.7161	76.6104	13.0256	0.570629
DDRLib2019	MDC1	70.9824	117.145	18.2955	0.605934
DDRLib2190	MTA2	212.158	327.674	45.0561	0.647468
DDRLib2407	OGG1	27.7169	52.1951	9.76676	0.531026
DDRLib2088	MMS22L	11.3797	26.9046	6.19528	0.422965
DDRLib4506	NHEJ1	611.462	916.251	119.277	0.667353
DDRLib4525	DNA2	0.563352	6.43511	2.66302	0.0875434
DDRLib0926	DDB1	7.9996	20.1651	5.15871	0.396705
DDRLib1824	LIG3	21.182	42.7907	8.4748	0.495015
DDRLib0496	CDC25A	12.3937	28.4391	6.42359	0.435799
DDRLib0213	BCCIP	0	6.39652	2.65429	0.135199
DDRLib0243	BEX1	0.225341	6.39106	2.65305	0.0352588
DDRLib5281	NonTargeting_Human_0241	9.80233	23.4661	5.67422	0.417724
DDRLib4961	ATAD5	49.4623	85.2622	14.1606	0.58012
DDRLib1129	ERCC2	3.60545	12.8448	3.93201	0.280694
DDRLib4360	XPA	22.5341	44.1408	8.66217	0.510504
DDRLib2244	MYC	0	6.33226	2.6397	0.136384
DDRLib0391	CBX8	0.11267	6.33159	2.63955	0.017795
DDRLib2188	MTA2	15.4358	33.1066	7.10526	0.466246
DDRLib0861	CUX1	127.656	200.709	28.9727	0.636024
DDRLib5062	NonTargeting_Human_0022	9.23897	23.3588	5.65772	0.395525
DDRLib0063	APTX	33.5758	60.9345	10.9455	0.551014
DDRLib3337	RNF169	179.597	277.042	38.6518	0.648264
DDRLib2562	PIF1	334.856	504.545	67.3849	0.66368
DDRLib1755	KMT2A	4.50682	14.529	4.22799	0.310195
DDRLib2118	MPLKIP	2.25341	10.7137	3.54029	0.210329
DDRLib3373	RPA2	53.5184	90.4471	14.8376	0.59171
DDRLib4199	UBR5	91.601	146.486	22.0615	0.625322
DDRLib4072	TRIM27	1.1267	8.56975	3.11996	0.131475
DDRLib3894	TDG	9.01363	23.0145	5.60468	0.391651
DDRLib3765	SMCHD1	98.8119	156.444	23.3345	0.63161
DDRLib2659	POLD2	319.421	479.112	64.1766	0.666694
DDRLib2710	POLE3	23.4354	45.0768	8.79166	0.5199
DDRLib0101	ATAD2	43.1528	75.2262	12.8433	0.57364
DDRLib2256	NABP2	29.8577	54.1851	10.0367	0.551031
DDRLib1681	KAT8	0	6.12626	2.59255	0.140326
DDRLib3616	SLX1A	45.2935	78.157	13.2291	0.579519
DDRLib2990	RAD51B	118.755	185.534	27.0428	0.640069
DDRLib0485	CDC20	6.19687	17.8982	4.79347	0.346229
DDRLib4676	SHLD3	116.727	182.408	26.6449	0.639922
DDRLib5979	NonTargeting_Human_0939	0.11267	6.09546	2.58545	0.0184843
DDRLib1614	ID4	58.4759	97.2774	15.7262	0.601126
DDRLib2945	RAD23B	502.172	743.873	97.5566	0.675077
DDRLib4927	PPP4C	0	6.07922	2.5817	0.141258
DDRLib3582	SIAH1	184.216	281.352	39.1973	0.654753
DDRLib0386	CBX4	177.681	271.121	37.9022	0.655358
DDRLib1334	FANCD2	45.6315	77.9263	13.1988	0.585572
DDRLib1632	INTS6	36.5052	64.4987	11.4218	0.565983
DDRLib1995	MCM9	91.0377	145.479	21.9326	0.625779
DDRLib1553	HELLS	40.2233	70.3799	12.2031	0.571517
DDRLib4809	TOP2B	79.32	127.831	19.6702	0.620506
DDRLib1261	FAM111A	3.0421	12.4136	3.85446	0.245061
DDRLib4058	TRAF7	0.11267	6.00297	2.56404	0.0187691
DDRLib4808	TOP2B	139.824	214.954	30.7822	0.650483
DDRLib1352	FANCG	63.3208	104.112	16.6124	0.608198
DDRLib0304	BRE	50.3637	84.9759	14.1232	0.592682
DDRLib1055	E2F6	2.36608	10.4296	3.48631	0.226861
DDRLib1388	FANCM	208.553	314.953	43.4478	0.662171
DDRLib1315	FANCB	4.05613	14.1687	4.16552	0.286275
DDRLib5388	NonTargeting_Human_0348	0.338011	5.95729	2.55343	0.0567391
DDRLib3749	SMC5	65.5742	106.804	16.9607	0.613967
DDRLib1345	FANCE	147.373	225.74	32.1512	0.652843
DDRLib2320	NEIL3	16.3372	33.6446	7.18276	0.485582
DDRLib3706	SMARCA4	4.73216	14.0205	4.13971	0.337517
DDRLib4160	UBE2T	43.0401	74.115	12.6968	0.58072
DDRLib3177	REV1	222.411	333.473	45.789	0.666955
DDRLib1377	FANCL	138.472	212.199	30.4324	0.652557
DDRLib1211	ESCO2	8.22494	20.806	5.26019	0.395315
DDRLib1849	LRR1	0.11267	5.85086	2.52856	0.0192571
DDRLib3741	SMC5	108.614	168.5	24.8729	0.644595
DDRLib1422	GEN1	50.8144	84.1387	14.0136	0.603936
DDRLib2135	MSH2	29.6323	53.1306	9.89381	0.557726
DDRLib5368	NonTargeting_Human_0328	38.0826	66.4351	11.6796	0.57323
DDRLib2569	PIF1	46.0822	78.1957	13.2342	0.589319
DDRLib3834	SRCAP	0	5.8021	2.51711	0.147013
DDRLib1502	H2AFX	341.391	503.255	67.2222	0.678366
DDRLib4679	SHLD3	56.8986	92.7762	15.1409	0.613288
DDRLib3985	TOP1	126.304	193.857	28.1016	0.65153
DDRLib3040	RAD54L	73.2358	117.287	18.3138	0.624414
DDRLib0780	CHD6	243.481	361.801	49.3684	0.672969
DDRLib1946	MBD4	0	5.75857	2.50686	0.14796
DDRLib1283	FAM35A	143.88	218.172	31.1907	0.659481
DDRLib2342	NF1	16.2245	33.221	7.12175	0.488381
DDRLib3686	SMAD4	83.4888	131.525	20.1446	0.634773
DDRLib4524	DNA2	74.7005	118.456	18.4643	0.630621
DDRLib4959	FAM175B	35.8292	61.638	11.0397	0.581284
DDRLib4795	TOP2A	40.336	68.9898	12.0189	0.584666
DDRLib0513	CDC25C	50.0257	83.5802	13.9405	0.598535
DDRLib1557	HELLS	90.4743	141.455	21.4176	0.639596
DDRLib4811	C4ORF27	282.803	416.342	56.2555	0.679256
DDRLib2391	NUDT1	93.9671	145.639	21.9531	0.645206
DDRLib1823	LIG3	267.367	394.749	53.5295	0.677308
DDRLib3422	RRM2B	3.38011	11.8888	3.75896	0.284311
DDRLib3927	TELO2	91.4884	142.558	21.5587	0.641762
DDRLib0797	CHD8	1.69006	7.9631	2.99474	0.212236
DDRLib0068	APTX	40.7867	68.6887	11.979	0.59379
DDRLib0099	ASH1L	10.7037	23.6079	5.696	0.453395
DDRLib2734	POLH	162.02	243.957	34.4612	0.664134
DDRLib0506	CDC25B	194.582	289.544	40.2339	0.672029
DDRLib1067	E2F7	0	5.62475	2.47515	0.150949
DDRLib5698	NonTargeting_Human_0658	32.3364	56.7831	10.3877	0.569473
DDRLib4218	UIMC1	121.797	184.994	26.9741	0.65838
DDRLib1584	HUS1	26.5902	47.8897	9.17891	0.555238
DDRLib1843	LRR1	140.725	212.063	30.4152	0.6636
DDRLib4048	TP53BP1	109.516	167.586	24.7564	0.653488
DDRLib3581	SIAH1	7.21091	18.6221	4.91126	0.387222
DDRLib4319	WEE1	61.0674	98.7229	15.9139	0.618573
DDRLib1304	FANCA	109.628	167.487	24.7437	0.65455
DDRLib0688	CDKN1B	18.7033	35.7656	7.48647	0.52294
DDRLib2732	POLH	6.19687	16.9224	4.6328	0.366193
DDRLib3618	SLX1A	10.591	23.4072	5.66517	0.452469
DDRLib4924	PPP4C	0	5.52729	2.45187	0.153203
DDRLib6039	NonTargeting_Human_0999	0.901363	5.52417	2.45112	0.163167
DDRLib2579	PIK3CA	14.8725	29.6021	6.59513	0.502414
DDRLib1820	LIG1	23.4354	43.1899	8.53027	0.542615
DDRLib4501	NHEJ1	3.38011	11.6729	3.71932	0.289568
DDRLib2350	NF1	61.6307	98.4345	15.8764	0.626109
DDRLib0576	CDH1	0	5.50723	2.44706	0.153675
DDRLib1604	ID2	38.8713	65.1584	11.5097	0.596566
DDRLib3234	RFWD3	81.01	126.812	19.5393	0.638818
DDRLib4493	PRKDC	117.403	178.065	26.0919	0.659324
DDRLib1611	ID4	1.57739	7.74209	2.9483	0.203742
DDRLib3187	REV3L	6.53488	16.7706	4.6076	0.389662
DDRLib1716	KDM3B	0.11267	5.44325	2.43167	0.0206991
DDRLib1589	HUS1	34.9278	59.0827	10.6972	0.591168
DDRLib2996	RAD51C	131.937	197.49	28.5636	0.668069
DDRLib1302	FANCA	272.437	396.733	53.78	0.686701
DDRLib2754	POLK	9.68965	21.5516	5.37735	0.449602
DDRLib1271	FAM175A	313.562	454.284	61.044	0.690233
DDRLib2452	PARP4	44.6175	73.3506	12.5959	0.608277
DDRLib0794	CHD8	40.7867	67.5484	11.8276	0.603814
DDRLib4529	DNA2	70.9824	110.5	17.4384	0.642371
DDRLib2362	NSMCE2	0	5.36971	2.41389	0.156993
DDRLib0815	CHEK2	235.368	343.675	47.0783	0.684859
DDRLib2036	MELK	5.74619	14.9234	4.29586	0.385046
DDRLib1344	FANCE	3.15477	11.4345	3.67526	0.2759
DDRLib2886	PTTG1	4.61949	13.1964	3.99469	0.350056
DDRLib1696	KDM2A	376.206	541.55	72.052	0.694685
DDRLib4547	C17orf70	42.1387	70.2446	12.1852	0.599886
DDRLib1341	FANCE	119.205	179.613	26.289	0.663679
DDRLib4266	USP44	5.29551	14.8725	4.28714	0.35606
DDRLib4484	ZUFSP	14.8725	29.1177	6.52383	0.510772
DDRLib2366	NSMCE2	0	5.31853	2.40146	0.158265
DDRLib2060	MLH1	20.2807	38.0681	7.81314	0.532747
DDRLib0218	BCCIP	0	5.28728	2.39385	0.159051
DDRLib3951	TIPIN	1.23937	7.51656	2.90041	0.164886
DDRLib3944	TIMELESS	241.453	350.362	47.9233	0.689151
DDRLib2348	NF1	86.7562	132.272	20.2404	0.655893
DDRLib3800	SMYD3	9.1263	21.2168	5.32485	0.430145
DDRLib0316	BRIP1	594.224	843.709	110.137	0.704299
DDRLib2216	MUM1	10.253	22.7555	5.56466	0.450573
DDRLib1132	ERCC3	37.6319	62.584	11.1662	0.601303
DDRLib2799	POLQ	74.3625	115.196	18.0442	0.645532
DDRLib2054	MLH1	11.0417	24.2921	5.80071	0.45454
DDRLib3420	RRM2	2.36608	9.42017	3.29046	0.251172
DDRLib0540	CDC5L	21.0694	39.2843	7.98454	0.536331
DDRLib2665	POLD3	31.8857	53.846	9.99081	0.592165
DDRLib4302	VCP	0.11267	5.20376	2.37342	0.0216517
DDRLib2423	PARP1	86.0802	131.978	20.2026	0.652231
DDRLib4545	C17orf70	7.09824	17.9578	4.80321	0.395273
DDRLib3465	SENP2	0.225341	5.19338	2.37087	0.04339
DDRLib2260	NABP2	39.998	65.2959	11.528	0.612565
DDRLib2223	MUS81	13.0698	27.2551	6.24763	0.479535
DDRLib4856	MORF4L2	86.1929	131.789	20.1784	0.65402
DDRLib5180	NonTargeting_Human_0140	55.8845	87.9677	14.5141	0.635285
DDRLib4888	TTK	203.933	295.471	40.9839	0.690197
DDRLib2446	PARP3	106.924	159.753	23.7569	0.669311
DDRLib0810	CHEK1	256.1	369.424	50.3313	0.693241
DDRLib3876	STRA13	394.797	561.858	74.6128	0.702664
DDRLib1280	FAM175A	195.032	284.167	39.5535	0.686332
DDRLib2487	PAXIP1	151.204	222.574	31.7494	0.679341
DDRLib3482	SENP6	0	5.1388	2.35743	0.162898
DDRLib1873	MAD2L2	0	5.1372	2.35704	0.162941
DDRLib0521	CDC45	12.2811	25.6321	6.00409	0.479128
DDRLib2708	POLE3	35.8292	59.3328	10.7307	0.603869
DDRLib1124	ERCC2	0.225341	5.12797	2.35476	0.0439434
DDRLib3414	RRM2	0.338011	5.1208	2.35299	0.0660075
DDRLib2987	RAD51B	153.119	225.035	32.0617	0.680424
DDRLib1285	FAM35A	17.8019	33.1	7.1043	0.537823
DDRLib3102	RBBP7	69.405	107.385	17.0359	0.646316
DDRLib0283	BRCA2	339.927	483.82	64.7705	0.702589
DDRLib4531	C1orf86	178.019	259.624	36.4463	0.685682
DDRLib4757	KDM8	0.11267	5.09499	2.34661	0.022114
DDRLib3853	SSBP2	66.4755	103.064	16.4766	0.644995
DDRLib0819	CHEK2	360.545	512.754	68.4204	0.703154
DDRLib5451	NonTargeting_Human_0411	37.1812	62.0068	11.0891	0.599632
DDRLib2868	PRPF19	0.11267	5.08225	2.34345	0.0221694
DDRLib2936	RAD23A	271.198	388.823	52.7812	0.697484
DDRLib1194	ERCC8	3.0421	11.05	3.60361	0.275302
DDRLib4483	ZUFSP	47.0962	76.1555	12.9657	0.618422
DDRLib2004	MCPH1	15.2105	30.0055	6.65435	0.506923
DDRLib5409	NonTargeting_Human_0369	0	5.06602	2.33943	0.164853
DDRLib4876	PSIP1	0.225341	5.06065	2.3381	0.044528
DDRLib5028	PRIM2	66.2502	102.821	16.4451	0.644329
DDRLib3577	SHPRH	26.2522	46.0671	8.9283	0.569869
DDRLib0849	CLSPN	28.6183	48.9232	9.32052	0.584964
DDRLib2006	MCPH1	256.1	367.01	50.0264	0.6978
DDRLib5937	NonTargeting_Human_0897	0	5.01961	2.3279	0.166124
DDRLib0779	CHD6	131.036	193.282	28.0285	0.677952
DDRLib3073	RANBP2	12.7318	25.3541	5.96207	0.502158
DDRLib2941	RAD23B	69.6303	106.774	16.9568	0.65213
DDRLib0952	DIAPH1	205.06	295.825	41.0287	0.69318
DDRLib4494	PRKDC	85.6295	128.932	19.8116	0.664143
DDRLib3107	RBBP7	105.798	156.734	23.3715	0.675013
DDRLib5635	NonTargeting_Human_0595	12.2811	25.2492	5.94619	0.486395
DDRLib5816	NonTargeting_Human_0776	15.2105	29.7343	6.61454	0.511548
DDRLib4253	USP34	60.9547	93.853	15.2811	0.64947
DDRLib2790	POLN	68.5036	105.021	16.7301	0.652282
DDRLib3083	RB1	38.7586	62.8436	11.2009	0.616747
DDRLib4040	TP53	37.2939	61.3897	11.0065	0.607495
DDRLib5753	NonTargeting_Human_0713	0	4.93513	2.30679	0.168488
DDRLib3180	REV1	124.501	182.689	26.6807	0.68149
DDRLib2324	NEK11	10.1403	22.1276	5.46725	0.458265
DDRLib3063	RAD9B	29.407	49.959	9.46213	0.588622
DDRLib2610	PMS2	4.28148	12.5586	3.88063	0.340919
DDRLib1695	KDM2A	53.5184	83.8721	13.9788	0.638096
DDRLib4178	UBE2W	34.2518	57.0691	10.4263	0.600181
DDRLib2009	MCPH1	24.9002	42.7514	8.46933	0.582441
DDRLib0125	ATMIN	43.7161	69.7738	12.1228	0.62654
DDRLib3497	SENP7	0.11267	4.9172	2.30229	0.0229135
DDRLib3047	RAD54L2	62.0814	96.3956	15.6117	0.644027
DDRLib4777	C9orf142	135.317	197.602	28.5778	0.684797
DDRLib3269	RINT1	48.7863	76.7141	13.0393	0.63595
DDRLib2381	NUB1	30.9844	51.2804	9.64232	0.604214
DDRLib4005	TOP3B	0	4.89645	2.29708	0.169593
DDRLib1596	HUS1B	122.36	179.477	26.2717	0.68176
DDRLib0583	CDH4	151.654	219.405	31.3473	0.691206
DDRLib3396	RPA4	50.0257	79.2725	13.3757	0.631059
DDRLib1640	INTS6	3.71812	10.7257	3.54255	0.346656
DDRLib4929	PPP4C	171.484	246.51	34.7848	0.69565
DDRLib0883	DAXX	176.893	253.243	35.638	0.698509
DDRLib1177	ERCC6L	117.853	171.977	25.3162	0.685285
DDRLib2029	MDM2	43.2654	69.3319	12.0643	0.624033
DDRLib3588	SIAH1	35.7165	58.0409	10.5571	0.615368
DDRLib4747	FAM178A	133.965	193.763	28.0896	0.691388
DDRLib4816	C4ORF27	384.882	538.237	71.6342	0.715079
DDRLib0098	ASH1L	51.0397	80.3751	13.5204	0.635019
DDRLib1491	GTF2H5	28.2803	47.9948	9.19333	0.589236
DDRLib0756	CHD4	156.387	224.979	32.0546	0.695116
DDRLib3683	SMAD4	71.5457	107.983	17.1131	0.662564
DDRLib2259	NABP2	106.586	156.194	23.3024	0.682398
DDRLib0193	BAP1	0.11267	4.7464	2.25911	0.0237381
DDRLib0264	BRAT1	216.215	306.659	42.3989	0.705066
DDRLib2321	NEK11	110.755	161.335	23.9589	0.686491
DDRLib5554	NonTargeting_Human_0514	20.2807	36.3771	7.57352	0.557512
DDRLib5721	NonTargeting_Human_0681	25.5762	43.5227	8.57648	0.587651
DDRLib0644	CDK5RAP3	0	4.71744	2.25173	0.174903
DDRLib5652	NonTargeting_Human_0612	14.3091	27.6059	6.29992	0.518336
DDRLib5491	NonTargeting_Human_0451	12.2811	24.6441	5.85435	0.498337
DDRLib1699	KDM2A	114.248	166.606	24.6314	0.685738
DDRLib2637	POLB	0	4.70008	2.2473	0.175436
DDRLib4400	XRCC3	28.8436	47.6733	9.14921	0.605027
DDRLib3399	RPA4	62.5321	95.0299	15.4341	0.658025
DDRLib1359	FANCG	57.6872	87.9819	14.516	0.655672
DDRLib3171	REV1	133.289	192.214	27.8927	0.693442
DDRLib1715	KDM3B	0	4.65963	2.23694	0.17669
DDRLib1645	JARID2	25.9142	43.2075	8.53272	0.599762
DDRLib1282	FAM35A	177.231	251.755	35.4494	0.703981
DDRLib0699	CDKN2A	13.4078	25.9165	6.04697	0.517346
DDRLib3488	SENP6	38.4206	61.3972	11.0075	0.625771
DDRLib5387	NonTargeting_Human_0347	82.0241	122.003	18.921	0.672311
DDRLib1260	EZH2	28.2803	47.345	9.10413	0.597323
DDRLib0497	CDC25A	134.866	192.828	27.9707	0.699415
DDRLib3150	RDM1	199.539	281.232	39.1821	0.709519
DDRLib2796	POLQ	8.45028	18.3624	4.86913	0.460194
DDRLib3430	RRM2B	62.7574	94.4307	15.3562	0.664587
DDRLib5084	NonTargeting_Human_0044	151.542	215.888	30.9008	0.701945
DDRLib1051	E2F6	52.5044	80.5929	13.549	0.651477
DDRLib4855	MORF4L2	44.9555	69.4583	12.081	0.64723
DDRLib0805	CHEK1	80.5593	118.846	18.5146	0.677847
DDRLib1100	EME2	18.816	32.9971	7.08945	0.570231
DDRLib2117	MPLKIP	6.19687	15.1661	4.3374	0.408599
DDRLib0032	APEX1	43.2654	67.8878	11.8727	0.637308
DDRLib4254	USP34	54.1945	82.9622	13.8596	0.653243
DDRLib1629	INTS3	93.0658	136.175	20.741	0.683428
DDRLib4023	TOPORS	17.9146	31.428	6.8621	0.57002
DDRLib1460	GTF2H1	1.69006	6.61519	2.70352	0.255481
DDRLib0356	C1ORF112	24.7875	41.3374	8.27227	0.599638
DDRLib4976	BOD1L1	153.57	217.376	31.0897	0.70647
DDRLib3688	SMAD4	399.191	549.545	73.0603	0.726403
DDRLib0527	CDC45	0.11267	4.48094	2.19073	0.0251444
DDRLib5696	NonTargeting_Human_0656	0.11267	4.47846	2.19008	0.0251583
DDRLib5496	NonTargeting_Human_0456	0.11267	4.47385	2.18888	0.0251842
DDRLib3611	SLX1A	384.995	529.009	70.4704	0.727766
DDRLib3280	RMI1	47.7723	73.1173	12.5651	0.653365
DDRLib1670	KAT5	0.563352	4.46172	2.18571	0.126264
DDRLib1379	FANCL	14.5345	26.9495	6.202	0.539322
DDRLib1324	FANCC	157.513	222.251	31.7084	0.708719
DDRLib1340	FANCD2	168.668	237.031	33.5832	0.711584
DDRLib5529	NonTargeting_Human_0489	82.5874	120.682	18.751	0.684338
DDRLib4120	TTI2	127.994	181.534	26.5337	0.705065
DDRLib3106	RBBP7	105.121	151.744	22.7339	0.692754
DDRLib2913	RAD18	8.11227	18.0175	4.81297	0.450243
DDRLib0836	CLK2	19.6047	34.0196	7.23666	0.576276
DDRLib3628	SLX1B	24.3368	41.067	8.23449	0.592612
DDRLib2251	NABP2	568.873	773.873	101.337	0.735099
DDRLib1766	KMT2B	49.237	75.4489	12.8726	0.652587
DDRLib0762	CHD5	67.9403	99.8463	16.0596	0.680448
DDRLib3913	TDP2	267.142	368.873	50.2617	0.724211
DDRLib1436	GMNN	9.46431	19.3858	5.03431	0.488209
DDRLib3766	SMCHD1	102.192	147.018	22.1295	0.6951
DDRLib2472	PARPBP	74.8132	109.207	17.2714	0.685055
DDRLib4270	USP44	21.7454	36.6494	7.6122	0.593336
DDRLib4537	C1orf86	101.967	145.615	21.95	0.700249
DDRLib1727	KDM4B	92.6151	133.394	20.3843	0.694297
DDRLib4350	XAB2	0	4.33264	2.15181	0.187524
DDRLib4702	PIAS3	231.763	320.035	44.0904	0.72418
DDRLib1241	EXO1	52.7298	79.2333	13.3705	0.6655
DDRLib3939	TICRR	6.42221	14.7549	4.26692	0.43526
DDRLib1693	KDM2A	270.409	371.969	50.6527	0.726967
DDRLib1848	LRR1	143.429	201.771	29.1077	0.710853
DDRLib0796	CHD8	11.1544	22.2458	5.48564	0.501414
DDRLib5575	NonTargeting_Human_0535	20.9567	35.1237	7.39485	0.596654
DDRLib2485	PAXIP1	80.2213	117.018	18.2792	0.685545
DDRLib0867	CUX1	171.372	239.199	33.858	0.716441
DDRLib1366	FANCI	186.132	258.799	36.3418	0.719213
DDRLib1850	LRR1	33.8011	52.9912	9.87489	0.637863
DDRLib2331	NEK8	52.9551	78.8768	13.3237	0.671365
DDRLib1774	KMT2C	214.299	296.051	41.0572	0.72386
DDRLib2417	PALB2	280.662	384.19	52.1962	0.730529
DDRLib0232	BCORL1	37.6319	58.4071	10.6064	0.644304
DDRLib0447	CCND2	249.903	342.388	46.9157	0.729883
DDRLib4805	TOP2B	25.4635	41.8629	8.34561	0.608259
DDRLib0629	CDK3	251.48	344.893	47.2322	0.729155
DDRLib1769	KMT2B	71.2077	104.308	16.6377	0.68267
DDRLib3268	RINT1	96.8965	137.791	20.9481	0.703215
DDRLib0118	ATM	128.106	180.519	26.4043	0.709657
DDRLib4745	FAM178A	99.2626	141.728	21.4524	0.700375
DDRLib1426	GEN1	36.2799	56.8731	10.3999	0.637909
DDRLib1133	ERCC3	48.2229	73.1645	12.5713	0.659103
DDRLib5008	KIAA0101	68.0529	100.119	16.0949	0.679722
DDRLib2307	NEIL2	5.52085	12.9978	3.95934	0.424754
DDRLib4096	TRIP13	8.90096	17.5711	4.73987	0.506567
DDRLib4008	TOP3B	383.53	519.856	69.316	0.737763
DDRLib4046	TP53BP1	100.84	142.921	21.6051	0.705567
DDRLib3251	RIF1	75.0385	109.443	17.3018	0.685641
DDRLib0220	BCCIP	134.866	188.314	27.3965	0.71618
DDRLib2500	PCNA	0	4.18229	2.11178	0.192965
DDRLib3377	RPA2	347.138	471.568	63.2248	0.736135
DDRLib2237	MUTYH	28.2803	45.7986	8.89129	0.617492
DDRLib0893	DCLRE1A	3.83079	9.74573	3.35435	0.393074
DDRLib1740	KDM5B	22.1961	37.4096	7.72001	0.593325
DDRLib3962	TK1	127.318	178.434	26.1388	0.713529
DDRLib0804	CHEK1	0.11267	4.13952	2.10029	0.0272182
DDRLib1664	KAT5	116.839	163.71	24.262	0.713695
DDRLib3880	STRA13	21.7454	35.9511	7.51289	0.604861
DDRLib4436	ZMYM3	159.203	220.713	31.5132	0.721314
DDRLib3433	RUNX2	307.365	416.688	56.2992	0.737638
DDRLib2089	MMS22L	109.854	154.13	23.0387	0.712736
DDRLib3889	SWSAP1	0	4.09728	2.08889	0.196183
DDRLib0675	CDKN1A	26.1395	42.7291	8.46623	0.61175
DDRLib1140	ERCC3	154.246	213.615	30.6122	0.722074
DDRLib0598	CDK1	1.80273	6.10696	2.5881	0.295192
DDRLib3219	RFC4	39.322	60.3257	10.864	0.651828
DDRLib5146	NonTargeting_Human_0106	4.84483	11.1939	3.63051	0.432809
DDRLib6032	NonTargeting_Human_0992	11.9431	21.6614	5.39452	0.551353
DDRLib4804	TOP2B	85.2915	121.708	18.883	0.700787
DDRLib1337	FANCD2	31.5477	49.3689	9.3815	0.63902
DDRLib3243	RHNO1	44.9555	66.9185	11.7439	0.671795
DDRLib2042	MGMT	14.0838	25.8615	6.03868	0.544586
DDRLib3008	RAD51D	4.50682	11.1245	3.61756	0.405124
DDRLib1550	HELB	421.838	564.51	74.9473	0.747264
DDRLib1231	ETAA1	47.5469	70.7509	12.2522	0.672032
DDRLib5963	NonTargeting_Human_0923	45.1808	68.0582	11.8953	0.663855
DDRLib3367	RPA1	0	3.99578	2.06129	0.200169
DDRLib0190	BABAM1	115.374	160.882	23.901	0.717138
DDRLib1609	ID2	3.15477	9.45345	3.29703	0.333717
DDRLib4152	UBE2T	123.825	171.34	25.235	0.722685
DDRLib2143	MSH3	341.842	458.078	61.5227	0.746253
DDRLib4438	ZMYM3	0	3.96885	2.05392	0.201254
DDRLib2153	MSH4	422.401	564.314	74.9225	0.748522
DDRLib6022	NonTargeting_Human_0982	4.61949	11.0222	3.5984	0.419107
DDRLib0392	CBX8	44.5048	66.507	11.6892	0.669175
DDRLib5671	NonTargeting_Human_0631	0	3.95788	2.05091	0.201699
DDRLib3957	TIPIN	325.617	436.577	58.8096	0.745842
DDRLib4668	UNG2	78.1933	111.654	17.5873	0.700319
DDRLib4435	ZMYM3	14.7598	25.6481	6.00649	0.575475
DDRLib5774	NonTargeting_Human_0734	26.4775	42.1533	8.38607	0.628126
DDRLib1855	MAD1L1	84.1648	119.442	18.5913	0.704651
DDRLib1343	FANCE	195.032	265.471	37.1869	0.734665
DDRLib5013	OARD1	30.421	47.5505	9.13235	0.639762
DDRLib4895	NUDT16L1	422.852	563.095	74.7688	0.750943
DDRLib0912	DCLRE1C	362.01	484.362	64.8389	0.747396
DDRLib0868	CUX1	27.0409	43.4626	8.56814	0.622165
DDRLib0510	CDC25B	61.4054	88.8842	14.6337	0.690847
DDRLib1360	FANCG	36.0545	55.5641	10.2233	0.648881
DDRLib2257	NABP2	112.22	156.126	23.2938	0.718775
DDRLib3898	TDG	52.3917	76.8662	13.0593	0.681597
DDRLib5929	NonTargeting_Human_0889	55.2085	80.8122	13.5778	0.683171
DDRLib0773	CHD6	20.6187	33.829	7.20928	0.609497
DDRLib2306	NEIL2	86.6435	121.753	18.8888	0.711631
DDRLib4796	TOP2A	115.713	159.792	23.762	0.724143
DDRLib3440	RUNX2	132.162	182.086	26.6039	0.725824
DDRLib0100	ASH1L	54.8705	79.3955	13.3918	0.691103
DDRLib1329	FANCC	82.3621	116.375	18.1962	0.707731
DDRLib2558	PIAS4	83.9395	117.646	18.36	0.713491
DDRLib1934	MBD3	121.684	167.441	24.7379	0.726729
DDRLib4591	HIPK2	0	3.85813	2.0234	0.20584
DDRLib5204	NonTargeting_Human_0164	19.83	32.3294	6.99292	0.613374
DDRLib2985	RAD51B	30.3083	47.2559	9.09188	0.641367
DDRLib1847	LRR1	34.8152	52.6187	9.82432	0.66165
DDRLib1412	FIGNL1	103.769	143.731	21.7088	0.721972
DDRLib1881	MAGEF1	41.012	61.9436	11.0806	0.662087
DDRLib0911	DCLRE1C	34.7025	52.5838	9.81958	0.659947
DDRLib5902	NonTargeting_Human_0862	0.901363	3.83994	2.01835	0.234733
DDRLib3890	SWSAP1	173.625	235.198	33.3508	0.738209
DDRLib4001	TOP3B	112.783	155.385	23.1991	0.725831
DDRLib1528	HDAC1	89.911	125.205	19.3328	0.71811
DDRLib2086	MMS22L	0	3.83034	2.01568	0.207025
DDRLib0574	CDH1	49.3496	72.4375	12.4753	0.681272
DDRLib1854	MAD1L1	91.4884	127.474	19.6243	0.717704
DDRLib5103	NonTargeting_Human_0063	36.9559	55.0262	10.1506	0.671605
DDRLib4371	XRCC1	0.11267	3.7878	2.00382	0.0297456
[truncated: 4,041 more rows]

## Sheet: U373 TMZ
sgRNA	gene	PD20 count	PD0 count mean	PD0 count stdev	fold change
DDRLib4695	UBE2I	53.6639	8798.78	1111.88	0.00609901
DDRLib2137	MSH2	17.5143	2095.38	267.786	0.00835853
DDRLib3353	RNF8	30.1246	2744.86	349.574	0.0109749
DDRLib3478	SENP5	1.82149	1128.1	145.964	0.00161466
DDRLib3479	SENP5	0.840688	802.315	104.921	0.00104783
DDRLib2912	RAD18	39.9327	1906.78	244.035	0.0209425
DDRLib3325	RNF168	112.792	3527.65	448.145	0.0319738
DDRLib2916	RAD18	62.351	2166.29	276.716	0.0287824
DDRLib2651	POLD2	10.2284	707.828	93.0139	0.0144504
DDRLib0196	BAP1	12.8905	674.717	88.8406	0.0191051
DDRLib3503	SETD1A	7.00573	538.565	71.6756	0.0130081
DDRLib0827	CINP	5.32435	484.275	64.828	0.0109945
DDRLib2011	MDC1	10.0883	560.221	74.4065	0.0180076
DDRLib4966	ATAD5	7.28596	477.597	63.9855	0.0152555
DDRLib3272	RMI1	10.2284	529.203	70.4949	0.0193279
DDRLib2016	MDC1	11.2092	525.711	70.0545	0.0213219
DDRLib2361	NSMCE2	8.54699	464.535	62.3375	0.018399
DDRLib2077	MMS19	6.44527	417.406	56.3898	0.0154413
DDRLib1387	FANCM	5.18424	390.165	52.9507	0.0132873
DDRLib1981	MCM8	20.0364	623.896	82.4345	0.032115
DDRLib2731	POLH	14.1516	517.469	69.0149	0.0273477
DDRLib0852	CTCF	6.7255	392.902	53.2963	0.0171175
DDRLib2126	MRE11A	7.98653	406.171	54.9715	0.019663
DDRLib1000	DUT	12.0499	479.19	64.1864	0.0251463
DDRLib3226	RFC5	6.30516	385.827	52.4028	0.0163419
DDRLib3051	RAD9A	13.451	491.045	65.682	0.0273926
DDRLib0138	ATR	6.44527	382.591	51.9943	0.0168464
DDRLib0759	CHD4	19.7562	572.363	75.9375	0.0345168
DDRLib2712	POLE4	18.7754	557.616	74.078	0.0336708
DDRLib1113	ERCC1	39.9327	833.349	108.831	0.0479183
DDRLib3297	RNASEH1	4.62378	338.848	46.4684	0.0136456
DDRLib1302	FANCA	8.96733	396.733	53.78	0.0226029
DDRLib2129	MRE11A	11.6295	437.768	58.9598	0.0265655
DDRLib0132	ATR	5.60458	348.469	47.6841	0.0160834
DDRLib1401	FEN1	4.34355	326.738	44.9377	0.0132937
DDRLib3302	RNASEH2B	11.3493	427.375	57.6482	0.0265558
DDRLib3507	SETD1A	3.36275	307.951	42.5624	0.0109197
DDRLib5991	NonTargeting_Human_0951	19.4759	519.614	69.2855	0.0374815
DDRLib4685	RTEL1	20.1765	532.169	70.869	0.0379137
DDRLib1405	FEN1	5.7447	324.301	44.6297	0.0177141
DDRLib3001	RAD51D	5.88481	318.761	43.9293	0.0184615
DDRLib2073	MMS19	3.08252	287.983	40.0365	0.0107038
DDRLib5026	PRIM2	17.3742	472.7	63.3676	0.0367553
DDRLib4521	DNA2	32.2264	650.613	85.8024	0.0495323
DDRLib2074	MMS19	13.5911	417.105	56.3518	0.0325844
DDRLib3506	SETD1A	2.94241	266.79	37.3538	0.0110289
DDRLib4616	PMS2P3	31.1054	630.17	83.2255	0.0493604
DDRLib4763	NDNL2	11.2092	387.492	52.6132	0.0289275
DDRLib0991	DUT	2.80229	261.257	36.6532	0.0107262
DDRLib0212	BCCIP	3.22264	276.113	38.5342	0.0116714
DDRLib1441	GRWD1	2.94241	258.772	36.3384	0.0113707
DDRLib4867	MRGBP	4.62378	287.193	39.9365	0.0160999
DDRLib1875	MAD2L2	12.4702	388.709	52.7668	0.0320811
DDRLib4965	ATAD5	26.6218	551.888	73.3557	0.0482376
DDRLib2845	PRMT1	3.50286	270.248	37.7917	0.0129617
DDRLib4428	XRCC6	32.7868	617.342	81.6083	0.0531097
DDRLib1354	FANCG	22.2782	503.983	67.314	0.0442043
DDRLib0889	DAXX	21.998	491.095	65.6882	0.0447938
DDRLib1333	FANCD2	6.30516	309.418	42.7479	0.0203775
DDRLib4644	UHRF1	3.78309	268.094	37.519	0.0141111
DDRLib1144	ERCC4	13.5911	393.806	53.4104	0.0345122
DDRLib1866	MAD2L1	3.78309	266.002	37.2541	0.014222
DDRLib1449	GRWD1	2.38195	251.012	35.3553	0.00948938
DDRLib2724	POLG	9.66791	344.002	47.1196	0.0281043
DDRLib4413	XRCC5	3.08252	264.909	37.1156	0.0116362
DDRLib4766	NDNL2	35.3089	630.545	83.2728	0.0559974
DDRLib3181	REV3L	17.6544	431.749	58.2002	0.0408905
DDRLib2717	POLE4	3.92321	260.19	36.518	0.0150783
DDRLib3921	TELO2	6.16504	299.716	41.5209	0.0205696
DDRLib3223	RFC5	3.50286	255.887	35.973	0.0136891
DDRLib2649	POLD1	3.64298	253.021	35.6099	0.0143979
DDRLib2653	POLD2	4.90401	265.3	37.1652	0.0184847
DDRLib3207	RFC3	2.94241	237.28	33.6148	0.0124005
DDRLib4424	XRCC6	2.94241	236.697	33.5409	0.0124311
DDRLib2660	POLD2	6.7255	288.89	40.1512	0.0232805
DDRLib1871	MAD2L2	6.30516	287.549	39.9815	0.0219273
DDRLib2726	POLG	7.42607	299.418	41.4832	0.0248017
DDRLib4755	KDM8	3.78309	245.945	34.7132	0.0153819
DDRLib4696	UBE2I	2.24183	228.751	32.5331	0.00980033
DDRLib1321	FANCC	3.08252	242.121	34.2285	0.0127313
DDRLib3191	RFC2	11.9097	334.927	45.9728	0.0355592
DDRLib3237	RFWD3	3.64298	239.248	33.8644	0.0152268
DDRLib2687	POLE	4.7639	251.502	35.4175	0.0189418
DDRLib4573	C19orf40	14.8521	364.979	49.7699	0.0406931
DDRLib4767	NDNL2	4.7639	251.048	35.3599	0.0189761
DDRLib3053	RAD9A	6.86562	275.08	38.4035	0.0249586
DDRLib2264	NAT10	14.4318	364.063	49.6541	0.039641
DDRLib1496	GTF2H5	12.3301	341.853	46.8481	0.0360684
DDRLib1489	GTF2H4	14.8521	361.854	49.375	0.0410446
DDRLib4377	XRCC1	3.50286	234.342	33.2422	0.0149477
DDRLib4916	WRAP53	7.28596	281.623	39.2316	0.0258713
DDRLib0259	BLM	2.66218	218.483	31.2302	0.0121848
DDRLib2841	PRMT1	5.32435	256.148	36.006	0.0207863
DDRLib3873	STRA13	92.0553	1104.74	143.022	0.0833275
DDRLib2127	MRE11A	2.24183	216.697	31.0035	0.0103455
DDRLib1822	LIG3	2.52206	215.87	30.8985	0.0116832
DDRLib4526	DNA2	22.8387	429.289	57.8897	0.0532012
DDRLib3634	SLX4	2.94241	213.51	30.5988	0.0137811
DDRLib3632	SLX4	3.78309	225.474	32.1174	0.0167784
DDRLib3031	RAD54L	9.80802	294.059	40.8052	0.033354
DDRLib1229	ESPL1	8.40688	282.499	39.3425	0.0297589
DDRLib0605	CDK12	2.94241	211.5	30.3436	0.0139121
DDRLib0887	DAXX	22.4183	418.613	56.5422	0.0535538
DDRLib1325	FANCC	6.58539	254.773	35.8318	0.0258481
DDRLib0607	CDK12	2.10172	207.287	29.8085	0.0101392
DDRLib3097	RBBP4	3.22264	218.206	31.195	0.0147688
DDRLib3638	SLX4	24.9404	430.969	58.1018	0.0578705
DDRLib4398	XRCC3	3.22264	217.188	31.0658	0.014838
DDRLib4111	TTI2	1.9616	191.266	27.7721	0.0102559
DDRLib3209	RFC3	12.8905	314.014	43.3291	0.0410508
DDRLib1669	KAT5	35.1688	530.343	70.6387	0.0663132
DDRLib3881	SWSAP1	17.5143	361.512	49.332	0.0484474
DDRLib3752	SMC6	8.54699	271.235	37.9166	0.0315114
DDRLib1852	MAD1L1	2.80229	202.929	29.2549	0.0138092
DDRLib4383	XRCC2	4.34355	226.813	32.2873	0.0191504
DDRLib2647	POLD1	9.94814	279.85	39.0073	0.035548
DDRLib1484	GTF2H4	2.80229	201.691	29.0976	0.013894
DDRLib1128	ERCC2	3.64298	213.195	30.5589	0.0170875
DDRLib0210	BARD1	2.52206	200.912	28.9985	0.0125531
DDRLib2956	RAD50	4.48367	223.64	31.8847	0.0200485
DDRLib3239	RFWD3	5.60458	234.046	33.2047	0.0239465
DDRLib3929	TELO2	1.40115	185.379	27.0231	0.00755827
DDRLib3876	STRA13	40.0728	561.858	74.6128	0.0713219
DDRLib1409	FEN1	13.7312	313.588	43.2752	0.0437875
DDRLib0191	BAP1	9.66791	273.927	38.2575	0.0352937
DDRLib3984	TOP1	3.08252	209.321	30.0669	0.0147263
DDRLib0031	APEX1	12.7504	301.607	41.76	0.042275
DDRLib4103	TTI1	11.9097	291.585	40.4923	0.0408448
DDRLib1174	ERCC6L	1.82149	182.749	26.6883	0.00996719
DDRLib0901	DCLRE1B	13.1708	309.01	42.6963	0.0426225
DDRLib0201	BARD1	11.7696	289.54	40.2335	0.0406494
DDRLib2819	PPP1R12A	10.5086	279.606	38.9763	0.0375836
DDRLib1445	GRWD1	3.08252	205.818	29.6219	0.0149769
DDRLib2654	POLD2	11.9097	288.457	40.0964	0.0412878
DDRLib3039	RAD54L	9.10745	268.753	37.6024	0.0338878
DDRLib4395	XRCC3	4.20344	216.179	30.9377	0.0194442
DDRLib0825	CINP	62.6312	737.859	96.7986	0.0848824
DDRLib3754	SMC6	2.24183	192.666	27.9501	0.0116359
DDRLib1340	FANCD2	6.30516	237.031	33.5832	0.0266005
DDRLib1327	FANCC	76.7828	852.088	111.193	0.0901113
DDRLib0617	CDK2	3.50286	203.282	29.2998	0.0172315
DDRLib2893	RAD1	2.52206	191.015	27.7402	0.0132035
DDRLib1338	FANCD2	33.4874	483.134	64.684	0.0693129
DDRLib3345	RNF4	4.06332	213.694	30.6222	0.0190147
DDRLib3742	SMC5	14.4318	312.776	43.1726	0.046141
DDRLib3273	RMI1	2.94241	190.171	27.6329	0.0154724
DDRLib1880	MAD2L2	15.4126	321.048	44.2184	0.0480071
DDRLib1351	FANCG	4.90401	212.921	30.524	0.0230321
DDRLib1309	FANCA	8.12665	254.245	35.765	0.0319638
DDRLib3942	TIMELESS	9.10745	263.827	36.9787	0.0345205
DDRLib1684	KAT8	5.7447	223.063	31.8114	0.0257537
DDRLib3038	RAD54L	12.3301	291.963	40.5401	0.0422316
DDRLib3294	RNASEH1	1.82149	176.678	25.9152	0.0103097
DDRLib4284	USP7	35.8693	496.279	66.3422	0.0722766
DDRLib0801	CHEK1	23.5393	391.221	53.0841	0.0601686
DDRLib1324	FANCC	5.32435	222.251	31.7084	0.0239565
DDRLib0826	CINP	11.9097	281.636	39.2333	0.0422877
DDRLib5213	NonTargeting_Human_0173	47.7791	597.006	79.0446	0.0800311
DDRLib4572	C19orf40	5.32435	221.858	31.6585	0.023999
DDRLib3224	RFC5	2.66218	187.793	27.3303	0.0141761
DDRLib1490	GTF2H4	3.78309	198.901	28.743	0.01902
DDRLib2843	PRMT1	2.80229	187.282	27.2653	0.0149629
DDRLib3888	SWSAP1	4.34355	209.644	30.108	0.0207187
DDRLib2685	POLE	8.54699	250.048	35.2332	0.0341814
DDRLib1366	FANCI	9.66791	258.799	36.3418	0.0373568
DDRLib0156	ATRX	28.163	427.042	57.6061	0.0659491
DDRLib5100	NonTargeting_Human_0060	213.675	1940.02	248.221	0.110141
DDRLib2711	POLE4	21.998	365.344	49.816	0.0602116
DDRLib4127	UBE2A	30.6851	442.466	59.5527	0.0693502
DDRLib1486	GTF2H4	2.66218	183.407	26.7722	0.0145151
DDRLib4962	ATAD5	4.34355	205.607	29.5952	0.0211255
DDRLib1819	LIG1	37.5507	499.051	66.6919	0.0752442
DDRLib1466	GTF2H2	14.8521	299.817	41.5336	0.0495374
DDRLib4549	C17orf70	2.66218	182.184	26.6164	0.0146125
DDRLib1876	MAD2L2	3.36275	193.456	28.0507	0.0173825
DDRLib1423	GEN1	2.38195	181.772	26.5639	0.0131041
DDRLib4126	UBE2A	14.5719	298.429	41.358	0.0488288
DDRLib2274	NBN	8.68711	243.155	34.3596	0.0357266
DDRLib0604	CDK12	2.10172	181.294	26.5031	0.0115929
DDRLib2842	PRMT1	2.24183	179.681	26.2977	0.0124767
DDRLib5040	UFD1L	2.66218	179.336	26.2537	0.0148447
DDRLib4145	UBE2N	15.9731	302.233	41.8391	0.0528502
DDRLib3274	RMI1	3.36275	188.439	27.4125	0.0178453
DDRLib4155	UBE2T	9.10745	247.228	34.8759	0.0368382
DDRLib1148	ERCC4	11.2092	265.131	37.1438	0.0422778
DDRLib1482	GTF2H4	2.10172	176.686	25.9162	0.0118952
DDRLib2896	RAD1	20.4567	342.489	46.9284	0.0597296
DDRLib5337	NonTargeting_Human_0297	219.56	1905.45	243.868	0.115227
DDRLib5645	NonTargeting_Human_0605	106.067	1024.27	132.885	0.103553
DDRLib3992	TOP3A	1.68138	163.724	24.2637	0.0102696
DDRLib3636	SLX4	5.18424	206.98	29.7696	0.0250471
DDRLib3981	TOP1	2.80229	174.682	25.6609	0.0160422
DDRLib4124	UBE2A	6.30516	215.592	30.8632	0.0292458
DDRLib2518	PHB	5.88481	205.491	29.5804	0.0286378
DDRLib1370	FANCI	4.06332	195.349	28.2914	0.0208003
DDRLib0871	CXORF57	4.62378	194.78	28.219	0.0237385
DDRLib0994	DUT	2.10172	173.448	25.5037	0.0121173
DDRLib4761	NDNL2	2.38195	173.377	25.4946	0.0137386
DDRLib1815	LIG1	9.38768	241.11	34.1004	0.0389352
DDRLib2422	PARP1	60.2493	653.493	86.1655	0.0921957
DDRLib1322	FANCC	4.62378	192.942	27.9853	0.0239646
DDRLib4240	USP1	51.5622	580.6	76.976	0.0888085
DDRLib1087	EME1	25.3607	374.527	50.9758	0.0677141
DDRLib4396	XRCC3	30.6851	414.276	55.9948	0.0740692
DDRLib3186	REV3L	2.24183	171.135	25.2089	0.0130998
DDRLib1356	FANCG	8.82722	229.253	32.5969	0.0385042
DDRLib3375	RPA2	8.54699	228.784	32.5373	0.0373583
DDRLib4116	TTI2	2.10172	169.937	25.0562	0.0123676
DDRLib3054	RAD9A	9.80802	237.457	33.6373	0.0413043
DDRLib4671	SHLD3	27.8828	387.282	52.5867	0.0719961
DDRLib4115	TTI2	17.7946	305.833	42.2945	0.0581839
DDRLib4392	XRCC3	1.68138	157.797	23.5073	0.0106553
DDRLib1985	MCM8	51.5622	573.123	76.0334	0.089967
DDRLib1465	GTF2H2	23.1189	353.574	48.3291	0.0653863
DDRLib4681	RTEL1	23.259	351.858	48.1122	0.0661035
DDRLib4756	KDM8	14.9923	278.078	38.7829	0.053914
DDRLib2224	MUS81	15.2725	286.374	39.8328	0.0533306
DDRLib3189	REV3L	1.68138	156.369	23.3248	0.0107526
DDRLib4541	C17orf70	3.50286	178.324	26.1249	0.0196433
DDRLib1567	HELQ	10.5086	242.42	34.2664	0.0433487
DDRLib0923	DDB1	2.80229	166.886	24.6671	0.0167917
DDRLib0946	DDX11	33.4874	426.85	57.5819	0.0784523
DDRLib4523	DNA2	6.86562	205.585	29.5923	0.0333955
DDRLib1992	MCM9	5.32435	195.536	28.3151	0.0272296
DDRLib1402	FEN1	2.80229	165.162	24.4473	0.0169669
DDRLib0272	BRCA1	1.54126	153.893	23.0086	0.0100151
DDRLib3271	RMI1	13.8713	265.227	37.1559	0.0522999
DDRLib0810	CHEK1	26.7619	369.424	50.3313	0.0724422
DDRLib3986	TOP1	10.9289	239.515	33.8981	0.0456295
DDRLib0279	BRCA1	8.96733	221.363	31.5957	0.0405097
DDRLib2090	MMS22L	2.24183	163.808	24.2744	0.0136858
DDRLib0336	BUB1B	7.42607	211.783	30.3796	0.0350645
DDRLib1625	INTS3	15.4126	279.312	38.9391	0.0551807
DDRLib2227	MUS81	41.4739	480.287	64.3248	0.0863524
DDRLib3849	SSBP1	12.4702	253.654	35.69	0.0491623
DDRLib1275	FAM175A	5.18424	192.472	27.9255	0.026935
DDRLib0652	CDK6	31.9461	403.475	54.6312	0.0791775
DDRLib1350	FANCE	2.80229	162.598	24.12	0.0172345
DDRLib0824	CINP	5.7447	191.968	27.8614	0.0299252
DDRLib3277	RMI1	4.34355	182.406	26.6446	0.0238126
DDRLib3386	RPA3	1.12092	150.209	22.5376	0.00746239
DDRLib3194	RFC2	2.80229	161.217	23.9438	0.0173821
DDRLib3183	REV3L	5.32435	190.254	27.6433	0.0279855
DDRLib1676	KAT7	7.28596	208.154	29.9187	0.0350027
DDRLib0275	BRCA1	14.2917	266.59	37.3286	0.0536092
DDRLib2901	RAD17	14.2917	266.174	37.2758	0.0536931
DDRLib0654	CDK6	13.8713	257.832	36.2194	0.0537999
DDRLib4864	MRGBP	40.7733	465.148	62.4149	0.0876566
DDRLib4381	XRCC2	14.0115	265.708	37.2169	0.0527325
DDRLib2994	RAD51C	2.24183	159.323	23.702	0.014071
DDRLib1339	FANCD2	27.6026	364.943	49.7653	0.0756354
DDRLib2091	MNAT1	25.5009	347.534	47.566	0.0733765
DDRLib2692	POLE2	2.24183	157.683	23.4926	0.0142173
DDRLib0203	BARD1	5.18424	186.52	27.1683	0.0277945
DDRLib0476	CCNH	1.54126	146.505	22.0639	0.0105202
DDRLib0136	ATR	2.52206	157.283	23.4415	0.0160352
DDRLib1586	HUS1	4.20344	176.778	25.928	0.023778
DDRLib0205	BARD1	2.10172	156.626	23.3576	0.0134187
DDRLib0119	ATM	7.00573	202.299	29.1748	0.0346306
DDRLib3288	RMI2	3.22264	165.568	24.499	0.0194641
DDRLib2917	RAD18	112.932	962.868	125.15	0.117287
DDRLib4430	XRCC6	57.7272	573.395	76.0676	0.100676
DDRLib0115	ATM	2.24183	154.501	23.0862	0.0145101
DDRLib3303	RNASEH2B	44.6966	479.218	64.19	0.0932698
DDRLib3840	SRCAP	1.9616	143.585	21.6902	0.0136617
DDRLib1903	MAPKAPK2	20.5968	302.41	41.8615	0.0681091
DDRLib0413	CCNA2	2.38195	153.472	22.9547	0.0155204
DDRLib4967	ATAD5	2.24183	153.423	22.9484	0.0146121
DDRLib1818	LIG1	9.66791	215.674	30.8736	0.0448265
DDRLib2814	PPP1R12A	29.8444	367.414	50.0775	0.0812282
DDRLib0348	BUB3	17.9347	278.064	38.7812	0.0644983
DDRLib0484	CDC20	28.8636	359.735	49.1075	0.0802356
DDRLib0346	BUB3	3.78309	161.607	23.9937	0.0234092
DDRLib1305	FANCA	11.7696	229.601	32.6409	0.0512613
DDRLib2425	PARP1	14.9923	252.879	35.5919	0.0592862
DDRLib0705	CDT1	11.3493	229.16	32.585	0.0495256
DDRLib0204	BARD1	1.40115	140.659	21.3155	0.00996132
DDRLib3999	TOP3A	39.6524	434.885	58.596	0.0911792
DDRLib1377	FANCL	9.24756	212.199	30.4324	0.0435797
DDRLib2860	PRMT5	2.38195	150.727	22.6039	0.0158031
DDRLib1348	FANCE	5.88481	178.329	26.1255	0.0329998
DDRLib3776	SMG1	1.68138	139.939	21.2233	0.0120151
DDRLib1453	GTF2H1	11.6295	227.504	32.3749	0.0511179
DDRLib0334	BUB1B	14.2917	249.371	35.1474	0.0573109
DDRLib0257	BLM	2.10172	148.797	22.3571	0.0141247
DDRLib1304	FANCA	4.48367	167.487	24.7437	0.0267703
DDRLib4921	PPP4C	3.22264	158.115	23.5478	0.0203816
DDRLib2797	POLQ	8.82722	200.387	28.9318	0.0440509
DDRLib4512	FBXW7	3.22264	157.229	23.4347	0.0204964
DDRLib0601	CDK12	7.28596	191.723	27.8303	0.0380025
DDRLib3036	RAD54L	6.30516	183.121	26.7357	0.0344316
DDRLib4579	C19orf40	4.06332	165.514	24.4921	0.0245497
DDRLib3886	SWSAP1	7.98653	190.601	27.6875	0.0419019
DDRLib0941	DDX11	1.9616	136.138	20.7362	0.0144089
DDRLib4693	UBE2I	2.66218	146.317	22.0399	0.0181945
DDRLib4391	XRCC3	4.48367	164.632	24.3796	0.0272345
DDRLib1378	FANCL	31.1054	366.188	49.9226	0.0849438
DDRLib1690	KAT8	2.38195	145.869	21.9825	0.0163294
DDRLib3769	SMCHD1	13.3109	236.309	33.4916	0.0563284
DDRLib3057	RAD9A	19.8963	279.191	38.9238	0.0712641
DDRLib0140	ATR	4.48367	163.258	24.2043	0.0274637
DDRLib4382	XRCC2	2.52206	144.682	21.8306	0.0174318
DDRLib2966	RAD51	2.24183	144.407	21.7954	0.0155245
DDRLib2844	PRMT1	1.9616	134.073	20.4714	0.0146308
DDRLib3287	RMI2	1.82149	133.931	20.4531	0.0136003
DDRLib4287	USP7	17.9347	262.751	36.8424	0.0682573
DDRLib2368	NSMCE2	8.12665	194.72	28.2113	0.0417351
DDRLib2701	POLE3	23.259	304.677	42.1483	0.0763399
DDRLib1314	FANCB	5.32435	169.783	25.0365	0.0313598
DDRLib3522	SETD2	11.9097	217.193	31.0664	0.0548349
DDRLib1149	ERCC4	22.9788	297.053	41.184	0.0773559
DDRLib3565	SHFM1	58.2877	537.873	71.5884	0.108367
DDRLib2273	NBN	32.0862	363.3	49.5577	0.088319
DDRLib3946	TIMELESS	1.9616	131.516	20.1434	0.0149153
DDRLib2730	POLG	2.52206	141.446	21.4164	0.0178305
DDRLib1495	GTF2H5	7.28596	183.934	26.8392	0.0396118
DDRLib1444	GRWD1	2.66218	140.89	21.3451	0.0188955
DDRLib1365	FANCI	19.0556	271.869	37.997	0.0700909
DDRLib2968	RAD51	2.66218	140.486	21.2935	0.0189497
DDRLib1368	FANCI	7.56619	182.366	26.6396	0.041489
DDRLib2221	MUS81	44.4163	440.199	59.2667	0.1009
DDRLib1280	FAM175A	21.4375	284.167	39.5535	0.07544
DDRLib3094	RBBP4	4.90401	157.54	23.4744	0.0311286
DDRLib4917	WRAP53	4.06332	157.447	23.4625	0.0258075
DDRLib4576	C19orf40	12.6103	219.656	31.3791	0.0574093
DDRLib0266	BRAT1	4.90401	156.922	23.3954	0.0312513
DDRLib2904	RAD17	2.52206	138.896	21.0897	0.0181579
DDRLib0351	C1ORF112	26.6218	316.77	43.6776	0.0840413
DDRLib3344	RNF4	5.7447	164.761	24.3961	0.0348668
DDRLib1969	MCM6	24.6602	302.709	41.8994	0.0814649
DDRLib3218	RFC4	6.16504	172.679	25.4056	0.0357024
DDRLib3838	SRCAP	25.5009	309.062	42.7029	0.0825105
DDRLib1330	FANCC	2.80229	138.34	21.0185	0.0202565
DDRLib0828	CINP	8.40688	187.664	27.3139	0.0447974
DDRLib1816	LIG1	21.2974	280.502	39.0898	0.075926
DDRLib1471	GTF2H3	3.36275	146.666	22.0845	0.022928
DDRLib4146	UBE2N	9.80802	194.422	28.1734	0.0504472
DDRLib0650	CDK5RAP3	20.1765	272.097	38.0258	0.0741518
DDRLib3830	SPRTN	4.62378	154.091	23.0338	0.0300068
DDRLib1995	MCM9	3.36275	145.479	21.9326	0.023115
DDRLib4123	UBE2A	12.8905	214.987	30.7864	0.0599596
DDRLib1271	FAM175A	48.4797	454.284	61.044	0.106717
DDRLib1957	MCM10	6.44527	169.011	24.9381	0.0381352
DDRLib3928	TELO2	2.38195	135.237	20.6207	0.0176131
DDRLib4417	XRCC5	2.80229	134.735	20.5563	0.0207986
DDRLib3536	SETD3	28.7235	321.453	44.2696	0.0893551
DDRLib1386	FANCM	8.68711	182.772	26.6913	0.0475297
DDRLib0945	DDX11	1.26103	124.475	19.2389	0.0101308
DDRLib0360	C1ORF112	23.5393	286.209	39.812	0.082245
DDRLib3824	SPRTN	4.7639	150.678	22.5976	0.0316165
DDRLib3060	RAD9A	0.840688	113.126	17.7774	0.0074314
DDRLib4694	UBE2I	10.7888	196.295	28.4117	0.0549622
DDRLib1814	LIG1	2.80229	133.255	20.3665	0.0210296
DDRLib3995	TOP3A	4.34355	149.738	22.4774	0.0290077
DDRLib2657	POLD2	1.9616	122.517	18.9871	0.0160109
DDRLib2648	POLD1	0.840688	111.787	17.6045	0.00752045
DDRLib4698	UBE2I	33.067	348.217	47.6523	0.094961
DDRLib3385	RPA3	4.34355	148.782	22.3551	0.0291942
DDRLib3111	RBBP8	26.0613	302.451	41.8667	0.0861672
DDRLib2854	PRMT5	15.6928	229.086	32.5757	0.0685018
DDRLib4117	TTI2	2.38195	131.52	20.1438	0.0181109
DDRLib2536	PIAS1	12.4702	207.974	29.8958	0.0599604
DDRLib1487	GTF2H4	1.54126	122.003	18.921	0.0126329
DDRLib0662	CDK7	0.980802	111.127	17.5193	0.00882593
DDRLib3196	RFC2	42.3146	403.387	54.6201	0.104898
DDRLib2983	RAD51B	2.10172	130.575	20.0225	0.0160959
DDRLib4283	USP7	7.56619	170.683	25.1513	0.0443289
DDRLib3952	TIPIN	27.3223	306.466	42.3746	0.089153
DDRLib3293	RNASEH1	9.80802	185.007	26.9757	0.0530143
DDRLib2535	PIAS1	7.56619	170.286	25.1006	0.0444323
DDRLib5029	PRIM2	7.7063	170.221	25.0923	0.0452724
DDRLib3227	RFC5	3.50286	138.526	21.0423	0.0252867
DDRLib1430	GEN1	7.56619	169.807	25.0396	0.0445575
DDRLib2121	MRE11A	0.980802	109.484	17.3071	0.00895841
DDRLib3621	SLX1B	14.0115	218.279	31.2044	0.0641905
DDRLib4543	C17orf70	9.10745	182.837	26.6995	0.0498118
DDRLib4394	XRCC3	7.14584	168.312	24.849	0.042456
DDRLib0554	CDC7	4.34355	145.011	21.8727	0.0299532
DDRLib1425	GEN1	30.8252	320.515	44.1511	0.0961739
DDRLib4926	PPP4C	4.34355	144.691	21.8317	0.0300196
DDRLib4912	WRAP53	29.4241	313.724	43.2925	0.0937895
DDRLib4288	USP7	1.9616	118.584	18.4808	0.0165419
DDRLib3346	RNF4	2.80229	127.715	19.6553	0.0219417
DDRLib0286	BRCA2	3.92321	136.047	20.7246	0.0288371
DDRLib1851	MAD1L1	1.68138	118.163	18.4266	0.0142293
DDRLib3756	SMC6	1.68138	118.147	18.4245	0.0142312
DDRLib2076	MMS19	2.80229	127.131	19.5802	0.0220426
DDRLib4919	WRAP53	9.52779	180.638	26.4196	0.0527451
DDRLib1688	KAT8	35.7292	349.334	47.7934	0.102278
DDRLib3802	SPIDR	13.5911	208.182	29.9222	0.0652849
DDRLib3185	REV3L	5.60458	151.225	22.6675	0.0370612
DDRLib3009	RAD51D	4.90401	143.344	21.6594	0.0342114
DDRLib3040	RAD54L	1.40115	117.287	18.3138	0.0119463
DDRLib4129	UBE2A	7.00573	165.198	24.4518	0.0424081
DDRLib4731	ANKRD32	40.7733	377.896	51.4013	0.107896
DDRLib3286	RMI2	1.54126	116.893	18.263	0.0131852
DDRLib1374	FANCL	4.06332	142.317	21.5278	0.0285513
DDRLib2458	PARP4	16.6736	226.121	32.1995	0.0737377
DDRLib1475	GTF2H3	2.10172	125.366	19.3534	0.0167647
DDRLib2954	RAD50	2.80229	125.167	19.3278	0.0223885
DDRLib1249	EXO1	12.8905	198.549	28.6982	0.0649238
DDRLib1977	MCM7	2.66218	124.866	19.2891	0.0213203
DDRLib1446	GRWD1	0.840688	105.214	16.755	0.00799024
DDRLib0254	BLM	0.980802	105.076	16.7371	0.00933426
DDRLib3974	TONSL	6.30516	155.624	23.2296	0.0405154
DDRLib1590	HUS1	27.8828	293.19	40.6952	0.0951016
DDRLib1383	FANCM	6.7255	155.375	23.1978	0.0432857
DDRLib2241	MYC	2.38195	123.414	19.1024	0.0193005
DDRLib1499	GTF2H5	30.2648	310.25	42.8531	0.0975495
DDRLib0524	CDC45	4.62378	139.362	21.1494	0.0331782
DDRLib0437	CCND1	8.82722	168.602	24.8859	0.0523555
DDRLib0556	CDC7	1.68138	113.957	17.8845	0.0147545
DDRLib4589	FANCF	3.08252	131.063	20.0852	0.0235194
DDRLib3777	SMG1	9.38768	174.834	25.6803	0.0536947
DDRLib4743	FAM178A	25.9212	277.823	38.7506	0.0933012
DDRLib0137	ATR	1.26103	113.542	17.8309	0.0111063
DDRLib2952	RAD50	18.355	233.586	33.1464	0.0785792
DDRLib3253	RIF1	54.2244	451.981	60.7535	0.11997
DDRLib5793	NonTargeting_Human_0753	53.804	445.388	59.9215	0.120803
DDRLib3289	RMI2	84.349	626.614	82.7772	0.134611
DDRLib4104	TTI1	26.2014	282.089	39.2906	0.0928835
DDRLib3246	RHNO1	21.7178	250.804	35.3289	0.0865926
DDRLib4682	RTEL1	1.54126	112.324	17.6738	0.0137215
DDRLib0263	BRAT1	22.4183	256.397	36.0376	0.0874359
DDRLib4678	SHLD3	10.6487	179.463	26.2699	0.0593367
DDRLib3100	RBBP4	1.40115	112.103	17.6453	0.0124987
DDRLib3034	RAD54L	1.9616	112.07	17.641	0.0175034
DDRLib1392	FBXO5	4.34355	136.676	20.8052	0.0317798
DDRLib2181	MTA2	7.28596	157.927	23.5238	0.046135
DDRLib0890	DAXX	2.80229	120.225	18.6922	0.0233086
DDRLib2242	MYC	5.60458	143.527	21.6827	0.0390491
DDRLib1290	FAM35A	7.00573	157.605	23.4827	0.0444511
DDRLib2247	MYC	2.24183	119.957	18.6576	0.0186887
DDRLib4544	C17orf70	8.54699	164.474	24.3595	0.0519655
DDRLib2813	PPP1R12A	1.40115	111.133	17.5201	0.0126078
DDRLib2415	PALB2	2.38195	119.761	18.6324	0.0198892
DDRLib2906	RAD17	1.54126	110.786	17.4753	0.013912
DDRLib3188	REV3L	10.6487	177.368	26.0031	0.0600374
DDRLib1127	ERCC2	1.68138	110.429	17.4291	0.0152259
DDRLib3993	TOP3A	1.68138	110.162	17.3946	0.0152628
DDRLib1811	LIG1	79.7252	584.729	77.4966	0.136346
DDRLib4475	ZSWIM7	16.2533	214.823	30.7656	0.075659
DDRLib2124	MRE11A	1.12092	109.925	17.364	0.0101971
DDRLib2859	PRMT5	0.980802	100.017	16.0818	0.00980634
DDRLib3248	RHNO1	5.04413	141.617	21.4382	0.0356181
DDRLib3807	SPIDR	1.82149	109.486	17.3074	0.0166367
DDRLib1404	FEN1	1.82149	109.322	17.2862	0.0166617
DDRLib2498	PCNA	1.9616	109.284	17.2813	0.0179495
DDRLib1332	FANCD2	7.84642	154.884	23.1352	0.0506599
DDRLib3803	SPIDR	22.6986	250.009	35.2282	0.090791
DDRLib0341	BUB3	2.66218	117.623	18.357	0.0226332
DDRLib3230	RFC5	3.92321	125.558	19.3782	0.0312461
DDRLib3989	TOP1	1.54126	108.655	17.2	0.0141848
DDRLib0779	CHD6	13.451	193.282	28.0285	0.0695928
DDRLib1335	FANCD2	31.1054	301.991	41.8086	0.103001
DDRLib1376	FANCL	11.0691	180.059	26.3459	0.0614744
DDRLib4473	ZSWIM7	9.52779	166.871	24.6652	0.0570968
DDRLib3649	SLX4IP	8.40688	159.933	23.7799	0.052565
DDRLib4119	TTI2	25.2206	264.708	37.0902	0.0952771
DDRLib4122	UBE2A	2.38195	115.934	18.1395	0.0205457
DDRLib2616	PNKP	0.980802	97.5154	15.7571	0.0100579
DDRLib1021	E2F3	8.68711	158.517	23.5991	0.0548025
DDRLib4558	RECQL4	14.1516	196.834	28.4801	0.0718962
DDRLib1997	MCM9	36.0095	326.465	44.9032	0.110301
DDRLib0135	ATR	67.3951	501.042	66.943	0.13451
DDRLib4238	USP1	2.94241	114.511	17.9559	0.0256955
DDRLib3839	SRCAP	2.10172	114.484	17.9525	0.0183582
DDRLib2858	PRMT5	1.68138	105.889	16.8423	0.0158787
DDRLib3875	STRA13	63.4719	477.396	63.9602	0.132954
DDRLib2851	PRMT5	0.420344	96.1275	15.5768	0.00437277
DDRLib1585	HUS1	6.86562	143.618	21.6944	0.0478048
DDRLib0139	ATR	1.68138	105.738	16.8228	0.0159013
DDRLib4425	XRCC6	1.68138	105.525	16.7952	0.0159335
DDRLib1827	LIG3	7.14584	149.879	22.4954	0.0476775
DDRLib0077	ARID1A	40.9135	345.957	47.3667	0.118262
DDRLib3352	RNF8	12.4702	181.593	26.5412	0.0686711
DDRLib1718	KDM3B	20.0364	230.083	32.7021	0.0870833
DDRLib4422	XRCC6	3.08252	120.819	18.7685	0.0255136
DDRLib0145	ATRIP	4.20344	128.208	19.7186	0.032786
DDRLib1514	H3F3A	6.7255	142.153	21.5069	0.0473116
DDRLib3890	SWSAP1	21.2974	235.198	33.3508	0.0905511
DDRLib3975	TONSL	1.26103	104.39	16.6484	0.01208
DDRLib0185	BABAM1	1.9616	104.36	16.6444	0.0187966
DDRLib4306	VCP	2.52206	112.691	17.7211	0.0223804
DDRLib0609	CDK12	74.1206	531.928	70.8386	0.139343
DDRLib1418	FIGNL1	63.612	470.049	63.0332	0.135331
DDRLib3774	SMG1	3.36275	119.783	18.6352	0.0280737
DDRLib4418	XRCC5	2.52206	112.017	17.6341	0.0225151
DDRLib0033	APEX1	7.00573	147.628	22.2075	0.0474554
DDRLib2679	POLD4	15.5527	197.619	28.5799	0.0787007
DDRLib0894	DCLRE1A	8.68711	153.733	22.9881	0.0565076
DDRLib3983	TOP1	2.52206	111.574	17.577	0.0226044
DDRLib3113	RBBP8	8.12665	153.295	22.9321	0.0530131
DDRLib4493	PRKDC	12.19	178.065	26.0919	0.068458
DDRLib2852	PRMT5	1.12092	102.571	16.4129	0.0109282
DDRLib1983	MCM8	6.58539	139.549	21.1734	0.0471904
DDRLib2656	POLD2	1.68138	102.491	16.4025	0.0164051
DDRLib4152	UBE2T	11.7696	171.34	25.235	0.0686917
DDRLib3056	RAD9A	34.8885	304.802	42.1641	0.114463
DDRLib2658	POLD2	1.54126	102.185	16.3628	0.0150831
DDRLib2914	RAD18	18.6352	213.127	30.5502	0.0874374
DDRLib3611	SLX1A	75.9421	529.009	70.4704	0.143555
DDRLib4546	C17orf70	8.12665	151.748	22.7344	0.0535534
DDRLib1713	KDM3B	13.3109	182.798	26.6945	0.0728176
DDRLib1993	MCM9	13.5911	182.632	26.6734	0.0744182
DDRLib1355	FANCG	82.1072	563.762	74.853	0.145641
DDRLib2082	MMS22L	1.26103	101.208	16.2361	0.0124599
DDRLib3804	SPIDR	65.4335	471.175	63.1752	0.138873
DDRLib4120	TTI2	13.0307	181.534	26.5337	0.0717806
DDRLib2222	MUS81	2.38195	109.089	17.2561	0.0218349
DDRLib2737	POLH	7.00573	143.835	21.7222	0.0487069
DDRLib0487	CDC20	3.50286	116.313	18.1882	0.0301159
DDRLib1762	KMT2B	5.88481	130.088	19.96	0.0452373
DDRLib3361	RPA1	4.90401	123.085	19.0602	0.0398424
DDRLib1663	KAT5	1.54126	100.142	16.0979	0.0153908
DDRLib0273	BRCA1	1.40115	100.126	16.0959	0.0139938
DDRLib1860	MAD1L1	15.4126	191.886	27.851	0.0803216
DDRLib4531	C1orf86	27.4625	259.624	36.4463	0.105778
DDRLib4000	TOP3A	0.980802	90.3005	14.8185	0.0108615
DDRLib4218	UIMC1	14.2917	184.994	26.9741	0.0772547
DDRLib4130	UBE2A	9.24756	154.785	23.1224	0.0597447
DDRLib1483	GTF2H4	1.40115	99.2911	15.9876	0.0141115
DDRLib0159	ATRX	20.737	219.297	31.3336	0.0945609
DDRLib3484	SENP6	25.7811	247.067	34.8554	0.104349
DDRLib0912	DCLRE1C	69.3567	484.362	64.8389	0.143192
DDRLib0146	ATRIP	2.66218	107.018	16.9884	0.0248759
DDRLib1677	KAT7	4.06332	121.53	18.8601	0.0334348
DDRLib0949	DDX11	1.12092	98.6206	15.9006	0.011366
DDRLib1391	FBXO5	2.66218	106.597	16.9339	0.0249743
DDRLib3212	RFC4	3.78309	113.933	17.8814	0.0332045
DDRLib4722	AUNIP	2.66218	106.189	16.8811	0.0250702
DDRLib0791	CHD8	1.68138	98.1357	15.8376	0.0171332
DDRLib3285	RMI2	5.88481	127.239	19.5941	0.0462501
DDRLib2662	POLD3	2.80229	105.871	16.84	0.026469
DDRLib0486	CDC20	4.34355	120.275	18.6986	0.0361134
DDRLib0548	CDC6	2.80229	105.783	16.8286	0.026491
DDRLib0467	CCNE1	106.627	673.067	88.6328	0.15842
DDRLib0546	CDC6	1.82149	97.7795	15.7914	0.0186285
DDRLib1622	INTS3	3.92321	113.143	17.7795	0.0346748
DDRLib4902	WDR48	2.52206	105.484	16.79	0.0239093
DDRLib2614	PNKP	3.22264	112.847	17.7412	0.0285577
DDRLib0133	ATR	0.840688	88.2614	14.5525	0.00952497
DDRLib0154	ATRX	23.9596	232.422	32.9987	0.103087
DDRLib3885	SWSAP1	48.9	366.399	49.9492	0.133461
DDRLib1698	KDM2A	43.5756	339.854	46.5954	0.128219
DDRLib3362	RPA1	2.24183	104.755	16.6956	0.0214008
DDRLib2125	MRE11A	4.20344	118.997	18.534	0.035324
DDRLib1313	FANCB	64.3126	449.374	60.4245	0.143116
DDRLib1114	ERCC1	26.7619	247.224	34.8753	0.10825
DDRLib0271	BRCA1	1.26103	96.4948	15.6245	0.0130684
DDRLib3741	SMC5	12.4702	168.5	24.8729	0.0740072
DDRLib1448	GRWD1	10.0883	156.58	23.3518	0.0644287
DDRLib3349	RNF4	2.80229	104.334	16.6411	0.026859
DDRLib3032	RAD54L	25.2206	241.434	34.1414	0.104462
DDRLib2641	POLD1	13.7312	173.952	25.5679	0.0789369
DDRLib3561	SHFM1	7.84642	137.912	20.9635	0.0568946
DDRLib0253	BLM	35.0286	294.687	40.8847	0.118867
DDRLib3354	RNF8	0.560458	87.0528	14.3947	0.00643815
DDRLib0854	CTCF	1.9616	95.9353	15.5518	0.0204472
DDRLib1848	LRR1	18.9155	201.771	29.1077	0.0937473
DDRLib0985	DONSON	2.94241	103.634	16.5504	0.0283924
DDRLib1364	FANCI	6.58539	130.874	20.0609	0.0503186
DDRLib1457	GTF2H1	1.26103	95.639	15.5133	0.0131853
DDRLib2248	MYC	1.12092	95.5737	15.5048	0.0117283
DDRLib4101	TTI1	0.980802	86.6012	14.3357	0.0113255
DDRLib1751	KMT2A	13.0307	172.861	25.4288	0.0753825
DDRLib0332	BUB1B	1.12092	95.3446	15.4751	0.0117565
DDRLib0150	ATRIP	1.68138	95.3407	15.4746	0.0176354
DDRLib1630	INTS3	1.9616	95.1919	15.4552	0.0206068
DDRLib3763	SMCHD1	32.5066	276.231	38.5492	0.117679
DDRLib2094	MNAT1	5.88481	123.498	19.1133	0.047651
DDRLib1326	FANCC	1.9616	94.5781	15.3754	0.0207406
DDRLib4515	FBXW7	1.54126	94.4658	15.3608	0.0163155
DDRLib4588	FANCF	42.4547	327.021	44.9735	0.129823
DDRLib0035	APEX1	2.80229	101.882	16.3236	0.0275052
DDRLib4427	XRCC6	1.9616	94.1007	15.3133	0.0208458
DDRLib5030	PRIM2	8.54699	141.064	21.3674	0.0605894
DDRLib2531	PIAS1	8.26676	140.919	21.3488	0.0586634
DDRLib1388	FANCM	40.2129	314.953	43.4478	0.127679
DDRLib0261	BRAT1	10.9289	152.606	22.844	0.0716156
DDRLib2185	MTA2	1.54126	93.6781	15.2583	0.0164527
DDRLib1587	HUS1	1.9616	93.5658	15.2437	0.020965
DDRLib4317	WEE1	2.80229	101.2	16.2352	0.0276906
DDRLib2001	MCPH1	1.82149	93.2286	15.1998	0.0195379
DDRLib4142	UBE2N	2.38195	100.817	16.1855	0.0236264
DDRLib1347	FANCE	28.8636	250.239	35.2574	0.115344
DDRLib1970	MCM6	1.82149	92.9735	15.1666	0.0195915
DDRLib1461	GTF2H2	16.9539	185.311	27.0144	0.0914889
DDRLib0800	CHD8	13.1708	168.536	24.8775	0.0781482
DDRLib3821	SPRTN	1.26103	92.7504	15.1376	0.013596
DDRLib2190	MTA2	43.5756	327.674	45.0561	0.132985
DDRLib1999	MCM9	61.6504	419.101	56.6038	0.147102
DDRLib2643	POLD1	2.24183	100.202	16.1057	0.0223732
DDRLib3234	RFWD3	6.86562	126.812	19.5393	0.0541399
DDRLib4580	C19orf40	9.38768	144.666	21.8286	0.064892
DDRLib1516	H3F3A	22.6986	216.857	31.0238	0.104671
DDRLib4736	ANKRD32	6.7255	126.474	19.4959	0.0531769
DDRLib2970	RAD51	0.700573	83.3595	13.9116	0.00840424
DDRLib0439	CCND1	32.5066	268.696	37.5953	0.120979
DDRLib3229	RFC5	0.560458	83.1841	13.8887	0.00673757
DDRLib0907	DCLRE1B	25.9212	231.84	32.9249	0.111807
DDRLib3842	SSBP1	4.20344	113.205	17.7875	0.0371311
DDRLib0615	CDK2	1.9616	91.755	15.008	0.0213787
DDRLib0041	APEX2	2.80229	99.0654	15.9583	0.0282873
DDRLib2684	POLE	1.68138	91.4526	14.9686	0.0183852
DDRLib0950	DDX11	0.980802	82.7551	13.8325	0.0118519
DDRLib2892	RAD1	0.700573	82.7203	13.8279	0.00846918
DDRLib0182	BABAM1	1.54126	91.3038	14.9492	0.0168806
DDRLib0525	CDC45	19.3358	198.813	28.7318	0.0972561
DDRLib1214	ESCO2	9.52779	143.123	21.631	0.0665707
DDRLib1836	LIG4	13.7312	165.7	24.5159	0.0828679
DDRLib3382	RPA3	29.7043	251.044	35.3594	0.118323
DDRLib5468	NonTargeting_Human_0428	19.1957	198.388	28.6778	0.0967581
DDRLib3948	TIMELESS	21.8579	208.86	30.0084	0.104653
DDRLib1342	FANCE	7.7063	130.885	20.0623	0.0588785
DDRLib0197	BAP1	2.24183	98.4321	15.8761	0.0227754
DDRLib0474	CCNH	1.26103	90.7192	14.873	0.0139004
DDRLib1673	KAT7	1.26103	90.7142	14.8724	0.0139011
DDRLib3377	RPA2	73.4201	471.568	63.2248	0.155694
DDRLib3306	RNASEH2B	84.2089	525.658	70.0478	0.160197
DDRLib2963	RAD51	0.560458	81.7569	13.7017	0.00685518
DDRLib1987	MCM8	1.40115	90.0522	14.7861	0.0155593
DDRLib1685	KAT8	1.9616	90.0422	14.7848	0.0217854
DDRLib1497	GTF2H5	11.2092	152.827	22.8723	0.0733453
DDRLib2487	PAXIP1	24.2398	222.574	31.7494	0.108907
DDRLib3524	SETD2	41.7542	309.412	42.7472	0.134947
DDRLib1081	EME1	25.3607	227.33	32.3529	0.111559
DDRLib1218	ESCO2	18.9155	190.548	27.6808	0.0992689
DDRLib4520	FBXW7	3.36275	104.015	16.5999	0.0323293
DDRLib2005	MCPH1	2.52206	96.8705	15.6733	0.0260354
DDRLib1861	MAD2L1	1.40115	89.3067	14.6888	0.0156892
DDRLib3847	SSBP1	3.36275	103.674	16.5557	0.0324357
DDRLib3748	SMC5	1.54126	89.194	14.6742	0.0172799
DDRLib3050	RAD54L2	19.616	194.871	28.2306	0.100662
DDRLib0542	CDC6	36.71	282.103	39.2923	0.13013
DDRLib0753	CHD4	3.64298	103.319	16.5097	0.0352595
DDRLib2766	POLL	15.4126	173.211	25.4735	0.0889817
DDRLib4121	UBE2A	1.54126	88.8932	14.6349	0.0173383
DDRLib1934	MBD3	14.712	167.441	24.7379	0.0878641
DDRLib3251	RIF1	4.20344	109.443	17.3018	0.0384076
DDRLib3222	RFC5	72.5794	457.816	61.4897	0.158534
DDRLib4159	UBE2T	9.94814	138.982	21.1007	0.0715787
DDRLib0095	ASH1L	70.3375	446.755	60.0939	0.157441
DDRLib2779	POLM	35.0286	274.41	38.3186	0.127651
DDRLib3954	TIPIN	2.10172	95.4196	15.4848	0.0220261
DDRLib2734	POLH	29.7043	243.957	34.4612	0.121761
DDRLib1428	GEN1	1.82149	87.8103	14.4936	0.0207435
DDRLib2739	POLH	16.6736	176.505	25.8932	0.0944654
DDRLib4728	AUNIP	2.80229	95.0093	15.4315	0.0294949
DDRLib5036	UFD1L	0.840688	78.8569	13.3211	0.0106609
DDRLib1689	KAT8	4.7639	107.878	17.0995	0.0441601
DDRLib0120	ATM	1.40115	87.2133	14.4156	0.0160657
DDRLib2079	MMS19	12.19	154.031	23.0262	0.0791395
DDRLib4148	UBE2N	14.9923	164.813	24.4027	0.0909652
DDRLib1390	FANCM	1.26103	87.0126	14.3894	0.0144925
DDRLib0643	CDK5RAP3	4.7639	107.623	17.0665	0.0442649
DDRLib4737	ANKRD32	22.8387	206.385	29.694	0.110661
DDRLib4517	FBXW7	1.54126	86.9255	14.378	0.0177308
DDRLib3282	RMI2	23.9596	211.326	30.3215	0.113378
DDRLib1172	ERCC6L	10.2284	142.587	21.5624	0.0717343
DDRLib0141	ATRIP	1.54126	86.7249	14.3518	0.0177718
DDRLib0632	CDK4	1.9616	86.4747	14.3191	0.0226842
DDRLib3200	RFC2	12.3301	152.967	22.8901	0.0806064
DDRLib0610	CDK12	2.10172	93.5864	15.2464	0.0224575
DDRLib2951	RAD50	8.26676	130.506	20.0137	0.063344
DDRLib0545	CDC6	1.68138	86.0406	14.2624	0.0195416
DDRLib2130	MRE11A	2.24183	93.3181	15.2115	0.0240236
DDRLib3640	SLX4	142.777	779.428	102.037	0.183181
DDRLib4393	XRCC3	2.38195	92.9185	15.1595	0.0256348
DDRLib2932	RAD23A	72.7195	445.898	59.9859	0.163085
DDRLib2095	MNAT1	19.4759	187.853	27.338	0.103676
DDRLib1623	INTS3	0.980802	77.0467	13.083	0.01273
DDRLib2514	PHB	2.66218	92.539	15.1101	0.0287682
DDRLib4987	PGAP2	8.96733	129.196	19.8455	0.0694087
DDRLib2973	RAD51AP1	10.6487	140.245	21.2625	0.0759295
DDRLib2996	RAD51C	21.7178	197.49	28.5636	0.109969
DDRLib0997	DUT	4.06332	104.811	16.7028	0.0387682
DDRLib0267	BRAT1	12.19	150.052	22.5176	0.0812382
DDRLib1224	ESPL1	5.88481	110.634	17.4557	0.0531917
DDRLib0116	ATM	0.840688	76.0285	12.949	0.0110575
DDRLib2902	RAD17	3.36275	97.9589	15.8147	0.0343282
DDRLib1872	MAD2L2	0.980802	75.8982	12.9318	0.0129226
DDRLib1204	ESCO1	26.4817	220.335	31.4652	0.120188
DDRLib1352	FANCG	4.48367	104.112	16.6124	0.0430657
DDRLib2988	RAD51B	9.80802	132.976	20.3307	0.0737579
DDRLib0199	BAP1	1.26103	83.9302	13.9864	0.0150248
DDRLib5025	PRIM2	2.38195	90.9931	14.9087	0.0261773
DDRLib3290	RMI2	2.24183	90.9268	14.9001	0.0246554
DDRLib4373	XRCC1	14.9923	159.348	23.7052	0.0940852
DDRLib3475	SENP5	64.7329	401.238	54.3488	0.161333
DDRLib2945	RAD23B	138.713	743.873	97.5566	0.186475
DDRLib4947	CHD1L	17.5143	173.839	25.5535	0.10075
DDRLib3120	RBBP8	2.94241	89.973	14.7757	0.0327032
DDRLib0344	BUB3	0.560458	74.7001	12.7739	0.00750278
DDRLib0664	CDK7	2.10172	89.7223	14.7431	0.0234247
DDRLib0726	CHAF1A	18.6352	177.715	26.0474	0.10486
DDRLib1002	E2F1	85.7501	494.388	66.1037	0.173447
DDRLib4147	UBE2N	7.56619	119.809	18.6386	0.0631518
DDRLib0689	CDKN1B	2.80229	89.3664	14.6966	0.0313573
DDRLib4739	ANKRD32	23.9596	201.814	29.1132	0.118721
DDRLib4411	XRCC5	7.56619	119.36	18.5808	0.0633896
DDRLib0666	CDK7	31.9461	240.397	34.01	0.132889
DDRLib4286	USP7	2.24183	88.9641	14.6442	0.0251993
DDRLib0806	CHEK1	1.9616	81.8705	13.7166	0.0239598
DDRLib0480	CCNH	1.82149	81.8414	13.7127	0.0222563
DDRLib1207	ESCO1	1.68138	81.83	13.7113	0.0205472
DDRLib2372	NTHL1	65.0132	398.594	54.0149	0.163106
DDRLib2202	MTBP	3.50286	95.0054	15.431	0.0368702
DDRLib2617	PNKP	18.9155	175.577	25.775	0.107733
DDRLib4742	FAM178A	1.12092	81.2915	13.6406	0.0137889
DDRLib0206	BARD1	1.12092	81.1242	13.6187	0.0138173
DDRLib1581	HUS1	32.0862	242.446	34.2698	0.132344
DDRLib2520	PHB	22.6986	194.268	28.1539	0.116842
DDRLib0251	BLM	0.840688	72.8567	12.5307	0.0115389
DDRLib2276	NBN	1.68138	80.7853	13.5742	0.0208129
DDRLib1205	ESCO1	2.52206	87.7042	14.4797	0.0287565
DDRLib1434	GMNN	21.7178	189.098	27.4964	0.114849
DDRLib4747	FAM178A	22.6986	193.763	28.0896	0.117146
DDRLib1765	KMT2B	16.2533	164.168	24.3205	0.0990038
DDRLib5037	UFD1L	17.3742	168.957	24.9312	0.102832
DDRLib3143	RDM1	27.8828	217.362	31.088	0.128278
DDRLib3523	SETD2	62.9115	379.892	51.6534	0.165604
DDRLib2269	NAT10	2.80229	87.1115	14.4023	0.032169
DDRLib4727	AUNIP	3.36275	93.3334	15.2135	0.0360294
DDRLib1914	MAX	10.3685	132.478	20.2668	0.0782657
DDRLib4153	UBE2T	4.48367	99.1013	15.963	0.0452433
DDRLib4211	UIMC1	7.42607	116.158	18.1683	0.0639308
DDRLib1524	HDAC1	46.518	303.691	42.0237	0.153175
DDRLib1375	FANCL	13.5911	147.209	22.1539	0.0923255
DDRLib4856	MORF4L2	10.2284	131.789	20.1784	0.0776115
DDRLib2733	POLH	33.6275	243.341	34.3832	0.138191
DDRLib1287	FAM35A	74.2607	430.396	58.0294	0.172541
DDRLib0657	CDK6	6.86562	109.562	17.3172	0.062664
DDRLib3179	REV1	47.4988	306.306	42.3543	0.15507
DDRLib1371	FANCL	4.06332	98.0681	15.8289	0.0414337
DDRLib0291	BRCC3	51.1418	324.061	44.5993	0.157816
DDRLib4975	BOD1L1	11.0691	135.86	20.7006	0.0814738
DDRLib2976	RAD51AP1	73.1398	422.888	57.0818	0.172953
DDRLib0187	BABAM1	4.90401	97.7482	15.7873	0.0501698
DDRLib0807	CHEK1	4.62378	97.6858	15.7792	0.0473332
DDRLib0144	ATRIP	16.9539	160.329	23.8305	0.105744
DDRLib1341	FANCE	20.5968	179.613	26.289	0.114673
DDRLib4764	NDNL2	34.0478	245.077	34.6031	0.138927
DDRLib1288	FAM35A	10.0883	130.053	19.9556	0.0775702
DDRLib3616	SLX1A	1.40115	78.157	13.2291	0.0179273
DDRLib2208	MTBP	13.8713	145.174	21.8935	0.0955501
DDRLib0331	BUB1B	0.980802	70.2433	12.185	0.0139629
DDRLib1093	EME2	7.7063	113.941	17.8824	0.0676343
DDRLib3205	RFC3	1.26103	77.9953	13.2078	0.016168
DDRLib2538	PIAS1	23.9596	192.899	27.9798	0.124208
DDRLib3619	SLX1A	77.3433	437.244	58.8937	0.176888
DDRLib0648	CDK5RAP3	4.62378	96.8136	15.6659	0.0477597
DDRLib3460	SENP1	17.9347	163.934	24.2905	0.109402
DDRLib2847	PRMT1	12.6103	139.25	21.1351	0.0905586
DDRLib2987	RAD51B	30.8252	225.035	32.0617	0.13698
DDRLib3256	RIF1	7.98653	113.156	17.7812	0.0705796
DDRLib3833	SRCAP	1.26103	77.3988	13.1294	0.0162926
DDRLib0924	DDB1	1.68138	77.1694	13.0992	0.0217881
DDRLib4259	USP34	191.677	933.368	121.433	0.20536
DDRLib1695	KDM2A	2.94241	83.8721	13.9788	0.0350821
DDRLib2029	MDM2	0.700573	69.3319	12.0643	0.0101046
DDRLib1272	FAM175A	3.64298	90.0613	14.7873	0.04045
DDRLib1357	FANCG	36.71	251.17	35.3753	0.146156
DDRLib2084	MMS22L	1.26103	77.0199	13.0795	0.0163728
DDRLib4869	MRGBP	16.5335	157.956	23.5275	0.104672
DDRLib2075	MMS19	0.700573	69.0338	12.0247	0.0101483
DDRLib4374	XRCC1	21.2974	181.208	26.4922	0.11753
DDRLib0715	CETN2	16.3934	157.382	23.4542	0.104163
DDRLib0211	BCCIP	17.7946	161.923	24.0339	0.109895
DDRLib3562	SHFM1	6.16504	106.55	16.9279	0.0578605
DDRLib2416	PALB2	0.700573	68.7965	11.9933	0.0101833
DDRLib0818	CHEK2	1.68138	76.301	12.9849	0.0220361
DDRLib1990	MCM8	1.68138	76.2672	12.9804	0.0220458
DDRLib2100	MNAT1	0.840688	68.5445	11.9598	0.0122648
DDRLib2423	PARP1	11.4894	131.978	20.2026	0.0870553
DDRLib0302	BRE	8.96733	116.608	18.2262	0.0769017
DDRLib4915	WRAP53	0.980802	68.1372	11.9058	0.0143945
DDRLib4687	RTEL1	2.24183	82.4193	13.7885	0.0272004
DDRLib3453	SENP1	27.6026	207.105	29.7855	0.133278
DDRLib1373	FANCL	35.0286	243.305	34.3786	0.14397
DDRLib3625	SLX1B	1.40115	75.7015	12.9059	0.0185088
DDRLib3077	RANBP2	39.2321	261.068	36.6292	0.150275
DDRLib4253	USP34	4.7639	93.853	15.2811	0.0507592
DDRLib1122	ERCC2	1.26103	75.1633	12.835	0.0167772
DDRLib0794	CHD8	0.700573	67.5484	11.8276	0.0103714
DDRLib4914	WRAP53	2.66218	81.7455	13.7002	0.0325666
DDRLib3093	RBBP4	2.52206	81.6519	13.6879	0.030888
DDRLib1980	MCM7	19.7562	168.581	24.8833	0.117191
DDRLib1380	FANCL	19.3358	168.514	24.8748	0.114743
DDRLib0072	ARID1A	8.96733	115.02	18.0216	0.0779634
DDRLib3201	RFC3	4.90401	93.4175	15.2244	0.0524956
DDRLib3978	TONSL	1.9616	74.7762	12.784	0.026233
DDRLib3626	SLX1B	3.78309	87.317	14.4292	0.043326
DDRLib2991	RAD51C	0.560458	66.9962	11.7542	0.00836552
DDRLib5105	NonTargeting_Human_0065	4.20344	93.0498	15.1766	0.0451741
DDRLib3197	RFC2	1.26103	74.5164	12.7497	0.0169229
DDRLib1361	FANCI	16.3934	153.665	22.9794	0.106682
DDRLib1323	FANCC	2.10172	81.0859	13.6137	0.0259197
DDRLib1463	GTF2H2	1.54126	74.4733	12.744	0.0206955
DDRLib2189	MTA2	27.8828	204.3	29.4291	0.13648
DDRLib0438	CCND1	6.30516	103.958	16.5924	0.0606509
DDRLib4762	NDNL2	0.980802	66.8659	11.7369	0.0146682
DDRLib2722	POLG	11.4894	129.385	19.8698	0.0888
DDRLib1242	EXO1	29.0037	212.794	30.508	0.1363
DDRLib4143	UBE2N	13.451	138.918	21.0926	0.0968267
DDRLib2990	RAD51B	23.1189	185.534	27.0428	0.124607
DDRLib4160	UBE2T	1.40115	74.115	12.6968	0.018905
DDRLib3644	SLX4IP	29.284	212.46	30.4656	0.137833
DDRLib2515	PHB	5.32435	97.9328	15.8113	0.0543674
DDRLib2229	MUS81	13.5911	138.027	20.9783	0.0984674
DDRLib3059	RAD9A	24.5201	188.97	27.48	0.129757
DDRLib4328	WRN	107.468	546.699	72.7013	0.196576
DDRLib3245	RHNO1	2.38195	79.9706	13.4673	0.0297853
DDRLib4020	TOPBP1	5.46447	97.231	15.7202	0.0562009
DDRLib4334	WRNIP1	14.9923	142.133	21.5043	0.105481
DDRLib4641	UHRF1	53.2435	315.299	43.4915	0.168867
DDRLib4586	FANCF	81.5467	434.978	58.6078	0.187473
DDRLib2443	PARP3	10.9289	122.77	19.0197	0.0890194
DDRLib4150	UBE2N	1.68138	73.2367	12.5808	0.0229581
DDRLib2019	MDC1	9.10745	117.145	18.2955	0.0777449
DDRLib4961	ATAD5	3.36275	85.2622	14.1606	0.0394401
DDRLib2218	MUM1	1.9616	72.7465	12.5161	0.0269649
DDRLib1241	EXO1	2.38195	79.2333	13.3705	0.0300625
DDRLib3958	TIPIN	0.420344	65.2303	11.5193	0.006444
DDRLib3204	RFC3	0.980802	65.2213	11.5181	0.0150381
DDRLib2306	NEIL2	10.9289	121.753	18.8888	0.0897629
DDRLib2364	NSMCE2	8.54699	111.754	17.6003	0.0764801
DDRLib2072	MMS19	2.38195	78.9373	13.3316	0.0301752
DDRLib3284	RMI2	0.700573	65.0137	11.4904	0.0107758
DDRLib0645	CDK5RAP3	89.253	464.912	62.3851	0.191978
DDRLib0414	CCNA2	18.2149	159.027	23.6642	0.11454
DDRLib0479	CCNH	44.4163	272.877	38.1245	0.162771
DDRLib0488	CDC20	12.0499	130.64	20.0309	0.0922373
DDRLib0502	CDC25B	3.08252	84.4561	14.0552	0.0364985
DDRLib4930	PPP4C	1.12092	72.0174	12.4197	0.0155645
DDRLib2375	NTHL1	2.10172	78.4029	13.2614	0.0268066
DDRLib0930	DDB1	0.700573	64.565	11.4306	0.0108507
DDRLib3953	TIPIN	3.50286	84.3395	14.0399	0.0415329
DDRLib4348	XAB2	57.8673	327.822	45.0747	0.176521
DDRLib1083	EME1	4.34355	89.9213	14.769	0.0483039
DDRLib4905	WDR48	42.735	263.666	36.9583	0.16208
DDRLib3262	RINT1	1.26103	71.7468	12.384	0.0175761
DDRLib0260	BLM	0.280229	64.3725	11.405	0.00435325
DDRLib4329	WRN	58.0074	331.328	45.5179	0.175076
DDRLib1731	KDM5B	24.9404	184.887	26.9605	0.134895
DDRLib0292	BRCC3	5.7447	95.142	15.4487	0.0603802
DDRLib3997	TOP3A	12.3301	129.944	19.9415	0.0948878
DDRLib2008	MCPH1	1.68138	71.4067	12.339	0.0235465
DDRLib0725	CHAF1A	54.0842	312.584	43.1483	0.173023
DDRLib1703	KDM3A	16.3934	147.871	22.2387	0.110863
DDRLib3884	SWSAP1	13.451	133.791	20.4352	0.100538
DDRLib0843	CLSPN	22.2782	174.567	25.6462	0.12762
DDRLib1564	HELQ	1.54126	70.9489	12.2784	0.0217235
DDRLib2743	POLI	27.7427	196.532	28.4418	0.141161
DDRLib2857	PRMT5	0.840688	63.5916	11.3008	0.0132201
DDRLib4800	TOP2A	5.46447	94.1985	15.326	0.0580102
DDRLib1084	EME1	6.02493	99.4259	16.0051	0.0605971
DDRLib1916	MAX	5.46447	94.1204	15.3159	0.0580583
DDRLib0153	ATRX	6.02493	99.2991	15.9886	0.0606745
DDRLib3106	RBBP7	17.2341	151.744	22.7339	0.113573
DDRLib4540	C1orf86	7.14584	104.314	16.6385	0.0685031
DDRLib0048	APEX2	72.9997	386.242	52.4553	0.189
DDRLib1825	LIG3	0.560458	63.352	11.2688	0.00884673
DDRLib2472	PARPBP	8.26676	109.207	17.2714	0.0756978
DDRLib3744	SMC5	18.6352	155.978	23.2749	0.119473
DDRLib2225	MUS81	7.84642	104.121	16.6135	0.0753588
DDRLib0805	CHEK1	10.7888	118.846	18.5146	0.0907799
DDRLib2764	POLL	85.1897	439.453	59.1725	0.193854
DDRLib3221	RFC5	0.980802	63.2078	11.2496	0.0155171
DDRLib1023	E2F3	4.7639	88.3174	14.5598	0.0539406
DDRLib4319	WEE1	6.30516	98.7229	15.9139	0.0638672
DDRLib0082	ARID1B	20.0364	164.4	24.35	0.121876
DDRLib3357	RNF8	0.840688	63.0088	11.223	0.0133424
DDRLib1717	KDM3B	2.80229	76.6153	13.0263	0.0365761
DDRLib4419	XRCC5	0.840688	62.9855	11.2199	0.0133473
DDRLib4547	C17orf70	1.26103	70.2446	12.1852	0.017952
DDRLib0131	ATR	6.02493	98.5347	15.8894	0.0611452
DDRLib1568	HELQ	2.24183	76.5003	13.0111	0.0293049
DDRLib1598	HUS1B	35.1688	229.148	32.5835	0.153476
DDRLib1793	KRAS	5.60458	93.2758	15.206	0.0600862
DDRLib4577	C19orf40	86.0304	441.211	59.3944	0.194987
DDRLib1628	INTS3	24.0997	181.331	26.5078	0.132905
DDRLib3848	SSBP1	1.40115	69.9227	12.1426	0.0200385
DDRLib1459	GTF2H1	57.8673	320.93	44.2035	0.180311
DDRLib4026	TOPORS	8.82722	108.192	17.1402	0.0815884
DDRLib1089	EME1	12.0499	127.168	19.585	0.0947557
DDRLib0992	DUT	15.8329	140.879	21.3437	0.112387
DDRLib3448	SAMHD1	4.62378	87.3371	14.4318	0.0529418
DDRLib4217	UIMC1	7.56619	102.735	16.4341	0.0736473
DDRLib4643	UHRF1	6.58539	97.6816	15.7787	0.0674168
DDRLib4725	AUNIP	48.9	281.674	39.2381	0.173605
DDRLib4406	XRCC4	8.26676	107.402	17.0381	0.0769699
DDRLib1240	ETAA1	46.518	273.037	38.1448	0.170373
DDRLib0042	APEX2	12.3301	126.255	19.4677	0.0976604
DDRLib0162	AURKA	4.90401	86.8093	14.3629	0.0564918
DDRLib0312	BRIP1	9.52779	112.035	17.6365	0.085043
DDRLib3049	RAD54L2	74.1206	388.15	52.6962	0.190959
DDRLib5959	NonTargeting_Human_0919	35.7292	226.526	32.2509	0.157726
DDRLib0757	CHD4	9.24756	111.926	17.6224	0.0826224
DDRLib2713	POLE4	86.3106	436.299	58.7745	0.197824
DDRLib1028	E2F3	1.26103	68.8687	12.0028	0.0183107
DDRLib0026	ALKBH3	21.8579	165.992	24.5531	0.13168
DDRLib0412	CCNA2	1.40115	68.8349	11.9983	0.0203552
DDRLib0734	CHD2	13.3109	130.058	19.9562	0.102346
DDRLib3530	SETD2	119.097	568.796	75.4877	0.209385
DDRLib4304	VCP	10.2284	116.091	18.1597	0.0881061
DDRLib3329	RNF168	8.12665	106.499	16.9212	0.0763074
DDRLib3871	STRA13	0.700573	61.4573	11.0155	0.0113993
DDRLib2980	RAD51AP1	25.2206	182.706	26.6828	0.138039
DDRLib4702	PIAS3	58.0074	320.035	44.0904	0.181253
DDRLib0856	CTCF	100.042	490.707	65.6393	0.203873
DDRLib2382	NUB1	37.8309	233.151	33.0912	0.16226
DDRLib0309	BRE	5.46447	91.1321	14.9268	0.0599621
DDRLib1126	ERCC2	0.840688	61.2068	10.982	0.0137352
DDRLib1176	ERCC6L	6.30516	96.1755	15.583	0.0655589
DDRLib2931	RAD23A	9.80802	110.71	17.4655	0.0885917
DDRLib2740	POLH	2.52206	74.4064	12.7352	0.0338958
DDRLib3872	STRA13	17.5143	146.966	22.1229	0.119173
DDRLib4646	UHRF1	0.840688	60.9547	10.9483	0.013792
DDRLib0408	CCNA1	33.9077	215.419	30.8412	0.157404
DDRLib4585	FANCF	56.4662	310.224	42.8498	0.182018
DDRLib3268	RINT1	15.6928	137.791	20.9481	0.113889
DDRLib2645	POLD1	0.840688	60.7953	10.9269	0.0138282
DDRLib2511	PHB	0.840688	60.7757	10.9243	0.0138326
DDRLib1168	ERCC6	32.0862	210.831	30.2587	0.152189
DDRLib3612	SLX1A	2.80229	74.0716	12.691	0.0378322
DDRLib1331	FANCD2	1.68138	67.8631	11.8694	0.024776
DDRLib0258	BLM	1.12092	67.8403	11.8664	0.0165229
DDRLib0364	C20ORF196	2.10172	74.0261	12.685	0.0283916
DDRLib2561	PIF1	23.8195	172.497	25.3825	0.138086
DDRLib0673	CDKN1A	2.80229	73.9734	12.6781	0.0378824
DDRLib1018	E2F2	148.241	679.42	89.4334	0.218188
DDRLib4954	FAM175B	2.94241	73.9497	12.675	0.0397893
DDRLib0304	BRE	4.90401	84.9759	14.1232	0.0577106
DDRLib1474	GTF2H3	6.30516	95.2705	15.4654	0.0661816
DDRLib4154	UBE2T	0.700573	60.5265	10.8909	0.0115747
DDRLib4745	FAM178A	16.8138	141.728	21.4524	0.118634
DDRLib0881	DAXX	1.26103	67.5858	11.8326	0.0186582
DDRLib0760	CHD4	0.420344	60.4927	10.8864	0.00694867
DDRLib0100	ASH1L	3.78309	79.3955	13.3918	0.0476487
DDRLib1226	ESPL1	6.44527	95.0768	15.4402	0.0677902
DDRLib1424	GEN1	45.3971	263.479	36.9346	0.172299
DDRLib4602	MSH5	26.902	184.494	26.9105	0.145815
DDRLib4491	PRKDC	89.6733	440.867	59.3509	0.203402
DDRLib4882	TTK	2.94241	73.4695	12.6116	0.0400494
DDRLib3058	RAD9A	1.12092	67.1966	11.7809	0.0166811
DDRLib3743	SMC5	0.980802	60.026	10.8238	0.0163396
DDRLib1719	KDM3B	1.68138	67.0576	11.7624	0.0250736
DDRLib1454	GTF2H1	2.10172	73.1432	12.5685	0.0287343
DDRLib1150	ERCC4	16.8138	140.62	21.3106	0.119569
DDRLib3767	SMCHD1	9.66791	108.923	17.2346	0.0887593
DDRLib3243	RHNO1	1.12092	66.9185	11.7439	0.0167505
DDRLib0424	CCNB1	27.1822	187.638	27.3106	0.144865
DDRLib0044	APEX2	15.2725	135.922	20.7086	0.112362
DDRLib1400	FBXO5	53.804	293.872	40.7816	0.183086
DDRLib0883	DAXX	43.7158	253.243	35.638	0.172624
DDRLib4015	TOPBP1	4.34355	83.8422	13.9748	0.0518063
DDRLib4343	XAB2	17.3742	144.175	21.7658	0.120507
DDRLib2820	PPP1R12A	13.0307	126.468	19.4951	0.103035
DDRLib0298	BRCC3	1.9616	66.3693	11.6709	0.0295559
DDRLib1758	KMT2A	28.0229	190.367	27.6577	0.147205
DDRLib2758	POLK	4.48367	83.3641	13.9122	0.0537842
DDRLib3254	RIF1	12.0499	121.521	18.859	0.0991584
DDRLib1146	ERCC4	6.30516	93.4034	15.2226	0.0675046
DDRLib5350	NonTargeting_Human_0310	11.3493	116.797	18.2507	0.0971708
DDRLib2259	NABP2	20.5968	156.194	23.3024	0.131867
DDRLib0918	DCLRE1C	21.2974	160.378	23.8368	0.132795
DDRLib3799	SMYD3	13.7312	125.618	19.3859	0.109309
DDRLib2537	PIAS1	48.7599	271	37.8869	0.179926
DDRLib4046	TP53BP1	17.9347	142.921	21.6051	0.125487
DDRLib0659	CDK6	45.257	258.566	36.3123	0.175031
DDRLib1219	ESCO2	11.6295	116.389	18.1981	0.099919
DDRLib4282	USP7	2.38195	71.7313	12.3819	0.0332065
DDRLib4791	TOP2A	2.94241	71.7082	12.3789	0.0410331
DDRLib5529	NonTargeting_Human_0489	12.7504	120.682	18.751	0.105653
DDRLib3091	RBBP4	13.7312	125.137	19.324	0.109729
DDRLib2941	RAD23B	9.80802	106.774	16.9568	0.091858
DDRLib0321	BUB1	165.615	728.917	95.6717	0.227208
DDRLib1767	KMT2B	109.99	510.196	68.0976	0.215584
DDRLib0184	BABAM1	21.5776	159.088	23.6721	0.135633
DDRLib0756	CHD4	37.6908	224.979	32.0546	0.16753
DDRLib3217	RFC4	1.54126	65.2787	11.5257	0.0236105
DDRLib5003	KIAA0101	22.5585	163.054	24.1783	0.138349
DDRLib0300	BRCC3	39.6524	232.727	33.0374	0.170382
DDRLib3854	SSBP2	141.095	633.721	83.6732	0.222646
DDRLib2143	MSH3	96.8192	458.078	61.5227	0.21136
DDRLib3295	RNASEH1	30.1246	196.047	28.3802	0.15366
DDRLib3095	RBBP4	39.6524	232.322	32.986	0.170679
DDRLib4759	KDM8	8.96733	101.504	16.2745	0.0883448
DDRLib4553	RECQL4	6.7255	91.9328	15.0311	0.0731567
DDRLib3459	SENP1	26.4817	179.241	26.2417	0.147743
DDRLib1282	FAM35A	44.4163	251.755	35.4494	0.176427
DDRLib0984	DONSON	2.80229	70.7936	12.2579	0.039584
DDRLib0160	ATRX	2.38195	70.7758	12.2555	0.0336548
DDRLib2965	RAD51	1.82149	64.6994	11.4485	0.0281531
DDRLib3092	RBBP4	53.3837	287.115	39.9266	0.185931
DDRLib0707	CDT1	8.82722	101.008	16.2102	0.0873914
DDRLib5254	NonTargeting_Human_0214	5.32435	86.4091	14.3106	0.061618
DDRLib1413	FIGNL1	75.9421	372.747	50.7511	0.203736
DDRLib4010	TOP3B	4.48367	81.2729	13.6382	0.055168
DDRLib1389	FANCM	1.12092	64.41	11.41	0.0174028
DDRLib0297	BRCC3	4.34355	81.1453	13.6215	0.0535281
DDRLib4044	TP53BP1	36.8501	218.393	31.2188	0.168733
DDRLib1574	HLTF	9.80802	105.176	16.7501	0.0932534
DDRLib3841	SSBP1	0.280229	57.3819	10.4684	0.00488358
DDRLib0656	CDK6	44.4163	249.954	35.2213	0.177698
DDRLib1349	FANCE	0.560458	57.3389	10.4626	0.00977448
DDRLib4587	FANCF	1.68138	64.177	11.3789	0.026199
DDRLib2646	POLD1	0.980802	57.2081	10.445	0.0171445
DDRLib4782	TNKS1BP1	3.78309	75.5521	12.8862	0.0500726
DDRLib0814	CHEK2	41.4739	237.162	33.5998	0.174876
DDRLib4996	C7ORF49	30.9653	193.106	28.0061	0.160354
DDRLib4231	USP1	16.3934	135.213	20.6176	0.121241
DDRLib4003	TOP3B	7.00573	95.1616	15.4513	0.0736193
DDRLib3745	SMC5	1.12092	63.6786	11.3124	0.0176027
DDRLib2417	PALB2	79.3049	384.19	52.1962	0.206421
DDRLib3021	RAD54B	11.7696	112.981	17.7585	0.104174
DDRLib4386	XRCC2	1.68138	63.4762	11.2854	0.0264883
DDRLib0886	DAXX	1.82149	63.4506	11.282	0.0287072
DDRLib4001	TOP3B	21.1573	155.385	23.1991	0.136161
DDRLib4726	AUNIP	20.1765	151.201	22.6645	0.133441
DDRLib3827	SPRTN	47.4988	259.294	36.4045	0.183185
DDRLib3099	RBBP4	1.12092	63.3621	11.2702	0.0176906
DDRLib4257	USP34	2.80229	69.2828	12.0577	0.0404472
DDRLib1397	FBXO5	1.54126	63.3479	11.2683	0.0243301
DDRLib3521	SETD2	86.8711	410.444	55.511	0.211651
DDRLib2761	POLL	5.46447	84.9448	14.1191	0.0643297
DDRLib4307	VCP	1.9616	63.2545	11.2558	0.0310113
DDRLib3322	RNF168	7.28596	94.458	15.3598	0.0771344
DDRLib0470	CCNE1	37.5507	219.509	31.3604	0.171067
DDRLib1971	MCM7	1.68138	63.1376	11.2402	0.0266303
DDRLib3233	RFWD3	14.4318	125.379	19.3552	0.115105
DDRLib4795	TOP2A	2.38195	68.9898	12.0189	0.0345261
DDRLib4922	PPP4C	1.40115	63.0443	11.2277	0.0222248
DDRLib3869	STK4	24.6602	166.712	24.6449	0.147921
DDRLib0478	CCNH	2.80229	68.7993	11.9936	0.0407314
DDRLib4097	TRIP13	39.3722	226.46	32.2424	0.17386
DDRLib3228	RFC5	18.4951	141.905	21.4752	0.130334
DDRLib2213	MUM1	24.5201	166.332	24.5965	0.147416
DDRLib5287	NonTargeting_Human_0247	143.898	624.639	82.5282	0.230369
DDRLib3220	RFC4	35.8693	210.228	30.1821	0.170621
DDRLib1774	KMT2C	57.8673	296.051	41.0572	0.195464
DDRLib0649	CDK5RAP3	37.8309	218.07	31.1777	0.173481
DDRLib0105	ATAD2	9.94814	102.558	16.4111	0.097
DDRLib3305	RNASEH2B	0.840688	55.7257	10.2451	0.0150862
DDRLib3950	TIMELESS	1.54126	62.4375	11.1466	0.0246849
DDRLib4474	ZSWIM7	1.26103	62.3588	11.1361	0.0202222
DDRLib0667	CDK7	5.04413	83.7559	13.9636	0.0602241
DDRLib4730	AUNIP	3.92321	73.5908	12.6276	0.0533111
DDRLib2895	RAD1	0.560458	55.5582	10.2225	0.0100878
DDRLib2832	PRIMPOL	39.092	224.789	32.0305	0.173905
DDRLib4769	NDNL2	1.40115	62.1321	11.1058	0.0225511
DDRLib0032	APEX1	2.66218	67.8878	11.8727	0.0392144
DDRLib0200	BAP1	3.08252	73.2618	12.5842	0.0420754
DDRLib3765	SMCHD1	22.4183	156.444	23.3345	0.143299
DDRLib3646	SLX4IP	63.1917	315.833	43.559	0.20008
DDRLib4254	USP34	5.32435	82.9622	13.8596	0.0641781
DDRLib2180	MTA1	4.62378	77.9982	13.2082	0.0592806
DDRLib2697	POLE2	0.840688	54.9147	10.1355	0.015309
DDRLib3620	SLX1A	20.0364	147.657	22.2112	0.135696
DDRLib4524	DNA2	13.1708	118.456	18.4643	0.111188
DDRLib2652	POLD2	22.9788	155.464	23.2092	0.147808
DDRLib0706	CDT1	6.86562	87.3363	14.4317	0.0786112
DDRLib2459	PARP4	20.1765	147.255	22.1599	0.137017
DDRLib0432	CCND1	3.22264	72.4861	12.4817	0.0444587
DDRLib3998	TOP3A	0.980802	54.564	10.088	0.0179753
DDRLib3394	RPA4	33.4874	198.28	28.664	0.168889
DDRLib2960	RAD50	25.9212	166.716	24.6454	0.155481
DDRLib4298	UVSSA	97.8	440.55	59.3109	0.221995
DDRLib5035	UFD1L	11.4894	109.029	17.2483	0.10538
DDRLib1438	GMNN	2.66218	66.6796	11.7121	0.0399249
DDRLib2674	POLD4	67.3951	327.6	45.0467	0.205724
DDRLib3411	RRM2	8.96733	95.8334	15.5386	0.0935721
DDRLib4519	FBXW7	1.68138	60.7362	10.919	0.0276833
DDRLib3493	SENP7	11.6295	108.761	17.2137	0.106927
DDRLib4645	UHRF1	0.280229	54.1026	10.0256	0.00517959
DDRLib3898	TDG	4.20344	76.8662	13.0593	0.0546851
DDRLib0214	BCCIP	0.560458	54.0552	10.0192	0.0103683
DDRLib3778	SMG1	47.7791	251.029	35.3575	0.190333
DDRLib3418	RRM2	14.2917	121.334	18.8349	0.117788
DDRLib3977	TONSL	1.12092	60.6201	10.9034	0.0184909
DDRLib3826	SPRTN	1.9616	60.613	10.9025	0.0323628
DDRLib0671	CDKN1A	31.3857	189.205	27.51	0.165882
DDRLib4758	KDM8	10.2284	104.196	16.6233	0.0981644
DDRLib0864	CUX1	109.57	482.68	64.6267	0.227003
DDRLib3161	RECQL5	27.8828	173.326	25.4881	0.160869
DDRLib2665	POLD3	0.980802	53.846	9.99081	0.018215
DDRLib3124	RBL1	1.9616	60.3775	10.8709	0.032489
DDRLib1696	KDM2A	125.122	541.55	72.052	0.231045
DDRLib3855	SSBP2	58.0074	291.338	40.461	0.199107
DDRLib1679	KAT7	7.84642	90.2592	14.8131	0.0869321
DDRLib1973	MCM7	0.560458	53.443	9.93619	0.010487
DDRLib0625	CDK3	11.0691	107.681	17.0741	0.102795
DDRLib0596	CDK1	7.56619	90.0992	14.7922	0.0839762
DDRLib0036	APEX1	1.68138	59.9193	10.8095	0.0280606
DDRLib3260	RIF1	66.8347	320.087	44.0969	0.208802
DDRLib0983	DONSON	8.68711	94.4614	15.3602	0.0919646
DDRLib2109	MPG	7.7063	89.8778	14.7633	0.085742
DDRLib4503	NHEJ1	2.52206	65.5012	11.5554	0.0385041
DDRLib1986	MCM8	4.90401	75.7712	12.9151	0.0647213
DDRLib4724	AUNIP	1.12092	59.7457	10.7862	0.0187615
DDRLib4416	XRCC5	8.68711	94.2642	15.3346	0.092157
DDRLib1238	ETAA1	12.7504	111.476	17.5644	0.114378
DDRLib1844	LRR1	0.840688	53.1671	9.89876	0.0158122
DDRLib0862	CUX1	3.22264	70.6599	12.2402	0.0456077
DDRLib2497	PCNA	1.54126	59.6305	10.7707	0.0258469
DDRLib1766	KMT2B	4.06332	75.4489	12.8726	0.0538553
DDRLib1393	FBXO5	1.68138	59.4393	10.7451	0.0282873
DDRLib2799	POLQ	13.0307	115.196	18.0442	0.113118
DDRLib4323	WRN	18.355	135.486	20.6526	0.135475
DDRLib5020	OARD1	46.2378	243.198	34.365	0.190124
DDRLib1960	MCM10	21.1573	146.887	22.1127	0.144038
DDRLib0820	CHEK2	131.988	555.215	73.7752	0.237724
DDRLib0209	BARD1	1.12092	59.0396	10.6914	0.0189858
DDRLib2495	PCNA	15.4126	122.657	19.005	0.125657
DDRLib1552	HELLS	24.3799	158.386	23.5825	0.153927
DDRLib4787	TNKS1BP1	12.19	110.273	17.409	0.110543
DDRLib4754	KDM8	319.742	1237.07	159.689	0.258468
DDRLib3927	TELO2	20.8771	142.558	21.5587	0.146446
DDRLib1198	ERCC8	17.7946	130.543	20.0184	0.136312
DDRLib1048	E2F5	26.4817	165.904	24.5418	0.159621
DDRLib0543	CDC6	31.5258	185.003	26.9752	0.170407
DDRLib3281	RMI2	1.12092	58.7355	10.6505	0.0190842
DDRLib1346	FANCE	105.366	458.453	61.5701	0.22983
DDRLib0822	CINP	0.280229	52.1462	9.76012	0.00537392
DDRLib1974	MCM7	39.092	214.805	30.7632	0.181989
DDRLib3261	RINT1	12.3301	109.665	17.3305	0.112434
DDRLib1777	KMT2C	6.30516	83.6666	13.9519	0.0753605
DDRLib0472	CCNH	0.560458	52.0211	9.74311	0.0107737
DDRLib2553	PIAS4	43.2954	229.314	32.6045	0.188804
DDRLib2937	RAD23A	24.8003	157.263	23.439	0.1577
DDRLib5251	NonTargeting_Human_0211	2.94241	64.0395	11.3606	0.0459467
DDRLib2669	POLD3	1.68138	58.3974	10.6051	0.0287919
DDRLib4198	UBR5	95.9785	420.204	56.743	0.228409
DDRLib3605	SLFN11	6.02493	83.4189	13.9194	0.0722249
DDRLib2249	MYC	1.12092	58.3075	10.593	0.0192242
DDRLib4233	USP1	97.8	426.975	57.5977	0.229053
DDRLib1053	E2F6	3.36275	69.0607	12.0283	0.0486927
DDRLib1727	KDM4B	18.0748	133.394	20.3843	0.135499
DDRLib1221	ESPL1	0.840688	51.7604	9.70765	0.0162419
DDRLib2644	POLD1	1.12092	58.1627	10.5735	0.0192721
DDRLib2349	NF1	22.6986	148.773	22.354	0.152572
DDRLib2182	MTA2	3.08252	68.8037	11.9942	0.0448017
DDRLib0345	BUB3	0.700573	51.5417	9.6779	0.0135924
DDRLib3252	RIF1	5.18424	78.3787	13.2582	0.0661435
DDRLib3255	RIF1	0.840688	51.5251	9.67564	0.0163161
DDRLib3502	SETD1A	1.68138	57.917	10.5405	0.0290308
DDRLib2702	POLE3	13.8713	112.699	17.7222	0.123083
DDRLib0703	CDT1	0.560458	51.4254	9.66206	0.0108985
DDRLib4578	C19orf40	75.802	344.701	47.208	0.219906
DDRLib1984	MCM8	19.3358	136.391	20.7687	0.141767
DDRLib2897	RAD1	1.9616	57.7282	10.515	0.03398
DDRLib1464	GTF2H2	11.4894	104.222	16.6266	0.11024
DDRLib0921	DDB1	0.560458	51.314	9.64689	0.0109221
DDRLib0289	BRCA2	2.24183	63.255	11.2559	0.0354412
DDRLib1273	FAM175A	48.4797	245.367	34.6399	0.19758
DDRLib0418	CCNA2	1.68138	57.5857	10.4959	0.0291978
DDRLib2015	MDC1	0.700573	51.0156	9.60626	0.0137325
DDRLib3930	TELO2	0.140115	51.0143	9.60607	0.00274658
DDRLib2870	PRPF19	10.0883	99.5589	16.0223	0.101329
DDRLib3755	SMC6	15.9731	119.931	18.6543	0.133185
DDRLib4125	UBE2A	85.61	378.758	51.5103	0.226028
DDRLib0384	CBX4	30.8252	177.521	26.0226	0.173642
DDRLib3615	SLX1A	33.4874	188.752	27.4523	0.177415
DDRLib1953	MCM10	9.66791	95.0768	15.4402	0.101685
DDRLib1131	ERCC3	0.280229	50.7976	9.57655	0.00551658
DDRLib1757	KMT2A	60.3894	287.637	39.9926	0.20995
DDRLib0811	CHEK2	12.6103	107.331	17.0288	0.11749
DDRLib0415	CCNA2	1.40115	57.0667	10.426	0.0245528
DDRLib4760	KDM8	85.4699	377.373	51.3353	0.226487
DDRLib2993	RAD51C	14.0115	115.283	18.0555	0.12154
DDRLib1962	MCM6	1.26103	56.9559	10.411	0.0221405
DDRLib4569	C11orf30	11.9097	102.985	16.4664	0.115646
DDRLib1426	GEN1	1.68138	56.8731	10.3999	0.0295636
DDRLib0114	ATM	10.2284	98.7469	15.917	0.103582
DDRLib5698	NonTargeting_Human_0658	1.26103	56.7831	10.3877	0.0222079
DDRLib4903	WDR48	71.0381	325.674	44.8032	0.218126
DDRLib1455	GTF2H1	1.54126	56.6453	10.3692	0.027209
DDRLib0902	DCLRE1B	10.9289	98.3629	15.8671	0.111108
DDRLib4680	SHLD3	10.6487	98.3592	15.8666	0.108264
DDRLib1554	HELLS	22.9788	145.737	21.9656	0.157673
DDRLib0190	BABAM1	26.4817	160.882	23.901	0.164603
DDRLib4574	C19orf40	0.840688	50.2109	9.49652	0.0167431
DDRLib4281	USP7	0.560458	50.1384	9.48662	0.0111782
DDRLib4672	SHLD3	7.28596	85.4356	14.1833	0.0852801
DDRLib0468	CCNE1	78.0438	349.516	47.8163	0.223291
DDRLib0938	DDB2	84.2089	370.589	50.4784	0.22723
DDRLib4492	PRKDC	0.700573	49.9891	9.46624	0.0140145
DDRLib1421	GEN1	3.08252	66.8693	11.7374	0.0460977
DDRLib1403	FEN1	0.700573	49.9586	9.46208	0.0140231
DDRLib3164	RECQL5	80.9862	356.006	48.6364	0.227485
DDRLib0198	BAP1	0.700573	49.9243	9.4574	0.0140327
DDRLib5319	NonTargeting_Human_0279	20.1765	137.38	20.8954	0.146866
DDRLib3617	SLX1A	50.7215	248.051	34.9801	0.20448
DDRLib4162	UBE2V2	1.82149	56.0678	10.2913	0.0324873
DDRLib1760	KMT2A	12.3301	105.714	16.8197	0.116636
DDRLib0165	AURKA	23.6794	148.361	22.3014	0.159606
DDRLib3347	RNF4	56.4662	269.096	37.6459	0.209836
DDRLib3488	SENP6	2.24183	61.3972	11.0075	0.0365136
DDRLib3011	RAD52	2.38195	61.3827	11.0056	0.0388049
DDRLib1972	MCM7	1.9616	55.798	10.2548	0.0351555
DDRLib1171	ERCC6L	0.700573	49.5026	9.39977	0.0141523
DDRLib3202	RFC3	0.420344	49.4702	9.39535	0.00849691
DDRLib4305	VCP	1.40115	55.7081	10.2427	0.0251516
DDRLib5081	NonTargeting_Human_0041	25.5009	155.271	23.1846	0.164234
DDRLib0121	ATMIN	10.6487	96.8748	15.6739	0.109922
DDRLib0134	ATR	2.24183	61.0213	10.9572	0.0367386
DDRLib1281	FAM35A	4.7639	70.8217	12.2616	0.0672661
DDRLib0435	CCND1	3.92321	65.9849	11.6197	0.0594562
DDRLib3510	SETD1A	82.8077	359.694	49.1022	0.230217
DDRLib1422	GEN1	7.14584	84.1387	14.0136	0.0849294
DDRLib5275	NonTargeting_Human_0235	2.94241	60.8776	10.9379	0.0483331
DDRLib1779	KMT2C	76.2223	338.015	46.363	0.2255
DDRLib3560	SETX	53.1034	255.91	35.9759	0.207508
DDRLib3276	RMI1	0.980802	48.9758	9.32772	0.0200263
DDRLib0780	CHD6	83.7885	361.801	49.3684	0.231588
DDRLib5270	NonTargeting_Human_0230	32.0862	179.865	26.3212	0.17839
DDRLib2752	POLK	98.5006	414.352	56.0043	0.237722
DDRLib0513	CDC25C	7.14584	83.5802	13.9405	0.0854969
DDRLib0661	CDK7	14.2917	111.922	17.622	0.127693
DDRLib0509	CDC25B	14.4318	111.871	17.6154	0.129004
DDRLib1225	ESPL1	1.12092	54.9188	10.136	0.0204104
DDRLib4405	XRCC4	8.12665	87.5786	14.4633	0.0927926
DDRLib0755	CHD4	25.0805	153.442	22.9509	0.163453
DDRLib2412	PALB2	3.50286	65.2358	11.52	0.0536955
DDRLib1565	HELQ	2.66218	60.1637	10.8422	0.0442489
DDRLib2013	MDC1	45.8175	225.773	32.1553	0.202936
DDRLib4676	SHLD3	33.3473	182.408	26.6449	0.182817
DDRLib4256	USP34	7.00573	83.1036	13.8781	0.0843011
DDRLib2933	RAD23A	6.58539	78.6762	13.2973	0.0837024
DDRLib2735	POLH	2.94241	59.9635	10.8154	0.04907
DDRLib0691	CDKN2A	45.8175	225	32.0572	0.203633
DDRLib3563	SHFM1	76.5026	334.27	45.8897	0.228865
DDRLib4414	XRCC5	12.3301	103.241	16.4996	0.11943
DDRLib1184	ERCC6L2	76.3625	334.048	45.8617	0.228597
DDRLib4215	UIMC1	18.6352	126.291	19.4723	0.147558
DDRLib2984	RAD51B	1.68138	54.3297	10.0563	0.0309477
DDRLib0653	CDK6	5.46447	73.9253	12.6717	0.0739188
DDRLib1959	MCM10	1.12092	54.2978	10.052	0.0206439
DDRLib4843	MORF4L1	83.5083	357.715	48.8523	0.233449
DDRLib0074	ARID1A	4.7639	69.2357	12.0515	0.068807
DDRLib2096	MNAT1	9.24756	90.7271	14.874	0.101927
DDRLib4352	XPA	38.8117	198.966	28.7512	0.195067
DDRLib4047	TP53BP1	52.9633	248.574	35.0463	0.213069
DDRLib3990	TOP1	0.560458	47.9331	9.18485	0.0116925
DDRLib3878	STRA13	21.8579	137.029	20.8505	0.159513
DDRLib1870	MAD2L1	0.420344	47.8584	9.1746	0.00878308
DDRLib1913	MAX	0.700573	47.8353	9.17144	0.0146455
DDRLib4992	C7ORF49	45.1169	223.357	31.8488	0.201995
DDRLib3033	RAD54L	77.6235	335.115	45.9966	0.231632
DDRLib2995	RAD51C	0.560458	47.7025	9.15321	0.011749
DDRLib2499	PCNA	1.12092	53.8099	9.98592	0.0208311
DDRLib4037	TP53	19.8963	129.006	19.8211	0.154227
DDRLib0739	CHD2	187.894	713.095	93.6777	0.26349
DDRLib3899	TDG	19.8963	128.854	19.8015	0.15441
DDRLib3328	RNF168	12.19	102.077	16.3488	0.11942
DDRLib4222	UNG	3.92321	63.9928	11.3543	0.061307
DDRLib3174	REV1	146.84	572.023	75.8946	0.256703
DDRLib1768	KMT2B	34.6083	183.421	26.7739	0.188682
DDRLib2519	PHB	0.700573	47.4748	9.12196	0.0147567
DDRLib0417	CCNA2	3.50286	63.8397	11.3339	0.0548697
DDRLib1092	EME2	18.0748	124.714	19.2697	0.144929
DDRLib1596	HUS1B	33.7676	179.477	26.2717	0.188145
DDRLib4197	UBR5	11.2092	97.7659	15.7896	0.114653
DDRLib0815	CHEK2	80.706	343.675	47.0783	0.234833
DDRLib2867	PRPF19	1.12092	53.414	9.93225	0.0209855
DDRLib4593	HIPK2	39.6524	200.451	28.94	0.197816
DDRLib2985	RAD51B	0.700573	47.2559	9.09188	0.0148251
DDRLib1823	LIG3	95.2779	394.749	53.5295	0.241363
DDRLib1095	EME2	2.10172	58.5809	10.6297	0.0358772
DDRLib2890	PTTG1	46.0977	224.661	32.0143	0.205187
DDRLib1118	ERCC1	34.0478	182.288	26.6296	0.186781
DDRLib2744	POLI	55.4854	256.032	35.9914	0.216712
DDRLib1407	FEN1	45.257	220.981	31.5473	0.2048
DDRLib2012	MDC1	22.6986	138.694	21.0638	0.163659
DDRLib1310	FANCA	3.92321	63.255	11.2559	0.0620221
DDRLib4885	TTK	22.5585	138.403	21.0265	0.162991
DDRLib1664	KAT5	29.1438	163.71	24.262	0.178021
DDRLib0859	CTCF	45.9576	220.166	31.4438	0.208741
DDRLib3971	TONSL	1.12092	52.7996	9.84888	0.0212297
DDRLib0169	AURKA	1.12092	52.7687	9.8447	0.0212421
DDRLib1919	MAX	1.12092	52.7659	9.8443	0.0212432
DDRLib1263	FAM111A	23.8195	141.669	21.4449	0.168135
DDRLib1636	INTS6	0.700573	46.6562	9.00942	0.0150157
DDRLib3576	SHPRH	13.5911	104.313	16.6384	0.130292
DDRLib3982	TOP1	27.3223	155.99	23.2764	0.175154
DDRLib3115	RBBP8	36.5699	187.985	27.3547	0.194536
DDRLib4249	USP28	10.3685	92.5862	15.1162	0.111987
DDRLib0809	CHEK1	7.98653	80.4159	13.5258	0.0993154
DDRLib1699	KDM2A	30.4049	166.606	24.6314	0.182496
DDRLib5121	NonTargeting_Human_0081	16.6736	115.607	18.0973	0.144226
DDRLib4527	DNA2	0.980802	46.5436	8.99393	0.0210727
DDRLib2219	MUM1	24.3799	144.94	21.8637	0.168207
DDRLib2775	POLM	14.9923	107.878	17.0996	0.138974
DDRLib4918	WRAP53	0.560458	46.4599	8.9824	0.0120633
DDRLib0544	CDC6	1.9616	52.459	9.80262	0.0373931
DDRLib0357	C1ORF112	19.616	126.421	19.489	0.155164
DDRLib1212	ESCO2	1.12092	52.3799	9.79188	0.0213998
DDRLib1369	FANCI	1.54126	52.3595	9.78911	0.0294361
DDRLib0732	CHD2	5.18424	71.5049	12.352	0.0725019
DDRLib0681	CDKN1B	3.08252	62.4587	11.1495	0.049353
DDRLib3327	RNF168	28.163	158.804	23.6358	0.177345
DDRLib0663	CDK7	13.3109	103.739	16.5641	0.128311
DDRLib3505	SETD1A	24.6602	144.398	21.7943	0.170779
DDRLib0631	CDK4	38.3914	193.986	28.118	0.197908
DDRLib4114	TTI2	14.0115	107.397	17.0373	0.130464
DDRLib0394	CBX8	1.82149	52.2316	9.77173	0.0348733
DDRLib3957	TIPIN	109.289	436.577	58.8096	0.250332
DDRLib0896	DCLRE1A	2.10172	57.4672	10.4799	0.0365725
DDRLib0106	ATAD2	16.5335	114.785	17.9913	0.144039
DDRLib0425	CCNB1	56.3261	255.92	35.9771	0.220093
DDRLib0265	BRAT1	63.4719	279.906	39.0143	0.226761
DDRLib4753	KDM8	0.560458	46.1207	8.93569	0.012152
DDRLib0066	APTX	24.3799	143.997	21.743	0.169308
DDRLib3467	SENP2	130.166	506.704	67.6572	0.256889
DDRLib1513	H3F3A	0.840688	46.0694	8.92862	0.0182483
DDRLib0619	CDK2	5.88481	71.1341	12.3029	0.0827284
DDRLib1230	ESPL1	1.12092	52.0175	9.74262	0.0215489
DDRLib2864	PRPF19	1.12092	52.0069	9.74119	0.0215532
DDRLib5543	NonTargeting_Human_0503	41.8943	203.425	29.3179	0.205944
DDRLib0392	CBX8	4.48367	66.507	11.6892	0.0674165
DDRLib3766	SMCHD1	25.5009	147.018	22.1295	0.173454
DDRLib3643	SLX4IP	13.5911	102.951	16.4621	0.132015
DDRLib3525	SETD2	89.253	366.717	49.9894	0.243384
DDRLib1996	MCM9	91.3547	373.371	50.8299	0.244675
DDRLib3549	SETMAR	17.3742	117.762	18.375	0.147537
DDRLib4986	PGAP2	4.62378	66.2741	11.6582	0.0697675
DDRLib4946	CHD1L	0.700573	45.6693	8.87345	0.0153401
DDRLib0851	CTCF	3.92321	61.6725	11.0443	0.0636136
DDRLib2245	MYC	0.420344	45.6191	8.86653	0.0092142
DDRLib1536	HDAC2	46.3779	219.757	31.392	0.211041
DDRLib3007	RAD51D	49.0401	230.044	32.6972	0.213177
DDRLib4048	TP53BP1	31.9461	167.586	24.7564	0.190625
DDRLib0885	DAXX	0.700573	45.475	8.84664	0.0154057
DDRLib0028	ALKBH3	62.4911	273.821	38.2441	0.228219
DDRLib2419	PALB2	1.68138	51.4064	9.65948	0.0327075
DDRLib4463	ZRANB3	13.0307	102.249	16.3711	0.12744
DDRLib2350	NF1	12.19	98.4345	15.8764	0.123838
DDRLib0515	CDC25C	5.60458	70.3229	12.1955	0.0796979
DDRLib4077	TRIM27	9.80802	86.7576	14.3561	0.113051
DDRLib4200	UBR5	4.20344	65.902	11.6087	0.0637832
DDRLib4636	TREX1	49.0401	229.242	32.5954	0.213923
DDRLib1859	MAD1L1	3.36275	61.2784	10.9916	0.0548766
DDRLib0867	CUX1	52.1226	239.199	33.858	0.217905
DDRLib1123	ERCC2	1.12092	51.1462	9.62405	0.0219159
DDRLib3402	RRM1	1.40115	51.1046	9.61837	0.0274172
DDRLib4421	XRCC6	36.5699	183.765	26.8177	0.199004
DDRLib1738	KDM5B	21.1573	130.91	20.0656	0.161617
DDRLib4884	TTK	1.82149	50.9837	9.60191	0.0357269
DDRLib0252	BLM	43.0152	207.55	29.842	0.207252
DDRLib2540	PIAS1	1.12092	50.9431	9.59638	0.0220033
DDRLib2474	PARPBP	2.10172	56.0794	10.2928	0.0374776
DDRLib4977	BOD1L1	18.4951	119.828	18.6411	0.154347
DDRLib4689	RTEL1	74.8212	312.003	43.0748	0.239809
DDRLib0606	CDK12	0.420344	44.9108	8.76871	0.00935953
DDRLib0501	CDC25B	42.5948	203.797	29.3651	0.209007
DDRLib1073	EEPD1	0.420344	44.8207	8.75626	0.00937834
DDRLib1147	ERCC4	1.82149	50.6792	9.56041	0.0359415
DDRLib2232	MUTYH	67.9556	287.811	40.0147	0.236112
DDRLib2387	NUB1	148.521	556.804	73.9756	0.266739
DDRLib0142	ATRIP	0.980802	44.7125	8.7413	0.0219357
DDRLib4514	FBXW7	14.1516	104.727	16.6919	0.135129
DDRLib2508	PER1	16.2533	111.969	17.628	0.145158
DDRLib0296	BRCC3	26.0613	147.656	22.2112	0.1765
DDRLib2347	NF1	6.16504	73.4229	12.6054	0.0839662
DDRLib2452	PARP4	6.86562	73.3506	12.5959	0.0935999
DDRLib0763	CHD5	5.04413	69.1148	12.0355	0.0729818
DDRLib4538	C1orf86	102.284	403.017	54.5734	0.253795
DDRLib3171	REV1	39.9327	192.214	27.8927	0.207751
DDRLib4772	C9orf142	10.5086	89.1704	14.6711	0.117848
DDRLib0195	BAP1	0.700573	44.4257	8.70162	0.0157695
DDRLib4648	UHRF1	0.700573	44.4235	8.70132	0.0157703
DDRLib3920	TDP2	6.02493	73.1861	12.5742	0.0823234
DDRLib0665	CDK7	5.7447	68.9445	12.0129	0.0833235
DDRLib1134	ERCC3	0.700573	44.2594	8.67859	0.0158288
DDRLib4052	TRAF7	67.6754	285.566	39.7306	0.236987
DDRLib5448	NonTargeting_Human_0408	14.1516	103.846	16.578	0.136274
DDRLib0113	ATM	0.140115	44.2045	8.67099	0.00316969
DDRLib4109	TTI1	69.3567	291.303	40.4565	0.238091
DDRLib2659	POLD2	126.523	479.112	64.1766	0.264079
DDRLib0464	CCNE1	73.2799	304.543	42.1314	0.240622
DDRLib0078	ARID1A	1.9616	49.7532	9.43402	0.0394267
DDRLib1790	KMT2D	84.4891	340.141	46.6317	0.248394
DDRLib1892	MAPK14	37.9711	183.484	26.7819	0.206945
DDRLib5960	NonTargeting_Human_0920	44.9768	207.099	29.7847	0.217175
DDRLib0180	AURKB	42.3146	200.346	28.9266	0.211208
DDRLib3853	SSBP2	14.1516	103.064	16.4766	0.137309
DDRLib1517	H3F3A	0.280229	43.7346	8.60587	0.00640749
DDRLib3195	RFC2	52.543	233.446	33.1286	0.225076
DDRLib2831	PRIMPOL	47.9192	216.352	30.9596	0.221488
DDRLib3454	SENP1	138.854	514.923	68.6939	0.269659
DDRLib0530	CDC45	0.980802	43.5125	8.57507	0.0225407
DDRLib2763	POLL	36.2897	179.033	26.2152	0.202698
DDRLib4324	WRN	19.3358	120.335	18.7063	0.160683
DDRLib0777	CHD6	8.40688	79.7251	13.4351	0.105448
DDRLib4035	TP53	26.3415	144.538	21.8122	0.182246
DDRLib3721	SMARCAL1	8.40688	79.5613	13.4136	0.105665
DDRLib1897	MAPK14	91.4948	359.949	49.1344	0.254188
DDRLib1329	FANCC	18.355	116.375	18.1962	0.157723
DDRLib0988	DONSON	24.5201	137.246	20.8782	0.178658
DDRLib3133	RBL2	1.9616	48.918	9.31982	0.0400998
DDRLib4053	TRAF7	11.0691	90.7794	14.8809	0.121933
DDRLib3994	TOP3A	0.280229	43.0553	8.51158	0.00650859
DDRLib1170	ERCC6	36.9903	177.884	26.0689	0.207945
DDRLib3932	TICRR	34.6083	171.129	25.2081	0.202235
DDRLib3379	RPA2	30.6851	157.324	23.4468	0.195044
DDRLib0906	DCLRE1B	10.3685	86.7304	14.3525	0.119548
DDRLib4031	TP53	67.3951	280.059	39.0336	0.240646
DDRLib4890	TTK	0.420344	42.909	8.49124	0.00979618
DDRLib1306	FANCA	0.560458	42.8997	8.48995	0.0130644
DDRLib1220	ESCO2	61.7905	260.033	36.4981	0.237626
DDRLib3555	SETX	43.5756	200.579	28.9562	0.21725
DDRLib1824	LIG3	0.700573	42.7907	8.4748	0.0163721
DDRLib0090	ARID1B	4.06332	62.3981	11.1414	0.0651194
DDRLib3283	RMI2	13.7312	97.3057	15.7299	0.141114
DDRLib0495	CDC25A	4.20344	62.3699	11.1376	0.0673953
DDRLib4494	PRKDC	22.1381	128.932	19.8116	0.171703
DDRLib5093	NonTargeting_Human_0053	12.6103	93.4631	15.2303	0.134923
DDRLib2992	RAD51C	0.840688	42.4682	8.42993	0.0197957
DDRLib6009	NonTargeting_Human_0969	23.8195	132.289	20.2425	0.180056
DDRLib3753	SMC6	0.420344	42.4455	8.42677	0.00990315
DDRLib3350	RNF4	102.564	391.206	53.0822	0.262173
DDRLib1763	KMT2B	63.4719	264.896	37.114	0.239611
DDRLib1994	MCM9	31.806	159.28	23.6965	0.199687
DDRLib0908	DCLRE1B	1.12092	48.1057	9.20853	0.0233011
DDRLib2672	POLD4	4.20344	62.0522	11.0951	0.0677403
DDRLib1467	GTF2H2	16.5335	107.612	17.0652	0.15364
DDRLib0560	CDC7	17.7946	111.151	17.5225	0.160093
DDRLib0687	CDKN1B	41.4739	192.36	27.9112	0.215606
DDRLib4969	ATAD5	113.773	425.24	57.3787	0.26755
DDRLib5256	NonTargeting_Human_0216	60.6696	254.283	35.7698	0.238591
DDRLib3483	SENP6	21.8579	124.775	19.2775	0.175178
DDRLib1334	FANCD2	8.82722	77.9263	13.1988	0.113276
DDRLib3138	RBL2	51.2819	224.796	32.0314	0.228126
DDRLib0207	BARD1	73.8404	296.14	41.0684	0.249343
DDRLib1638	INTS6	0.980802	42.0724	8.37481	0.0233123
DDRLib2703	POLE3	189.855	666.605	87.8182	0.284809
DDRLib1059	E2F6	7.14584	73.8816	12.666	0.0967202
DDRLib1385	FANCM	1.12092	47.7535	9.16021	0.023473
DDRLib2881	PTTG1	54.6447	234.029	33.2025	0.233496
DDRLib1557	HELLS	26.902	141.455	21.4176	0.19018
DDRLib0303	BRE	3.36275	57.2246	10.4472	0.0587641
DDRLib2727	POLG	8.40688	77.6386	13.1609	0.108282
DDRLib1847	LRR1	2.24183	52.6187	9.82432	0.0426053
DDRLib5558	NonTargeting_Human_0518	4.06332	61.4931	11.0203	0.0660777
DDRLib0704	CDT1	9.38768	81.2777	13.6388	0.115501
DDRLib1922	MBD2	7.42607	73.5691	12.6247	0.10094
DDRLib2374	NTHL1	3.50286	57.0058	10.4178	0.0614476
DDRLib3069	RAD9B	48.4797	213.694	30.6223	0.226864
DDRLib3688	SMAD4	153.145	549.545	73.0603	0.278676
DDRLib4239	USP1	13.7312	95.7094	15.5225	0.143468
DDRLib5205	NonTargeting_Human_0165	50.161	219.834	31.4017	0.228177
DDRLib0148	ATRIP	42.1745	193.694	28.0809	0.217738
DDRLib1284	FAM35A	0.700573	41.6336	8.31362	0.0168271
DDRLib4379	XRCC1	30.2648	154.016	23.0242	0.196504
DDRLib4158	UBE2T	8.40688	77.1249	13.0933	0.109003
DDRLib3173	REV1	21.4375	123.532	19.1176	0.173539
DDRLib2921	RAD21	8.54699	77.0693	13.086	0.1109
DDRLib2407	OGG1	2.52206	52.1951	9.76676	0.0483199
DDRLib4426	XRCC6	3.22264	56.7582	10.3844	0.0567783
DDRLib4315	WEE1	0.980802	41.5744	8.30536	0.0235915
DDRLib2122	MRE11A	0.420344	41.5661	8.30419	0.0101127
DDRLib0670	CDK7	2.52206	52.1343	9.75851	0.0483762
DDRLib0174	AURKB	1.26103	47.1959	9.08364	0.0267191
DDRLib0877	CXORF57	1.82149	47.1856	9.08222	0.0386027
DDRLib5736	NonTargeting_Human_0696	1.9616	47.1616	9.07893	0.0415932
DDRLib2559	PIAS4	271.682	919.537	119.691	0.295456
DDRLib2377	NTHL1	30.2648	153.476	22.9553	0.197195
DDRLib0937	DDB2	7.98653	72.9627	12.5447	0.10946
DDRLib0593	CDK1	0.840688	41.3994	8.28092	0.0203068
DDRLib3137	RBL2	88.1321	340.622	46.6925	0.258739
DDRLib4412	XRCC5	0.700573	41.3637	8.27593	0.0169369
DDRLib1672	KAT7	62.9115	257.392	36.1637	0.244418
DDRLib4472	ZSWIM7	72.2991	289.329	40.2068	0.249886
DDRLib3247	RHNO1	8.54699	76.6197	13.0268	0.111551
DDRLib1244	EXO1	1.12092	46.9026	9.04332	0.0238988
DDRLib3934	TICRR	109.57	406.341	54.993	0.269649
DDRLib1694	KDM2A	0.980802	41.195	8.25237	0.0238088
DDRLib0586	CDH4	14.4318	98.3529	15.8658	0.146735
DDRLib1966	MCM6	0.420344	41.1559	8.2469	0.0102135
DDRLib2424	PARP1	1.26103	46.7826	9.02682	0.0269551
DDRLib4034	TP53	16.2533	105.305	16.7668	0.154344
DDRLib4624	SMAD5	11.0691	87.5102	14.4544	0.126489
DDRLib2939	RAD23A	1.82149	46.7212	9.01837	0.0389863
DDRLib0591	CDK1	1.40115	46.6923	9.01439	0.0300081
DDRLib1014	E2F2	110.27	408.431	55.2569	0.269985
DDRLib0834	CLK2	45.5372	201.531	29.0772	0.225957
DDRLib3426	RRM2B	10.6487	83.7358	13.9609	0.12717
DDRLib0017	ALKBH2	5.46447	64.5247	11.4253	0.084688
DDRLib0651	CDK6	1.68138	46.6552	9.00929	0.0360383
DDRLib3810	SPIDR	10.6487	83.6743	13.9529	0.127264
DDRLib3908	TDP1	4.34355	60.3582	10.8683	0.0719629
DDRLib0310	BRE	250.105	847.594	110.626	0.295076
DDRLib1512	H3F3A	3.50286	56.0563	10.2897	0.0624884
DDRLib4436	ZMYM3	51.4221	220.713	31.5132	0.232982
DDRLib1547	HELB	7.28596	72.2276	12.4475	0.100875
DDRLib3781	SMUG1	5.88481	64.3216	11.3982	0.0914904
DDRLib1167	ERCC6	3.92321	55.8887	10.2671	0.0701968
DDRLib4625	SMAD5	7.00573	72.0199	12.4201	0.097275
DDRLib3846	SSBP1	50.7215	216.551	30.985	0.234224
DDRLib0151	ATRX	0.980802	40.6679	8.17865	0.0241174
DDRLib0043	APEX2	22.5585	124.863	19.2888	0.180666
DDRLib0010	ACVR1	4.62378	59.8792	10.8041	0.0772185
DDRLib3365	RPA1	1.54126	46.225	8.95005	0.0333426
DDRLib4007	TOP3B	36.1496	170.854	25.173	0.211582
DDRLib3724	SMARCAL1	17.6544	107.519	17.0531	0.164199
DDRLib2512	PHB	5.60458	63.7575	11.3229	0.0879048
DDRLib0855	CTCF	7.28596	71.5791	12.3618	0.101789
DDRLib3265	RINT1	0.280229	40.4382	8.14649	0.00692982
DDRLib4356	XPA	11.2092	86.3745	14.306	0.129774
DDRLib0621	CDK3	7.00573	71.4861	12.3495	0.0980012
DDRLib4449	ZNF146	18.7754	110.754	17.4711	0.169524
DDRLib3709	SMARCA4	39.7925	180.02	26.3408	0.221045
DDRLib5941	NonTargeting_Human_0901	27.7427	140.832	21.3377	0.196991
DDRLib4692	UBE2I	38.1112	176.607	25.9062	0.215796
DDRLib0612	CDK2	5.18424	63.4996	11.2885	0.0816421
DDRLib2301	NEIL2	10.9289	82.4775	13.7961	0.132508
DDRLib0582	CDH4	12.8905	89.6325	14.7313	0.143816
DDRLib2910	RAD17	0.700573	40.2269	8.11689	0.0174155
DDRLib3641	SLX4IP	32.9269	156.95	23.3991	0.209792
DDRLib3150	RDM1	71.0381	281.232	39.1821	0.252596
DDRLib0565	CDCA7L	40.4931	182.793	26.694	0.221524
DDRLib0860	CTCF	0.560458	40.2041	8.11369	0.0139403
DDRLib5008	KIAA0101	15.2725	100.119	16.0949	0.152544
DDRLib5279	NonTargeting_Human_0239	17.2341	106.971	16.9823	0.16111
DDRLib1582	HUS1	1.26103	45.7469	8.88416	0.0275654
DDRLib1915	MAX	38.8117	176.178	25.8515	0.220299
DDRLib3114	RBBP8	13.7312	93.0042	15.1706	0.147641
DDRLib4686	RTEL1	8.68711	74.9048	12.8009	0.115975
DDRLib1522	HDAC1	13.5911	92.9149	15.159	0.146275
DDRLib1276	FAM175A	0.700573	40.0731	8.09532	0.0174824
DDRLib2258	NABP2	11.0691	85.7335	14.2223	0.12911
DDRLib3758	SMC6	0.840688	40.0183	8.08763	0.0210076
DDRLib0599	CDK1	0.700573	39.9958	8.08447	0.0175162
DDRLib1433	GMNN	36.9903	169.204	24.9627	0.218613
DDRLib4191	UBR5	22.9788	123.397	19.1003	0.186219
DDRLib2997	RAD51C	0.560458	39.865	8.06613	0.0140589
DDRLib4471	ZSWIM7	6.02493	66.9098	11.7427	0.0900455
DDRLib6033	NonTargeting_Human_0993	28.7235	142.946	21.6084	0.200939
DDRLib0431	CCND1	3.22264	54.6607	10.1011	0.0589571
DDRLib0443	CCND2	160.571	555.588	73.8223	0.289011
DDRLib0861	CUX1	46.518	200.709	28.9727	0.231769
DDRLib3684	SMAD4	14.2917	95.9202	15.5499	0.148996
DDRLib1868	MAD2L1	14.8521	95.9139	15.5491	0.154849
DDRLib2183	MTA2	1.68138	45.3257	8.82603	0.0370954
DDRLib4166	UBE2V2	0.700573	39.7566	8.0509	0.0176216
DDRLib3225	RFC5	83.3682	316.641	43.6613	0.263289
DDRLib0620	CDK2	80.5659	307.091	42.4536	0.262352
DDRLib4865	MRGBP	6.30516	66.6747	11.7115	0.0945659
DDRLib0974	DNTT	1.26103	45.1637	8.80366	0.0279213
DDRLib3063	RAD9B	2.66218	49.959	9.46213	0.0532872
DDRLib3806	SPIDR	0.700573	39.5283	8.01884	0.0177233
DDRLib1239	ETAA1	3.50286	54.2854	10.0503	0.0645269
DDRLib0727	CHAF1A	1.26103	45.0028	8.78143	0.0280212
DDRLib0045	APEX2	0.840688	39.4793	8.01195	0.0212944
DDRLib1965	MCM6	0.700573	39.4229	8.00403	0.0177707
DDRLib0109	ATAD2	58.8481	237.129	33.5957	0.248169
DDRLib5778	NonTargeting_Human_0738	130.026	459.82	61.7426	0.282777
DDRLib2550	PIAS2	63.612	252.611	35.5579	0.251818
DDRLib1559	HELLS	5.32435	62.2789	11.1255	0.0854921
DDRLib5422	NonTargeting_Human_0382	19.7562	112.02	17.6346	0.176362
DDRLib0473	CCNH	0.840688	39.2823	7.98425	0.0214012
DDRLib2971	RAD51AP1	6.58539	66.0913	11.6339	0.0996408
DDRLib3310	RNASEH2B	72.8596	280.077	39.036	0.260141
DDRLib0758	CHD4	1.40115	44.6521	8.73295	0.0313791
DDRLib2542	PIAS2	3.92321	53.8087	9.98576	0.0729103
DDRLib1213	ESCO2	0.420344	39.1247	7.96209	0.0107437
DDRLib2267	NAT10	0.560458	39.1076	7.95968	0.0143312
DDRLib1337	FANCD2	2.24183	49.3689	9.3815	0.0454098
DDRLib3566	SHFM1	14.712	94.5483	15.3715	0.155603
DDRLib0798	CHD8	24.5201	127.892	19.678	0.191725
DDRLib0904	DCLRE1B	13.7312	91.0571	14.9171	0.150798
DDRLib3119	RBBP8	0.280229	39.0067	7.94548	0.00718413
DDRLib2087	MMS22L	4.62378	57.821	10.5275	0.0799671
DDRLib3430	RRM2B	14.8521	94.4307	15.3562	0.157281
DDRLib4327	WRN	1.26103	44.4502	8.70501	0.0283695
DDRLib3080	RANBP2	5.18424	61.7795	11.0587	0.0839152
DDRLib0098	ASH1L	10.3685	80.3751	13.5204	0.129001
DDRLib4796	TOP2A	34.188	159.792	23.762	0.213953
DDRLib5710	NonTargeting_Human_0670	0.560458	38.86	7.92482	0.0144225
DDRLib2918	RAD18	205.688	684.238	90.0407	0.300609
DDRLib0821	CINP	9.52779	76.6104	13.0256	0.124367
DDRLib3131	RBL2	16.9539	100.959	16.2038	0.167929
DDRLib3599	SIRT7	46.518	197.373	28.5487	0.235686
DDRLib0903	DCLRE1B	5.88481	61.562	11.0296	0.0955916
DDRLib0375	C5ORF45	32.2264	152.885	22.8798	0.210788
DDRLib1788	KMT2D	3.64298	53.2359	9.90809	0.0684309
DDRLib0996	DUT	0.280229	38.6578	7.89634	0.00724896
DDRLib4066	TREX2	61.5103	243.462	34.3985	0.252649
DDRLib3193	RFC2	0.420344	38.64	7.89383	0.0108785
DDRLib1867	MAD2L1	1.12092	44.0865	8.65465	0.0254254
DDRLib1232	ETAA1	5.32435	61.2381	10.9862	0.0869452
DDRLib3104	RBBP7	63.4719	249.034	35.1047	0.254872
DDRLib0147	ATRIP	0.560458	38.4986	7.87389	0.0145579
DDRLib1850	LRR1	3.08252	52.9912	9.87489	0.0581705
DDRLib0155	ATRX	60.3894	239.588	33.9074	0.252055
DDRLib3216	RFC4	94.5774	343.676	47.0784	0.275194
DDRLib3629	SLX1B	1.82149	43.8597	8.62321	0.04153
DDRLib5912	NonTargeting_Human_0872	44.5564	189.869	27.5944	0.23467
DDRLib1007	E2F1	92.3355	337.333	46.2768	0.273723
DDRLib0731	CHD2	5.7447	61.0218	10.9572	0.0941417
DDRLib0847	CLSPN	18.9155	106.785	16.9583	0.177135
DDRLib3598	SIRT7	167.297	564.477	74.9432	0.296375
DDRLib1416	FIGNL1	3.78309	52.829	9.85287	0.0716102
DDRLib2989	RAD51B	38.6716	170.796	25.1657	0.22642
DDRLib2928	RAD21	20.0364	113.134	17.7784	0.177103
DDRLib2934	RAD23A	30.9653	145.243	21.9024	0.213197
DDRLib5729	NonTargeting_Human_0689	76.9229	287.571	39.9844	0.267491
DDRLib3047	RAD54L2	15.6928	96.3956	15.6117	0.162796
DDRLib4018	TOPBP1	7.56619	68.2423	11.9197	0.110872
DDRLib3757	SMC6	0.840688	38.1053	7.81839	0.0220622
DDRLib0628	CDK3	47.9192	198.1	28.6411	0.241894
DDRLib1269	FAM111A	2.38195	48.199	9.22133	0.049419
DDRLib0817	CHEK2	0.980802	38.0754	7.81416	0.0257595
DDRLib2329	NEK11	1.40115	43.4805	8.57062	0.0322247
DDRLib1686	KAT8	0.280229	38.0623	7.81232	0.00736238
DDRLib3772	SMG1	0.420344	38.0616	7.81222	0.0110438
DDRLib0539	CDC5L	0.980802	38.0552	7.81132	0.0257731
DDRLib5927	NonTargeting_Human_0887	42.5948	182.393	26.643	0.233533
DDRLib5181	NonTargeting_Human_0141	92.896	335.099	45.9945	0.277219
DDRLib0943	DDX11	31.9461	147.77	22.2257	0.216188
DDRLib2624	POGZ	72.8596	274.277	38.3018	0.265642
DDRLib2316	NEIL3	5.88481	60.4471	10.8802	0.0973548
DDRLib2265	NAT10	0.560458	37.9528	7.79685	0.0147672
DDRLib3633	SLX4	0.420344	37.8967	7.78892	0.0110918
DDRLib1842	LRR1	2.24183	47.9442	9.18638	0.0467592
DDRLib5966	NonTargeting_Human_0926	3.50286	52.2737	9.77745	0.0670101
DDRLib1320	FANCB	40.6332	175.653	25.7846	0.231327
DDRLib4597	HIPK2	88.4123	322.267	44.3725	0.274345
DDRLib0216	BCCIP	20.3166	112.193	17.6569	0.181086
DDRLib4014	TOPBP1	0.700573	37.8112	7.77683	0.0185282
DDRLib1820	LIG1	1.12092	43.1899	8.53027	0.0259532
DDRLib2756	POLK	71.0381	270.266	37.794	0.262845
DDRLib0594	CDK1	0.700573	37.7415	7.76697	0.0185624
DDRLib1761	KMT2B	15.1324	95.4719	15.4916	0.158501
DDRLib4415	XRCC5	31.3857	146.962	22.1223	0.213564
DDRLib1382	FANCM	0.420344	37.6109	7.7485	0.0111761
DDRLib2698	POLE2	0.840688	37.554	7.74045	0.0223861
DDRLib4144	UBE2N	5.18424	59.902	10.8071	0.0865453
DDRLib3831	SRCAP	18.9155	105.096	16.7398	0.179982
DDRLib0369	C20ORF196	19.3358	108.356	17.1614	0.178447
DDRLib1166	ERCC6	13.0307	88.4478	14.5768	0.147326
DDRLib4301	VCP	0.560458	37.5317	7.73729	0.0149329
DDRLib3924	TELO2	114.614	398.658	54.023	0.287499
DDRLib0999	DUT	124.001	428.608	57.8038	0.289312
DDRLib0013	ALKBH2	29.0037	140.056	21.2383	0.207087
DDRLib2009	MCPH1	1.26103	42.7514	8.46933	0.0294969
DDRLib4349	XAB2	0.840688	37.3893	7.71713	0.0224847
DDRLib5988	NonTargeting_Human_0948	26.7619	130.481	20.0104	0.205103
DDRLib2544	PIAS2	26.4817	130.349	19.9936	0.203159
DDRLib0939	DDB2	8.54699	70.7048	12.2461	0.120883
DDRLib2477	PARPBP	22.6986	117.555	18.3483	0.193089
DDRLib4439	ZMYM3	8.54699	70.6484	12.2386	0.120979
DDRLib0507	CDC25B	1.26103	42.6068	8.44921	0.029597
DDRLib3168	RECQL5	128.905	438.643	59.0703	0.293873
DDRLib0448	CCND2	42.735	179.673	26.2967	0.237848
DDRLib3863	STK4	9.10745	74.0057	12.6824	0.123064
DDRLib1562	HELQ	0.840688	37.1326	7.68076	0.0226402
DDRLib0379	C5ORF45	50.5814	203.973	29.3876	0.24798
DDRLib4953	FAM175B	1.26103	42.4451	8.42672	0.0297097
DDRLib0888	DAXX	313.436	986.038	128.068	0.317875
DDRLib4488	ZUFSP	44.2762	185.479	27.0358	0.238713
DDRLib2338	NEK8	1.40115	42.3865	8.41855	0.0330564
DDRLib2233	MUTYH	3.50286	51.2088	9.63257	0.0684036
DDRLib3182	REV3L	0.420344	36.924	7.65118	0.011384
DDRLib3937	TICRR	4.90401	55.1591	10.1685	0.0889067
DDRLib1096	EME2	27.4625	132.417	20.259	0.207393
DDRLib0096	ASH1L	88.6925	316.955	43.701	0.279827
DDRLib1828	LIG3	123.161	420.893	56.83	0.292618
DDRLib4906	WDR48	33.3473	150.941	22.6312	0.220929
DDRLib5859	NonTargeting_Human_0819	54.5046	214.983	30.7859	0.25353
DDRLib5161	NonTargeting_Human_0121	24.9404	122.768	19.0194	0.20315
DDRLib3373	RPA2	14.0115	90.4471	14.8376	0.154913
DDRLib4290	USP7	0.700573	36.7494	7.62641	0.0190635
DDRLib3072	RANBP2	1.12092	42.0275	8.36855	0.026671
DDRLib0682	CDKN1B	51.4221	205.583	29.5921	0.250128
DDRLib0125	ATMIN	8.96733	69.7738	12.1228	0.12852
DDRLib1250	EXO1	9.38768	73.3003	12.5892	0.128072
DDRLib2272	NBN	2.80229	46.5963	9.00119	0.0601397
DDRLib5735	NonTargeting_Human_0695	29.0037	138.143	20.9932	0.209954
DDRLib5675	NonTargeting_Human_0635	15.5527	93.4829	15.2329	0.16637
DDRLib0318	BRIP1	0.980802	36.551	7.59823	0.0268338
DDRLib3532	SETD3	21.998	112.64	17.7145	0.195295
DDRLib1108	ENDOV	52.1226	207.865	29.8819	0.250753
DDRLib2822	PRDM9	41.0536	174.514	25.6395	0.235245
DDRLib2469	PARP9	0.700573	36.4594	7.58522	0.0192151
DDRLib0500	CDC25A	9.10745	72.9283	12.5401	0.124882
DDRLib3572	SHPRH	29.0037	137.578	20.9208	0.210816
DDRLib6011	NonTargeting_Human_0971	42.0344	177.398	26.0069	0.236949
DDRLib4347	XAB2	0	36.3662	7.57196	0.0267622
DDRLib2399	NUDT1	27.1822	131.141	20.0951	0.207276
DDRLib4219	UIMC1	2.94241	46.1874	8.94488	0.0637058
DDRLib3747	SMC5	9.66791	72.7381	12.515	0.132914
DDRLib1175	ERCC6L	0.560458	36.3199	7.56539	0.0154312
DDRLib0405	CCNA1	12.8905	82.9063	13.8523	0.155483
DDRLib3240	RFWD3	0.560458	36.2471	7.55503	0.0154622
DDRLib2640	POLB	8.96733	69.0904	12.0322	0.129791
DDRLib3301	RNASEH2B	0.280229	36.2084	7.54952	0.00773934
DDRLib0508	CDC25B	15.2725	92.6768	15.128	0.164793
DDRLib0219	BCCIP	1.12092	41.4396	8.28653	0.0270494
DDRLib1952	MCM10	1.26103	41.4345	8.28582	0.0304344
DDRLib4811	C4ORF27	123.441	416.342	56.2555	0.296489
DDRLib5222	NonTargeting_Human_0182	86.1705	307.509	42.5065	0.280221
DDRLib0482	CDC20	1.12092	41.3865	8.27913	0.0270841
DDRLib4420	XRCC5	4.62378	54.1495	10.0319	0.0853893
DDRLib3906	TDP1	28.163	133.583	20.4085	0.210828
DDRLib1505	H2AFX	65.7137	244.956	34.5878	0.268268
DDRLib1991	MCM9	0.840688	35.9953	7.51919	0.0233555
DDRLib5313	NonTargeting_Human_0273	12.19	82.4066	13.7868	0.147925
DDRLib4537	C1orf86	32.6467	145.615	21.95	0.224199
DDRLib5688	NonTargeting_Human_0648	100.602	347.719	47.5893	0.28932
DDRLib3447	SAMHD1	63.612	238.632	33.7861	0.26657
DDRLib3880	STRA13	0.700573	35.9511	7.51289	0.0194868
DDRLib4654	UHRF1BP1	22.9788	114.458	17.9491	0.200761
DDRLib4275	USP48	5.32435	57.6953	10.5106	0.0922841
DDRLib2791	POLQ	0.840688	35.8861	7.50364	0.0234265
DDRLib0038	APEX1	89.3931	314.995	43.4532	0.283792
DDRLib3145	RDM1	113.072	385.176	52.3207	0.29356
DDRLib4458	ZNF451	71.3183	261.787	36.7203	0.272429
DDRLib2270	NAT10	1.26103	41.0611	8.23366	0.0307111
DDRLib4344	XAB2	5.88481	57.5832	10.4955	0.102197
DDRLib5374	NonTargeting_Human_0334	17.7946	98.2926	15.858	0.181037
DDRLib2938	RAD23A	42.3146	175.211	25.7283	0.241506
DDRLib5283	NonTargeting_Human_0243	134.51	445.445	59.9286	0.301968
DDRLib3141	RDM1	108.729	369.542	50.3462	0.294226
DDRLib1336	FANCD2	9.24756	71.7203	12.3805	0.128939
DDRLib4826	FBXO18	259.212	807.717	105.602	0.320919
DDRLib0421	CCNB1	0.840688	35.6605	7.47148	0.0235748
DDRLib1137	ERCC3	0.280229	35.6409	7.46869	0.00786257
DDRLib2485	PAXIP1	23.9596	117.018	18.2792	0.204751
DDRLib1520	H3F3A	2.38195	45.3799	8.83352	0.052489
DDRLib1406	FEN1	0.280229	35.5995	7.46278	0.00787173
DDRLib5566	NonTargeting_Human_0526	6.86562	60.9935	10.9534	0.112563
DDRLib1932	MBD3	23.259	116.917	18.2661	0.198937
DDRLib5271	NonTargeting_Human_0231	18.355	101.178	16.2323	0.181413
DDRLib3913	TDP2	108.168	368.873	50.2617	0.293241
DDRLib5047	NonTargeting_Human_0007	36.2897	156.531	23.3455	0.231838
DDRLib2252	NABP2	12.3301	81.6141	13.6829	0.151078
DDRLib0608	CDK12	0.560458	35.5228	7.45185	0.0157774
DDRLib0354	C1ORF112	59.6888	225.031	32.0612	0.265247
DDRLib1933	MBD3	11.7696	78.2372	13.2396	0.150435
DDRLib0803	CHEK1	1.12092	40.6486	8.17595	0.0275758
DDRLib5669	NonTargeting_Human_0629	125.262	417.094	56.3504	0.300322
DDRLib0693	CDKN2A	45.5372	183.062	26.7281	0.248753
DDRLib3867	STK4	26.7619	125.62	19.3861	0.213038
DDRLib1437	GMNN	3.50286	49.1975	9.35806	0.0712001
DDRLib0735	CHD2	95.9785	329.492	45.2858	0.291293
DDRLib0993	DUT	0.560458	35.2772	7.41679	0.0158872
DDRLib5215	NonTargeting_Human_0175	20.5968	106.832	16.9643	0.192796
DDRLib0914	DCLRE1C	3.78309	49.1052	9.34543	0.0770406
DDRLib4193	UBR5	17.7946	97.3196	15.7317	0.182847
DDRLib1858	MAD1L1	41.7542	170.678	25.1507	0.244636
DDRLib3451	SENP1	45.257	182.518	26.6589	0.24796
DDRLib3750	SMC5	17.094	97.2661	15.7247	0.175744
DDRLib3427	RRM2B	21.8579	109.84	17.353	0.198998
DDRLib0402	CCNA1	7.28596	64.0165	11.3575	0.113814
DDRLib1022	E2F3	22.5585	112.91	17.7494	0.199792
DDRLib1693	KDM2A	110.691	371.969	50.6527	0.29758
DDRLib2736	POLH	153.986	496.123	66.3226	0.310378
DDRLib3490	SENP6	64.0324	238.185	33.7295	0.268835
DDRLib2704	POLE3	5.18424	56.6569	10.3707	0.0915024
DDRLib4100	TRIP13	0.980802	35.1079	7.39259	0.0279368
DDRLib5659	NonTargeting_Human_0619	101.303	345.671	47.3306	0.293061
DDRLib3985	TOP1	49.1802	193.857	28.1016	0.253693
DDRLib4513	FBXW7	0.280229	35.0576	7.3854	0.0079934
DDRLib0698	CDKN2A	8.26676	67.3059	11.7954	0.122824
DDRLib0242	BEX1	21.7178	109.482	17.3068	0.198369
DDRLib1634	INTS6	1.12092	40.1897	8.11167	0.0278906
DDRLib4496	PRKDC	63.7521	234.595	33.2743	0.271755
DDRLib1135	ERCC3	100.042	341.941	46.8592	0.29257
DDRLib0278	BRCA1	49.1802	193.465	28.0517	0.254208
DDRLib4862	MRGBP	0.700573	34.9286	7.36696	0.0200573
DDRLib1456	GTF2H1	0.700573	34.911	7.36443	0.0200674
DDRLib2296	NEIL1	77.4834	274.908	38.3817	0.281852
DDRLib0749	CHD3	5.32435	56.2876	10.3209	0.094592
DDRLib2464	PARP9	12.4702	80.4221	13.5266	0.155059
DDRLib4551	RECQL4	1.12092	39.9785	8.08205	0.028038
DDRLib4858	MORF4L2	8.12665	66.9387	11.7466	0.121404
DDRLib0326	BUB1	26.2014	124.277	19.2134	0.210831
DDRLib0076	ARID1A	114.474	381.203	51.819	0.300295
DDRLib0998	DUT	0.140115	34.7808	7.34581	0.0040285
DDRLib4378	XRCC1	47.0785	186.943	27.2221	0.251834
DDRLib3844	SSBP1	110.41	369.551	50.3474	0.298769
DDRLib5175	NonTargeting_Human_0135	55.9057	210.232	30.1826	0.265924
DDRLib3680	SMAD3	22.6986	111.664	17.5887	0.203275
DDRLib5794	NonTargeting_Human_0754	58.5679	218.578	31.2423	0.267949
DDRLib4850	MORF4L1	22.9788	111.609	17.5815	0.205887
DDRLib1477	GTF2H3	1.12092	39.7279	8.04687	0.0282149
DDRLib1498	GTF2H5	0.700573	34.5814	7.31725	0.0202587
DDRLib3792	SMYD3	36.2897	153.796	22.9961	0.23596
DDRLib3014	RAD52	67.9556	244.484	34.528	0.277955
DDRLib2492	PCNA	0.280229	34.5458	7.31216	0.00811181
DDRLib3015	RAD52	48.7599	188.886	27.4694	0.258144
DDRLib2220	MUM1	97.3796	330.278	45.3851	0.294842
DDRLib3650	SLX4IP	3.78309	48.0647	9.20291	0.0787084
DDRLib3083	RB1	7.00573	62.8436	11.2009	0.111479
DDRLib0929	DDB1	0.420344	34.3677	7.28663	0.0122308
DDRLib3959	TIPIN	2.38195	43.9049	8.62948	0.0542525
DDRLib4963	ATAD5	73.5602	260.779	36.5926	0.282079
DDRLib0823	CINP	1.12092	39.4422	8.00673	0.0284193
DDRLib3442	SAMHD1	1.40115	39.4312	8.00519	0.035534
DDRLib1772	KMT2C	36.9903	153.005	22.895	0.241759
DDRLib4297	UVSSA	51.7023	196.981	28.4988	0.262474
DDRLib2409	OGG1	0.840688	34.2282	7.26662	0.0245612
DDRLib4250	USP28	53.804	202.416	29.1896	0.26581
DDRLib0540	CDC5L	1.68138	39.2843	7.98454	0.0428002
DDRLib1668	KAT5	0.280229	34.1783	7.25944	0.00819905
DDRLib3687	SMAD4	9.66791	69.3519	12.0669	0.139404
DDRLib2123	MRE11A	0.980802	34.1143	7.25026	0.0287505
DDRLib1967	MCM6	0.560458	34.1122	7.24996	0.0164299
DDRLib4108	TTI1	0.420344	34.1002	7.24824	0.0123267
DDRLib1687	KAT8	0.280229	34.096	7.24764	0.00821883
DDRLib2663	POLD3	0.840688	34.0871	7.24635	0.0246629
DDRLib0208	BARD1	0.280229	34.0465	7.24052	0.00823079
DDRLib3242	RHNO1	28.163	128.493	19.7553	0.219179
DDRLib3708	SMARCA4	5.46447	55.2172	10.1764	0.0989632
DDRLib3401	RRM1	0.280229	34.0126	7.23566	0.00823898
DDRLib2680	POLD4	8.68711	65.6719	11.5781	0.13228
DDRLib4322	WRN	37.8309	154.937	23.1419	0.24417
DDRLib5032	UFD1L	0.280229	33.8669	7.21472	0.00827443
DDRLib2922	RAD21	17.2341	94.5713	15.3745	0.182234
DDRLib0047	APEX2	44.5564	175.054	25.7083	0.25453
DDRLib1142	ERCC4	2.24183	43.324	8.5489	0.0517458
DDRLib1809	L3MBTL2	28.7235	127.953	19.6859	0.224485
DDRLib4848	MORF4L1	54.7848	203.964	29.3863	0.268601
DDRLib1043	E2F5	61.6504	224.1	31.9431	0.275102
DDRLib4713	SENP3	99.3413	332.411	45.6548	0.298851
DDRLib0866	CUX1	130.447	420.208	56.7435	0.310434
DDRLib0075	ARID1A	5.88481	54.7812	10.1174	0.107424
DDRLib0101	ATAD2	11.9097	75.2262	12.8433	0.158319
DDRLib3690	SMAD4	12.0499	78.456	13.2684	0.153588
DDRLib2959	RAD50	187.894	579.645	76.8556	0.324153
DDRLib0420	CCNA2	43.4355	171.353	25.2366	0.253486
DDRLib1328	FANCC	19.3358	100.226	16.1088	0.192922
DDRLib2102	MPG	26.4817	121.38	18.8408	0.218171
DDRLib2309	NEIL2	21.2974	106.297	16.8952	0.200357
DDRLib3882	SWSAP1	83.088	285.674	39.7443	0.290849
DDRLib2491	PCNA	0.140115	33.5239	7.16539	0.00417954
DDRLib3659	SMAD1	21.8579	106.187	16.8809	0.205843
DDRLib4667	UNG2	33.2072	141.934	21.4788	0.233962
DDRLib3926	TELO2	0.700573	33.5015	7.16216	0.0209117
DDRLib4280	USP48	18.7754	96.9475	15.6833	0.193665
DDRLib0270	BRAT1	9.66791	68.2902	11.9261	0.141571
DDRLib4260	USP34	56.3261	208.223	29.9275	0.270508
DDRLib0104	ATAD2	19.0556	99.7955	16.053	0.190946
DDRLib0463	CCNE1	35.449	147.427	22.1819	0.240451
DDRLib5342	NonTargeting_Human_0302	38.8117	156.145	23.2962	0.248562
DDRLib2300	NEIL1	6.7255	57.8933	10.5373	0.116171
DDRLib3208	RFC3	15.1324	87.2837	14.4248	0.17337
DDRLib3002	RAD51D	60.6696	218.989	31.2945	0.277044
DDRLib3808	SPIDR	1.40115	38.2876	7.84413	0.0365953
DDRLib5845	NonTargeting_Human_0805	22.9788	108.543	17.1856	0.211701
DDRLib5686	NonTargeting_Human_0646	29.0037	129.257	19.8533	0.224388
DDRLib3726	SMARCAL1	268.039	800.449	104.686	0.334861
DDRLib1072	EEPD1	0.980802	33.1472	7.11111	0.0295893
DDRLib4499	PRKDC	4.34355	50.3703	9.51828	0.0862324
DDRLib4974	BOD1L1	29.8444	129.176	19.8429	0.231037
DDRLib0857	CTCF	72.9997	252.465	35.5394	0.289148
DDRLib2188	MTA2	0.980802	33.1066	7.10526	0.0296255
DDRLib1285	FAM35A	0.700573	33.1	7.1043	0.0211654
DDRLib2962	RAD51	17.5143	93.0588	15.1777	0.188207
DDRLib3041	RAD54L2	47.0785	181.125	26.4815	0.259923
DDRLib1476	GTF2H3	28.3031	126.029	19.4386	0.224577
DDRLib0015	ALKBH2	1.68138	38.0696	7.81335	0.0441658
DDRLib5186	NonTargeting_Human_0146	1.54126	38.069	7.81326	0.040486
DDRLib0754	CHD4	0.280229	32.9952	7.08917	0.00849304
DDRLib4516	FBXW7	0.140115	32.986	7.08786	0.00424769
DDRLib0065	APTX	51.0017	192.254	27.8978	0.265283
DDRLib2874	PTEN	82.8077	279.853	39.0076	0.295897
DDRLib0056	APLF	4.20344	50.0543	9.47515	0.0839775
DDRLib5405	NonTargeting_Human_0365	8.54699	64.0453	11.3613	0.133452
DDRLib3144	RDM1	22.8387	107.739	17.0816	0.211982
DDRLib3166	RECQL5	25.9212	116.641	18.2305	0.222231
DDRLib4333	WRNIP1	42.735	166.074	24.5636	0.257324
DDRLib1203	ESCO1	123.861	393.64	53.3895	0.314656
DDRLib0813	CHEK2	29.1438	128.269	19.7265	0.227208
DDRLib1700	KDM2A	143.898	448.997	60.3769	0.320487
DDRLib3128	RBL1	15.8329	86.2896	14.2949	0.183486
DDRLib2613	PNKP	27.1822	122.324	18.9622	0.222215
DDRLib1101	ENDOV	121.339	387.624	52.6299	0.313033
DDRLib3762	SMCHD1	5.32435	53.4835	9.94167	0.0995514
DDRLib1607	ID2	8.40688	63.7465	11.3215	0.13188
DDRLib3592	SIRT7	111.111	359.186	49.0381	0.309341
DDRLib2000	MCM9	0.560458	32.636	7.03728	0.017173
DDRLib2560	PIAS4	19.616	98.2343	15.8504	0.199686
DDRLib3403	RRM1	0.560458	32.628	7.03614	0.0171772
DDRLib5399	NonTargeting_Human_0359	34.8885	142.377	21.5356	0.245043
DDRLib1658	JMJD1C	1.26103	37.5813	7.74431	0.0335548
DDRLib2523	PHF11	26.4817	118.938	18.5264	0.222651
DDRLib1017	E2F2	7.84642	60.2154	10.8492	0.130306
DDRLib1139	ERCC3	159.871	491.415	65.7286	0.325328
DDRLib2114	MPLKIP	35.8693	144.981	21.8689	0.247407
DDRLib1090	EME1	7.7063	60.1282	10.8375	0.128165
DDRLib3018	RAD52	19.1957	97.976	15.8169	0.195922
DDRLib5223	NonTargeting_Human_0183	60.2493	215.924	30.9054	0.27903
DDRLib1398	FBXO5	2.10172	41.7726	8.33301	0.0503133
DDRLib5090	NonTargeting_Human_0050	3.92321	45.7332	8.88226	0.0857848
DDRLib1968	MCM6	0.840688	32.4654	7.01261	0.0258949
DDRLib3734	SMARCD2	39.9327	156.283	23.3138	0.255515
DDRLib3404	RRM1	0.420344	32.3811	7.00042	0.0129811
DDRLib0944	DDX11	27.6026	121.377	18.8404	0.227412
DDRLib2203	MTBP	20.3166	100.69	16.169	0.201774
DDRLib5842	NonTargeting_Human_0802	56.7464	204.119	29.4061	0.278007
DDRLib4483	ZUFSP	12.6103	76.1555	12.9657	0.165586
DDRLib3148	RDM1	5.04413	52.9548	9.86996	0.0952534
DDRLib2552	PIAS4	44.4163	169.973	25.0608	0.261313
DDRLib2753	POLK	78.3241	265.243	37.158	0.295291
DDRLib5321	NonTargeting_Human_0281	157.909	483.524	64.7332	0.32658
DDRLib5508	NonTargeting_Human_0468	188.594	568.531	75.4543	0.331722
DDRLib5092	NonTargeting_Human_0052	133.95	416.782	56.311	0.32139
DDRLib0721	CHAF1A	74.9613	253.61	35.6844	0.295577
DDRLib1635	INTS6	0.980802	32.1243	6.96321	0.0305315
DDRLib2336	NEK8	225.725	668.845	88.1006	0.337484
DDRLib0737	CHD2	43.1553	166.585	24.6287	0.259059
DDRLib4149	UBE2N	31.2456	132.247	20.2371	0.236267
DDRLib4640	TREX1	111.391	355.557	48.5797	0.313286
DDRLib0176	AURKB	0.700573	32.0748	6.95604	0.0218418
DDRLib4566	C11orf30	64.3126	225.325	32.0985	0.285421
DDRLib0453	CCND3	34.7484	140.616	21.31	0.247116
DDRLib4017	TOPBP1	13.451	78.6139	13.2891	0.171102
DDRLib3270	RINT1	34.7484	140.482	21.2928	0.247352
DDRLib1200	ERCC8	3.78309	45.0919	8.79375	0.0838973
DDRLib5053	NonTargeting_Human_0013	5.04413	52.4078	9.79567	0.0962476
DDRLib0342	BUB3	0.280229	31.9102	6.93217	0.00878179
DDRLib3991	TOP3A	0.280229	31.8967	6.93021	0.00878552
DDRLib2533	PIAS1	8.40688	62.5426	11.1607	0.134418
DDRLib0445	CCND2	6.44527	55.8129	10.2569	0.11548
DDRLib4375	XRCC1	3.36275	45	8.78104	0.0747278
DDRLib3169	RECQL5	6.7255	55.7769	10.252	0.120579
DDRLib5995	NonTargeting_Human_0955	13.3109	78.3795	13.2583	0.169826
DDRLib4016	TOPBP1	0.280229	31.7782	6.913	0.0088183
DDRLib3455	SENP1	1.40115	36.6682	7.61487	0.0382115
DDRLib3564	SHFM1	77.3433	260.001	36.4941	0.297473
DDRLib1343	FANCE	79.7252	265.471	37.1869	0.300316
DDRLib4270	USP44	1.12092	36.6494	7.6122	0.0305849
DDRLib0086	ARID1B	25.7811	113.937	17.8819	0.226275
DDRLib3768	SMCHD1	14.4318	81.226	13.6321	0.177675
DDRLib4749	FAM178A	17.6544	90.3095	14.8196	0.195488
DDRLib3376	RPA2	0.420344	31.6893	6.90009	0.0132645
DDRLib3874	STRA13	194.059	579.497	76.837	0.334875
DDRLib3595	SIRT7	139.414	429.563	57.9243	0.324549
DDRLib0915	DCLRE1C	206.109	612.025	80.9381	0.336765
DDRLib5547	NonTargeting_Human_0507	102.424	328.232	45.1265	0.312047
DDRLib4703	PIAS3	19.1957	96.1037	15.5737	0.199739
DDRLib5141	NonTargeting_Human_0101	8.12665	62.1164	11.1037	0.130829
DDRLib3331	RNF169	4.62378	48.391	9.24764	0.0955505
DDRLib2187	MTA2	42.0344	161.847	24.0243	0.259716
DDRLib5386	NonTargeting_Human_0346	4.7639	48.2223	9.22451	0.0987904
DDRLib0436	CCND1	4.06332	48.2113	9.22301	0.0842815
DDRLib4849	MORF4L1	39.2321	153.238	22.9248	0.256021
DDRLib4212	UIMC1	159.03	482.181	64.5638	0.329814
DDRLib3645	SLX4IP	36.8501	144.717	21.8351	0.254635
DDRLib5303	NonTargeting_Human_0263	12.8905	74.581	12.7582	0.17284
DDRLib0989	DONSON	0.560458	31.41	6.85948	0.0178433
DDRLib1805	L3MBTL2	3.50286	44.3829	8.69569	0.0789238
DDRLib4407	XRCC4	10.5086	68.1844	11.912	0.15412
DDRLib4669	UNG2	33.2072	135.959	20.7133	0.244243
DDRLib2721	POLG	269.721	778.94	101.976	0.346266
DDRLib4933	PPP5C	85.1897	279.917	39.0157	0.304339
DDRLib0459	CCND3	0.980802	31.3041	6.84408	0.0313314
DDRLib3623	SLX1B	146.28	445.624	59.9512	0.328258
DDRLib0717	CETN2	19.7562	95.4541	15.4893	0.20697
DDRLib0942	DDX11	11.9097	71.1732	12.3081	0.167335
DDRLib4498	PRKDC	33.4874	135.734	20.6844	0.246714
DDRLib4294	UVSSA	32.5066	132.818	20.3104	0.244745
DDRLib1998	MCM9	71.8788	240.99	34.0851	0.298265
DDRLib1196	ERCC8	16.3934	86.3532	14.3033	0.189841
DDRLib1008	E2F1	22.2782	103.993	16.5969	0.214229
DDRLib4469	ZRANB3	31.6659	129.81	19.9243	0.243941
DDRLib1571	HLTF	11.6295	71.009	12.2864	0.163775
DDRLib0111	ATM	4.62378	47.8328	9.17109	0.0966656
DDRLib4500	PRKDC	10.9289	67.8564	11.8685	0.16106
DDRLib0600	CDK1	16.6736	86.2366	14.288	0.193347
DDRLib2337	NEK8	48.6198	177.043	25.9617	0.274621
DDRLib1632	INTS6	9.52779	64.4987	11.4218	0.147721
DDRLib1429	GEN1	4.06332	47.6591	9.14726	0.0852581
DDRLib4746	FAM178A	12.4702	73.864	12.6636	0.168827
DDRLib5497	NonTargeting_Human_0457	0.560458	31.0096	6.80117	0.0180737
DDRLib1231	ETAA1	11.0691	70.7509	12.2522	0.156451
DDRLib1550	HELB	191.817	564.51	74.9473	0.339794
DDRLib3264	RINT1	19.0556	94.7931	15.4034	0.201023
DDRLib4258	USP34	0.700573	30.9707	6.79549	0.0226205
DDRLib3822	SPRTN	1.9616	35.8146	7.49345	0.0547711
DDRLib0948	DDX11	0.420344	30.9572	6.79353	0.0135782
DDRLib1091	EME2	0.840688	30.9424	6.79136	0.0271695
DDRLib5013	OARD1	4.48367	47.5505	9.13235	0.0942927
DDRLib0641	CDK5RAP3	19.4759	94.712	15.3928	0.205633
DDRLib1678	KAT7	0.280229	30.9126	6.78702	0.0090652
DDRLib4376	XRCC1	0.560458	30.8977	6.78485	0.0181391
DDRLib1843	LRR1	61.2301	212.063	30.4152	0.288735
DDRLib1394	FBXO5	17.9347	88.6425	14.6022	0.202326
DDRLib4094	TRIP13	8.82722	60.9823	10.952	0.14475
DDRLib0626	CDK3	114.894	355.826	48.6135	0.322894
DDRLib1161	ERCC6	1.12092	35.6724	7.47319	0.0314225
DDRLib4504	NHEJ1	21.0172	100.314	16.1202	0.209515
DDRLib3528	SETD2	30.4049	126.045	19.4408	0.241222
DDRLib2695	POLE2	5.60458	50.9007	9.5906	0.110108
DDRLib5899	NonTargeting_Human_0859	88.1321	285.311	39.6984	0.308898
DDRLib0680	CDKN1A	162.813	484.624	64.8719	0.335958
[truncated: 4,041 more rows]

## Sheet: RAD18KO DMSO
sgRNA	gene	PD20 count	PD0 count mean	PD0 count stdev	fold change
DDRLib2651	POLD2	36.4696	686.87	76.5504	0.0530953
DDRLib3503	SETD1A	17.6534	442.665	50.9043	0.0398797
DDRLib1387	FANCM	12.1565	382.845	44.609	0.0317531
DDRLib4763	NDNL2	14.4821	401.625	46.5863	0.0360588
DDRLib1441	GRWD1	7.92816	318.474	37.8231	0.0248943
DDRLib3057	RAD9A	2.74843	231.435	28.6135	0.0118756
DDRLib1828	LIG3	25.6873	425.574	49.1065	0.060359
DDRLib4766	NDNL2	50.5288	613.237	68.8235	0.0823969
DDRLib2077	MMS19	29.1756	447.406	51.4029	0.0652107
DDRLib0132	ATR	13.0022	317.043	37.6721	0.0410108
DDRLib3051	RAD9A	39.3237	518.452	58.8703	0.0758483
DDRLib0138	ATR	21.3532	380.041	44.3137	0.0561866
DDRLib2073	MMS19	8.45671	272.042	32.9168	0.031086
DDRLib2724	POLG	20.7189	370.121	43.2687	0.0559789
DDRLib0827	CINP	35.7296	472.43	54.034	0.0756294
DDRLib1866	MAD2L1	11.2051	286.713	34.4684	0.0390813
DDRLib2842	PRMT1	1.47992	188.681	24.0632	0.00784351
DDRLib1401	FEN1	20.0847	348.868	41.0291	0.057571
DDRLib2893	RAD1	4.54548	217.775	27.1623	0.0208724
DDRLib4681	RTEL1	24.1016	374.156	43.6939	0.0644159
DDRLib4916	WRAP53	17.5477	321.881	38.1827	0.0545159
DDRLib4696	UBE2I	8.56242	250.635	30.65	0.0341629
DDRLib2726	POLG	10.888	265.583	32.2332	0.0409966
DDRLib2712	POLE4	50.4231	552.521	62.4488	0.0912601
DDRLib2361	NSMCE2	45.6662	514.61	58.4667	0.0887395
DDRLib2843	PRMT1	3.80552	202.901	25.5795	0.0187555
DDRLib3352	RNF8	7.50533	235.267	29.0203	0.0319013
DDRLib2127	MRE11A	8.56242	235.002	28.9922	0.0364354
DDRLib2845	PRMT1	10.148	250.442	30.6295	0.0405206
DDRLib3754	SMC6	10.4652	249.963	30.5787	0.041867
DDRLib1000	DUT	51.4802	523.763	59.4282	0.0982892
DDRLib0991	DUT	10.9937	244.791	30.0305	0.0449106
DDRLib2415	PALB2	1.90276	166.623	21.7035	0.0114195
DDRLib3223	RFC5	12.5794	256.368	31.2574	0.0490676
DDRLib0212	BCCIP	7.1882	214.451	26.8088	0.0335192
DDRLib1852	MAD1L1	5.49686	198.42	25.102	0.0277031
DDRLib3207	RFC3	10.888	230.542	28.5188	0.0472278
DDRLib2011	MDC1	62.2625	554.618	62.669	0.112262
DDRLib4761	NDNL2	6.97678	198.534	25.1142	0.0351415
DDRLib3097	RBBP4	2.00847	163.561	21.3751	0.0122796
DDRLib3054	RAD9A	12.4736	234.307	28.9184	0.0532362
DDRLib2129	MRE11A	43.8692	424.402	48.9832	0.103367
DDRLib4395	XRCC3	6.34253	190.72	24.2808	0.0332557
DDRLib1871	MAD2L2	15.8563	250.391	30.6241	0.0633262
DDRLib1449	GRWD1	13.5307	236.677	29.1699	0.0571696
DDRLib3995	TOP3A	3.06556	164.825	21.5107	0.0185988
DDRLib3984	TOP1	18.499	266.56	32.3366	0.0693991
DDRLib3302	RNASEH2B	47.4633	436.993	50.3078	0.108613
DDRLib4428	XRCC6	81.2901	626.652	70.2315	0.129721
DDRLib0334	BUB1B	15.0107	241.958	29.7301	0.0620384
DDRLib0852	CTCF	54.6515	467.078	53.4713	0.117007
DDRLib0257	BLM	4.01694	166.627	21.7039	0.0241073
DDRLib2841	PRMT1	17.9705	252.511	30.8488	0.0711671
DDRLib2273	NBN	37.5266	369.557	43.2094	0.101545
DDRLib4103	TTI1	28.4357	317.188	37.6874	0.0896492
DDRLib0476	CCNH	6.13111	179.458	23.0777	0.0341646
DDRLib3776	SMG1	5.07402	171.349	22.2099	0.0296122
DDRLib3752	SMC6	17.8648	248.744	30.4495	0.0718201
DDRLib0201	BARD1	25.8987	294.701	35.3126	0.0878813
DDRLib4392	XRCC3	4.96832	162.515	21.2628	0.0305715
DDRLib1409	FEN1	32.2412	334.151	39.4772	0.096487
DDRLib1484	GTF2H4	11.7337	208.131	26.1364	0.0563764
DDRLib2649	POLD1	22.516	273.774	33.1	0.082243
DDRLib2687	POLE	23.8902	278.516	33.6016	0.0857769
DDRLib1486	GTF2H4	11.7337	203.916	25.6876	0.0575416
DDRLib1475	GTF2H3	1.37422	133.112	18.094	0.0103238
DDRLib4117	TTI2	2.85414	141.564	19.0079	0.0201615
DDRLib2730	POLG	3.38268	148.071	19.7097	0.022845
DDRLib4413	XRCC5	21.3532	259.873	31.6286	0.0821679
DDRLib4767	NDNL2	25.1587	280.593	33.8213	0.0896628
DDRLib0259	BLM	16.1735	229.416	28.3992	0.0704984
DDRLib3921	TELO2	39.9579	352.49	41.4109	0.113359
DDRLib2966	RAD51	6.0254	162.816	21.2951	0.0370074
DDRLib2264	NAT10	58.8798	445.288	51.1802	0.132229
DDRLib2125	MRE11A	3.17127	140.574	18.9011	0.0225594
DDRLib4912	WRAP53	33.0869	311.662	37.104	0.106163
DDRLib3226	RFC5	48.2032	384.83	44.818	0.125258
DDRLib0941	DDX11	5.70828	150.776	20.0011	0.0378592
DDRLib2711	POLE4	44.3977	361.071	42.3152	0.122961
DDRLib3756	SMC6	3.17127	135.507	18.3533	0.023403
DDRLib0203	BARD1	13.425	196.007	24.8447	0.0684927
DDRLib0261	BRAT1	5.81399	146.341	19.5234	0.0397289
DDRLib3838	SRCAP	36.5753	305.718	36.4764	0.119637
DDRLib1581	HUS1	18.2876	214.099	26.7714	0.0854167
DDRLib3297	RNASEH1	41.6493	328.478	38.8788	0.126795
DDRLib3228	RFC5	6.0254	147.104	19.6055	0.0409603
DDRLib1822	LIG3	15.6449	197.084	24.9596	0.0793819
DDRLib0759	CHD4	94.7151	572.914	64.5902	0.165322
DDRLib1490	GTF2H4	20.1904	220.615	27.4643	0.0915185
DDRLib2956	RAD50	30.6556	269.671	32.6658	0.113678
DDRLib4383	XRCC2	28.0128	259.39	31.5775	0.107995
DDRLib1405	FEN1	48.4147	354.804	41.6547	0.136455
DDRLib3271	RMI1	25.053	244.132	29.9606	0.102621
DDRLib4921	PPP4C	12.4736	176.14	22.7229	0.0708165
DDRLib5025	PRIM2	1.37422	108.954	15.4635	0.0126127
DDRLib1482	GTF2H4	23.1502	230.927	28.5596	0.100249
DDRLib3185	REV3L	11.2051	168.841	21.9412	0.0663652
DDRLib3992	TOP3A	11.2051	168.805	21.9374	0.0663792
DDRLib3983	TOP1	8.45671	151.751	20.106	0.0557276
DDRLib0136	ATR	11.4166	167.954	21.8462	0.0679743
DDRLib5026	PRIM2	78.6474	481.721	55.0106	0.163263
DDRLib2126	MRE11A	61.3111	404.723	46.9124	0.151489
DDRLib2658	POLD2	1.69134	106.895	15.2376	0.0158225
DDRLib3294	RNASEH1	11.2051	166.633	21.7046	0.0672444
DDRLib1445	GRWD1	17.0191	194.66	24.7011	0.0874301
DDRLib3952	TIPIN	34.2497	275.451	33.2775	0.12434
DDRLib3189	REV3L	6.76537	136.516	18.4625	0.0495573
DDRLib1174	ERCC6L	15.7506	184.381	23.604	0.0854241
DDRLib1685	KAT8	2.21989	111.211	15.7106	0.019961
DDRLib2847	PRMT1	9.72521	152.16	20.1501	0.0639143
DDRLib4000	TOP3A	0.95138	95.3465	13.9652	0.00997813
DDRLib0413	CCNA2	11.628	162.379	21.2482	0.0716102
DDRLib0204	BARD1	3.38268	116.987	16.3417	0.028915
DDRLib4430	XRCC6	104.335	580.839	65.4224	0.179627
DDRLib3361	RPA1	4.43977	122.963	16.9927	0.0361065
DDRLib4417	XRCC5	9.30238	150.773	20.0008	0.061698
DDRLib0604	CDK12	16.4906	186.236	23.8021	0.0885465
DDRLib2852	PRMT5	3.17127	115.429	16.1716	0.0274738
DDRLib0923	DDB1	16.4906	184.943	23.664	0.0891656
DDRLib2614	PNKP	6.55395	132.334	18.0098	0.0495258
DDRLib4755	KDM8	32.664	258.116	31.4426	0.126548
DDRLib0150	ATRIP	4.7569	119.803	16.6487	0.0397059
DDRLib3053	RAD9A	43.4463	305.157	36.4172	0.142374
DDRLib4283	USP7	13.5307	166.757	21.7179	0.0811405
DDRLib1688	KAT8	64.1653	395.203	45.9103	0.16236
DDRLib2844	PRMT1	4.12265	117.96	16.4478	0.0349495
DDRLib4572	C19orf40	23.0445	212.007	26.5489	0.108697
DDRLib2963	RAD51	0.528544	89.8661	13.3573	0.00588146
DDRLib3824	SPRTN	7.29391	133.629	18.1501	0.0545832
DDRLib3181	REV3L	63.0025	384.942	44.8298	0.163667
DDRLib3839	SRCAP	2.4313	104.042	14.9242	0.0233685
DDRLib0901	DCLRE1B	55.4971	349.135	41.0572	0.158956
DDRLib1446	GRWD1	5.07402	120.578	16.7331	0.042081
DDRLib3347	RNF4	53.8058	337.485	39.8289	0.159432
DDRLib2902	RAD17	1.37422	94.4933	13.8708	0.014543
DDRLib2643	POLD1	0.95138	86.7607	13.0114	0.0109656
DDRLib1489	GTF2H4	62.5796	371.466	43.4104	0.168467
DDRLib0607	CDK12	21.6703	196.211	24.8665	0.110444
DDRLib0994	DUT	20.0847	190.296	24.2355	0.105545
DDRLib2076	MMS19	9.19667	137.057	18.521	0.067101
DDRLib1402	FEN1	14.2707	160.812	21.08	0.0887414
DDRLib3100	RBBP4	10.5709	141.103	18.9582	0.0749163
DDRLib2248	MYC	2.64272	96.5593	14.0994	0.0273689
DDRLib5040	UFD1L	15.5392	161.796	21.1857	0.0960417
DDRLib3981	TOP1	21.3532	188.415	24.0347	0.113331
DDRLib2954	RAD50	7.82245	123.369	17.0368	0.0634069
DDRLib2653	POLD2	32.4526	234.583	28.9477	0.138342
DDRLib3060	RAD9A	13.9536	151.938	20.1262	0.091837
DDRLib1628	INTS3	19.979	178.727	22.9996	0.111785
DDRLib4382	XRCC2	9.83092	132.862	18.067	0.0739935
DDRLib4742	FAM178A	2.53701	95.5289	13.9854	0.0265575
DDRLib1465	GTF2H2	58.3513	337.941	39.8769	0.172667
DDRLib4424	XRCC6	29.3871	219.541	27.3501	0.133857
DDRLib3946	TIMELESS	6.44824	115.729	16.2044	0.0557183
DDRLib0286	BRCA2	2.64272	93.2113	13.7287	0.0283519
DDRLib2242	MYC	7.1882	119.911	16.6605	0.0599461
DDRLib2896	RAD1	64.6938	356.399	41.8229	0.181521
DDRLib2970	RAD51	1.05709	86.2931	12.9593	0.01225
DDRLib0605	CDK12	26.5329	202.729	25.5612	0.130879
DDRLib0133	ATR	1.90276	85.6335	12.8856	0.0222198
DDRLib3209	RFC3	53.5944	310.54	36.9856	0.172584
DDRLib2515	PHB	6.97678	113.237	15.9322	0.0616123
DDRLib2854	PRMT5	35.5182	238.379	29.3505	0.148999
DDRLib3196	RFC2	91.5439	455.234	52.2261	0.201092
DDRLib0950	DDX11	1.58563	84.1273	12.7173	0.018848
DDRLib1861	MAD2L1	7.50533	116.505	16.2891	0.0644205
DDRLib3191	RFC2	69.7678	367.039	42.9441	0.190083
DDRLib3745	SMC5	1.69134	83.5777	12.6558	0.0202367
DDRLib1875	MAD2L2	83.0872	419.756	48.4944	0.197941
DDRLib2075	MMS19	1.26851	83.4407	12.6405	0.0152025
DDRLib2016	MDC1	106.449	505.494	57.5088	0.210584
DDRLib4418	XRCC5	6.23682	110.297	15.6105	0.0565458
DDRLib3506	SETD1A	44.0806	268.116	32.5013	0.164408
DDRLib2274	NBN	45.2434	271.956	32.9077	0.166363
DDRLib4111	TTI2	22.1989	179.674	23.1009	0.123551
DDRLib3325	RNF168	157.929	687.906	76.6591	0.22958
DDRLib2518	PHB	24.2073	187.154	23.9002	0.129344
DDRLib2857	PRMT5	1.05709	81.5857	12.4326	0.0129568
DDRLib1122	ERCC2	0.422835	74.5024	11.6346	0.00567546
DDRLib4148	UBE2N	22.1989	177.96	22.9175	0.124741
DDRLib1126	ERCC2	1.26851	80.849	12.35	0.0156898
DDRLib3929	TELO2	25.2644	189.423	24.1424	0.133375
DDRLib4422	XRCC6	13.8479	139.035	18.7348	0.0995995
DDRLib1454	GTF2H1	3.38268	91.578	13.5475	0.0369377
DDRLib3202	RFC3	0.634253	72.7441	11.4353	0.00871897
DDRLib4307	VCP	4.96832	95.267	13.9564	0.0521515
DDRLib3748	SMC5	4.01694	95.1227	13.9404	0.042229
DDRLib3385	RPA3	21.9874	168.912	21.9488	0.130171
DDRLib0331	BUB1B	1.26851	78.1872	12.0506	0.016224
DDRLib3842	SSBP1	14.3764	140.032	18.8426	0.102665
DDRLib2416	PALB2	0.634253	71.1773	11.2573	0.00891089
DDRLib1980	MCM7	33.6154	215.11	26.879	0.156271
DDRLib3345	RNF4	38.0552	234.057	28.8919	0.162589
DDRLib0271	BRCA1	1.26851	77.7866	12.0055	0.0163075
DDRLib3303	RNASEH2B	119.24	528.143	59.8884	0.225771
DDRLib4577	C19orf40	87.6326	412.8	47.7624	0.212288
DDRLib0601	CDK12	22.6217	170.942	22.1664	0.132335
DDRLib0196	BAP1	171.46	700.126	77.9411	0.244899
DDRLib2892	RAD1	1.47992	75.3485	11.7303	0.019641
DDRLib2662	POLD3	6.13111	100.867	14.5748	0.0607842
DDRLib1404	FEN1	7.08249	104.83	15.0108	0.0675618
DDRLib4644	UHRF1	46.4062	255.284	31.1426	0.181782
DDRLib4116	TTI2	21.1418	162.077	21.2159	0.130442
DDRLib0191	BAP1	56.9771	290.645	34.884	0.196037
DDRLib1623	INTS3	0.739962	67.5302	10.8413	0.0109575
DDRLib0266	BRAT1	24.1016	172.898	22.3758	0.139398
DDRLib1876	MAD2L2	35.8353	213.923	26.7527	0.167515
DDRLib0824	CINP	26.0044	180.239	23.1613	0.144277
DDRLib2692	POLE2	21.8817	160.771	21.0757	0.136105
DDRLib0341	BUB3	3.06556	84.5287	12.7622	0.0362665
DDRLib0272	BRCA1	6.76537	98.3628	14.2986	0.0687797
DDRLib0267	BRAT1	20.6132	155.738	20.535	0.132358
DDRLib3840	SRCAP	17.3363	144.067	19.2781	0.120334
DDRLib1851	MAD1L1	10.5709	114.965	16.121	0.0919489
DDRLib0273	BRCA1	5.70828	92.9656	13.7015	0.061402
DDRLib3873	STRA13	269.875	1012.43	110.687	0.266562
DDRLib0174	AURKB	2.53701	77.8427	12.0118	0.0325915
DDRLib2951	RAD50	15.962	134.854	18.2827	0.118365
DDRLib0487	CDC20	22.0931	161.74	21.1796	0.136597
DDRLib3386	RPA3	21.1418	157.761	20.7523	0.134011
DDRLib2247	MYC	8.03387	105.618	15.0974	0.0760657
DDRLib2082	MMS22L	11.3108	117.957	16.4475	0.0958893
DDRLib1669	KAT5	139.641	566.923	63.9613	0.246314
DDRLib3056	RAD9A	54.6515	275.746	33.3086	0.198195
DDRLib0478	CCNH	1.26851	71.2105	11.2611	0.0178135
DDRLib0254	BLM	9.93663	108.663	15.4315	0.0914443
DDRLib3262	RINT1	1.1628	70.5521	11.1862	0.0164814
DDRLib4930	PPP4C	2.74843	76.1372	11.8194	0.0360984
DDRLib0826	CINP	62.7911	300.665	35.9427	0.20884
DDRLib3221	RFC5	0.317127	63.6504	10.3958	0.00498231
DDRLib3344	RNF4	32.0298	194.162	24.648	0.164965
DDRLib0344	BUB3	0.845671	63.2008	10.344	0.0133807
DDRLib2094	MNAT1	15.3278	131.061	17.8718	0.116952
DDRLib4914	WRAP53	8.56242	102.795	14.7871	0.083296
DDRLib3505	SETD1A	22.516	156.985	20.6689	0.143428
DDRLib3849	SSBP1	67.7594	313.104	37.2563	0.216412
DDRLib3507	SETD1A	49.6832	251.585	30.7506	0.197481
DDRLib1327	FANCC	262.475	956.664	104.841	0.274365
DDRLib2121	MRE11A	9.93663	105.722	15.1089	0.0939882
DDRLib0480	CCNH	6.23682	92.9776	13.7028	0.0670788
DDRLib3974	TONSL	14.5878	125.393	17.2568	0.116337
DDRLib3197	RFC2	0.845671	61.9301	10.1972	0.0136553
DDRLib3976	TONSL	6.65966	92.6061	13.6616	0.0719138
DDRLib3565	SHFM1	124.736	497.083	56.6251	0.250937
DDRLib2241	MYC	11.9451	112.378	15.8383	0.106294
DDRLib4646	UHRF1	1.1628	67.3553	10.8213	0.0172636
DDRLib3186	REV3L	27.6957	171.03	22.1758	0.161935
DDRLib1663	KAT5	10.3595	107.093	15.2594	0.0967332
DDRLib4426	XRCC6	3.38268	76.3743	11.8462	0.0442908
DDRLib3989	TOP1	16.4906	128.918	17.6394	0.127916
DDRLib1698	KDM2A	86.787	364.225	42.6476	0.238279
DDRLib4305	VCP	3.48839	75.745	11.7751	0.0460544
DDRLib3993	TOP3A	13.3193	116.854	16.3272	0.113982
DDRLib1487	GTF2H4	15.962	124.17	17.1239	0.12855
DDRLib2644	POLD1	0.739962	58.9231	9.84847	0.0125581
DDRLib1128	ERCC2	31.3955	180.732	23.214	0.173713
DDRLib4287	USP7	65.2224	293.883	35.2262	0.221933
DDRLib0137	ATR	11.4166	108.586	15.4231	0.105138
DDRLib1339	FANCD2	88.3726	366.534	42.8909	0.241103
DDRLib0120	ATM	9.83092	100.154	14.4962	0.098158
DDRLib4926	PPP4C	24.2073	154.688	20.422	0.156491
DDRLib0801	CHEK1	114.166	447.938	51.4588	0.254869
DDRLib4391	XRCC3	30.0213	174.719	22.5707	0.171827
DDRLib2684	POLE	13.5307	114.436	16.0632	0.118239
DDRLib2616	PNKP	5.81399	82.5324	12.5388	0.0704449
DDRLib4147	UBE2N	10.6766	102.647	14.7708	0.104012
DDRLib4762	NDNL2	0.845671	56.9434	9.61756	0.0148511
DDRLib0146	ATRIP	18.499	131.708	17.942	0.140455
DDRLib1171	ERCC6L	2.11418	67.9207	10.886	0.0311271
DDRLib1474	GTF2H3	8.56242	93.3688	13.7462	0.0917054
DDRLib3224	RFC5	38.2666	197.988	25.056	0.193277
DDRLib3229	RFC5	10.7823	101.011	14.5907	0.106744
DDRLib3382	RPA3	66.9137	287.688	34.5715	0.232591
DDRLib2851	PRMT5	10.0423	100.305	14.5128	0.100118
DDRLib0139	ATR	9.5138	96.0897	14.0474	0.0990095
DDRLib3365	RPA1	0.634253	55.2998	9.42502	0.0114694
DDRLib3205	RFC3	4.01694	75.293	11.724	0.0533507
DDRLib2864	PRPF19	0.528544	54.977	9.38711	0.00961392
DDRLib2990	RAD51B	37.4209	191.84	24.4003	0.195063
DDRLib2897	RAD1	5.9197	79.0586	12.1487	0.0748773
DDRLib3833	SRCAP	0.422835	54.4432	9.32436	0.00776654
DDRLib4306	VCP	23.6788	144.258	19.2987	0.164142
DDRLib2860	PRMT5	30.6556	167.519	21.7996	0.182997
DDRLib3204	RFC3	0.528544	54.2195	9.29803	0.00974823
DDRLib2657	POLD2	14.6935	112.696	15.873	0.130383
DDRLib0348	BUB3	70.8249	293.893	35.2272	0.240989
DDRLib4560	RECQL4	27.2729	156.677	20.6358	0.174071
DDRLib4769	NDNL2	2.4313	64.4014	10.4823	0.0377523
DDRLib3971	TONSL	0.634253	53.4414	9.20635	0.0118682
DDRLib0662	CDK7	15.4335	114.848	16.1083	0.134381
DDRLib4144	UBE2N	9.61951	92.4772	13.6473	0.10402
DDRLib0949	DDX11	12.7908	103.442	14.8583	0.123651
DDRLib1630	INTS3	13.425	106.856	15.2334	0.125636
DDRLib1690	KAT8	25.793	147.396	19.637	0.174991
DDRLib2124	MRE11A	14.2707	110.044	15.5828	0.129682
DDRLib0197	BAP1	21.0361	133.959	18.1858	0.157033
DDRLib3001	RAD51D	77.5903	308.89	36.8113	0.251191
DDRLib3841	SSBP1	0.317127	52.157	9.05456	0.00608024
DDRLib1496	GTF2H5	108.986	401.679	46.5919	0.271326
DDRLib0484	CDC20	123.996	446.076	51.2631	0.277971
DDRLib0210	BARD1	44.8206	206.576	25.9709	0.216969
DDRLib3222	RFC5	125.476	451.802	51.8651	0.277725
DDRLib1453	GTF2H1	48.3089	217.412	27.1237	0.2222
DDRLib0199	BAP1	15.4335	111.566	15.7494	0.138335
DDRLib2641	POLD1	24.7359	141.111	18.9591	0.175293
DDRLib4143	UBE2N	24.4187	140.462	18.8889	0.173846
DDRLib1229	ESPL1	76.6389	299.855	35.8572	0.255586
DDRLib3998	TOP3A	3.69981	65.4749	10.6057	0.0565073
DDRLib1916	MAX	11.2051	96.0962	14.0482	0.116603
DDRLib2819	PPP1R12A	61.734	253.605	30.9647	0.243426
DDRLib0258	BLM	5.07402	73.544	11.526	0.0689931
DDRLib2001	MCPH1	8.66813	84.8421	12.7972	0.102168
DDRLib0757	CHD4	24.1016	138.249	18.6499	0.174335
DDRLib4758	KDM8	15.7506	108.731	15.439	0.144858
DDRLib3742	SMC5	96.5122	354.454	41.6179	0.272284
DDRLib0115	ATM	28.5414	150.585	19.9805	0.189537
DDRLib0654	CDK6	73.0448	285.816	34.3736	0.255566
DDRLib3757	SMC6	0.845671	49.0755	8.68811	0.017232
DDRLib0924	DDB1	12.5794	97.8446	14.2414	0.128565
DDRLib4394	XRCC3	28.8585	149.98	19.9154	0.192416
DDRLib1677	KAT7	34.7782	168.533	21.9083	0.206358
DDRLib3059	RAD9A	34.6725	168.24	21.8769	0.206089
DDRLib3111	RBBP8	98.2035	357.967	41.9881	0.274337
DDRLib0945	DDX11	15.6449	106.68	15.214	0.146652
DDRLib2713	POLE4	124.525	429.521	49.5217	0.289916
DDRLib3561	SHFM1	37.4209	175.098	22.6114	0.213714
DDRLib3346	RNF4	27.8014	144.188	19.2912	0.192813
DDRLib1676	KAT7	39.1123	180.402	23.1787	0.216806
DDRLib4281	USP7	1.69134	53.0539	9.16061	0.0318797
DDRLib3484	SENP6	73.8905	279.822	33.7397	0.264063
DDRLib3305	RNASEH2B	5.39115	70.1352	11.1387	0.076868
DDRLib1919	MAX	2.21989	57.44	9.67558	0.0386471
DDRLib1457	GTF2H1	12.2622	94.996	13.9264	0.129081
DDRLib2609	PMS2	21.1418	123.756	17.0789	0.170834
DDRLib4317	WEE1	21.6703	123.191	17.0174	0.175909
DDRLib0416	CCNA2	0.211418	46.1242	8.33374	0.00458366
DDRLib3273	RMI1	42.8121	185.307	23.7028	0.231033
DDRLib3194	RFC2	33.7211	158.45	20.8264	0.212819
DDRLib2269	NAT10	13.7422	95.9896	14.0364	0.143163
DDRLib2519	PHB	3.69981	59.9653	9.9696	0.0616992
DDRLib0471	CCNH	20.7189	117.825	16.4331	0.175845
DDRLib4288	USP7	22.9388	123.864	17.0906	0.185194
DDRLib1870	MAD2L1	4.22835	63.6268	10.3931	0.0664556
DDRLib2511	PHB	0.634253	45.2936	8.23335	0.0140032
DDRLib2991	RAD51C	4.01694	63.4299	10.3704	0.0633288
DDRLib0596	CDK1	13.1079	95.0825	13.936	0.137858
DDRLib3848	SSBP1	4.7569	63.2806	10.3532	0.0751715
DDRLib0856	CTCF	168.711	534.108	60.515	0.315875
DDRLib1684	KAT8	73.5734	270.504	32.7541	0.271986
DDRLib2992	RAD51C	0.317127	44.8325	8.17749	0.00707358
DDRLib2813	PPP1R12A	16.1735	104.02	14.9218	0.155484
DDRLib4558	RECQL4	43.4463	184.406	23.6066	0.235602
DDRLib1483	GTF2H4	13.8479	93.7335	13.7866	0.147737
DDRLib1461	GTF2H2	49.1546	200.388	25.3118	0.245297
DDRLib2968	RAD51	27.1672	135.779	18.3828	0.200083
DDRLib4115	TTI2	87.9498	304.875	36.3874	0.288478
DDRLib0599	CDK1	0.634253	43.649	8.03365	0.0145308
DDRLib3502	SETD1A	4.54548	61.4252	10.1388	0.0740003
DDRLib1471	GTF2H3	37.8438	164.212	21.4449	0.230457
DDRLib2656	POLD2	10.6766	82.5525	12.541	0.129331
DDRLib2095	MNAT1	67.0194	247.604	30.3288	0.270672
DDRLib1880	MAD2L2	102.855	343.252	40.437	0.299647
DDRLib1389	FANCM	5.60257	64.5531	10.4997	0.0867901
DDRLib1430	GEN1	36.7867	160.043	20.9974	0.229855
DDRLib2249	MYC	4.96832	60.705	10.0554	0.0818436
DDRLib3950	TIMELESS	6.76537	67.9145	10.8852	0.0996159
DDRLib2645	POLD1	1.05709	47.926	8.5505	0.0220567
DDRLib0822	CINP	0.317127	42.6407	7.91057	0.00743719
DDRLib3354	RNF8	24.1016	124.518	17.1617	0.193559
DDRLib0251	BLM	17.0191	103.495	14.8641	0.164444
DDRLib2090	MMS22L	23.2559	121.161	16.7966	0.191942
DDRLib3632	SLX4	58.2456	219.646	27.3612	0.265179
DDRLib4416	XRCC5	17.6534	102.855	14.7937	0.171634
DDRLib1463	GTF2H2	7.71675	70.6503	11.1974	0.109225
DDRLib1962	MCM6	6.65966	67.1073	10.7929	0.099239
DDRLib4377	XRCC1	73.8905	259.549	31.5943	0.284688
DDRLib2867	PRPF19	9.72521	77.0607	11.9237	0.126202
DDRLib1687	KAT8	0.422835	41.8346	7.81182	0.0101073
DDRLib2008	MCPH1	12.6851	86.6753	13.0019	0.146352
DDRLib1913	MAX	6.87108	66.672	10.743	0.103058
DDRLib0162	AURKA	18.499	105.046	15.0346	0.176104
DDRLib4114	TTI2	19.239	107.97	15.3556	0.178188
DDRLib3994	TOP3A	4.12265	59.1684	9.877	0.0696765
DDRLib4427	XRCC6	18.6048	104.855	15.0136	0.177433
DDRLib4150	UBE2N	7.61104	69.7505	11.0949	0.109118
DDRLib2491	PCNA	2.21989	50.8478	8.89929	0.0436575
DDRLib4286	USP7	22.0931	116.085	16.2432	0.190319
DDRLib1230	ESPL1	8.351	72.7252	11.4332	0.114829
DDRLib3954	TIPIN	11.7337	82.5197	12.5373	0.142192
DDRLib3772	SMG1	0.422835	41.1392	7.72635	0.0102782
DDRLib4685	RTEL1	148.627	455.577	52.2621	0.326239
DDRLib0147	ATRIP	0.634253	41.0253	7.71232	0.0154601
DDRLib1694	KDM2A	1.37422	45.9121	8.30814	0.0299314
DDRLib4015	TOPBP1	16.9134	97.3617	14.188	0.173717
DDRLib0260	BLM	3.27697	54.2598	9.30278	0.0603941
DDRLib3050	RAD54L2	63.7424	227.27	28.1713	0.28047
DDRLib2891	RAD1	0.422835	40.3555	7.62971	0.0104778
DDRLib3272	RMI1	186.47	549.709	62.1535	0.339217
DDRLib4282	USP7	9.40809	74.7327	11.6607	0.12589
DDRLib0656	CDK6	89.0069	295.401	35.3866	0.301309
DDRLib3183	REV3L	41.4379	166.516	21.6921	0.248851
DDRLib0332	BUB1B	22.8331	113.301	15.9392	0.201527
DDRLib4399	XRCC3	0.634253	39.663	7.54403	0.015991
DDRLib1973	MCM7	7.61104	67.1533	10.7981	0.113338
DDRLib2654	POLD2	82.77	274.243	33.1496	0.301813
DDRLib3058	RAD9A	9.09096	73.4187	11.5118	0.123823
DDRLib0993	DUT	0.105709	39.336	7.50348	0.00268733
DDRLib0946	DDX11	126.322	388.012	45.1531	0.325563
DDRLib3379	RPA2	31.6069	137.541	18.5734	0.2298
DDRLib0554	CDC7	57.1885	207.651	26.0853	0.275406
DDRLib2072	MMS19	18.499	100.623	14.5479	0.183845
DDRLib1134	ERCC3	1.90276	44.2027	8.10103	0.0430462
DDRLib0664	CDK7	15.8563	91.528	13.542	0.17324
DDRLib4396	XRCC3	123.785	378.961	44.1999	0.326643
DDRLib1403	FEN1	0.528544	38.9577	7.45648	0.0135671
DDRLib2910	RAD17	0.528544	38.9532	7.45592	0.0135687
DDRLib0140	ATR	53.2773	195.177	24.7562	0.272969
DDRLib4381	XRCC2	92.3895	296.748	35.529	0.31134
DDRLib2520	PHB	69.0279	236.92	29.1957	0.291355
DDRLib4142	UBE2N	14.9049	87.5768	13.1024	0.170193
DDRLib3980	TONSL	0.422835	38.499	7.39938	0.010983
DDRLib2858	PRMT5	19.8733	102.116	14.7124	0.194615
DDRLib0530	CDC45	6.44824	62.2751	10.2371	0.103544
DDRLib1959	MCM10	4.7569	55.275	9.42211	0.0860587
DDRLib0145	ATRIP	33.2983	140.831	18.9288	0.236442
DDRLib2993	RAD51C	19.1333	101.802	14.6778	0.187946
DDRLib0609	CDK12	187.739	537.444	60.8653	0.349318
DDRLib2698	POLE2	0.422835	38.1097	7.35082	0.0110952
DDRLib4145	UBE2N	94.6094	299.314	35.8	0.316087
DDRLib2862	PRPF19	1.90276	42.8706	7.93868	0.0443838
DDRLib1466	GTF2H2	96.4065	304.215	36.3177	0.316902
DDRLib4648	UHRF1	2.4313	47.0153	8.44111	0.051713
DDRLib2729	POLG	10.888	74.2632	11.6075	0.146614
DDRLib0472	CCNH	2.85414	46.7502	8.4092	0.0610509
DDRLib3383	RPA3	3.91123	50.5445	8.86323	0.0773819
DDRLib1383	FANCM	32.7697	136.108	18.4183	0.240764
DDRLib0703	CDT1	5.39115	57.6183	9.6964	0.0935666
DDRLib0823	CINP	5.17973	57.2369	9.65186	0.0904963
DDRLib3821	SPRTN	10.2538	73.2641	11.4943	0.139956
DDRLib0929	DDB1	2.53701	46.1407	8.33574	0.0549842
DDRLib0546	CDC6	16.8077	91.0065	13.484	0.184687
DDRLib0809	CHEK1	16.4906	90.8246	13.4638	0.181565
DDRLib2492	PCNA	0.422835	36.9371	7.20395	0.0114474
DDRLib2901	RAD17	87.2098	276.933	33.4342	0.314913
DDRLib2265	NAT10	1.37422	41.763	7.80303	0.0329051
DDRLib3218	RFC4	42.9178	161.189	21.1205	0.266257
DDRLib1634	INTS6	4.43977	53.3786	9.19893	0.0831752
DDRLib4119	TTI2	87.1041	276.526	33.3911	0.314995
DDRLib3021	RAD54B	35.6239	142.664	19.1267	0.249704
DDRLib1668	KAT5	0.528544	36.8144	7.18853	0.014357
DDRLib4551	RECQL4	0.211418	36.7506	7.18051	0.00575277
DDRLib3093	RBBP4	20.0847	101.782	14.6755	0.197331
DDRLib0175	AURKB	0.422835	36.6267	7.16492	0.0115445
DDRLib3286	RMI2	24.2073	112.446	15.8457	0.215279
DDRLib1350	FANCE	36.8924	144.561	19.3314	0.255203
DDRLib4919	WRAP53	55.2857	193.814	24.6109	0.285251
DDRLib4917	WRAP53	28.33	123.088	17.0062	0.23016
DDRLib4310	VCP	7.92816	62.8462	10.3031	0.126152
DDRLib0345	BUB3	6.87108	59.4294	9.90735	0.115617
DDRLib1321	FANCC	71.4592	233.577	28.8409	0.305935
DDRLib2202	MTBP	15.5392	86.6134	12.995	0.179409
DDRLib1672	KAT7	93.658	288.69	34.6774	0.324424
DDRLib0907	DCLRE1B	73.1505	237.723	29.2809	0.307713
DDRLib1386	FANCM	55.18	191.975	24.4147	0.287433
DDRLib1301	FANCA	154.863	438.496	50.4659	0.353169
DDRLib4425	XRCC6	21.6703	102.839	14.7919	0.210721
DDRLib4698	UBE2I	125.265	366.44	42.8809	0.341843
DDRLib0214	BCCIP	2.64272	44.6136	8.15093	0.0592358
DDRLib1495	GTF2H5	51.0574	181.224	23.2665	0.281736
DDRLib4304	VCP	34.7782	136.765	18.4894	0.254292
DDRLib1625	INTS3	98.2035	297.698	35.6293	0.329876
DDRLib4284	USP7	180.128	498.758	56.801	0.361153
DDRLib2245	MYC	2.74843	44.134	8.09267	0.0622747
DDRLib0996	DUT	0.422835	35.2634	6.99273	0.0119908
DDRLib3341	RNF4	76.956	241.195	29.6492	0.319061
DDRLib1131	ERCC3	6.23682	57.4196	9.6732	0.108618
DDRLib2123	MRE11A	6.13111	57.2833	9.65728	0.107031
DDRLib0415	CCNA2	8.13958	63.4695	10.375	0.128244
DDRLib0171	AURKB	33.6154	131.912	17.9641	0.254832
DDRLib1390	FANCM	12.8965	75.2648	11.7208	0.171348
DDRLib4289	USP7	0.317127	34.461	6.89075	0.00920247
DDRLib4303	VCP	0.634253	34.3673	6.8788	0.0184552
DDRLib2994	RAD51C	42.2835	154.466	20.3981	0.27374
DDRLib0336	BUB1B	77.2732	241.504	29.682	0.319966
DDRLib4966	ATAD5	143.553	401.335	46.5557	0.357688
DDRLib3265	RINT1	2.95985	42.7796	7.92756	0.0691884
DDRLib0665	CDK7	15.2221	83.0898	12.6012	0.1832
DDRLib0263	BRAT1	92.1781	277.046	33.4462	0.332718
DDRLib4967	ATAD5	54.6515	183.577	23.518	0.297703
DDRLib3871	STRA13	7.50533	59.541	9.92032	0.126053
DDRLib3277	RMI1	63.1082	205.604	25.8673	0.306941
DDRLib0198	BAP1	14.9049	80.0161	12.2564	0.186274
DDRLib4642	UHRF1	11.8394	71.4268	11.2857	0.165756
DDRLib5029	PRIM2	40.0637	148.101	19.713	0.270516
DDRLib1332	FANCD2	41.1207	150.527	19.9743	0.273179
DDRLib2648	POLD1	21.6703	98.8026	14.3472	0.219329
DDRLib2697	POLE2	3.5941	46.0712	8.32734	0.0780119
DDRLib4301	VCP	3.91123	46.0083	8.31975	0.0850113
DDRLib2084	MMS22L	17.6534	87.8934	13.1377	0.20085
DDRLib2660	POLD2	76.0047	236.111	29.1099	0.321902
DDRLib3034	RAD54L	38.7951	141.977	19.0526	0.273249
DDRLib5035	UFD1L	31.8184	123.828	17.0867	0.256957
DDRLib4344	XAB2	3.06556	45.4888	8.25697	0.0673914
DDRLib4754	KDM8	534.464	1319.32	142.845	0.405105
DDRLib1140	ERCC3	70.1907	219.843	27.3822	0.319276
DDRLib2122	MRE11A	3.80552	45.3245	8.23709	0.0839617
DDRLib3638	SLX4	192.284	510.726	58.0586	0.376492
DDRLib0998	DUT	0.422835	33.0545	6.71078	0.0127921
DDRLib4741	FAM178A	9.5138	64.1948	10.4585	0.148202
DDRLib1123	ERCC2	6.97678	55.0882	9.40018	0.126647
DDRLib1673	KAT7	20.9304	94.633	13.8862	0.221174
DDRLib1221	ESPL1	3.27697	45.0919	8.20892	0.0726733
DDRLib5030	PRIM2	41.755	148.117	19.7148	0.281905
DDRLib2267	NAT10	0.211418	32.8588	6.68562	0.00643413
DDRLib2005	MCPH1	16.702	83.5569	12.6535	0.199888
DDRLib1424	GEN1	87.4212	259.256	31.5633	0.337201
DDRLib1335	FANCD2	97.3578	283.068	34.0831	0.343938
DDRLib2087	MMS22L	11.8394	69.4702	11.0629	0.170424
DDRLib0346	BUB3	26.1101	109.615	15.5358	0.238198
DDRLib3402	RRM1	14.165	77.5566	11.9796	0.182641
DDRLib3753	SMC6	8.13958	60.374	10.017	0.134819
DDRLib4770	NDNL2	0.317127	32.2953	6.61298	0.00981958
DDRLib4695	UBE2I	299.156	752.412	83.4257	0.397596
DDRLib3975	TONSL	13.6364	74.1906	11.5993	0.183803
DDRLib1382	FANCM	3.80552	43.9215	8.06683	0.0866437
DDRLib2997	RAD51C	0.211418	31.8205	6.55155	0.00664408
DDRLib0215	BCCIP	41.8607	145.156	19.3956	0.288383
DDRLib1406	FEN1	0.845671	31.7428	6.54149	0.0266413
DDRLib0828	CINP	63.6367	198.237	25.0825	0.321013
DDRLib3926	TELO2	1.26851	36.2295	7.11489	0.0350131
DDRLib1850	LRR1	8.24529	59.3347	9.89634	0.138962
DDRLib4576	C19orf40	55.0743	178.579	22.9838	0.308403
DDRLib4549	C17orf70	59.9369	187.713	23.9598	0.3193
DDRLib2717	POLE4	82.8757	241.927	29.7269	0.342564
DDRLib2723	POLG	2.4313	39.7185	7.5509	0.0612134
DDRLib2995	RAD51C	6.34253	52.9287	9.14582	0.119832
DDRLib0802	CHEK1	0.422835	31.2627	6.47914	0.0135252
DDRLib0411	CCNA2	0.211418	31.1492	6.46436	0.00678727
DDRLib2904	RAD17	31.9241	118.931	16.5537	0.268425
DDRLib1844	LRR1	6.44824	52.6235	9.10975	0.122535
DDRLib3977	TONSL	7.71675	55.4524	9.44293	0.13916
DDRLib3685	SMAD4	32.1355	120.902	16.7684	0.265798
DDRLib1582	HUS1	9.09096	60.8375	10.0708	0.14943
DDRLib1507	H2AFX	89.5354	255.06	31.1188	0.351037
DDRLib3230	RFC5	32.664	120.259	16.6984	0.271613
DDRLib3240	RFWD3	6.87108	52.0121	9.03741	0.132105
DDRLib3031	RAD54L	100.423	280.374	33.7982	0.358176
DDRLib0930	DDB1	8.87954	57.8849	9.7275	0.1534
DDRLib1903	MAPKAPK2	109.092	301.004	35.9786	0.362425
DDRLib1965	MCM6	5.17973	48.824	8.65805	0.10609
DDRLib0195	BAP1	11.628	66.2258	10.6919	0.175581
DDRLib4700	UBE2I	0.317127	30.4573	6.37407	0.0104122
DDRLib0670	CDK7	6.23682	51.7221	9.00305	0.120583
DDRLib0486	CDC20	38.5837	134.022	18.1926	0.287892
DDRLib2497	PCNA	8.56242	57.4714	9.67925	0.148986
DDRLib0111	ATM	8.98525	57.1428	9.64086	0.157242
DDRLib0603	CDK12	0.739962	30.0119	6.3157	0.0246556
DDRLib1957	MCM10	63.6367	192.273	24.4464	0.330971
DDRLib3991	TOP3A	0.317127	29.8865	6.29924	0.010611
DDRLib1137	ERCC3	0.211418	29.882	6.29865	0.00707507
DDRLib4687	RTEL1	26.1101	103.575	14.8729	0.25209
DDRLib1216	ESCO2	1.1628	33.8011	6.80651	0.0344012
DDRLib2261	NAT10	0.422835	29.3759	6.232	0.014394
DDRLib4792	TOP2A	1.79705	33.6874	6.79196	0.0533448
DDRLib4699	UBE2I	0.317127	29.3215	6.22483	0.0108155
DDRLib4574	C19orf40	2.85414	37.3455	7.25521	0.0764252
DDRLib1825	LIG3	7.08249	53.0951	9.16547	0.133393
DDRLib1322	FANCC	84.0385	237.331	29.2393	0.354098
DDRLib3283	RMI2	19.5561	84.9268	12.8067	0.230271
DDRLib0825	CINP	293.871	704.589	78.4094	0.417081
DDRLib1355	FANCG	232.242	567.985	64.0727	0.408888
DDRLib0548	CDC6	31.6069	113.575	15.9691	0.278292
DDRLib2498	PCNA	26.9558	101.447	14.6387	0.265712
DDRLib0652	CDK6	171.883	429.879	49.5594	0.399839
DDRLib0922	DDB1	0.211418	28.5418	6.12161	0.00740731
DDRLib4019	TOPBP1	0.105709	28.4109	6.10421	0.00372072
DDRLib0192	BAP1	102.326	274.609	33.1884	0.372625
DDRLib4799	TOP2A	62.6853	183.968	23.5598	0.340741
DDRLib1444	GRWD1	33.9325	116.908	16.3331	0.29025
DDRLib0760	CHD4	7.08249	51.6612	8.99583	0.137095
DDRLib0438	CCND1	42.3892	137.235	18.5402	0.308881
DDRLib2646	POLD1	18.6048	80.1787	12.2747	0.232041
DDRLib0984	DONSON	21.0361	87.5321	13.0975	0.240324
DDRLib0279	BRCA1	66.3852	191.708	24.3862	0.346283
DDRLib2701	POLE3	116.385	302.919	36.1808	0.384213
DDRLib4101	TTI1	23.7845	92.0392	13.5987	0.258417
DDRLib1590	HUS1	127.273	326.475	38.6674	0.389842
DDRLib4523	DNA2	97.5693	260.153	31.6583	0.375046
DDRLib0342	BUB3	0.528544	27.6561	6.00355	0.0191113
DDRLib3117	RBBP8	0.739962	27.404	5.96979	0.0270019
DDRLib3237	RFWD3	105.709	276.333	33.3707	0.382542
DDRLib4753	KDM8	2.85414	35.2031	6.98508	0.0810764
DDRLib2964	RAD51	0.528544	27.2623	5.95078	0.0193874
DDRLib1425	GEN1	112.157	291.054	34.9272	0.385348
DDRLib1872	MAD2L2	24.7359	93.4612	13.7564	0.264665
DDRLib3096	RBBP4	0.317127	27.1994	5.94233	0.0116593
DDRLib0591	CDK1	6.97678	47.4306	8.49104	0.147095
DDRLib2514	PHB	32.8755	111.848	15.7802	0.293931
DDRLib0653	CDK6	20.6132	83.2756	12.622	0.24753
DDRLib1775	KMT2C	18.3933	78.2841	12.0615	0.234956
DDRLib3636	SLX4	78.7531	214.327	26.7956	0.367444
DDRLib0807	CHEK1	39.218	127.275	17.4612	0.308136
DDRLib0921	DDB1	8.351	52.4956	9.09463	0.15908
DDRLib2925	RAD21	13.425	65.5635	10.6159	0.204764
DDRLib4922	PPP4C	11.9451	60.2211	9.99929	0.198354
DDRLib3978	TONSL	24.313	92.0357	13.5983	0.26417
DDRLib1686	KAT8	4.12265	40.4105	7.63651	0.102019
DDRLib4580	C19orf40	58.0342	168.034	21.8548	0.345372
DDRLib3094	RBBP4	53.9115	156.965	20.6668	0.343462
DDRLib1661	KAT5	0.211418	26.173	5.80381	0.00807769
DDRLib2866	PRPF19	0.317127	26.162	5.80231	0.0121217
DDRLib3996	TOP3A	9.83092	54.2609	9.3029	0.181179
DDRLib1586	HUS1	63.1082	178.719	22.9987	0.353114
DDRLib0206	BARD1	26.3215	95.7178	14.0063	0.274991
DDRLib1776	KMT2C	0.528544	25.9187	5.76929	0.0203924
DDRLib4513	FBXW7	3.69981	36.8786	7.1966	0.100324
DDRLib1213	ESCO2	16.5963	71.5896	11.3042	0.231825
DDRLib4883	TTK	0.422835	25.8935	5.76586	0.0163298
DDRLib3755	SMC6	33.404	111.339	15.7246	0.30002
DDRLib4884	TTK	12.4736	61.5469	10.1529	0.202669
DDRLib1859	MAD1L1	18.8162	76.2001	11.8265	0.246931
DDRLib4106	TTI1	0.528544	25.6916	5.73838	0.0205727
DDRLib0347	BUB3	0.634253	25.6173	5.72826	0.0247587
DDRLib2895	RAD1	10.9937	56.0814	9.51668	0.196032
DDRLib0727	CHAF1A	1.58563	29.6592	6.26934	0.0534617
DDRLib0134	ATR	10.9937	55.9129	9.49693	0.196622
DDRLib3997	TOP3A	37.2095	119.189	16.5818	0.312188
DDRLib1777	KMT2C	26.0044	94.2126	13.8397	0.276018
DDRLib2096	MNAT1	24.313	89.4993	13.3165	0.271656
DDRLib0219	BCCIP	7.71675	47.7303	8.52703	0.161674
DDRLib1587	HUS1	26.3215	93.9661	13.8124	0.280117
DDRLib4274	USP48	5.17973	42.0148	7.83393	0.123283
DDRLib3836	SRCAP	0.105709	25.2083	5.67238	0.00419342
DDRLib2183	MTA2	12.7908	60.5154	10.0334	0.211364
DDRLib3188	REV3L	54.1229	155.925	20.555	0.347109
DDRLib4375	XRCC1	9.72521	52.6647	9.11463	0.184663
DDRLib3566	SHFM1	26.7443	93.1753	13.7247	0.287032
DDRLib3195	RFC2	71.5649	191.562	24.3706	0.373586
DDRLib1346	FANCE	188.479	438.189	50.4336	0.430131
DDRLib3009	RAD51D	41.4379	126.498	17.3768	0.327577
DDRLib2363	NSMCE2	0.528544	24.8108	5.61787	0.021303
DDRLib3942	TIMELESS	97.3578	246.546	30.2166	0.394887
DDRLib0608	CDK12	1.69134	28.8092	6.15709	0.0587083
DDRLib0414	CCNA2	59.4084	165.169	21.5475	0.359683
DDRLib3634	SLX4	80.0216	209.844	26.3187	0.381339
DDRLib3143	RDM1	99.1549	249.841	30.5658	0.396872
DDRLib4014	TOPBP1	3.38268	35.2752	6.99422	0.0958941
DDRLib4471	ZSWIM7	10.7823	54.354	9.31387	0.198372
DDRLib5036	UFD1L	18.9219	73.7017	11.5439	0.256736
DDRLib3217	RFC4	16.4906	68.9585	11.0045	0.239138
DDRLib2670	POLD3	16.3849	68.9515	11.0037	0.237629
DDRLib3633	SLX4	4.43977	38.0897	7.34832	0.116561
DDRLib3999	TOP3A	171.248	399.07	46.3174	0.429118
DDRLib4765	NDNL2	0.422835	24.3679	5.55686	0.0173522
DDRLib4550	C17orf70	0.422835	24.3526	5.55475	0.0173631
DDRLib0412	CCNA2	10.2538	54.1061	9.28468	0.189512
DDRLib3281	RMI2	18.7105	73.3817	11.5077	0.254974
DDRLib0706	CDT1	17.8648	70.9168	11.2277	0.251912
DDRLib4373	XRCC1	56.9771	156.906	20.6605	0.363128
DDRLib4127	UBE2A	168.606	390.953	45.4628	0.431268
DDRLib0854	CTCF	36.2581	113.498	15.9608	0.319459
DDRLib2209	MTBP	5.07402	40.5115	7.64898	0.125249
DDRLib1448	GRWD1	43.1292	128.221	17.5639	0.336365
DDRLib2512	PHB	14.9049	63.2092	10.345	0.235804
DDRLib4386	XRCC2	13.1079	60.6551	10.0496	0.216106
DDRLib3284	RMI2	10.0423	53.1269	9.16923	0.189026
DDRLib2985	RAD51B	17.442	69.927	11.115	0.249431
DDRLib1434	GMNN	77.2732	199.421	25.2087	0.387487
DDRLib3375	RPA2	108.14	263.847	32.0494	0.409859
DDRLib1967	MCM6	0.317127	23.5995	5.45034	0.0134378
DDRLib3201	RFC3	30.7613	99.0617	14.3757	0.310526
DDRLib1514	H3F3A	52.2202	146.143	19.502	0.357322
DDRLib0903	DCLRE1B	9.30238	50.2236	8.82505	0.185219
DDRLib3381	RPA3	1.58563	27.327	5.95946	0.0580243
DDRLib0843	CLSPN	69.5564	181.6	23.3067	0.383021
DDRLib0158	ATRX	0.528544	23.3391	5.41403	0.0226463
DDRLib0154	ATRX	116.914	278.284	33.5771	0.420124
DDRLib1423	GEN1	60.1483	162.232	21.2324	0.370756
DDRLib4918	WRAP53	4.96832	36.4634	7.14437	0.136255
DDRLib0205	BARD1	57.5056	155.415	20.5001	0.370014
DDRLib4537	C1orf86	62.3682	165.726	21.6073	0.376333
DDRLib3806	SPIDR	5.9197	39.1324	7.47819	0.151274
DDRLib3371	RPA2	0.422835	22.9266	5.3563	0.018443
DDRLib2903	RAD17	5.49686	39.0336	7.46591	0.140824
DDRLib3751	SMC6	0.211418	22.9102	5.35401	0.00922811
DDRLib0417	CCNA2	12.1565	56.7576	9.59583	0.214183
DDRLib0550	CDC6	4.33406	36.1218	7.1013	0.119985
DDRLib3349	RNF4	32.5583	101.668	14.6631	0.320241
DDRLib2428	PARP1	13.1079	58.9004	9.84582	0.222543
DDRLib4915	WRAP53	15.6449	63.5593	10.3853	0.246147
DDRLib1689	KAT8	45.3491	128.929	17.6406	0.351738
DDRLib2861	PRPF19	0.211418	22.602	5.31068	0.00935394
DDRLib4589	FANCF	64.6938	168.27	21.8801	0.384464
DDRLib0437	CCND1	69.0279	178.583	22.9842	0.386531
DDRLib3245	RHNO1	22.9388	79.1567	12.1598	0.28979
DDRLib1622	INTS3	40.8036	117.767	16.4267	0.346479
DDRLib3274	RMI1	90.2754	220.94	27.4988	0.408596
DDRLib1281	FAM35A	16.0677	65.3333	10.5894	0.245935
DDRLib0610	CDK12	36.5753	109.11	15.4805	0.335214
DDRLib0595	CDK1	0.739962	22.3192	5.27079	0.0331536
DDRLib2642	POLD1	0.211418	22.3116	5.26972	0.00947569
DDRLib4285	USP7	0.528544	22.2769	5.26482	0.0237261
DDRLib4349	XAB2	2.11418	29.4808	6.24583	0.0717138
DDRLib3689	SMAD4	196.83	433.665	49.9577	0.453875
DDRLib3376	RPA2	1.05709	26.0303	5.78444	0.04061
DDRLib4965	ATAD5	266.703	572.651	64.5627	0.465734
DDRLib0710	CDT1	0.528544	22.1367	5.24498	0.0238764
DDRLib0113	ATM	6.23682	40.6084	7.66093	0.153584
DDRLib2185	MTA2	24.5245	82.5453	12.5402	0.297103
DDRLib4616	PMS2P3	271.989	580.981	65.4373	0.468154
DDRLib0151	ATRX	8.03387	45.5807	8.26808	0.176256
DDRLib4756	KDM8	128.119	295.376	35.384	0.433749
DDRLib3264	RINT1	31.2898	97.3561	14.1874	0.321396
DDRLib4867	MRGBP	131.29	300.855	35.9628	0.43639
DDRLib2859	PRMT5	28.33	90.7993	13.461	0.312006
DDRLib1855	MAD1L1	43.3406	122.474	16.9395	0.353876
DDRLib0860	CTCF	5.39115	37.6564	7.29415	0.143167
DDRLib2953	RAD50	0.105709	21.844	5.20346	0.00483926
DDRLib3847	SSBP1	42.0721	120.078	16.6786	0.350373
DDRLib1782	KMT2D	24.8416	81.8116	12.458	0.303644
DDRLib1867	MAD2L1	10.7823	50.0219	8.80102	0.215552
DDRLib0275	BRCA1	99.8949	235.42	29.0365	0.424326
DDRLib0556	CDC7	54.7572	143.929	19.2632	0.380445
DDRLib4645	UHRF1	10.6766	49.6667	8.75868	0.214965
DDRLib2266	NAT10	0.422835	21.4	5.14018	0.0197587
DDRLib3184	REV3L	0.634253	21.25	5.11873	0.0298472
DDRLib3407	RRM1	11.4166	51.7133	9.00201	0.220766
DDRLib4582	FANCF	4.65119	34.0768	6.84174	0.136492
DDRLib0606	CDK12	2.64272	28.2371	6.0811	0.0935902
DDRLib4682	RTEL1	34.7782	101.804	14.6781	0.341618
DDRLib2666	POLD3	3.17127	31.1906	6.46976	0.101674
DDRLib3758	SMC6	7.92816	41.8424	7.81278	0.189477
DDRLib4160	UBE2T	21.1418	74.044	11.5827	0.28553
DDRLib1354	FANCG	251.27	531.401	60.2306	0.472844
DDRLib1225	ESPL1	15.0107	60.6031	10.0436	0.247688
DDRLib2853	PRMT5	1.90276	24.7867	5.61456	0.0767654
DDRLib2137	MSH2	77.8017	188.55	24.0491	0.412632
DDRLib4541	C17orf70	68.1822	170.531	22.1223	0.399823
DDRLib3403	RRM1	8.87954	44.1373	8.09307	0.20118
DDRLib1175	ERCC6L	4.01694	33.8011	6.80651	0.11884
DDRLib0756	CHD4	86.4698	206.275	25.9388	0.419196
DDRLib4641	UHRF1	148.521	328.595	38.8911	0.451987
DDRLib4546	C17orf70	54.5458	142.176	19.074	0.383651
DDRLib3743	SMC5	17.8648	64.8699	10.5362	0.275394
DDRLib1633	INTS6	0.317127	20.8948	5.06774	0.0151773
DDRLib4024	TOPORS	13.1079	55.754	9.4783	0.235103
DDRLib1635	INTS6	4.65119	33.6015	6.78096	0.138422
DDRLib4398	XRCC3	96.1951	225.354	27.9677	0.426863
DDRLib0815	CHEK2	173.468	376.274	43.9169	0.461016
DDRLib0541	CDC6	0.634253	20.728	5.04372	0.0305988
DDRLib0176	AURKB	4.7569	33.4641	6.76336	0.142149
DDRLib1284	FAM35A	8.56242	43.6862	8.03819	0.195998
DDRLib1497	GTF2H5	83.8271	199.131	25.1778	0.420964
DDRLib3287	RMI2	32.8755	96.3538	14.0766	0.341195
DDRLib1106	ENDOV	24.1016	79.5279	12.2015	0.303059
DDRLib1762	KMT2B	51.4802	135.134	18.313	0.380956
DDRLib1692	KDM2A	0.211418	20.5727	5.0213	0.0102766
DDRLib4018	TOPBP1	17.3363	64.0515	10.442	0.270661
DDRLib1333	FANCD2	149.684	327.257	38.75	0.457388
DDRLib4348	XAB2	150.635	329.127	38.9472	0.457681
DDRLib4864	MRGBP	236.154	494.214	56.3236	0.477836
DDRLib1364	FANCI	57.717	145.817	19.4668	0.395818
DDRLib3408	RRM1	0.528544	20.204	4.96788	0.0261604
DDRLib3095	RBBP4	80.0216	190.943	24.3046	0.419087
DDRLib0803	CHEK1	17.5477	63.2656	10.3515	0.277365
DDRLib4421	XRCC6	74.8419	178.644	22.9907	0.418944
DDRLib0454	CCND3	25.8987	80.2457	12.2822	0.322742
DDRLib3180	REV1	87.6326	204.028	25.6995	0.429513
DDRLib0557	CDC7	1.79705	23.709	5.46558	0.0757961
DDRLib2695	POLE2	10.888	47.3254	8.4784	0.230067
DDRLib2188	MTA2	10.888	47.3139	8.47701	0.230123
DDRLib1223	ESPL1	47.3576	124.814	17.1939	0.379424
DDRLib2779	POLM	142.39	310.031	36.9318	0.459277
DDRLib4411	XRCC5	57.3999	144.68	19.3443	0.396736
DDRLib3353	RNF8	110.36	247.974	30.368	0.445047
DDRLib3285	RMI2	61.2054	152.396	20.1755	0.40162
DDRLib0523	CDC45	2.21989	26.5741	5.85809	0.0835358
DDRLib1144	ERCC4	218.077	454.533	52.1523	0.479784
DDRLib1148	ERCC4	130.973	285.585	34.3491	0.458614
DDRLib0657	CDK6	48.9432	126.087	17.3322	0.388171
DDRLib0343	BUB3	0.845671	19.6628	4.88898	0.0430086
DDRLib4694	UBE2I	116.597	258.253	31.4571	0.451483
DDRLib4543	C17orf70	84.4614	196.417	24.8884	0.430012
DDRLib3746	SMC5	2.64272	26.4285	5.83842	0.099995
DDRLib2364	NSMCE2	42.9178	113.891	16.0037	0.376833
DDRLib2766	POLL	61.6283	151.485	20.0774	0.406828
DDRLib4557	RECQL4	1.58563	23.2313	5.39898	0.068254
DDRLib1288	FAM35A	54.4401	137.477	18.5664	0.395995
DDRLib2952	RAD50	90.8039	207.424	26.0611	0.43777
DDRLib0114	ATM	36.0467	101.46	14.6401	0.355281
DDRLib4977	BOD1L1	49.5775	127.196	17.4526	0.389773
DDRLib3307	RNASEH2B	2.00847	26.1447	5.79997	0.0768212
DDRLib5031	UFD1L	0.105709	19.3115	4.83743	0.00547387
DDRLib0419	CCNA2	0.211418	19.2448	4.8276	0.0109857
DDRLib4126	UBE2A	143.235	307.523	36.667	0.465772
DDRLib3037	RAD54L	0.845671	19.0836	4.80383	0.0443141
DDRLib2270	NAT10	12.8965	50.3402	8.83892	0.256186
DDRLib2584	PLK1	6.34253	36.3019	7.12402	0.174716
DDRLib0119	ATM	79.5988	183.73	23.5343	0.433238
DDRLib3774	SMG1	50.4231	127.435	17.4786	0.395676
DDRLib0560	CDC7	42.0721	111.74	15.7685	0.376517
DDRLib1028	E2F3	18.3933	63.0512	10.3267	0.291721
DDRLib2585	PLK1	5.39115	33.6487	6.78701	0.160219
DDRLib4691	UBE2I	0.528544	18.7238	4.75057	0.0282284
DDRLib4118	TTI2	0.211418	18.6935	4.74607	0.0113097
DDRLib2074	MMS19	194.504	399.86	46.4005	0.486431
DDRLib0817	CHEK2	9.09096	43.0149	7.95632	0.211344
DDRLib3835	SRCAP	1.58563	22.1859	5.25194	0.0714703
DDRLib1347	FANCE	104.335	229.699	28.4293	0.454223
DDRLib1456	GTF2H1	11.628	47.3814	8.48512	0.245412
DDRLib1779	KMT2C	182.665	375.763	43.8632	0.486117
DDRLib1313	FANCB	208.035	424.17	48.9588	0.490452
DDRLib2982	RAD51B	7.61104	38.0757	7.34657	0.199892
DDRLib4516	FBXW7	2.11418	25.1229	5.6607	0.0841533
DDRLib4515	FBXW7	36.0467	98.7377	14.34	0.365076
DDRLib3826	SPRTN	18.9219	62.1622	10.2241	0.304395
DDRLib0200	BAP1	41.3322	108.263	15.3876	0.381777
DDRLib1488	GTF2H4	1.58563	21.7725	5.19329	0.0728274
DDRLib1374	FANCL	62.5796	148.319	19.7364	0.421927
DDRLib4016	TOPBP1	1.69134	21.6022	5.16905	0.0782947
DDRLib0753	CHD4	64.0596	151.589	20.0887	0.422586
DDRLib3212	RFC4	44.1863	113.122	15.9196	0.390608
DDRLib5027	PRIM2	117.231	250.826	30.6703	0.46738
DDRLib0612	CDK2	17.3363	59.2694	9.88874	0.292499
DDRLib4123	UBE2A	121.671	258.021	31.4325	0.471555
DDRLib0705	CDT1	139.324	291.488	34.9731	0.477975
DDRLib1392	FBXO5	57.5056	137.811	18.6025	0.417278
DDRLib2201	MTBP	5.39115	32.4463	6.63247	0.166156
DDRLib1129	ERCC2	0.211418	17.8657	4.62228	0.0118337
DDRLib1356	FANCG	113.003	242.679	29.8065	0.465648
DDRLib0855	CTCF	21.9874	67.3157	10.8167	0.326632
DDRLib1966	MCM6	8.13958	39.4062	7.51218	0.206556
DDRLib4013	TOPBP1	0.105709	17.7737	4.60842	0.0059475
DDRLib0754	CHD4	4.12265	29.7397	6.27993	0.138624
DDRLib1552	HELLS	67.1251	156.107	20.5745	0.429996
DDRLib2414	PALB2	0.105709	17.6881	4.5955	0.00597627
DDRLib1968	MCM6	6.23682	34.5266	6.89911	0.180638
DDRLib1302	FANCA	217.443	432.848	49.8717	0.502354
DDRLib4158	UBE2T	27.3786	78.8587	12.1262	0.347185
DDRLib1874	MAD2L2	5.81399	31.9843	6.57277	0.181776
DDRLib0208	BARD1	0.105709	17.4521	4.5598	0.00605708
DDRLib2263	NAT10	0.422835	17.419	4.55477	0.0242744
DDRLib0253	BLM	140.698	289.863	34.8013	0.485397
DDRLib1089	EME1	58.1399	137.771	18.5982	0.422002
DDRLib0526	CDC45	8.87954	38.7626	7.4322	0.229075
DDRLib4108	TTI1	5.9197	31.6869	6.53423	0.186819
DDRLib3990	TOP1	7.71675	36.4105	7.13771	0.211937
DDRLib3958	TIPIN	18.0762	60.1013	9.98539	0.300762
DDRLib1370	FANCI	88.1612	193.166	24.5417	0.456402
DDRLib2661	POLD3	5.81399	31.5672	6.5187	0.184178
DDRLib5039	UFD1L	1.26851	20.6865	5.03772	0.0613206
DDRLib1340	FANCD2	134.673	277.516	33.4959	0.485281
DDRLib5032	UFD1L	4.65119	29.0013	6.18252	0.160379
DDRLib3876	STRA13	282.983	546.366	61.8025	0.517936
DDRLib3047	RAD54L2	43.2349	108.423	15.4052	0.398762
DDRLib1325	FANCC	122.939	254.556	31.0654	0.482957
DDRLib1211	ESCO2	6.65966	33.6316	6.78482	0.198018
DDRLib2865	PRPF19	0.317127	16.9927	4.48985	0.0186625
DDRLib3357	RNF8	29.0699	81.2703	12.3972	0.357694
DDRLib0433	CCND1	194.821	385.017	44.8377	0.506007
DDRLib0035	APEX1	39.3237	100.323	14.5148	0.391973
DDRLib3282	RMI2	102.22	217.022	27.0823	0.471014
DDRLib0161	AURKA	0.211418	16.8623	4.4699	0.0125379
DDRLib4676	SHLD3	71.4592	159.963	20.9889	0.446723
DDRLib2276	NBN	31.7127	84.7136	12.7829	0.374352
DDRLib3120	RBBP8	47.8861	115.018	16.1268	0.416334
DDRLib1220	ESCO2	138.69	281.76	33.9447	0.492228
DDRLib1310	FANCA	16.1735	54.8645	9.37389	0.294789
DDRLib0999	DUT	239.748	464.052	53.1532	0.51664
DDRLib1678	KAT7	4.43977	28.3724	6.0991	0.156482
DDRLib0617	CDK2	119.768	246.884	30.2525	0.485118
DDRLib0418	CCNA2	22.3046	66.8314	10.7613	0.333744
DDRLib1516	H3F3A	121.777	250.385	30.6235	0.486357
DDRLib1827	LIG3	61.3111	140.661	18.9104	0.43588
DDRLib2425	PARP1	117.125	242.925	29.8327	0.482146
DDRLib2996	RAD51C	99.1549	210.153	26.3516	0.471823
DDRLib0944	DDX11	42.6007	105.086	15.039	0.405388
DDRLib4793	TOP2A	3.91123	25.6416	5.73156	0.152535
DDRLib0304	BRE	36.5753	93.6594	13.7784	0.390514
DDRLib2690	POLE	0.317127	16.4654	4.40886	0.0192602
DDRLib0532	CDC5L	10.148	41.8304	7.8113	0.2426
DDRLib1865	MAD2L1	0.105709	16.3727	4.39454	0.00645641
DDRLib0131	ATR	25.8987	72.0139	11.3524	0.359634
DDRLib0135	ATR	263.532	502.693	57.2146	0.524241
DDRLib1388	FANCM	169.768	334.019	39.4633	0.50826
DDRLib2091	MNAT1	159.62	315.978	37.5597	0.505163
DDRLib3193	RFC2	17.2305	55.9064	9.49617	0.308204
DDRLib4140	UBE2B	1.79705	19.5776	4.8765	0.0917909
DDRLib1455	GTF2H1	13.425	47.6596	8.51853	0.281686
DDRLib4104	TTI1	151.164	301.137	35.9925	0.501977
DDRLib1763	KMT2B	150.529	299.223	35.7904	0.503067
DDRLib2906	RAD17	39.3237	98.1157	14.2713	0.400789
DDRLib1976	MCM7	0.211418	16.0934	4.35124	0.0131369
DDRLib1330	FANCC	58.2456	132.974	18.0791	0.438022
DDRLib1331	FANCD2	33.404	86.4225	12.9737	0.38652
DDRLib3227	RFC5	60.994	136.195	18.4277	0.447845
DDRLib4791	TOP2A	25.8987	71.0313	11.2407	0.364609
DDRLib0474	CCNH	37.9495	93.7489	13.7883	0.404799
DDRLib3246	RHNO1	144.61	286.926	34.4909	0.503997
DDRLib1848	LRR1	107.083	220.835	27.4876	0.484902
DDRLib0707	CDT1	60.0426	135.995	18.4061	0.441506
DDRLib4412	XRCC5	17.1248	55.2117	9.41468	0.310167
DDRLib1559	HELLS	19.7676	59.1178	9.87111	0.334376
DDRLib1814	LIG1	59.0912	133.844	18.1734	0.441493
DDRLib0709	CDT1	0.634253	15.7044	4.29053	0.040387
DDRLib1970	MCM6	40.8036	98.7397	14.3402	0.413244
DDRLib2615	PNKP	0.211418	15.694	4.2889	0.0134713
DDRLib0814	CHEK2	150.318	295.894	35.4387	0.508012
DDRLib3922	TELO2	10.148	40.4856	7.64577	0.250659
DDRLib1304	FANCA	79.5988	169.006	21.959	0.470981
DDRLib3038	RAD54L	166.914	323.364	38.3391	0.516181
DDRLib2921	RAD21	51.6916	118.396	16.4954	0.436598
DDRLib0163	AURKA	0.317127	15.497	4.25797	0.0204637
DDRLib0908	DCLRE1B	18.0762	56.4283	9.5573	0.32034
DDRLib0641	CDK5RAP3	32.9812	83.0381	12.5954	0.397181
DDRLib0619	CDK2	32.664	83.0112	12.5924	0.39349
DDRLib2962	RAD51	24.9473	67.6929	10.8599	0.368536
DDRLib0502	CDC25B	31.2898	80.6103	12.3231	0.388161
DDRLib4527	DNA2	13.2136	45.941	8.31163	0.287621
DDRLib3007	RAD51D	112.263	225.437	27.9766	0.497979
DDRLib3948	TIMELESS	97.7807	198.324	25.0917	0.493036
DDRLib1309	FANCA	134.356	263.131	31.9736	0.510605
DDRLib3747	SMC5	28.4357	74.5011	11.6345	0.381681
DDRLib0333	BUB1B	26.6386	70.6035	11.192	0.377299
DDRLib0156	ATRX	245.456	455.544	52.2586	0.53882
DDRLib3288	RMI2	66.4909	143.067	19.1702	0.464753
DDRLib2814	PPP1R12A	196.83	370.468	43.3054	0.5313
DDRLib4857	MORF4L2	30.0213	77.9924	12.0287	0.384926
DDRLib3364	RPA1	0.211418	14.8818	4.16055	0.0142065
DDRLib0118	ATM	105.92	211.7	26.5162	0.500332
DDRLib1351	FANCG	115.328	228.924	28.3469	0.503785
DDRLib1107	ENDOV	37.5266	90.7231	13.4525	0.413639
DDRLib3039	RAD54L	136.047	265.454	32.2195	0.512508
DDRLib1380	FANCL	77.3789	161.995	21.207	0.477663
DDRLib1312	FANCB	37.3152	90.5125	13.4291	0.412266
DDRLib4020	TOPBP1	44.292	103.183	14.8297	0.429258
DDRLib3416	RRM2	0.422835	14.7286	4.13609	0.0287084
DDRLib4583	FANCF	43.6578	101.295	14.6219	0.430997
DDRLib4146	UBE2N	109.197	217.785	27.1634	0.501398
DDRLib0458	CCND3	37.4209	90.363	13.4125	0.414118
DDRLib1421	GEN1	24.8416	66.3115	10.7017	0.374619
DDRLib0436	CCND1	19.1333	56.6976	9.58881	0.337462
DDRLib2071	MMS19	122.517	239.808	29.502	0.510895
DDRLib0726	CHAF1A	93.9752	189.141	24.1123	0.496852
DDRLib3744	SMC5	86.9984	176.842	22.798	0.491955
DDRLib3239	RFWD3	128.013	249.602	30.5405	0.51287
DDRLib1761	KMT2B	42.495	98.8148	14.3485	0.430047
DDRLib0159	ATRX	106.132	211.339	26.4778	0.502188
DDRLib3771	SMG1	2.95985	20.536	5.01599	0.14413
DDRLib2734	POLH	139.641	268.414	32.5328	0.520247
DDRLib1789	KMT2D	24.313	65.7538	10.6377	0.369759
DDRLib0144	ATRIP	78.2245	162.173	21.2261	0.482353
DDRLib1842	LRR1	18.9219	54.2001	9.29575	0.349112
DDRLib1366	FANCI	125.794	242.989	29.8394	0.517692
DDRLib3254	RIF1	64.0596	137.096	18.5252	0.467261
DDRLib2368	NSMCE2	101.903	201.399	25.4195	0.505977
DDRLib3760	SMC6	2.85414	20.2772	4.97851	0.140756
DDRLib2079	MMS19	66.5966	140.414	18.8838	0.474288
DDRLib0982	DONSON	0.105709	14.2022	4.0514	0.00744311
DDRLib0282	BRCA2	213.32	393.094	45.6882	0.54267
DDRLib3098	RBBP4	0.105709	14.1824	4.0482	0.0074535
DDRLib3200	RFC2	75.7932	155.737	20.5348	0.486675
DDRLib1765	KMT2B	89.1126	179.912	23.1263	0.495311
DDRLib0666	CDK7	107.189	210.876	26.4285	0.508303
DDRLib4124	UBE2A	117.443	227.949	28.2434	0.515215
DDRLib2812	PPP1R12A	1.58563	17.2983	4.53644	0.0916643
DDRLib2939	RAD23A	8.98525	33.8238	6.80941	0.265649
DDRLib2863	PRPF19	0.528544	14.0592	4.02822	0.0375942
DDRLib3362	RPA1	53.9115	116.911	16.3334	0.461135
DDRLib4120	TTI2	61.0997	130.924	17.857	0.466681
DDRLib0073	ARID1A	13.1079	43.939	8.06896	0.29832
DDRLib1877	MAD2L2	0	14.0482	4.02642	0.0664533
DDRLib3290	RMI2	45.5605	102.758	14.7831	0.443375
DDRLib0559	CDC7	2.00847	19.9711	4.934	0.100569
DDRLib0675	CDKN1A	4.01694	24.8794	5.62729	0.161456
DDRLib2206	MTBP	278.437	501.614	57.1011	0.555083
DDRLib1397	FBXO5	31.7127	77.4319	11.9655	0.409555
DDRLib3355	RNF8	3.06556	22.4266	5.28596	0.136693
DDRLib3957	TIPIN	213.955	390.623	45.428	0.547727
DDRLib4974	BOD1L1	62.0511	132.101	17.9846	0.469724
DDRLib2818	PPP1R12A	0.211418	13.8482	3.99387	0.0152667
DDRLib3629	SLX1B	18.0762	53.1987	9.17771	0.339787
DDRLib5034	UFD1L	0.105709	13.8369	3.99202	0.00763964
DDRLib3234	RFWD3	72.3049	149.064	19.8167	0.48506
DDRLib4419	XRCC5	29.8099	73.2091	11.4881	0.407188
DDRLib2246	MYC	6.55395	28.9676	6.17805	0.226251
DDRLib4536	C1orf86	58.8798	124.213	17.1286	0.474022
DDRLib4542	C17orf70	3.27697	21.9989	5.22545	0.148961
DDRLib1682	KAT8	0.211418	13.4889	3.93497	0.0156734
DDRLib2601	PMS2	34.2497	81.2594	12.396	0.421486
DDRLib2894	RAD1	0.105709	13.369	3.91519	0.00790702
DDRLib3872	STRA13	72.8334	147.135	19.609	0.495009
DDRLib3924	TELO2	228.648	409.695	47.4357	0.558093
DDRLib1873	MAD2L2	0.211418	13.2919	3.90244	0.0159058
DDRLib3182	REV3L	1.58563	16.2862	4.38115	0.0973606
DDRLib3206	RFC3	37.8438	85.9155	12.9171	0.440476
DDRLib2693	POLE2	9.09096	34.3572	6.87752	0.264601
DDRLib0166	AURKA	44.6091	97.8214	14.2388	0.456026
DDRLib0015	ALKBH2	6.97678	28.0392	6.05473	0.248822
DDRLib3055	RAD9A	0.105709	13.0243	3.85802	0.00811627
DDRLib0307	BRE	15.8563	45.825	8.29761	0.346019
DDRLib0985	DONSON	65.4338	133.575	18.1442	0.489866
DDRLib4579	C19orf40	75.159	150.461	19.9672	0.499524
DDRLib3521	SETD2	228.543	405.961	47.0426	0.562967
DDRLib1477	GTF2H3	15.3278	45.7693	8.29089	0.334892
DDRLib3077	RANBP2	170.825	309.379	36.8631	0.552155
DDRLib3943	TIMELESS	0	12.9223	3.841	0.0718271
DDRLib0533	CDC5L	0.105709	12.8977	3.83688	0.00819596
DDRLib0428	CCNB1	32.5583	76.2084	11.8275	0.427227
DDRLib0339	BUB1B	80.973	158.062	20.7847	0.512286
DDRLib1977	MCM7	59.0912	122.565	16.9494	0.482121
DDRLib0264	BRAT1	146.83	268.092	32.4987	0.547684
DDRLib4503	NHEJ1	22.6217	58.2709	9.77251	0.388216
DDRLib0485	CDC20	8.13958	31.7293	6.53974	0.256532
DDRLib0365	C20ORF196	3.80552	20.8256	5.05777	0.182733
DDRLib3266	RINT1	2.53701	18.3687	4.69769	0.138116
DDRLib1914	MAX	57.1885	118.599	16.5174	0.482202
DDRLib4727	AUNIP	55.2857	115.068	16.1322	0.480462
DDRLib3261	RINT1	41.5436	91.0593	13.4899	0.456226
DDRLib2117	MPLKIP	0.634253	12.5329	3.77561	0.0506069
DDRLib3359	RNF8	11.5223	37.3558	7.25649	0.308447
DDRLib0153	ATRX	50.7402	106.142	15.155	0.478042
DDRLib0488	CDC20	79.2816	154.852	20.4396	0.511984
DDRLib1303	FANCA	309.198	532.653	60.3621	0.580487
DDRLib5759	NonTargeting_Human_0719	14.2707	42.7906	7.9289	0.333501
DDRLib3985	TOP1	111.311	207.171	26.0342	0.537292
DDRLib2728	POLG	137.527	249.974	30.58	0.550165
DDRLib0989	DONSON	5.07402	24.8717	5.62624	0.204008
DDRLib2487	PAXIP1	114.694	211.93	26.5407	0.541188
DDRLib1219	ESCO2	60.994	122.299	16.9204	0.498729
DDRLib4882	TTK	36.9981	81.6008	12.4343	0.453403
DDRLib3563	SHFM1	198.944	349.427	41.088	0.569343
DDRLib1306	FANCA	11.8394	36.8574	7.19395	0.321221
DDRLib1342	FANCE	54.0172	112.093	15.8071	0.481895
DDRLib1176	ERCC6L	49.366	103.611	14.8768	0.476456
DDRLib2955	RAD50	0.528544	12.2059	3.72014	0.0433025
DDRLib4290	USP7	10.4652	34.8697	6.94275	0.300122
DDRLib0777	CHD6	41.755	89.9498	13.3666	0.464203
DDRLib2014	MDC1	90.8039	171.68	22.2453	0.528915
DDRLib3597	SIRT7	13.7422	40.4942	7.64683	0.339361
DDRLib1329	FANCC	72.5163	141.623	19.0143	0.512039
DDRLib4709	PIAS3	84.1442	161.447	21.1482	0.521188
DDRLib0819	CHEK2	323.469	551.113	62.3009	0.586938
DDRLib0621	CDK3	33.6154	75.9509	11.7984	0.442594
DDRLib1179	ERCC6L	58.457	118.225	16.4767	0.494456
DDRLib2424	PARP1	18.9219	49.5164	8.74075	0.382134
DDRLib0829	CINP	0.211418	12.0491	3.69337	0.0175464
DDRLib1135	ERCC3	214.272	373.141	43.5869	0.574238
DDRLib4376	XRCC1	2.53701	17.5548	4.57535	0.14452
DDRLib4517	FBXW7	40.6979	87.4387	13.087	0.465445
DDRLib1357	FANCG	150.318	268.244	32.5148	0.560378
DDRLib1768	KMT2B	109.409	201.381	25.4175	0.543293
DDRLib3251	RIF1	56.5542	114.13	16.0298	0.495523
DDRLib3688	SMAD4	362.898	610.591	68.5457	0.59434
DDRLib3263	RINT1	116.068	212.515	26.6029	0.546166
DDRLib3588	SIAH1	29.5985	68.3785	10.9383	0.432862
DDRLib4393	XRCC3	35.0953	78.559	12.0925	0.446738
DDRLib2089	MMS22L	66.808	130.351	17.7949	0.512525
DDRLib2685	POLE	146.407	260.246	31.6681	0.562571
DDRLib1473	GTF2H3	88.584	166.01	21.6378	0.533607
DDRLib4945	CHD1L	102.96	188.747	24.0702	0.545494
DDRLib3941	TIMELESS	77.0618	147.89	19.6902	0.521076
DDRLib2496	PCNA	0.105709	11.6384	3.62265	0.00908279
DDRLib4693	UBE2I	68.4993	132.905	18.0716	0.515403
DDRLib3530	SETD2	332.031	558.751	63.1031	0.594238
DDRLib3099	RBBP4	23.8902	57.4088	9.67193	0.416142
DDRLib0475	CCNH	53.383	108.051	15.3644	0.494054
DDRLib4155	UBE2T	126.851	226.967	28.1391	0.558894
DDRLib4514	FBXW7	56.2371	112.908	15.8962	0.498081
DDRLib3937	TICRR	33.2983	74.4028	11.6233	0.447541
DDRLib1971	MCM7	30.4441	69.2963	11.0431	0.439333
DDRLib4023	TOPORS	11.0994	35.6343	7.0397	0.311482
DDRLib3276	RMI1	12.2622	37.4848	7.27266	0.327125
DDRLib3931	TICRR	3.69981	19.3756	4.84685	0.190952
DDRLib0661	CDK7	46.6176	95.8101	14.0165	0.486563
DDRLib2182	MTA2	28.5414	65.5378	10.6129	0.435495
DDRLib1341	FANCE	108.774	196.483	24.8955	0.553606
DDRLib1271	FAM175A	283.405	476.298	54.4406	0.595017
DDRLib0932	DDB2	10.888	33.3539	6.74923	0.326439
DDRLib4209	UHRF2	14.9049	40.7463	7.67794	0.365799
DDRLib1314	FANCB	100.952	183.231	23.481	0.550955
DDRLib4559	RECQL4	32.3469	71.9716	11.3476	0.44944
DDRLib4521	DNA2	378.861	626.633	70.2295	0.604597
DDRLib2809	PPM1D	16.702	44.294	8.11213	0.377071
DDRLib5707	NonTargeting_Human_0667	4.01694	21.2611	5.12032	0.188933
DDRLib0453	CCND3	86.6813	160.37	21.0325	0.540509
DDRLib1769	KMT2B	56.2371	111.469	15.7388	0.504509
DDRLib1767	KMT2B	322.095	536.089	60.723	0.600823
DDRLib1396	FBXO5	22.0931	54.5736	9.3397	0.404832
DDRLib2848	PRMT1	598.735	970.804	106.324	0.616741
DDRLib3369	RPA1	0.105709	11.0339	3.51694	0.00958036
DDRLib1805	L3MBTL2	23.2559	56.0344	9.51117	0.41503
DDRLib0350	BUB3	5.9197	23.087	5.37878	0.256408
DDRLib0525	CDC45	150.847	261.413	31.7917	0.577043
DDRLib1766	KMT2B	28.5414	64.4825	10.4916	0.442622
DDRLib2849	PRMT1	0.317127	10.9978	3.51055	0.0288355
DDRLib0623	CDK3	1.69134	13.8882	4.00038	0.121783
DDRLib1245	EXO1	15.5392	41.8986	7.81968	0.370876
DDRLib1305	FANCA	135.307	237.134	29.2184	0.570594
DDRLib3414	RRM2	0.211418	10.9493	3.50197	0.0193088
DDRLib1127	ERCC2	52.2202	103.965	14.9158	0.502287
DDRLib4692	UBE2I	101.903	182.792	23.4342	0.557481
DDRLib4490	ZUFSP	35.201	75.994	11.8032	0.463209
DDRLib0241	BEX1	29.1756	65.9445	10.6596	0.442427
DDRLib0673	CDKN1A	30.4441	67.6045	10.8498	0.450327
DDRLib1414	FIGNL1	43.4463	89.0954	13.2715	0.487639
DDRLib2233	MUTYH	21.1418	52.2351	9.06381	0.404743
DDRLib1485	GTF2H4	4.22835	20.7701	5.04978	0.203579
DDRLib0558	CDC7	173.68	296.539	35.5069	0.585688
DDRLib0651	CDK6	21.776	52.1823	9.05756	0.417307
DDRLib1320	FANCB	95.4551	172.771	22.3622	0.552496
DDRLib2696	POLE2	0	10.7643	3.46912	0.0850031
DDRLib1860	MAD1L1	117.231	207.164	26.0335	0.565885
DDRLib2652	POLD2	109.303	194.48	24.6819	0.562027
DDRLib1058	E2F6	4.54548	20.5357	5.01595	0.221345
DDRLib2965	RAD51	45.2434	91.7306	13.5644	0.49322
DDRLib1315	FANCB	3.27697	18.3661	4.69731	0.178425
DDRLib4520	FBXW7	81.8186	149.605	19.875	0.546897
DDRLib4313	WEE1	0.422835	10.6599	3.45048	0.0396661
DDRLib0125	ATMIN	33.5097	71.874	11.3365	0.466228
DDRLib3683	SMAD4	60.5712	115.627	16.1933	0.523849
DDRLib2586	PLK1	8.66813	28.354	6.09666	0.30571
DDRLib1073	EEPD1	12.3679	35.7648	7.05621	0.345813
DDRLib0847	CLSPN	67.4422	126.696	17.3984	0.532314
DDRLib1915	MAX	101.586	180.686	23.2091	0.562224
DDRLib2499	PCNA	32.8755	69.9697	11.1198	0.469853
DDRLib2983	RAD51B	53.5944	104.17	14.9383	0.514492
DDRLib3165	RECQL5	0.105709	10.5216	3.4257	0.0100469
DDRLib1991	MCM9	39.6408	81.3122	12.4019	0.487513
DDRLib3115	RBBP8	115.54	202.285	25.5139	0.571172
DDRLib2371	NTHL1	107.929	189.605	24.1618	0.569228
DDRLib3052	RAD9A	0.105709	10.4665	3.4158	0.0100997
DDRLib4690	RTEL1	5.49686	22.2855	5.26603	0.246657
DDRLib2017	MDC1	0.105709	10.459	3.41445	0.010107
DDRLib2102	MPG	60.7826	115.039	16.1291	0.528363
DDRLib2582	PLK1	0.634253	10.4425	3.41148	0.0607376
DDRLib4795	TOP2A	28.5414	62.9808	10.3186	0.453176
DDRLib4429	XRCC6	6.13111	24.2353	5.53855	0.252983
DDRLib3329	RNF168	48.6261	95.5849	13.9916	0.508721
DDRLib1133	ERCC3	43.552	87.3921	13.0818	0.498352
DDRLib4730	AUNIP	38.478	79.1666	12.1609	0.486038
DDRLib4581	FANCF	143.658	244.807	30.0322	0.586824
DDRLib1956	MCM10	8.03387	27.8807	6.03357	0.288152
DDRLib4858	MORF4L2	25.4758	57.5508	9.68851	0.442667
DDRLib1640	INTS6	0.105709	10.2463	3.37602	0.0103168
DDRLib2432	PARP2	2.32559	15.5218	4.26187	0.149828
DDRLib4961	ATAD5	67.9708	125.197	17.2355	0.542913
DDRLib1784	KMT2D	93.8695	166.046	21.6416	0.565323
DDRLib1385	FANCM	17.0191	43.8307	8.05578	0.388292
DDRLib3203	RFC3	1.1628	13.0256	3.85823	0.0892703
DDRLib3706	SMARCA4	1.69134	13.0253	3.85819	0.12985
DDRLib0870	CUX1	8.351	27.704	6.00996	0.301437
DDRLib4499	PRKDC	28.8585	62.2916	10.239	0.463281
DDRLib0791	CHD8	48.0975	94.7312	13.8971	0.507726
DDRLib3734	SMARCD2	68.7108	126.281	17.3533	0.544109
DDRLib2675	POLD4	7.61104	25.7084	5.74067	0.296053
DDRLib1753	KMT2A	18.499	45.3746	8.24315	0.407696
DDRLib3562	SHFM1	47.6747	92.8434	13.6879	0.513496
DDRLib0649	CDK5RAP3	136.47	232.275	28.7027	0.587536
DDRLib1244	EXO1	22.516	52.0358	9.04021	0.432702
DDRLib4889	TTK	0.105709	10.0517	3.34059	0.0105165
DDRLib3951	TIPIN	0.105709	10.0485	3.34001	0.0105198
DDRLib1675	KAT7	99.0492	174.464	22.5435	0.567733
DDRLib0821	CINP	43.3406	86.2406	12.9534	0.502555
DDRLib3715	SMARCAD1	7.92816	25.5541	5.71963	0.310251
DDRLib1376	FANCL	89.8525	158.673	20.8503	0.566274
DDRLib1627	INTS3	2.4313	15.2421	4.21775	0.159513
DDRLib4555	RECQL4	48.9432	94.0459	13.8212	0.520418
DDRLib0402	CCNA1	40.6979	81.2192	12.3915	0.501087
DDRLib1969	MCM6	214.695	351.876	41.3462	0.610143
DDRLib4975	BOD1L1	82.1358	147.501	19.6484	0.556847
DDRLib1348	FANCE	83.1929	148.956	19.8052	0.558505
DDRLib0031	APEX1	181.396	300.577	35.9335	0.603493
DDRLib1755	KMT2A	2.11418	15.1392	4.20146	0.13965
DDRLib1499	GTF2H5	183.299	303.523	36.2446	0.603906
DDRLib2484	PAXIP1	109.409	189.229	24.1217	0.57818
DDRLib0033	APEX1	81.5015	145.648	19.4486	0.559578
DDRLib3750	SMC5	45.4548	88.9703	13.2576	0.510899
DDRLib2349	NF1	83.4043	148.72	19.7797	0.560814
DDRLib2184	MTA2	2.74843	15.0818	4.19236	0.182234
DDRLib0521	CDC45	6.87108	23.3617	5.41719	0.294117
DDRLib1228	ESPL1	0.317127	9.83069	3.30005	0.0322588
DDRLib3404	RRM1	10.4652	30.8002	6.41887	0.339777
DDRLib1124	ERCC2	0	9.79775	3.29398	0.0926119
DDRLib2013	MDC1	152.855	254.779	31.0891	0.59995
DDRLib3308	RNASEH2B	11.2051	32.4953	6.63879	0.344823
DDRLib4927	PPP4C	0.211418	9.75316	3.28575	0.0216768
DDRLib4487	ZUFSP	36.9981	74.1006	11.5891	0.499295
DDRLib0562	CDCA7L	38.2666	77.2597	11.9461	0.495298
DDRLib3928	TELO2	92.601	161.791	21.1851	0.572349
DDRLib3215	RFC4	52.1145	99.3589	14.4085	0.524508
DDRLib1369	FANCI	28.1186	60.9414	10.0828	0.461403
DDRLib1699	KDM2A	105.497	181.433	23.2889	0.581467
DDRLib0611	CDK2	19.0276	46.0255	8.32183	0.413414
DDRLib2417	PALB2	220.826	357.226	41.91	0.618168
DDRLib0496	CDC25A	9.19667	28.6127	6.13102	0.32142
DDRLib2088	MMS22L	7.82245	24.8854	5.62812	0.314339
DDRLib2423	PARP1	57.0828	106.754	15.2221	0.534716
DDRLib0948	DDX11	8.98525	26.665	5.87037	0.336968
DDRLib0808	CHEK1	7.39962	24.8014	5.61657	0.298355
DDRLib0889	DAXX	294.928	468.889	53.6617	0.628993
DDRLib1326	FANCC	54.9686	101.784	14.6758	0.540051
DDRLib0181	BABAM1	14.3764	37.2595	7.24442	0.385846
DDRLib4058	TRAF7	0.422835	9.49077	3.23704	0.0445523
DDRLib1242	EXO1	119.557	201.885	25.4713	0.592201
DDRLib0298	BRCC3	29.7042	62.0381	10.2097	0.478806
DDRLib4308	VCP	0.105709	9.45441	3.23025	0.0111809
DDRLib3406	RRM1	1.26851	12.2051	3.72001	0.103932
DDRLib2218	MUM1	30.867	63.5116	10.3798	0.486005
DDRLib1178	ERCC6L	121.565	204.512	25.7511	0.594416
DDRLib1016	E2F2	10.888	30.0918	6.32618	0.361827
DDRLib0009	ACVR1	8.351	26.4682	5.84379	0.31551
DDRLib2190	MTA2	219.346	353.444	41.5115	0.620595
DDRLib3645	SLX4IP	74.5247	132.239	17.9996	0.563559
DDRLib2039	MELK	10.5709	30.0106	6.31553	0.352238
DDRLib4345	XAB2	0.845671	9.36207	3.21296	0.0903294
DDRLib4312	WEE1	20.7189	47.0597	8.44645	0.440269
DDRLib2374	NTHL1	31.2898	64.9366	10.5438	0.481852
DDRLib3930	TELO2	21.3532	48.6766	8.64041	0.438675
DDRLib4154	UBE2T	26.85	56.8275	9.604	0.472484
DDRLib6033	NonTargeting_Human_0993	90.1696	156.544	20.6215	0.576003
DDRLib1391	FBXO5	73.3619	130.01	17.7579	0.564279
DDRLib0316	BRIP1	604.866	931.216	102.174	0.649544
DDRLib1091	EME2	10.4652	29.7425	6.2803	0.351859
DDRLib4962	ATAD5	105.92	178.77	23.0041	0.592496
DDRLib2439	PARP2	51.3745	95.9154	14.0282	0.535623
DDRLib0337	BUB1B	0.317127	9.17854	3.17841	0.0345509
DDRLib2958	RAD50	0.105709	9.17105	3.17699	0.0115264
DDRLib0045	APEX2	15.0107	38.2765	7.37163	0.392164
DDRLib4757	KDM8	0	9.14458	3.17199	0.0985748
DDRLib0255	BLM	0.105709	9.13992	3.1711	0.0115656
DDRLib2799	POLQ	65.8566	117.269	16.3724	0.561588
DDRLib4506	NHEJ1	629.708	965.464	105.764	0.652233
DDRLib4319	WEE1	48.8375	90.8176	13.463	0.537754
DDRLib0319	BRIP1	9.19667	27.6758	6.00619	0.3323
DDRLib2486	PAXIP1	642.71	982.896	107.591	0.653894
DDRLib0655	CDK6	4.01694	18.2834	4.68495	0.219704
DDRLib4650	UHRF1	12.6851	32.8757	6.68779	0.38585
DDRLib4519	FBXW7	35.5182	70.1712	11.1428	0.506165
DDRLib2928	RAD21	82.9814	142.405	19.0988	0.582713
DDRLib0049	APEX2	126.005	208.884	26.2166	0.603229
DDRLib2569	PIF1	29.1756	60.6021	10.0435	0.481429
DDRLib0813	CHEK2	67.0194	119.45	16.6102	0.561065
DDRLib6022	NonTargeting_Human_0982	3.27697	16.0876	4.35034	0.203695
DDRLib4152	UBE2T	108.14	181.444	23.29	0.595998
DDRLib4980	BOD1L1	84.25	145.119	19.3915	0.580559
DDRLib0594	CDK1	14.7992	36.0315	7.0899	0.410731
DDRLib2667	POLD3	17.9705	41.0273	7.71256	0.438014
DDRLib3328	RNF168	78.5417	135.867	18.3922	0.578079
DDRLib5024	PRIM2	0.211418	8.86715	3.11918	0.0238428
DDRLib0913	DCLRE1C	21.3532	47.5096	8.50053	0.44945
DDRLib0820	CHEK2	435.732	669.095	74.6854	0.651226
DDRLib0659	CDK6	163.32	263.478	32.0103	0.619863
DDRLib4420	XRCC5	33.7211	66.5211	10.7257	0.506923
DDRLib1585	HUS1	84.3557	144.443	19.3186	0.584008
DDRLib0439	CCND1	198.31	315.127	37.4698	0.629302
DDRLib3301	RNASEH2B	10.4652	28.9451	6.17508	0.361553
DDRLib3049	RAD54L2	266.598	416.1	48.1097	0.640706
DDRLib0522	CDC45	0.105709	8.74993	3.09668	0.0120811
DDRLib3578	SHPRH	412.37	632.497	70.8449	0.651972
DDRLib1090	EME1	18.2876	42.3007	7.86897	0.432324
DDRLib3567	SHFM1	3.5941	15.8144	4.30774	0.227268
DDRLib1147	ERCC4	39.6408	75.4419	11.7409	0.525448
DDRLib3046	RAD54L2	18.7105	42.1979	7.85637	0.443398
DDRLib4798	TOP2A	25.8987	53.3908	9.20037	0.485077
DDRLib3837	SRCAP	0.211418	8.59411	3.06659	0.0246003
DDRLib2488	PAXIP1	126.956	205.896	25.8985	0.616603
DDRLib4587	FANCF	35.7296	68.7793	10.9841	0.519482
DDRLib3389	RPA3	168.5	268.14	32.5039	0.628402
DDRLib1343	FANCE	165.857	263.689	32.0327	0.628988
DDRLib0551	CDC7	10.3595	28.5211	6.11886	0.363221
DDRLib2669	POLD3	28.1186	57.8143	9.71927	0.48636
DDRLib2536	PIAS1	152.644	244.287	29.9771	0.624853
DDRLib1517	H3F3A	20.7189	45.0717	8.20648	0.459689
DDRLib3522	SETD2	130.445	211.495	26.4944	0.616776
DDRLib1378	FANCL	248.627	386.065	44.948	0.644004
DDRLib0545	CDC6	48.2032	88.6043	13.2169	0.544028
DDRLib4928	PPP4C	0.105709	8.49115	3.04659	0.0124493
DDRLib0795	CHD8	85.8356	144.364	19.3102	0.594576
DDRLib5748	NonTargeting_Human_0708	0.739962	8.46232	3.04097	0.087442
DDRLib1658	JMJD1C	24.1016	51.2749	8.95002	0.470047
DDRLib2722	POLG	63.6367	110.979	15.6852	0.573415
DDRLib1459	GTF2H1	202.432	316.927	37.6599	0.638734
DDRLib1918	MAX	312.053	478.709	54.694	0.651862
DDRLib3238	RFWD3	0.317127	8.36419	3.0218	0.0379148
DDRLib4590	FANCF	0.105709	8.35111	3.01924	0.0126581
DDRLib3220	RFC4	133.193	214.799	26.8459	0.620082
DDRLib1359	FANCG	44.1863	81.8721	12.4647	0.539699
DDRLib1979	MCM7	1.69134	10.9422	3.50072	0.154571
DDRLib1345	FANCE	151.269	241.048	29.6336	0.627549
DDRLib1681	KAT8	0	8.29321	3.00788	0.107605
DDRLib0794	CHD8	32.3469	63.3352	10.3595	0.510725
DDRLib4211	UIMC1	67.9708	116.319	16.2688	0.584346
DDRLib0755	CHD4	110.889	180.146	23.1513	0.61555
DDRLib0460	CCND3	10.7823	27.9866	6.04771	0.385267
DDRLib0987	DONSON	20.5075	44.4107	8.12629	0.46177
DDRLib2004	MCPH1	14.165	34.6791	6.91851	0.408459
DDRLib4406	XRCC4	72.8334	123.447	17.0453	0.589996
DDRLib0879	CXORF57	19.3447	42.7237	7.92073	0.452786
DDRLib3528	SETD2	74.419	126.328	17.3584	0.589093
DDRLib0708	CDT1	14.0593	34.5786	6.90572	0.406589
DDRLib0143	ATRIP	53.4887	94.871	13.9126	0.563804
DDRLib4097	TRIP13	132.559	211.75	26.5215	0.626017
DDRLib4036	TP53	0.95138	8.13196	2.97608	0.116993
DDRLib1695	KDM2A	54.5458	96.2038	14.0601	0.566982
DDRLib5777	NonTargeting_Human_0737	0	8.11556	2.97283	0.109703
DDRLib1222	ESPL1	0	8.10008	2.96976	0.109889
DDRLib0547	CDC6	21.2475	45.6844	8.28062	0.465093
DDRLib1373	FANCL	133.616	212.825	26.6359	0.62782
DDRLib0160	ATRX	56.6599	99.0603	14.3756	0.571974
DDRLib1714	KDM3B	20.7189	44.035	8.08063	0.470511
DDRLib4834	IDUA	9.5138	25.9591	5.77477	0.366492
DDRLib4315	WEE1	13.9536	32.6772	6.66224	0.427013
DDRLib4746	FAM178A	40.2751	74.8445	11.6733	0.538116
DDRLib4435	ZMYM3	7.61104	22.3948	5.28148	0.339857
DDRLib0552	CDC7	17.8648	39.1104	7.47545	0.456779
DDRLib4333	WRNIP1	111.84	179.906	23.1257	0.621656
DDRLib1502	H2AFX	361.947	543.896	61.543	0.665471
DDRLib0844	CLSPN	2.32559	12.7963	3.81991	0.18174
DDRLib1337	FANCD2	50.7402	89.5955	13.3272	0.566326
DDRLib2868	PRPF19	0.317127	7.95124	2.94015	0.0398839
DDRLib1936	MBD3	75.6875	126.628	17.3909	0.597718
DDRLib1972	MCM7	33.2983	63.8506	10.4189	0.521503
DDRLib0758	CHD4	20.9304	43.7039	8.04034	0.478913
DDRLib3899	TDG	81.6072	135.425	18.3445	0.602599
DDRLib4547	C17orf70	34.2497	65.2869	10.5841	0.524602
DDRLib0806	CHEK1	51.4802	90.8803	13.47	0.566462
DDRLib4725	AUNIP	196.513	303.031	36.1926	0.64849
DDRLib3004	RAD51D	105.497	170.44	22.1125	0.618973
DDRLib0074	ARID1A	52.7487	92.1231	13.608	0.57259
DDRLib0193	BAP1	0.105709	7.81845	2.91354	0.0135204
DDRLib4553	RECQL4	43.8692	78.5489	12.0914	0.558495
DDRLib3072	RANBP2	29.3871	57.3124	9.66068	0.512752
DDRLib2590	PLK1	3.27697	14.5742	4.11134	0.224848
DDRLib4102	TTI1	40.5922	73.8511	11.5608	0.549649
DDRLib3174	REV1	365.435	544.971	61.6559	0.67056
DDRLib0751	CHD4	0.211418	7.72893	2.8955	0.0273541
DDRLib3036	RAD54L	125.054	198.236	25.0824	0.63083
DDRLib0116	ATM	40.0637	73.6734	11.5407	0.543801
DDRLib0704	CDT1	42.8121	76.6547	11.8779	0.558505
DDRLib0141	ATRIP	58.6684	100.363	14.5193	0.584562
DDRLib0173	AURKB	0.105709	7.67559	2.88472	0.0137721
DDRLib3526	SETD2	7.71675	21.8196	5.19998	0.353662
DDRLib3167	RECQL5	88.3726	144.002	19.2711	0.613691
DDRLib2118	MPLKIP	7.29391	21.7607	5.19161	0.335188
DDRLib1232	ETAA1	39.7465	71.8157	11.3299	0.553452
DDRLib4697	UBE2I	0	7.56272	2.86179	0.116785
DDRLib1830	LIG3	0.211418	7.55892	2.86102	0.0279693
DDRLib1845	LRR1	7.61104	21.6498	5.17583	0.351552
DDRLib0800	CHD8	116.28	184.009	23.5641	0.631925
DDRLib2580	PIK3CA	7.61104	21.6002	5.16875	0.35236
DDRLib4318	WEE1	4.65119	16.1795	4.36462	0.287473
DDRLib4902	WDR48	57.5056	98.0024	14.2588	0.586778
DDRLib0810	CHEK1	273.363	408.838	47.3454	0.668635
DDRLib3040	RAD54L	83.0872	135.826	18.3879	0.611716
DDRLib0818	CHEK2	35.941	65.3828	10.5951	0.549701
DDRLib1282	FAM35A	165.117	253.795	30.9849	0.650592
DDRLib4800	TOP2A	43.6578	77.1681	11.9358	0.565749
DDRLib3487	SENP6	8.66813	23.1602	5.38903	0.374269
DDRLib4544	C17orf70	102.96	162.937	21.3082	0.631902
DDRLib2422	PARP1	446.303	654.603	73.1648	0.681791
DDRLib4224	UNG	0	7.4008	2.82867	0.119036
DDRLib2821	PRDM9	19.979	40.7338	7.6764	0.490476
DDRLib1639	INTS6	2.64272	12.0254	3.68931	0.219762
DDRLib3358	RNF8	5.81399	17.7729	4.6083	0.327126
DDRLib2716	POLE4	8.77383	23.0011	5.36676	0.381452
DDRLib3161	RECQL5	104.546	165.312	21.5629	0.632418
DDRLib2222	MUS81	63.4253	106.068	15.1468	0.597971
DDRLib1103	ENDOV	119.24	186.59	23.8399	0.639046
DDRLib3048	RAD54L2	19.4504	40.6142	7.66165	0.478907
DDRLib0142	ATRIP	27.0615	52.8457	9.13602	0.512084
DDRLib3933	TICRR	10.3595	26.2653	5.81632	0.394416
DDRLib0728	CHAF1A	2.21989	11.9523	3.67678	0.185728
DDRLib3622	SLX1B	3.27697	13.9514	4.01069	0.234884
DDRLib0906	DCLRE1B	47.9918	82.5174	12.5371	0.581596
DDRLib2189	MTA2	155.498	237.838	29.2931	0.653796
DDRLib2957	RAD50	0	7.27061	2.80183	0.12091
DDRLib4750	FAM178A	7.1882	21.1348	5.10221	0.340112
DDRLib1316	FANCB	1.90276	9.71935	3.2795	0.19577
DDRLib2086	MMS22L	0	7.22473	2.79232	0.121584
DDRLib3401	RRM1	13.3193	31.0039	6.44545	0.429601
DDRLib3010	RAD51D	216.809	324.098	38.4166	0.668962
DDRLib0462	CCNE1	46.7233	80.6429	12.3268	0.579385
DDRLib0094	ASH1L	26.7443	50.9586	8.91246	0.524824
DDRLib0544	CDC6	27.1672	52.4585	9.09024	0.517879
DDRLib5814	NonTargeting_Human_0774	15.3278	34.052	6.83858	0.450128
DDRLib4829	FBXO18	0.105709	7.15443	2.77771	0.0147753
DDRLib0209	BARD1	30.6556	56.8261	9.60385	0.539463
DDRLib0152	ATRX	11.4166	27.5443	5.98859	0.41448
DDRLib3333	RNF169	9.72521	24.2567	5.54151	0.400928
DDRLib1060	E2F6	11.0994	27.5268	5.98624	0.403223
DDRLib2801	PPM1D	34.3554	62.6875	10.2848	0.548042
DDRLib1952	MCM10	25.2644	49.2393	8.70768	0.513094
DDRLib4005	TOP3B	0.105709	7.07379	2.76088	0.0149437
DDRLib1693	KDM2A	243.342	360.319	42.236	0.675352
DDRLib3898	TDG	54.7572	91.709	13.562	0.597075
DDRLib4554	RECQL4	17.5477	36.8948	7.19864	0.475613
DDRLib1272	FAM175A	64.3767	106.118	15.1523	0.606652
DDRLib3417	RRM2	0.317127	7.0293	2.75156	0.0451149
DDRLib4346	XAB2	25.793	49.056	8.68578	0.525786
DDRLib0729	CHAF1A	4.65119	15.4596	4.25208	0.300861
DDRLib3932	TICRR	96.935	151.653	20.0955	0.639189
DDRLib0297	BRCC3	84.3557	134.468	18.2409	0.62733
DDRLib1771	KMT2C	15.1164	33.6458	6.78664	0.449279
DDRLib3775	SMG1	0.105709	6.96628	2.73832	0.0151744
DDRLib2034	MELK	28.7528	53.3679	9.19767	0.538766
DDRLib3728	SMARCAL1	45.8776	78.3355	12.0673	0.585656
DDRLib4031	TP53	203.067	302.658	36.1532	0.670944
DDRLib2788	POLN	22.6217	44.3337	8.11695	0.510259
DDRLib0669	CDK7	42.495	73.9268	11.5694	0.574825
DDRLib4492	PRKDC	33.8268	60.7187	10.057	0.557107
DDRLib0997	DUT	71.5649	115.682	16.1993	0.618635
DDRLib0501	CDC25B	137.21	209.088	26.2383	0.65623
DDRLib2688	POLE	11.628	27.1418	5.93459	0.428415
DDRLib1896	MAPK14	8.24529	22.2271	5.25777	0.370957
DDRLib3935	TICRR	3.38268	13.4119	3.92227	0.252216
DDRLib2635	POLB	0.317127	6.88063	2.72025	0.0460898
DDRLib1621	INTS3	8.98525	22.1951	5.25325	0.40483
DDRLib2224	MUS81	196.618	291.832	35.0094	0.67374
DDRLib4341	XAB2	2.00847	11.4172	3.58419	0.175917
DDRLib4552	RECQL4	154.441	232.661	28.7437	0.6638
DDRLib0680	CDKN1A	362.476	523.833	59.4356	0.691968
DDRLib3241	RHNO1	9.19667	23.7367	5.46942	0.387445
DDRLib4671	SHLD3	263.955	385.001	44.836	0.685596
DDRLib2420	PALB2	46.4062	79.1272	12.1564	0.586476
DDRLib1995	MCM9	119.768	182.774	23.4322	0.65528
DDRLib3759	SMC6	55.0743	91.9956	13.5939	0.598662
DDRLib3927	TELO2	92.0724	144.585	19.334	0.636804
DDRLib0867	CUX1	147.358	221.972	27.6084	0.663859
DDRLib4060	TRAF7	23.4674	45.3419	8.23919	0.517565
DDRLib0207	BARD1	198.838	293.416	35.1769	0.677666
DDRLib2101	MPG	28.9642	52.7732	9.12746	0.548843
DDRLib1231	ETAA1	37.3152	65.943	10.6594	0.565871
DDRLib2905	RAD17	5.28544	16.858	4.46924	0.313527
DDRLib2489	PAXIP1	99.0492	154.207	20.3702	0.642315
DDRLib3877	STRA13	7.1882	20.2755	4.97826	0.354527
DDRLib0592	CDK1	0	6.72056	2.68622	0.129524
DDRLib2820	PPP1R12A	73.7848	117.362	16.3826	0.628696
DDRLib3322	RNF168	63.7424	103.115	14.8223	0.61817
DDRLib3582	SIAH1	237.316	347.246	40.858	0.683425
DDRLib4011	TOPBP1	0.317127	6.69773	2.68134	0.0473484
DDRLib1501	H2AFX	37.3152	65.7658	10.6391	0.567396
DDRLib4561	C11orf30	0.105709	6.69516	2.68079	0.0157888
DDRLib4100	TRIP13	15.0107	33.0016	6.70399	0.454847
DDRLib0435	CCND1	49.4717	82.8907	12.5789	0.596831
DDRLib2000	MCM9	8.13958	21.7843	5.19498	0.373644
DDRLib0312	BRIP1	54.1229	89.88	13.3588	0.602169
DDRLib2772	POLM	0.105709	6.60719	2.66193	0.0159991
DDRLib3631	SLX4	0.105709	6.58787	2.65777	0.016046
DDRLib0833	CLK2	66.5966	106.766	15.2235	0.623761
DDRLib0887	DAXX	266.175	385.891	44.9297	0.689768
DDRLib0957	DIAPH1	0.211418	6.54772	2.64912	0.0322887
DDRLib4017	TOPBP1	45.3491	76.725	11.8858	0.59106
DDRLib4277	USP48	32.1355	57.9673	9.73712	0.554373
DDRLib4721	AUNIP	0.317127	6.52144	2.64344	0.0486283
DDRLib0321	BUB1	587.53	829.656	91.5263	0.708161
DDRLib1443	GRWD1	0	6.51301	2.64162	0.133102
DDRLib4223	UNG	32.0298	57.8861	9.72764	0.553324
DDRLib4948	CHD1L	1.79705	8.88559	3.12271	0.202243
DDRLib5789	NonTargeting_Human_0749	34.8839	60.6969	10.0545	0.574723
DDRLib4309	VCP	4.96832	14.6904	4.12998	0.338201
DDRLib2495	PCNA	99.0492	152.475	20.1839	0.64961
DDRLib0849	CLSPN	28.33	51.8724	9.02086	0.546147
DDRLib0292	BRCC3	72.8334	114.479	16.0679	0.636216
DDRLib4897	NUDT16L1	15.962	32.4285	6.63017	0.492222
DDRLib4403	XRCC4	9.30238	23.0357	5.37161	0.403824
DDRLib0645	CDK5RAP3	305.287	437.494	50.3604	0.69781
DDRLib3327	RNF168	92.3895	142.285	19.0858	0.649326
DDRLib3420	RRM2	1.47992	8.76934	3.10041	0.168761
DDRLib3773	SMG1	0.211418	6.37298	2.61119	0.0331741
DDRLib2647	POLD1	214.06	310.885	37.022	0.688552
DDRLib2908	RAD17	0.105709	6.32022	2.59966	0.0167255
DDRLib1428	GEN1	59.7255	95.6386	13.9975	0.624491
DDRLib2610	PMS2	2.11418	10.7388	3.46457	0.196874
DDRLib1139	ERCC3	331.397	471.444	53.9303	0.702941
DDRLib1377	FANCL	134.779	199.949	25.265	0.674065
DDRLib0859	CTCF	150.107	221.942	27.6053	0.676332
DDRLib2347	NF1	41.3322	70.0563	11.1297	0.589985
DDRLib3529	SETD2	3.5941	12.6109	3.78875	0.285
DDRLib0079	ARID1A	115.223	173.434	22.4332	0.66436
DDRLib4573	C19orf40	222.411	320.971	38.0867	0.692933
DDRLib1564	HELQ	40.3808	68.5723	10.9604	0.588879
DDRLib1857	MAD1L1	0.211418	6.26704	2.58799	0.0337348
DDRLib2019	MDC1	95.6665	145.535	19.4364	0.657343
DDRLib0096	ASH1L	263.955	377.051	43.9988	0.70005
DDRLib0871	CXORF57	128.331	191.167	24.3285	0.671301
DDRLib2589	PLK1	0.105709	6.24334	2.58278	0.0169315
DDRLib0904	DCLRE1B	56.5542	91.0705	13.4911	0.620994
DDRLib0042	APEX2	90.1696	138.503	18.6773	0.651032
DDRLib0066	APTX	129.599	192.475	24.468	0.67333
DDRLib1638	INTS6	23.2559	43.9179	8.06639	0.529532
DDRLib1512	H3F3A	41.4379	69.7656	11.0966	0.593959
DDRLib1812	LIG1	0	6.21024	2.57548	0.138692
DDRLib2427	PARP1	30.4441	54.02	9.27454	0.563572
DDRLib0470	CCNE1	154.335	226.604	28.1006	0.681077
DDRLib3523	SETD2	299.685	425.625	49.1118	0.704105
DDRLib3846	SSBP1	122.834	182.463	23.399	0.673198
DDRLib0318	BRIP1	19.5561	37.8553	7.31902	0.516603
DDRLib0631	CDK4	131.185	194.682	24.7035	0.673841
DDRLib3256	RIF1	69.5564	108.883	15.4557	0.638816
DDRLib4618	PMS2P3	33.7211	58.1547	9.75897	0.579852
DDRLib1557	HELLS	83.8271	128.109	17.5517	0.654342
DDRLib4885	TTK	83.51	128.099	17.5506	0.65192
DDRLib1011	E2F2	0.105709	6.12011	2.55554	0.0172724
DDRLib2100	MNAT1	45.7719	74.9979	11.6907	0.61031
DDRLib3988	TOP1	77.2732	119.647	16.6317	0.645843
DDRLib1241	EXO1	39.218	66.5074	10.7242	0.589678
DDRLib1238	ETAA1	58.6684	93.1238	13.719	0.630004
DDRLib3247	RHNO1	50.2117	81.9309	12.4713	0.612854
DDRLib4235	USP1	8.13958	20.7672	5.04937	0.391943
DDRLib0078	ARID1A	41.9664	69.177	11.0294	0.606653
DDRLib0322	BUB1	69.4507	108.261	15.3875	0.64151
DDRLib4525	DNA2	0.105709	6.04201	2.53817	0.0174956
DDRLib2006	MCPH1	269.452	382.1	44.5306	0.705187
DDRLib3605	SLFN11	68.9222	106.822	15.2296	0.645208
DDRLib3880	STRA13	16.3849	33.0005	6.70385	0.496504
DDRLib4096	TRIP13	13.9536	28.4542	6.10997	0.490387
DDRLib4743	FAM178A	224.42	319.658	37.9481	0.702063
DDRLib0386	CBX4	168.288	243.389	29.8819	0.691439
DDRLib1407	FEN1	175.794	252.796	30.879	0.695397
DDRLib1993	MCM9	130.55	191.386	24.3519	0.68213
DDRLib5727	NonTargeting_Human_0687	6.13111	17.2963	4.53614	0.354475
DDRLib3586	SIAH1	1.47992	8.24048	2.99751	0.179592
DDRLib1075	EEPD1	2.4313	10.2397	3.37482	0.237438
DDRLib2295	NEIL1	21.1418	40.1159	7.60009	0.527018
DDRLib1365	FANCI	181.608	260.497	31.6947	0.697159
DDRLib3798	SMYD3	1.69134	8.20509	2.99053	0.206133
DDRLib4978	BOD1L1	0	5.89452	2.50509	0.145043
DDRLib1815	LIG1	169.24	244.051	29.9521	0.693461
DDRLib0243	BEX1	0.211418	5.88785	2.50359	0.0359075
DDRLib0424	CCNB1	145.244	211.289	26.4724	0.687419
DDRLib1840	LIG4	0	5.87638	2.501	0.145425
DDRLib1398	FBXO5	29.3871	51.5254	8.97973	0.570341
DDRLib0202	BARD1	37.6324	62.8465	10.3031	0.598798
DDRLib0597	CDK1	23.6788	42.8967	7.94188	0.551995
DDRLib3959	TIPIN	20.4018	38.5062	7.40027	0.529832
DDRLib0218	BCCIP	0	5.82557	2.48952	0.146508
DDRLib3267	RINT1	491.018	678.776	75.7012	0.723387
DDRLib0430	CCNB1	4.43977	13.7025	3.97005	0.324011
DDRLib1367	FANCI	13.1079	27.9878	6.04787	0.468343
DDRLib0103	ATAD2	2.85414	10.0555	3.34128	0.28384
DDRLib1172	ERCC6L	96.935	143.581	19.2256	0.675125
DDRLib2134	MSH2	0.528544	5.74309	2.47078	0.0920314
DDRLib4091	TRIP13	16.5963	32.273	6.6101	0.514247
DDRLib4986	PGAP2	58.7741	91.3152	13.5183	0.64364
DDRLib2448	PARP3	20.5075	38.0967	7.34919	0.538302
DDRLib1632	INTS6	29.0699	50.9486	8.91126	0.570574
DDRLib1583	HUS1	8.77383	20.0776	4.9495	0.436997
DDRLib4726	AUNIP	107.929	157.985	20.7764	0.683157
DDRLib3902	TDP1	0.105709	5.66571	2.4531	0.0186576
DDRLib0315	BRIP1	0.105709	5.65732	2.45117	0.0186853
DDRLib3432	RUNX2	30.0213	52.2632	9.06714	0.574425
DDRLib2984	RAD51B	43.6578	70.4223	11.1714	0.619942
DDRLib4925	PPP4C	0.105709	5.65065	2.44964	0.0187074
DDRLib4971	BOD1L1	45.5605	73.1691	11.4835	0.622675
DDRLib5753	NonTargeting_Human_0713	0	5.64401	2.44812	0.150511
DDRLib5037	UFD1L	106.66	156.398	20.6058	0.681981
DDRLib1778	KMT2C	115.328	168.557	21.9108	0.684211
DDRLib3377	RPA2	400.319	551.835	62.3768	0.725434
DDRLib5937	NonTargeting_Human_0897	0.105709	5.63145	2.44524	0.0187712
DDRLib0868	CUX1	24.8416	43.6712	8.03636	0.568832
DDRLib3155	RECQL	18.1819	35.0226	6.96218	0.519148
DDRLib3912	TDP2	20.9304	37.9056	7.32531	0.552171
DDRLib4951	FAM175B	37.4209	61.9471	10.1992	0.604079
DDRLib4822	FBXO18	89.5354	133.2	18.1036	0.672187
DDRLib2300	NEIL1	38.6894	63.3365	10.3596	0.610855
DDRLib4003	TOP3B	49.2603	78.5581	12.0924	0.627056
DDRLib3367	RPA1	0	5.60966	2.44023	0.151294
DDRLib3269	RINT1	36.7867	60.5178	10.0337	0.607865
DDRLib3391	RPA4	3.91123	11.6485	3.62441	0.33577
DDRLib0663	CDK7	65.1167	100.351	14.5179	0.648892
DDRLib1717	KDM3B	42.8121	68.7541	10.9812	0.622684
DDRLib1108	ENDOV	157.612	224.29	27.8548	0.702714
DDRLib2881	PTTG1	183.511	259.056	31.5421	0.708383
DDRLib0928	DDB1	0	5.51914	2.41933	0.153394
DDRLib4748	FAM178A	6.65966	16.6109	4.43129	0.400921
DDRLib3687	SMAD4	50.0003	79.4991	12.1983	0.628942
DDRLib0780	CHD6	251.693	349.952	41.1433	0.719221
DDRLib5104	NonTargeting_Human_0064	60.1483	93.0699	13.713	0.64627
DDRLib2254	NABP2	9.93663	21.2823	5.12334	0.466897
DDRLib3966	TK1	41.755	66.9931	10.7798	0.623273
DDRLib2709	POLE3	94.1866	139.057	18.7371	0.677326
DDRLib2629	POGZ	89.1126	132.257	18.0014	0.673785
DDRLib5130	NonTargeting_Human_0090	100.106	147.009	19.5954	0.680952
DDRLib3113	RBBP8	129.282	185.969	23.7735	0.695181
DDRLib3949	TIMELESS	20.6132	37.4402	7.26707	0.550565
DDRLib0378	C5ORF45	1.47992	7.67375	2.88434	0.192855
DDRLib3682	SMAD4	74.3133	111.707	15.7649	0.665251
DDRLib4302	VCP	0	5.41862	2.39595	0.155797
DDRLib3118	RBBP8	0.105709	5.41439	2.39496	0.0195237
DDRLib4924	PPP4C	0	5.41274	2.39457	0.15594
DDRLib3023	RAD54B	328.015	450.946	51.7752	0.727391
DDRLib2012	MDC1	114.588	165.396	21.5719	0.692813
DDRLib2171	MTA1	7.29391	18.0006	4.64257	0.405204
DDRLib2573	PIK3CA	188.796	264.218	32.0887	0.714548
DDRLib0524	CDC45	115.223	166.616	21.7028	0.691545
DDRLib2334	NEK8	64.7995	97.9296	14.2508	0.661695
DDRLib1081	EME1	151.904	214.438	26.8074	0.708381
DDRLib0274	BRCA1	30.7613	51.264	8.94872	0.600056
DDRLib1996	MCM9	252.433	348.64	41.005	0.724051
DDRLib6032	NonTargeting_Human_0992	10.5709	22.5131	5.29816	0.469543
DDRLib4586	FANCF	296.196	407.015	47.1535	0.727729
DDRLib2279	NBN	1.90276	7.55112	2.85943	0.251984
DDRLib0527	CDC45	0.105709	5.32524	2.37406	0.0198505
DDRLib3777	SMG1	126.216	180.581	23.1978	0.698947
DDRLib0658	CDK6	25.3701	44.0451	8.08187	0.576003
DDRLib0213	BCCIP	0	5.23185	2.35202	0.160466
DDRLib4890	TTK	24.4187	42.5079	7.89433	0.574452
DDRLib0648	CDK5RAP3	53.2773	82.2919	12.5118	0.647418
DDRLib4744	FAM178A	95.3494	138.535	18.6808	0.688268
DDRLib2285	NCOA1	66.4909	99.6542	14.4411	0.667216
DDRLib0797	CHD8	2.95985	9.30811	3.20283	0.317986
DDRLib2153	MSH4	377.592	511.488	58.1387	0.738223
DDRLib0542	CDC6	171.46	239.279	29.4459	0.71657
DDRLib2974	RAD51AP1	19.7676	35.2773	6.99449	0.560348
DDRLib4194	UBR5	92.0724	134.286	18.2212	0.685642
DDRLib4252	USP34	82.9814	120.887	16.7667	0.686439
DDRLib3568	SHFM1	110.36	158.1	20.7887	0.698042
DDRLib4218	UIMC1	130.339	184.565	23.6236	0.706194
DDRLib0039	APEX1	6.0254	15.9754	4.33287	0.377167
DDRLib3442	SAMHD1	17.8648	32.3144	6.61545	0.552843
DDRLib3236	RFWD3	2.00847	9.21434	3.18517	0.217972
DDRLib4248	USP28	63.6367	95.1535	13.9439	0.668779
DDRLib0216	BCCIP	68.4993	101.807	14.6784	0.672832
DDRLib0310	BRE	589.221	788.176	87.1766	0.747576
DDRLib4524	DNA2	92.2838	133.766	18.1648	0.689892
DDRLib0955	DIAPH1	17.2305	32.2009	6.60079	0.535094
DDRLib5352	NonTargeting_Human_0312	8.77383	18.9616	4.78581	0.462715
DDRLib0881	DAXX	24.2073	42.0295	7.83573	0.57596
DDRLib0926	DDB1	7.08249	17.4131	4.55388	0.406733
DDRLib2208	MTBP	106.237	152.135	20.1474	0.698308
DDRLib3944	TIMELESS	265.435	361.557	42.3665	0.734144
DDRLib4876	PSIP1	0.211418	5.04841	2.30822	0.041878
DDRLib4989	PGAP2	0	5.04413	2.30719	0.16545
DDRLib0016	ALKBH2	2.00847	9.12154	3.16762	0.22019
DDRLib2987	RAD51B	172.728	238.895	29.4052	0.72303
DDRLib2212	MUM1	3.48839	10.8696	3.48784	0.320932
DDRLib2237	MUTYH	19.7676	34.9002	6.94663	0.566402
DDRLib2811	PPP1R12A	4.33406	12.5532	3.77904	0.345254
DDRLib3008	RAD51D	5.70828	14.1799	4.0478	0.40256
DDRLib4722	AUNIP	69.6621	102.699	14.7765	0.678314
DDRLib1436	GMNN	21.2475	37.6758	7.29658	0.563955
DDRLib2430	PARP1	448.628	600.426	67.4787	0.747183
DDRLib3524	SETD2	223.046	305.352	36.4378	0.730454
DDRLib3630	SLX1B	12.5794	24.7473	5.60914	0.508312
DDRLib3146	RDM1	5.28544	14.0923	4.03359	0.375058
DDRLib3953	TIPIN	57.5056	86.3988	12.9711	0.665583
DDRLib1249	EXO1	180.656	248.606	30.435	0.726677
DDRLib1849	LRR1	0.105709	4.95352	2.28529	0.0213401
DDRLib3366	RPA1	0	4.94893	2.28418	0.168097
DDRLib1752	KMT2A	19.8733	34.6684	6.91715	0.573239
DDRLib4129	UBE2A	111.734	157.754	20.7516	0.708283
DDRLib2009	MCPH1	60.3598	90.2647	13.4016	0.668697
DDRLib2846	PRMT1	4.01694	12.4048	3.75393	0.323822
DDRLib0327	BUB1	234.991	318.879	37.8659	0.736927
DDRLib5578	NonTargeting_Human_0538	0	4.91968	2.27707	0.168928
DDRLib3076	RANBP2	18.6048	33.1733	6.72605	0.560835
DDRLib4493	PRKDC	109.726	154.887	20.4434	0.708424
DDRLib2078	MMS19	9.19667	20.1611	4.96165	0.456159
DDRLib2593	PMS1	9.5138	20.158	4.9612	0.471962
DDRLib2472	PARPBP	91.861	131.104	17.8766	0.700671
DDRLib4489	ZUFSP	34.2497	55.1741	9.41026	0.620756
DDRLib2294	NEIL1	35.201	56.5006	9.56576	0.623021
DDRLib3741	SMC5	138.161	192.719	24.4941	0.716905
DDRLib5164	NonTargeting_Human_0124	3.80552	10.6456	3.44793	0.357473
DDRLib0642	CDK5RAP3	97.4636	138.787	18.708	0.702252
DDRLib2792	POLQ	17.8648	31.6337	6.52733	0.56474
DDRLib2085	MMS22L	14.2707	27.3658	5.96466	0.52148
DDRLib4833	IDUA	17.0191	31.6181	6.52531	0.538272
DDRLib1451	GTF2H1	15.7506	28.7813	6.15338	0.547252
DDRLib3625	SLX1B	55.0743	83.1815	12.6115	0.662098
DDRLib4240	USP1	417.973	555.815	62.7948	0.752
DDRLib1773	KMT2C	270.086	364.433	42.6695	0.741113
DDRLib2461	PARP9	55.92	83.0656	12.5985	0.673203
DDRLib0148	ATRIP	141.121	196.105	24.8553	0.719619
DDRLib1888	MAGEF1	77.3789	112.025	15.7997	0.690728
DDRLib1280	FAM175A	248.204	335.223	39.5902	0.740416
DDRLib2015	MDC1	18.3933	32.8257	6.68137	0.560333
DDRLib4764	NDNL2	188.373	256.848	31.3083	0.733404
DDRLib4456	ZNF451	1.90276	6.89942	2.72422	0.275785
DDRLib4597	HIPK2	203.067	276.306	33.3678	0.734935
DDRLib2159	MSH4	18.2876	32.7728	6.67455	0.558013
DDRLib4008	TOP3B	402.222	534.447	60.5506	0.752594
DDRLib2571	PIK3CA	101.058	143.184	19.1828	0.705789
DDRLib1683	KAT8	33.1926	53.3093	9.19076	0.622642
DDRLib2330	NEK11	0	4.74525	2.23431	0.174057
DDRLib1072	EEPD1	23.8902	39.6537	7.54287	0.602472
DDRLib4532	C1orf86	0	4.71641	2.22718	0.174935
DDRLib0505	CDC25B	122.094	170.328	22.1006	0.716814
DDRLib1511	H3F3A	123.574	171.627	22.2397	0.720012
DDRLib1371	FANCL	66.4909	97.0168	14.1499	0.685354
DDRLib0864	CUX1	403.068	534.626	60.5693	0.753925
DDRLib0364	C20ORF196	45.3491	69.2076	11.0329	0.655262
DDRLib0873	CXORF57	52.3259	78.4965	12.0855	0.666601
DDRLib3615	SLX1A	158.458	217.006	27.0806	0.730198
DDRLib2080	MMS19	26.3215	43.6344	8.03187	0.603229
DDRLib4863	MRGBP	23.6788	39.5245	7.52686	0.599091
DDRLib4405	XRCC4	57.2942	85.0668	12.8223	0.67352
DDRLib6039	NonTargeting_Human_0999	6.97678	15.2019	4.2114	0.458941
DDRLib4659	UHRF1BP1	24.7359	40.8758	7.6939	0.605147
DDRLib3856	SSBP2	32.0298	51.7369	9.0048	0.61909
DDRLib3248	RHNO1	134.356	185.541	23.7278	0.724132
DDRLib1035	E2F4	36.1524	57.0466	9.62962	0.633735
DDRLib4214	UIMC1	259.304	347.467	40.8814	0.746268
DDRLib5557	NonTargeting_Human_0517	75.5818	108.499	15.4135	0.696614
DDRLib2392	NUDT1	5.39115	13.5719	3.94861	0.39723
DDRLib2362	NSMCE2	6.55395	15.111	4.19699	0.43372
DDRLib0894	DCLRE1A	113.003	157.921	20.7695	0.715567
DDRLib1780	KMT2C	43.7635	66.2205	10.6913	0.660875
DDRLib4545	C17orf70	3.27697	10.296	3.38502	0.318276
DDRLib2483	PAXIP1	64.4824	93.9073	13.8059	0.68666
DDRLib3572	SHPRH	103.912	144.776	19.3545	0.717743
DDRLib4122	UBE2A	118.817	164.247	21.4487	0.723403
DDRLib2890	PTTG1	160.677	218.658	27.2562	0.734834
DDRLib4046	TP53BP1	106.132	148.626	19.7695	0.714088
DDRLib3628	SLX1B	27.9071	44.6483	8.15514	0.625044
DDRLib2277	NBN	8.66813	18.0054	4.64329	0.481419
DDRLib2297	NEIL1	286.788	380.621	44.3748	0.753473
DDRLib1239	ETAA1	36.7867	56.6315	9.58108	0.649579
DDRLib3962	TK1	129.388	177.925	22.9138	0.727204
DDRLib0988	DONSON	106.872	148.093	19.7122	0.721652
DDRLib3413	RRM2	0.211418	4.53495	2.18185	0.0466196
DDRLib2445	PARP3	3.27697	10.1603	3.36039	0.322528
DDRLib0067	APTX	23.7845	39.0257	7.46493	0.609457
DDRLib3986	TOP1	191.65	257.729	31.4015	0.743612
DDRLib1637	INTS6	141.756	193.233	24.5489	0.733598
DDRLib3479	SENP5	30.4441	48.4747	8.61625	0.628043
DDRLib4482	ZUFSP	0.105709	4.51288	2.17628	0.0234238
DDRLib3780	SMG1	125.794	172.32	22.314	0.729998
DDRLib4494	PRKDC	81.2901	115.347	16.1627	0.704747
DDRLib2776	POLM	80.5501	114.036	16.0195	0.706358
DDRLib0831	CLK2	234.779	312.563	37.1992	0.751142
DDRLib2913	RAD18	10.4652	20.7757	5.05059	0.503721
DDRLib3466	SENP2	43.6578	65.6021	10.6203	0.665494
DDRLib0220	BCCIP	129.599	177.241	22.8406	0.731204
DDRLib4931	PPP5C	78.5417	111.294	15.7197	0.705712
DDRLib2229	MUS81	94.1866	132.016	17.9754	0.713446
DDRLib4366	XPC	7.29391	16.3216	4.38664	0.446887
DDRLib3916	TDP2	12.8965	23.5943	5.44962	0.546593
DDRLib3577	SHPRH	41.9664	62.8171	10.2997	0.668073
DDRLib0326	BUB1	75.7932	107.233	15.2747	0.706812
DDRLib6027	NonTargeting_Human_0987	5.17973	13.2389	3.89368	0.39125
DDRLib1063	E2F7	6.97678	14.7772	4.14386	0.47213
DDRLib3481	SENP6	94.7151	131.812	17.9532	0.718565
DDRLib3011	RAD52	35.201	54.8366	9.37062	0.641926
DDRLib1472	GTF2H3	0	4.43228	2.15585	0.184085
DDRLib0775	CHD6	52.5373	77.198	11.9391	0.680553
DDRLib1191	ERCC8	111.206	153.673	20.3128	0.723652
DDRLib0799	CHD8	0.317127	4.4225	2.15336	0.0717075
DDRLib2203	MTBP	73.0448	104.449	14.969	0.699334
DDRLib2135	MSH2	42.1778	63.9494	10.4303	0.659551
DDRLib1276	FAM175A	29.1756	46.6979	8.4029	0.624775
DDRLib2898	RAD1	3.80552	9.96111	3.32402	0.382038
DDRLib2882	PTTG1	293.871	386.388	44.9821	0.760558
DDRLib3823	SPRTN	82.0301	115.879	16.2208	0.707892
DDRLib2260	NABP2	44.0806	66.4104	10.713	0.66376
DDRLib2796	POLQ	8.56242	17.619	4.58506	0.485977
DDRLib0593	CDK1	27.9071	43.889	8.06288	0.635857
DDRLib0155	ATRX	157.4	212.061	26.5546	0.742241
DDRLib2988	RAD51B	99.6834	137.634	18.5834	0.724266
DDRLib5913	NonTargeting_Human_0873	0.105709	4.35064	2.13499	0.0242973
DDRLib2482	PAXIP1	217.337	288.738	34.6824	0.752715
DDRLib3321	RNF168	129.81	175.953	22.7028	0.737756
DDRLib0357	C1ORF112	85.8356	119.378	16.6024	0.719024
DDRLib1083	EME1	51.0574	75.3123	11.7262	0.677942
DDRLib3176	REV1	21.8817	35.6481	7.04146	0.613825
DDRLib3363	RPA1	5.39115	12.9868	3.85176	0.415126
DDRLib4747	FAM178A	147.992	198.567	25.1177	0.745303
DDRLib3770	SMCHD1	6.97678	14.5066	4.10049	0.48094
DDRLib4608	MSH5	5.39115	12.9773	3.85019	0.415428
DDRLib2618	PNKP	0.105709	4.26356	2.11255	0.0247936
DDRLib1021	E2F3	124.208	168.859	21.9432	0.735571
DDRLib4710	PIAS3	50.7402	73.739	11.5481	0.688106
DDRLib2383	NUB1	93.1295	129.131	17.6626	0.721199
DDRLib1570	HELQ	1.05709	6.28195	2.59126	0.168274
DDRLib3292	RNASEH1	272.2	357.128	41.8997	0.762193
DDRLib5230	NonTargeting_Human_0190	3.27697	9.73121	3.2817	0.336749
DDRLib0300	BRCC3	194.927	257.804	31.4095	0.756105
DDRLib2429	PARP1	50.7402	73.6212	11.5348	0.689207
DDRLib0498	CDC25A	0.105709	4.22005	2.10127	0.0250492
DDRLib0283	BRCA2	400.637	518.808	58.9077	0.772225
DDRLib0459	CCND3	27.9071	43.3797	8.00083	0.643323
DDRLib2046	MGMT	44.6091	65.7015	10.6317	0.678967
DDRLib2471	PARPBP	0.95138	4.19445	2.0946	0.226819
DDRLib1659	JMJD1C	283.934	370.272	43.2847	0.766825
DDRLib1177	ERCC6L	129.071	174.638	22.562	0.739076
DDRLib1283	FAM35A	156.661	208.914	26.2197	0.749882
DDRLib2561	PIF1	133.087	179.649	23.0982	0.740819
DDRLib2551	PIAS4	1.47992	6.19909	2.57302	0.238732
DDRLib4314	WEE1	25.053	40.6148	7.66172	0.616844
DDRLib2305	NEIL2	98.7321	134.917	18.2895	0.731798
DDRLib1318	FANCB	58.2456	83.6233	12.6609	0.696524
DDRLib1307	FANCA	3.80552	9.60833	3.25893	0.396065
DDRLib4981	PGAP2	28.5414	44.5015	8.13732	0.641358
DDRLib1945	MBD4	122.517	165.281	21.5596	0.74126
DDRLib2304	NEIL2	3.69981	9.57649	3.25301	0.386343
DDRLib1053	E2F6	60.254	85.9117	12.9167	0.701348
DDRLib0182	BABAM1	62.7911	88.4174	13.1961	0.710167
DDRLib3032	RAD54L	171.037	226.888	28.1308	0.753837
DDRLib1022	E2F3	91.2267	125.347	17.2518	0.727792
DDRLib0065	APTX	145.35	193.806	24.61	0.749974
DDRLib4759	KDM8	84.9899	116.391	16.2766	0.730213
DDRLib1114	ERCC1	186.365	245.573	30.1135	0.758896
DDRLib2238	MUTYH	232.877	303.342	36.2254	0.767704
DDRLib0853	CTCF	38.3723	57.2225	9.65017	0.670581
DDRLib3342	RNF4	3.91123	9.44945	3.22932	0.41391
DDRLib5516	NonTargeting_Human_0476	5.70828	12.5343	3.77584	0.455413
DDRLib4979	BOD1L1	19.239	32.1006	6.58781	0.599335
DDRLib2760	POLK	2.21989	7.75771	2.90131	0.286152
DDRLib1149	ERCC4	251.481	326.522	38.6724	0.770182
DDRLib0830	CINP	0.317127	3.99477	2.042	0.0793855
DDRLib1208	ESCO1	144.187	191.498	24.3638	0.752941
DDRLib5057	NonTargeting_Human_0017	18.499	30.6444	6.39854	0.603667
DDRLib0387	CBX4	45.5605	65.8136	10.6446	0.692266
DDRLib4898	NUDT16L1	11.8394	21.0199	5.08572	0.563247
DDRLib4973	BOD1L1	8.87954	16.789	4.45866	0.528891
DDRLib2478	PARPBP	5.07402	12.3911	3.75161	0.40949
DDRLib3735	SMARCD2	545.352	693.704	77.2675	0.786145
DDRLib2481	PAXIP1	34.2497	51.5636	8.98426	0.664222
DDRLib3445	SAMHD1	49.8946	70.8432	11.2193	0.704296
DDRLib4526	DNA2	379.918	485.449	55.4024	0.782611
DDRLib6023	NonTargeting_Human_0983	0.211418	3.91347	2.02025	0.054023
DDRLib0618	CDK2	0.105709	3.91163	2.01975	0.0270243
DDRLib0779	CHD6	133.405	177.011	22.816	0.753651
DDRLib4827	FBXO18	92.601	125.358	17.253	0.738694
DDRLib0043	APEX2	126.745	168.176	21.87	0.753646
DDRLib1878	MAD2L2	301.904	387.461	45.0951	0.779187
DDRLib4760	KDM8	308.987	396.171	46.0121	0.779934
DDRLib4141	UBE2N	5.07402	12.3135	3.73845	0.41207
DDRLib3731	SMARCD2	52.0088	74.5253	11.6372	0.697867
DDRLib1550	HELB	451.588	574.528	64.7597	0.786017
DDRLib0053	APLF	152.855	200.557	25.3297	0.762154
DDRLib2337	NEK8	126.745	167.905	21.8409	0.754862
DDRLib3595	SIRT7	328.332	420.596	48.5828	0.780634
DDRLib3351	RNF8	0	3.87042	2.00865	0.205321
DDRLib3686	SMAD4	127.696	169.075	21.9664	0.755263
DDRLib2581	PLK1	5.60257	12.2613	3.72957	0.456932
DDRLib0281	BRCA2	14.7992	24.9465	5.63651	0.593239
DDRLib4273	USP48	180.551	235.256	29.0191	0.767464
DDRLib1709	KDM3A	7.61104	15.1704	4.20641	0.501702
DDRLib5576	NonTargeting_Human_0536	34.0382	51.2384	8.94568	0.664311
DDRLib2765	POLL	97.1464	131.124	17.8787	0.740875
DDRLib3792	SMYD3	129.071	171.239	22.1981	0.753746
DDRLib2181	MTA2	112.686	149.917	19.9086	0.751655
DDRLib1721	KDM4B	13.2136	23.5168	5.43882	0.561879
DDRLib1974	MCM7	171.248	223.753	27.7976	0.765347
DDRLib5407	NonTargeting_Human_0367	8.351	16.538	4.42006	0.504959
DDRLib2399	NUDT1	92.601	124.567	17.1671	0.743381
DDRLib1057	E2F6	7.71675	15.0778	4.19172	0.511795
DDRLib4666	UNG2	27.1672	41.9882	7.83066	0.64702
DDRLib0095	ASH1L	398.311	506.173	57.5802	0.786907
DDRLib4121	UBE2A	48.9432	68.9059	10.9985	0.71029
DDRLib0718	CETN2	126.533	167.012	21.7452	0.75763
DDRLib0841	CLSPN	0.105709	3.77719	1.98334	0.0279861
DDRLib1295	FAN1	54.0172	76.4913	11.8594	0.706188
DDRLib3733	SMARCD2	52.643	73.9476	11.5718	0.711896
DDRLib4678	SHLD3	139.747	183.142	23.4715	0.763055
DDRLib2377	NTHL1	120.191	159.393	20.9276	0.754055
DDRLib4362	XPC	0	3.77011	1.9814	0.209639
DDRLib3313	RNF138	101.269	135.592	18.3625	0.746865
DDRLib5262	NonTargeting_Human_0222	3.80552	9.04119	3.15238	0.420909
DDRLib4327	WRN	41.2265	59.8294	9.95382	0.689067
DDRLib0535	CDC5L	11.4166	20.5765	5.02185	0.554835
DDRLib2874	PTEN	206.238	266.108	32.2888	0.775016
DDRLib2533	PIAS1	54.0172	76.2018	11.8267	0.70887
DDRLib1379	FANCL	29.4928	44.2537	8.10722	0.666448
DDRLib4294	UVSSA	117.971	154.881	20.4427	0.761691
DDRLib2244	MYC	0	3.68364	1.95766	0.213509
DDRLib0671	CDKN1A	132.559	173.364	22.4257	0.76463
DDRLib0796	CHD8	14.6935	24.4609	5.5697	0.600695
DDRLib5482	NonTargeting_Human_0442	79.5988	107.274	15.2792	0.742011
DDRLib1438	GMNN	63.6367	87.202	13.0606	0.729762
DDRLib4672	SHLD3	57.6113	79.6199	12.2119	0.723579
DDRLib1551	HELLS	555.183	696.594	77.5706	0.796996
DDRLib0299	BRCC3	231.291	295.86	35.4351	0.781758
DDRLib4843	MORF4L1	279.706	355.25	41.7018	0.787348
DDRLib1227	ESPL1	405.711	510.887	58.0755	0.79413
DDRLib1751	KMT2A	147.887	191.684	24.3836	0.771515
DDRLib5477	NonTargeting_Human_0437	7.61104	14.7717	4.14298	0.515244
DDRLib2762	POLL	45.8776	64.3957	10.4816	0.712433
DDRLib4271	USP48	77.1675	104.581	14.9835	0.737871
DDRLib4225	UNG	256.027	326.516	38.6718	0.784117
DDRLib4241	USP28	0.105709	3.61929	1.93982	0.0292071
DDRLib3295	RNASEH1	160.889	207.482	26.0674	0.775433
DDRLib1290	FAM35A	108.14	142.989	19.1618	0.756281
DDRLib4227	UNG	38.0552	55.3748	9.43382	0.68723
DDRLib0776	CHD6	125.265	163.986	21.4207	0.763877
DDRLib5341	NonTargeting_Human_0301	55.8143	76.8026	11.8945	0.726724
DDRLib3422	RRM2B	2.4313	7.18921	2.78494	0.338188
DDRLib0510	CDC25B	70.7192	95.4813	13.9801	0.74066
DDRLib0285	BRCA2	156.238	202.139	25.4983	0.772922
DDRLib1240	ETAA1	230.445	293.452	35.1807	0.785291
DDRLib3415	RRM2	0.105709	3.56799	1.92551	0.029627
DDRLib2565	PIF1	213.003	272.372	32.9517	0.782031
DDRLib3681	SMAD4	391.334	491.538	56.0423	0.796142
DDRLib1084	EME1	76.1104	102.754	14.7826	0.740702
DDRLib4540	C1orf86	65.8566	89.0444	13.2659	0.739593
DDRLib2927	RAD21	0	3.54311	1.91853	0.220113
DDRLib0933	DDB2	124.419	162.179	21.2268	0.767171
DDRLib2104	MPG	12.4736	21.4344	5.14509	0.581946
DDRLib1759	KMT2A	9.30238	17.3406	4.54287	0.536452
DDRLib4708	PIAS3	33.8268	48.6683	8.63943	0.695048
DDRLib0289	BRCA2	74.6304	99.9955	14.4787	0.746338
DDRLib2637	POLB	2.21989	7.08212	2.76262	0.313449
DDRLib1349	FANCE	49.4717	68.7737	10.9834	0.719341
DDRLib4125	UBE2A	278.437	351.279	41.2832	0.792639
DDRLib1059	E2F6	55.6029	76.2603	11.8333	0.729119
DDRLib2733	POLH	250.107	316.741	37.6403	0.789626
DDRLib4238	USP1	98.2035	129.561	17.7092	0.757972
DDRLib3478	SENP5	10.0423	18.6229	4.73558	0.539246
DDRLib1250	EXO1	72.1991	97.3521	14.187	0.741629
DDRLib0598	CDK1	0	3.48254	1.90145	0.223088
DDRLib2824	PRDM9	59.9369	81.1324	12.3818	0.738755
DDRLib0017	ALKBH2	40.2751	57.3017	9.65942	0.70286
DDRLib4905	WDR48	187.527	238.841	29.3994	0.785157
DDRLib4278	USP48	83.4043	110.8	15.6656	0.752744
DDRLib2407	OGG1	55.7086	76.0398	11.8084	0.732624
DDRLib4370	XPC	0.845671	3.45841	1.89461	0.244526
DDRLib0851	CTCF	47.4633	65.8861	10.6529	0.720384
DDRLib1823	LIG3	323.892	404.738	46.914	0.80025
DDRLib2887	PTTG1	170.931	217.44	27.1267	0.786107
DDRLib0509	CDC25B	64.7995	86.9988	13.038	0.744832
DDRLib2719	POLE4	39.9579	55.8028	9.48403	0.716056
DDRLib5714	NonTargeting_Human_0674	26.5329	39.317	7.50111	0.674847
DDRLib0064	APTX	51.1631	70.7547	11.2092	0.723105
DDRLib1096	EME2	107.189	139.93	18.8315	0.766016
DDRLib1770	KMT2B	6.65966	12.8926	3.83603	0.51655
DDRLib1992	MCM9	169.98	215.867	26.9595	0.787427
DDRLib3252	RIF1	53.8058	73.1103	11.4769	0.735953
DDRLib1553	HELLS	52.643	71.8361	11.3322	0.732822
DDRLib2243	MYC	0	3.36389	1.86761	0.229153
DDRLib1853	MAD1L1	115.857	149.384	19.8512	0.775563
DDRLib2883	PTTG1	26.2158	39.1585	7.48143	0.669479
DDRLib2221	MUS81	384.04	477.67	54.5848	0.803987
DDRLib2465	PARP9	42.6007	59.2882	9.89094	0.718535
DDRLib0888	DAXX	857.193	1053.35	114.975	0.813781
DDRLib5392	NonTargeting_Human_0352	145.878	185.936	23.77	0.784562
DDRLib4809	TOP2B	124.314	160.23	21.0175	0.775845
DDRLib4893	NUDT16L1	53.383	72.8811	11.4509	0.732467
DDRLib0188	BABAM1	0.634253	3.3335	1.85886	0.190266
DDRLib3373	RPA2	62.4739	83.9542	12.6979	0.744143
DDRLib4423	XRCC6	0	3.32243	1.85566	0.231352
DDRLib0845	CLSPN	9.30238	16.889	4.47399	0.550795
DDRLib4950	CHD1L	60.994	81.4333	12.4155	0.749005
DDRLib4347	XAB2	21.5646	32.6164	6.6544	0.661159
DDRLib3491	SENP7	100.318	130.486	17.8096	0.768798
DDRLib1479	GTF2H3	18.9219	28.6886	6.14109	0.659562
DDRLib1287	FAM35A	302.327	376.315	43.9213	0.803388
DDRLib1243	EXO1	8.98525	15.4557	4.25146	0.581356
DDRLib2442	PARP3	175.054	221.775	27.5875	0.789331
DDRLib5469	NonTargeting_Human_0429	48.7318	66.3896	10.7106	0.734028
DDRLib4215	UIMC1	91.2267	119.279	16.5916	0.764816
DDRLib0712	CETN2	71.2478	94.681	13.8915	0.752503
DDRLib1561	HELQ	29.3871	42.6171	7.90769	0.68956
DDRLib3306	RNASEH2B	463.745	571.162	64.4064	0.811931
DDRLib5902	NonTargeting_Human_0862	2.4313	6.7504	2.69259	0.360172
DDRLib5408	NonTargeting_Human_0368	79.0702	104.447	14.9688	0.757034
DDRLib1224	ESPL1	93.2352	121.527	16.8364	0.767197
DDRLib1328	FANCC	84.9899	110.519	15.6348	0.76901
DDRLib3112	RBBP8	0	3.24472	1.83308	0.235587
DDRLib0581	CDH4	40.3808	56.2707	9.53885	0.717616
DDRLib3643	SLX4IP	78.6474	103.056	14.8158	0.763153
DDRLib5495	NonTargeting_Human_0455	26.1101	38.6993	7.42433	0.674691
DDRLib3878	STRA13	121.037	155.452	20.5042	0.77861
DDRLib2735	POLH	41.1207	57.3982	9.6707	0.716411
DDRLib1323	FANCC	43.7635	59.8693	9.95845	0.730984
DDRLib0956	DIAPH1	118.288	151.623	20.0923	0.780145
DDRLib4371	XRCC1	0.211418	3.21093	1.82318	0.0658431
DDRLib2322	NEK11	25.5815	37.3416	7.25472	0.685067
DDRLib5350	NonTargeting_Human_0310	88.1612	114.984	16.1231	0.766727
DDRLib2793	POLQ	21.776	32.2492	6.60702	0.675242
DDRLib4686	RTEL1	47.8861	64.7303	10.5201	0.739778
DDRLib4165	UBE2V2	236.048	294.446	35.2857	0.801668
DDRLib1447	GRWD1	1.26851	5.0131	2.29971	0.253038
DDRLib0646	CDK5RAP3	6.44824	12.4805	3.76676	0.516663
DDRLib3116	RBBP8	16.5963	25.748	5.74606	0.644567
DDRLib4174	UBE2W	257.401	319.337	37.9142	0.806048
DDRLib3071	RANBP2	24.4187	35.8773	7.07043	0.680618
DDRLib3211	RFC4	0	3.14531	1.80383	0.241236
DDRLib4466	ZRANB3	100.106	129.131	17.6626	0.775231
DDRLib3938	TICRR	17.6534	26.963	5.91054	0.654726
DDRLib3430	RRM2B	68.2879	90.1394	13.3877	0.757581
DDRLib1226	ESPL1	64.9052	85.2461	12.8424	0.761387
DDRLib5285	NonTargeting_Human_0245	100.001	129.021	17.6507	0.775073
DDRLib3851	SSBP2	79.9159	103.501	14.8648	0.772126
DDRLib3492	SENP7	24.9473	35.8081	7.06168	0.696694
DDRLib0893	DCLRE1A	12.7908	20.4229	4.99963	0.626295
DDRLib0211	BCCIP	128.965	162.826	21.2963	0.792039
DDRLib2790	POLN	73.0448	96.0674	14.045	0.760349
DDRLib3462	SENP2	20.6132	30.6822	6.40347	0.67183
DDRLib3410	RRM1	0	3.10465	1.79174	0.243626
DDRLib2230	MUS81	24.4187	35.7192	7.05045	0.68363
DDRLib1416	FIGNL1	37.6324	51.9025	9.02443	0.725058
DDRLib1013	E2F2	255.71	315.64	37.524	0.81013
DDRLib2588	PLK1	0	3.09161	1.78785	0.244402
DDRLib3091	RBBP4	91.6496	117.759	16.4259	0.778282
DDRLib2259	NABP2	158.563	198.53	25.1137	0.798688
DDRLib1606	ID2	150.635	188.819	24.0778	0.797776
DDRLib2500	PCNA	0.211418	3.06641	1.78031	0.0689463
[truncated: 4,041 more rows]

## Sheet: RAD18KO TMZ
sgRNA	gene	PD20 count	PD0 count mean	PD0 count stdev	fold change
DDRLib2651	POLD2	5.63795	686.87	76.5504	0.00820818
DDRLib4428	XRCC6	5.7789	626.652	70.2315	0.00922186
DDRLib4766	NDNL2	5.35605	613.237	68.8235	0.00873406
DDRLib1327	FANCC	24.807	956.664	104.841	0.0259307
DDRLib3873	STRA13	28.3307	1012.43	110.687	0.0279829
DDRLib0825	CINP	11.4168	704.589	78.4094	0.0162036
DDRLib4430	XRCC6	5.63795	580.839	65.4224	0.00970655
DDRLib3051	RAD9A	3.10087	518.452	58.8703	0.00598103
DDRLib2712	POLE4	5.497	552.521	62.4488	0.00994894
DDRLib1355	FANCG	6.48364	567.985	64.0727	0.0114152
DDRLib1669	KAT5	6.34269	566.923	63.9613	0.0111879
DDRLib1000	DUT	4.51036	523.763	59.4282	0.00861146
DDRLib2011	MDC1	6.62459	554.618	62.669	0.0119444
DDRLib2361	NSMCE2	4.22846	514.61	58.4667	0.00821683
DDRLib2016	MDC1	5.63795	505.494	57.5088	0.0111534
DDRLib4284	USP7	5.35605	498.758	56.801	0.0107388
DDRLib3272	RMI1	8.45693	549.709	62.1535	0.0153844
DDRLib2077	MMS19	3.94657	447.406	51.4029	0.00882099
DDRLib2264	NAT10	3.80562	445.288	51.1802	0.00854641
DDRLib3503	SETD1A	3.38277	442.665	50.9043	0.00764182
DDRLib3325	RNF168	19.31	687.906	76.6591	0.0280707
DDRLib0856	CTCF	9.16167	534.108	60.515	0.0171532
DDRLib0852	CTCF	5.91985	467.078	53.4713	0.0126742
DDRLib3638	SLX4	8.17503	510.726	58.0586	0.0160067
DDRLib2129	MRE11A	3.66467	424.402	48.9832	0.0086349
DDRLib0135	ATR	8.59787	502.693	57.2146	0.0171036
DDRLib3196	RFC2	5.35605	455.234	52.2261	0.0117655
DDRLib0827	CINP	7.89313	472.43	54.034	0.0167075
DDRLib4685	RTEL1	6.34269	455.577	52.2621	0.0139223
DDRLib1144	ERCC4	6.62459	454.533	52.1523	0.0145745
DDRLib3302	RNASEH2B	5.497	436.993	50.3078	0.0125791
DDRLib0819	CHEK2	13.5311	551.113	62.3009	0.0245523
DDRLib3181	REV3L	2.95992	384.942	44.8298	0.00768927
DDRLib4763	NDNL2	3.10087	401.625	46.5863	0.00772081
DDRLib1387	FANCM	2.67803	382.845	44.609	0.00699507
DDRLib0138	ATR	2.53708	380.041	44.3137	0.00667581
DDRLib1346	FANCE	6.48364	438.189	50.4336	0.0147964
DDRLib1811	LIG1	16.491	571.833	64.4768	0.0288388
DDRLib2126	MRE11A	4.51036	404.723	46.9124	0.0111443
DDRLib1489	GTF2H4	2.95992	371.466	43.4104	0.00796823
DDRLib3226	RFC5	3.52372	384.83	44.818	0.00915656
DDRLib4526	DNA2	10.0074	485.449	55.4024	0.0206147
DDRLib4754	KDM8	81.7503	1319.32	142.845	0.0619638
DDRLib1828	LIG3	6.48364	425.574	49.1065	0.015235
DDRLib1688	KAT8	4.08751	395.203	45.9103	0.0103428
DDRLib1354	FANCG	14.0949	531.401	60.2306	0.026524
DDRLib5026	PRIM2	11.2759	481.721	55.0106	0.0234075
DDRLib3999	TOP3A	5.63795	399.07	46.3174	0.0141277
DDRLib3303	RNASEH2B	15.5044	528.143	59.8884	0.0293564
DDRLib3377	RPA2	17.0548	551.835	62.3768	0.0309056
DDRLib0820	CHEK2	28.6126	669.095	74.6854	0.0427631
DDRLib1496	GTF2H5	6.20175	401.679	46.5919	0.0154396
DDRLib0196	BAP1	31.2906	700.126	77.9411	0.0446929
DDRLib2724	POLG	4.79226	370.121	43.2687	0.0129478
DDRLib3921	TELO2	3.52372	352.49	41.4109	0.00999664
DDRLib1139	ERCC3	12.8263	471.444	53.9303	0.0272065
DDRLib1969	MCM6	3.80562	351.876	41.3462	0.0108152
DDRLib1339	FANCD2	4.65131	366.534	42.8909	0.01269
DDRLib3875	STRA13	13.9539	482.666	55.1099	0.0289101
DDRLib1819	LIG1	23.6794	597.966	67.2204	0.0395999
DDRLib0609	CDK12	18.7462	537.444	60.8653	0.0348803
DDRLib3433	RUNX2	14.3768	490.416	55.9245	0.0293155
DDRLib4966	ATAD5	7.18839	401.335	46.5557	0.0179112
DDRLib3804	SPIDR	11.8397	451.457	51.8289	0.0262255
DDRLib4681	RTEL1	5.35605	374.156	43.6939	0.014315
DDRLib2736	POLH	12.5444	462.06	52.9437	0.027149
DDRLib4695	UBE2I	38.7609	752.412	83.4257	0.0515156
DDRLib3565	SHFM1	15.7863	497.083	56.6251	0.0317578
DDRLib3297	RNASEH1	2.95992	328.478	38.8788	0.00901101
DDRLib2896	RAD1	4.51036	356.399	41.8229	0.0126554
DDRLib0484	CDC20	11.4168	446.076	51.2631	0.0255939
DDRLib3742	SMC5	4.08751	354.454	41.6179	0.0115319
DDRLib3191	RFC2	5.63795	367.039	42.9441	0.0153606
DDRLib4698	UBE2I	5.07416	366.44	42.8809	0.0138472
DDRLib1465	GTF2H2	3.24182	337.941	39.8769	0.00959287
DDRLib3578	SHPRH	28.3307	632.497	70.8449	0.0447918
DDRLib2227	MUS81	12.6854	451.071	51.7883	0.0281228
DDRLib0901	DCLRE1B	4.51036	349.135	41.0572	0.0129187
DDRLib0645	CDK5RAP3	11.8397	437.494	50.3604	0.0270626
DDRLib1401	FEN1	4.93321	348.868	41.0291	0.0141406
DDRLib0946	DDX11	7.89313	388.012	45.1531	0.0203425
DDRLib2711	POLE4	5.7789	361.071	42.3152	0.0160049
DDRLib1203	ESCO1	13.813	458.909	52.6125	0.0300996
DDRLib1441	GRWD1	2.25518	318.474	37.8231	0.00708121
DDRLib2422	PARP1	31.8544	654.603	73.1648	0.0486622
DDRLib4103	TTI1	2.81898	317.188	37.6874	0.00888738
DDRLib0132	ATR	2.67803	317.043	37.6721	0.00844689
DDRLib0652	CDK6	11.9806	429.879	49.5594	0.0278698
DDRLib1405	FEN1	5.2151	354.804	41.6547	0.0146986
DDRLib1590	HUS1	3.66467	326.475	38.6674	0.011225
DDRLib2147	MSH3	26.3574	591.473	66.5388	0.0445624
DDRLib3209	RFC3	2.11423	310.54	36.9856	0.00680824
DDRLib0801	CHEK1	13.672	447.938	51.4588	0.0305222
DDRLib2527	PHF11	14.5177	457.406	52.4545	0.0317392
DDRLib3689	SMAD4	12.2625	433.665	49.9577	0.0282765
DDRLib0810	CHEK1	10.994	408.838	47.3454	0.0268909
DDRLib1409	FEN1	4.22846	334.151	39.4772	0.0126544
DDRLib4491	PRKDC	11.9806	418.489	48.361	0.0286284
DDRLib3053	RAD9A	2.25518	305.157	36.4172	0.00739023
DDRLib1466	GTF2H2	2.39613	304.215	36.3177	0.00787643
DDRLib1866	MAD2L1	1.40949	286.713	34.4684	0.00491602
DDRLib2190	MTA2	6.90649	353.444	41.5115	0.0195405
DDRLib2074	MMS19	10.0074	399.86	46.4005	0.0250271
DDRLib1333	FANCD2	4.79226	327.257	38.75	0.0146437
DDRLib4478	ZSWIM7	6.48364	349.483	41.0939	0.0185521
DDRLib4916	WRAP53	4.79226	321.881	38.1827	0.0148883
DDRLib0201	BARD1	2.81898	294.701	35.3126	0.00956556
DDRLib2273	NBN	8.87977	369.557	43.2094	0.0240282
DDRLib2687	POLE	1.55044	278.516	33.6016	0.00556678
DDRLib2752	POLK	12.2625	412.756	47.7578	0.0297089
DDRLib0191	BAP1	2.25518	290.645	34.884	0.00775923
DDRLib1878	MAD2L2	10.1483	387.461	45.0951	0.0261918
DDRLib1551	HELLS	41.157	696.594	77.5706	0.0590833
DDRLib1087	EME1	9.30262	373.026	43.5748	0.0249383
DDRLib3347	RNF4	6.62459	337.485	39.8289	0.0196293
DDRLib1229	ESPL1	3.10087	299.855	35.8572	0.0103412
DDRLib0759	CHD4	29.4583	572.914	64.5902	0.0514184
DDRLib0999	DUT	18.0414	464.052	53.1532	0.038878
DDRLib3111	RBBP8	8.59787	357.967	41.9881	0.0240186
DDRLib2507	PER1	14.7996	418.241	48.335	0.0353854
DDRLib3984	TOP1	1.83233	266.56	32.3366	0.006874
DDRLib4767	NDNL2	2.53708	280.593	33.8213	0.00904186
DDRLib4775	C9orf142	73.0115	968.518	106.084	0.0753847
DDRLib4348	XAB2	6.34269	329.127	38.9472	0.0192713
DDRLib3530	SETD2	29.3173	558.751	63.1031	0.0524694
DDRLib0263	BRAT1	2.95992	277.046	33.4462	0.0106839
DDRLib2901	RAD17	2.67803	276.933	33.4342	0.00967029
DDRLib3222	RFC5	18.3233	451.802	51.8651	0.0405562
DDRLib3849	SSBP1	5.35605	313.104	37.2563	0.0171063
DDRLib0826	CINP	4.65131	300.665	35.9427	0.0154701
DDRLib2509	PER1	15.0815	418.481	48.3602	0.0360387
DDRLib4413	XRCC5	1.83233	259.873	31.6286	0.00705089
DDRLib2649	POLD1	2.39613	273.774	33.1	0.00875222
DDRLib2647	POLD1	5.497	310.885	37.022	0.0176818
DDRLib0815	CHEK2	11.5578	376.274	43.9169	0.0307165
DDRLib4864	MRGBP	23.5384	494.214	56.3236	0.047628
DDRLib1413	FIGNL1	15.3634	416.233	48.1237	0.0369106
DDRLib4573	C19orf40	6.76554	320.971	38.0867	0.0210784
DDRLib2073	MMS19	2.81898	272.042	32.9168	0.0103623
DDRLib5695	NonTargeting_Human_0655	24.5251	501.17	57.0545	0.0489357
DDRLib4756	KDM8	4.08751	295.376	35.384	0.0138383
DDRLib1335	FANCD2	3.38277	283.068	34.0831	0.0119504
DDRLib2956	RAD50	2.53708	269.671	32.6658	0.00940806
DDRLib4644	UHRF1	1.55044	255.284	31.1426	0.00607337
DDRLib3838	SRCAP	5.07416	305.718	36.4764	0.0165975
DDRLib2814	PPP1R12A	11.9806	370.468	43.3054	0.0323392
DDRLib3306	RNASEH2B	32.1363	571.162	64.4064	0.0562648
DDRLib0351	C1ORF112	12.1216	379.314	44.2372	0.0319566
DDRLib4214	UIMC1	9.72546	347.467	40.8814	0.0279896
DDRLib2726	POLG	2.25518	265.583	32.2332	0.00849142
DDRLib0004	ACVR1	18.7462	434.766	50.0735	0.0431179
DDRLib1340	FANCD2	3.94657	277.516	33.4959	0.014221
DDRLib4696	UBE2I	1.40949	250.635	30.65	0.00562367
DDRLib1698	KDM2A	11.2759	364.225	42.6476	0.0309586
DDRLib2845	PRMT1	1.97328	250.442	30.6295	0.0078792
DDRLib1871	MAD2L2	1.97328	250.391	30.6241	0.0078808
DDRLib4119	TTI2	3.94657	276.526	33.3911	0.014272
DDRLib3754	SMC6	1.26854	249.963	30.5787	0.00507491
DDRLib3056	RAD9A	3.52372	275.746	33.3086	0.0127789
DDRLib3345	RNF4	0.986641	234.057	28.8919	0.00421538
DDRLib3952	TIPIN	3.10087	275.451	33.2775	0.0112574
DDRLib4743	FAM178A	7.18839	319.658	37.9481	0.0224878
DDRLib1996	MCM9	10.2893	348.64	41.005	0.0295126
DDRLib2274	NBN	3.24182	271.956	32.9077	0.0119204
DDRLib4383	XRCC2	2.39613	259.39	31.5775	0.00923756
DDRLib1313	FANCB	18.4643	424.17	48.9588	0.0435304
DDRLib5283	NonTargeting_Human_0243	21.7061	451.897	51.8752	0.0480333
DDRLib0348	BUB3	5.07416	293.893	35.2272	0.0172653
DDRLib4287	USP7	5.91985	293.883	35.2262	0.0201436
DDRLib4755	KDM8	2.25518	258.116	31.4426	0.00873707
DDRLib1499	GTF2H5	6.20175	303.523	36.2446	0.0204325
DDRLib3223	RFC5	2.11423	256.368	31.2574	0.00824687
DDRLib2713	POLE4	19.4509	429.521	49.5217	0.0452852
DDRLib3484	SENP6	4.65131	279.822	33.7397	0.0166224
DDRLib3506	SETD1A	3.80562	268.116	32.5013	0.0141939
DDRLib5419	NonTargeting_Human_0379	6.34269	301.121	35.9909	0.0210636
DDRLib0360	C1ORF112	4.79226	278.91	33.6433	0.0171821
DDRLib4867	MRGBP	6.0608	300.855	35.9628	0.0201452
DDRLib2450	PARP3	48.0635	680.919	75.9261	0.0705862
DDRLib1550	HELB	36.5057	574.528	64.7597	0.0635404
DDRLib3001	RAD51D	7.61123	308.89	36.8113	0.0246406
DDRLib2841	PRMT1	2.81898	252.511	30.8488	0.0111638
DDRLib4255	USP34	9.16167	328.985	38.9323	0.0278483
DDRLib0654	CDK6	5.2151	285.816	34.3736	0.0182464
DDRLib0814	CHEK2	6.62459	295.894	35.4387	0.0223884
DDRLib0156	ATRX	23.6794	455.544	52.2586	0.0519805
DDRLib0525	CDC45	3.38277	261.413	31.7917	0.0129403
DDRLib3752	SMC6	2.53708	248.744	30.4495	0.0101996
DDRLib3944	TIMELESS	13.5311	361.557	42.3665	0.0374245
DDRLib3054	RAD9A	1.26854	234.307	28.9184	0.00541399
DDRLib3267	RINT1	50.3187	678.776	75.7012	0.0741315
DDRLib1321	FANCC	1.97328	233.577	28.8409	0.00844812
DDRLib3031	RAD54L	5.35605	280.374	33.7982	0.0191032
DDRLib4123	UBE2A	3.66467	258.021	31.4325	0.014203
DDRLib2734	POLH	4.36941	268.414	32.5328	0.0162786
DDRLib3077	RANBP2	8.17503	309.379	36.8631	0.026424
DDRLib1763	KMT2B	7.32934	299.223	35.7904	0.0244945
DDRLib0154	ATRX	5.35605	278.284	33.5771	0.0192467
DDRLib3057	RAD9A	1.55044	231.435	28.6135	0.00669923
DDRLib3271	RMI1	2.39613	244.132	29.9606	0.00981491
DDRLib1482	GTF2H4	1.26854	230.927	28.5596	0.00549325
DDRLib3207	RFC3	1.12759	230.542	28.5188	0.00489104
DDRLib0362	C20ORF196	32.7001	520.354	59.0702	0.062842
DDRLib0259	BLM	1.83233	229.416	28.3992	0.00798695
DDRLib0334	BUB1B	2.53708	241.958	29.7301	0.0104856
DDRLib3023	RAD54B	24.5251	450.946	51.7752	0.0543858
DDRLib1032	E2F4	14.2358	360.368	42.2412	0.0395036
DDRLib3507	SETD1A	3.24182	251.585	30.7506	0.0128856
DDRLib0377	C5ORF45	10.7121	321.415	38.1335	0.0333279
DDRLib2854	PRMT5	2.25518	238.379	29.3505	0.00946047
DDRLib4640	TREX1	21.8471	419.456	48.4628	0.0520843
DDRLib2153	MSH4	32.2773	511.488	58.1387	0.0631046
DDRLib2936	RAD23A	25.5117	452.804	51.9705	0.0563417
DDRLib2417	PALB2	14.5177	357.226	41.91	0.0406402
DDRLib1425	GEN1	7.04744	291.054	34.9272	0.0242135
DDRLib4523	DNA2	4.22846	260.153	31.6583	0.0162538
DDRLib3619	SLX1A	30.163	493.654	56.2648	0.0611015
DDRLib2779	POLM	9.72546	310.031	36.9318	0.0313694
DDRLib4377	XRCC1	4.51036	259.549	31.5943	0.0173777
DDRLib4127	UBE2A	18.1824	390.953	45.4628	0.0465079
DDRLib5919	NonTargeting_Human_0879	33.123	517.283	58.7476	0.0640325
DDRLib3592	SIRT7	20.5785	408.165	47.2747	0.0504171
DDRLib1449	GRWD1	2.25518	236.677	29.1699	0.00952851
DDRLib3554	SETX	20.7195	407.874	47.244	0.0507987
DDRLib2313	NEIL3	7.32934	289.66	34.7799	0.0253033
DDRLib2095	MNAT1	3.38277	247.604	30.3288	0.013662
DDRLib2127	MRE11A	2.25518	235.002	28.9922	0.00959641
DDRLib0092	ASH1L	16.632	370.339	43.2918	0.04491
DDRLib2653	POLD2	2.25518	234.583	28.9477	0.00961357
DDRLib3010	RAD51D	11.8397	324.098	38.4166	0.0365313
DDRLib0991	DUT	3.24182	244.791	30.0305	0.0132432
DDRLib1490	GTF2H4	1.26854	220.615	27.4643	0.00575
DDRLib2536	PIAS1	3.66467	244.287	29.9771	0.0150015
DDRLib4424	XRCC6	1.97328	219.541	27.3501	0.00898821
DDRLib3598	SIRT7	39.4657	555.119	62.7217	0.071094
DDRLib2382	NUB1	4.36941	253.643	30.9688	0.0172266
DDRLib2819	PPP1R12A	4.36941	253.605	30.9647	0.0172292
DDRLib3375	RPA2	5.35605	263.847	32.0494	0.0202998
DDRLib4912	WRAP53	10.994	311.662	37.104	0.0352754
DDRLib4472	ZSWIM7	10.994	311.009	37.0351	0.0353495
DDRLib2232	MUTYH	9.86641	301.656	36.0474	0.0327075
DDRLib0336	BUB1B	3.94657	241.504	29.682	0.0163416
DDRLib2893	RAD1	1.12759	217.775	27.1623	0.00517778
DDRLib3341	RNF4	3.10087	241.195	29.6492	0.0128563
DDRLib1097	EME2	11.6987	319.147	37.8942	0.0366563
DDRLib1301	FANCA	25.9346	438.496	50.4659	0.0591443
DDRLib4702	PIAS3	15.3634	353.88	41.5574	0.0434141
DDRLib1823	LIG3	21.2833	404.738	46.914	0.0525853
DDRLib5167	NonTargeting_Human_0127	36.9286	526.15	59.679	0.0701865
DDRLib2221	MUS81	30.0221	477.67	54.5848	0.0628511
DDRLib2843	PRMT1	0.986641	202.901	25.5795	0.00486267
DDRLib1365	FANCI	5.7789	260.497	31.6947	0.0221841
DDRLib2733	POLH	11.135	316.741	37.6403	0.0351547
DDRLib3239	RFWD3	4.22846	249.602	30.5405	0.0169408
DDRLib2987	RAD51B	3.38277	238.895	29.4052	0.0141601
DDRLib1672	KAT7	8.87977	288.69	34.6774	0.0307588
DDRLib1980	MCM7	1.69139	215.11	26.879	0.00786288
DDRLib2932	RAD23A	29.7402	466.386	53.3986	0.0637673
DDRLib3803	SPIDR	5.35605	259.082	31.5449	0.0206732
DDRLib3382	RPA3	8.59787	287.688	34.5715	0.0298861
DDRLib0212	BCCIP	1.69139	214.451	26.8088	0.00788706
DDRLib4694	UBE2I	5.07416	258.253	31.4571	0.019648
DDRLib1322	FANCC	3.52372	237.331	29.2393	0.0148473
DDRLib1581	HUS1	1.97328	214.099	26.7714	0.00921669
DDRLib1876	MAD2L2	1.69139	213.923	26.7527	0.00790653
DDRLib2520	PHB	3.52372	236.92	29.1957	0.014873
DDRLib1816	LIG1	7.04744	276.681	33.4075	0.0254714
DDRLib4764	NDNL2	5.2151	256.848	31.3083	0.0203042
DDRLib2660	POLD2	3.52372	236.111	29.1099	0.014924
DDRLib3942	TIMELESS	4.22846	246.546	30.2166	0.0171508
DDRLib2206	MTBP	34.3915	501.614	57.1011	0.0685617
DDRLib2678	POLD4	31.2906	477.831	54.6017	0.0654848
DDRLib4725	AUNIP	10.2893	303.031	36.1926	0.0339545
DDRLib3352	RNF8	3.66467	235.267	29.0203	0.0155766
DDRLib1114	ERCC1	4.65131	245.573	30.1135	0.0189406
DDRLib4572	C19orf40	1.12759	212.007	26.5489	0.00531865
DDRLib1843	LRR1	5.35605	255.578	31.1737	0.0209566
DDRLib3421	RRM2B	31.9954	476.241	54.4346	0.0671831
DDRLib3571	SHPRH	21.1423	395.623	45.9544	0.0534406
DDRLib4174	UBE2W	12.5444	319.337	37.9142	0.0392827
DDRLib1006	E2F1	8.31598	283.239	34.1011	0.0293603
DDRLib0666	CDK7	1.97328	210.876	26.4285	0.00935756
DDRLib1343	FANCE	6.90649	263.689	32.0327	0.0261918
DDRLib4969	ATAD5	21.5652	393.167	45.6959	0.0548499
DDRLib1220	ESCO2	8.59787	281.76	33.9447	0.0305149
DDRLib0376	C5ORF45	14.7996	334.388	39.5022	0.0442588
DDRLib1366	FANCI	4.22846	242.989	29.8394	0.0174019
DDRLib4826	FBXO18	75.6895	804.669	88.9062	0.0940628
DDRLib4588	FANCF	10.2893	299.185	35.7864	0.034391
DDRLib0203	BARD1	0.986641	196.007	24.8447	0.00503371
DDRLib3177	REV1	23.8203	407.649	47.2204	0.0584334
DDRLib4442	ZNF146	45.6674	577.628	65.0852	0.0790603
DDRLib2717	POLE4	4.22846	241.927	29.7269	0.0174782
DDRLib3563	SHFM1	16.491	349.427	41.088	0.0471944
DDRLib1642	JARID2	11.4168	306.421	36.5506	0.0372587
DDRLib1484	GTF2H4	1.40949	208.131	26.1364	0.00677211
DDRLib3632	SLX4	2.25518	219.646	27.3612	0.0102673
DDRLib5158	NonTargeting_Human_0118	41.7208	544.235	61.5787	0.0766595
DDRLib2945	RAD23B	77.8037	812.335	89.71	0.0957779
DDRLib3850	SSBP1	38.3381	520.67	59.1034	0.0736321
DDRLib1347	FANCE	3.52372	229.699	28.4293	0.0153406
DDRLib1531	HDAC2	14.3768	329.667	39.0042	0.0436099
DDRLib0129	ATMIN	41.4389	541.724	61.3149	0.0764945
DDRLib1659	JMJD1C	19.7328	370.272	43.2847	0.0532927
DDRLib1237	ETAA1	108.671	1033	112.842	0.1052
DDRLib4905	WDR48	4.93321	238.841	29.3994	0.0206548
DDRLib1453	GTF2H1	2.11423	217.412	27.1237	0.00972454
DDRLib4888	TTK	10.7121	294.001	35.2387	0.0364356
DDRLib4155	UBE2T	3.94657	226.967	28.1391	0.0173883
DDRLib1400	FBXO5	8.45693	274.887	33.2177	0.0307651
DDRLib2220	MUM1	18.3233	358.894	42.0859	0.051055
DDRLib5016	OARD1	7.18839	265.082	32.1802	0.0271176
DDRLib1486	GTF2H4	1.40949	203.916	25.6876	0.00691209
DDRLib2912	RAD18	23.5384	398.24	46.2299	0.0591062
DDRLib0780	CHD6	17.3367	349.952	41.1433	0.0495402
DDRLib4584	FANCF	4.51036	236.033	29.1015	0.019109
DDRLib3881	SWSAP1	16.632	341.503	40.2526	0.0487022
DDRLib2537	PIAS1	11.8397	299.296	35.7981	0.0395585
DDRLib3934	TICRR	27.9079	427.94	49.3554	0.0652144
DDRLib0605	CDK12	1.97328	202.729	25.5612	0.0097336
DDRLib1013	E2F2	13.5311	315.64	37.524	0.0428686
DDRLib0659	CDK6	7.04744	263.478	32.0103	0.0267478
DDRLib3172	REV1	31.4316	457.73	52.4885	0.0686684
DDRLib5688	NonTargeting_Human_0648	18.8871	355.216	41.6982	0.0531709
DDRLib2918	RAD18	61.7356	676.527	75.4653	0.0912536
DDRLib3621	SLX1B	7.89313	261.513	31.8023	0.0301826
DDRLib3681	SMAD4	36.5057	491.538	56.0423	0.0742684
DDRLib5122	NonTargeting_Human_0082	30.5859	446.315	51.2881	0.0685299
DDRLib1461	GTF2H2	1.97328	200.388	25.3118	0.0098473
DDRLib2685	POLE	7.47028	260.246	31.6681	0.0287047
DDRLib1497	GTF2H5	1.69139	199.131	25.1778	0.00849382
DDRLib4577	C19orf40	26.4984	412.8	47.7624	0.0641918
DDRLib1909	MAPKAPK2	10.7121	284.842	34.2705	0.0376072
DDRLib4761	NDNL2	1.26854	198.534	25.1142	0.00638953
DDRLib3634	SLX4	2.25518	209.844	26.3187	0.010747
DDRLib1852	MAD1L1	1.40949	198.42	25.102	0.00710355
DDRLib3000	RAD51C	14.7996	317.164	37.6849	0.0466624
DDRLib0038	APEX1	14.7996	316.899	37.6569	0.0467014
DDRLib2050	MGMT	34.6734	470.028	53.7814	0.0737688
DDRLib1822	LIG3	1.26854	197.084	24.9596	0.00643654
DDRLib4543	C17orf70	1.26854	196.417	24.8884	0.00645841
DDRLib3079	RANBP2	5.91985	237.469	29.2539	0.024929
DDRLib4146	UBE2N	3.10087	217.785	27.1634	0.0142382
DDRLib0721	CHAF1A	8.59787	264.013	32.067	0.0325661
DDRLib5007	KIAA0101	22.129	376.699	43.9617	0.0587444
DDRLib3050	RAD54L2	4.51036	227.27	28.1713	0.0198458
DDRLib4452	ZNF451	19.5919	352.751	41.4384	0.0555403
DDRLib0210	BARD1	2.39613	206.576	25.9709	0.0115992
DDRLib0140	ATR	1.83233	195.177	24.7562	0.00938807
DDRLib2473	PARPBP	27.9079	412.455	47.7261	0.0676628
DDRLib2623	POGZ	47.4997	557.95	63.0189	0.0851327
DDRLib1445	GRWD1	1.26854	194.66	24.7011	0.0065167
DDRLib3277	RMI1	2.95992	205.604	25.8673	0.0143963
DDRLib3344	RNF4	1.69139	194.162	24.648	0.00871122
DDRLib2701	POLE3	13.1082	302.919	36.1808	0.0432731
DDRLib4824	FBXO18	46.0902	548.052	61.9795	0.0840983
DDRLib1358	FANCG	6.76554	242.855	29.8252	0.0278584
DDRLib0725	CHAF1A	19.8738	348.131	40.9513	0.0570871
DDRLib1357	FANCG	9.02072	268.244	32.5148	0.0336288
DDRLib4671	SHLD3	24.1022	385.001	44.836	0.0626031
DDRLib1373	FANCL	3.80562	212.825	26.6359	0.0178814
DDRLib2093	MNAT1	7.04744	249.692	30.55	0.0282246
DDRLib4299	UVSSA	109.376	978.446	107.125	0.111786
DDRLib2236	MUTYH	26.7803	398.607	46.2685	0.0671847
DDRLib3890	SWSAP1	7.89313	248.912	30.4674	0.0317105
DDRLib5114	NonTargeting_Human_0074	70.1925	708.625	78.8327	0.0990545
DDRLib4395	XRCC3	1.97328	190.72	24.2808	0.0103465
DDRLib4196	UBR5	12.1216	290.12	34.8285	0.0417813
DDRLib0994	DUT	1.55044	190.296	24.2355	0.0081475
DDRLib0159	ATRX	3.66467	211.339	26.4778	0.0173403
DDRLib4568	C11orf30	18.6052	336.435	39.7181	0.0553012
DDRLib1997	MCM9	20.0147	351.574	41.3144	0.0569288
DDRLib1718	KDM3B	6.62459	239.168	29.4341	0.0276985
DDRLib3524	SETD2	14.3768	305.352	36.4378	0.0470826
DDRLib1848	LRR1	4.08751	220.835	27.4876	0.0185094
DDRLib3876	STRA13	47.9226	546.366	61.8025	0.0877114
DDRLib4641	UHRF1	17.0548	328.595	38.8911	0.0519022
DDRLib5119	NonTargeting_Human_0079	17.9005	328.554	38.8868	0.0544826
DDRLib5325	NonTargeting_Human_0285	23.1156	373.81	43.6574	0.0618378
DDRLib1227	ESPL1	42.9894	510.887	58.0755	0.0841466
DDRLib4616	PMS2P3	52.5739	580.981	65.4373	0.0904915
DDRLib5537	NonTargeting_Human_0497	14.7996	304.557	36.3538	0.048594
DDRLib3929	TELO2	1.55044	189.423	24.1424	0.00818504
DDRLib2486	PAXIP1	111.631	982.896	107.591	0.113574
DDRLib1502	H2AFX	47.4997	543.896	61.543	0.0873324
DDRLib2189	MTA2	6.34269	237.838	29.2931	0.0266681
DDRLib2501	PER1	61.0308	640.876	71.7243	0.0952303
DDRLib2063	MLH3	48.7683	550.374	62.2233	0.0886093
DDRLib2842	PRMT1	1.12759	188.681	24.0632	0.00597616
DDRLib0656	CDK6	13.672	295.401	35.3866	0.046283
DDRLib3981	TOP1	1.55044	188.415	24.0347	0.00822884
DDRLib5615	NonTargeting_Human_0575	47.7816	542.412	61.3871	0.088091
DDRLib0080	ARID1A	19.7328	341.22	40.2227	0.0578302
DDRLib3246	RHNO1	12.8263	286.926	34.4909	0.0447026
DDRLib1537	HDAC2	21.8471	355.77	41.7566	0.0614078
DDRLib4497	PRKDC	7.47028	245.218	30.0757	0.0304639
DDRLib5510	NonTargeting_Human_0470	12.5444	286.344	34.4294	0.043809
DDRLib2356	NR0B1	16.491	317.017	37.6694	0.0520193
DDRLib0828	CINP	2.95992	198.237	25.0825	0.0149312
DDRLib5765	NonTargeting_Human_0725	12.6854	285.66	34.3571	0.0444072
DDRLib4585	FANCF	14.6587	301.115	35.9903	0.0486813
DDRLib4811	C4ORF27	44.3989	518.239	58.848	0.0856725
DDRLib3957	TIPIN	26.6393	390.623	45.428	0.0681971
DDRLib4050	TP53BP1	106.557	938.886	102.978	0.113493
DDRLib0031	APEX1	14.2358	300.577	35.9335	0.0473616
DDRLib3471	SENP5	13.5311	292.338	35.063	0.0462857
DDRLib1693	KDM2A	22.129	360.319	42.236	0.061415
DDRLib1917	MAX	12.9673	284.09	34.1911	0.0456449
DDRLib3924	TELO2	29.7402	409.695	47.4357	0.072591
DDRLib3273	RMI1	1.40949	185.307	23.7028	0.00760623
DDRLib3216	RFC4	25.3708	380.218	44.3323	0.0667269
DDRLib2654	POLD2	11.9806	274.243	33.1496	0.0436863
DDRLib1625	INTS3	14.5177	297.698	35.6293	0.0487665
DDRLib0300	BRCC3	9.58452	257.804	31.4095	0.0371775
DDRLib1174	ERCC6L	1.97328	184.381	23.604	0.0107022
DDRLib3260	RIF1	22.8337	355.499	41.728	0.06423
DDRLib3776	SMG1	0.563795	171.349	22.2099	0.00329033
DDRLib2541	PIAS2	18.7462	325.824	38.5987	0.0575347
DDRLib4678	SHLD3	1.83233	183.142	23.4715	0.010005
DDRLib2402	OGG1	6.34269	230.74	28.5398	0.0274885
DDRLib0048	APEX2	26.3574	383.161	44.6423	0.0687894
DDRLib1779	KMT2C	25.2298	375.763	43.8632	0.0671428
DDRLib4165	UBE2V2	14.3768	294.446	35.2857	0.0488265
DDRLib1370	FANCI	2.25518	193.166	24.5417	0.0116749
DDRLib1817	LIG1	3.66467	202.983	25.5882	0.0180541
DDRLib0907	DCLRE1B	7.47028	237.723	29.2809	0.0314243
DDRLib3522	SETD2	4.93321	211.495	26.4944	0.0233254
DDRLib1282	FAM35A	9.86641	253.795	30.9849	0.0388755
DDRLib5437	NonTargeting_Human_0397	20.2966	337.341	39.8136	0.0601666
DDRLib5630	NonTargeting_Human_0590	43.4122	498.091	56.731	0.0871572
DDRLib1386	FANCM	2.25518	191.975	24.4147	0.0117472
DDRLib4473	ZSWIM7	2.25518	191.936	24.4105	0.0117497
DDRLib3517	SETD1B	12.5444	277.073	33.449	0.0452748
DDRLib0279	BRCA1	2.81898	191.708	24.3862	0.0147045
DDRLib1999	MCM9	34.2505	435.604	50.1616	0.0786278
DDRLib1768	KMT2B	3.24182	201.381	25.4175	0.016098
DDRLib3195	RFC2	2.95992	191.562	24.3706	0.0154515
DDRLib3385	RPA3	0.845693	168.912	21.9488	0.00500671
DDRLib1735	KDM5B	11.5578	268.853	32.5794	0.0429892
DDRLib0076	ARID1A	34.8143	435.185	50.1175	0.079999
DDRLib2224	MUS81	14.5177	291.832	35.0094	0.0497469
DDRLib3992	TOP3A	0.704744	168.805	21.9374	0.0041749
DDRLib6038	NonTargeting_Human_0998	50.4597	543.818	61.5349	0.0927877
DDRLib3904	TDP1	94.7176	834.135	91.996	0.113552
DDRLib5802	NonTargeting_Human_0762	10.2893	260.343	31.6784	0.039522
DDRLib0824	CINP	1.26854	180.239	23.1613	0.00703809
DDRLib2837	PRIMPOL	3.52372	200.156	25.2871	0.0176048
DDRLib4111	TTI2	1.12759	179.674	23.1009	0.00627574
DDRLib3137	RBL2	21.0014	341.277	40.2287	0.0615377
DDRLib2860	PRMT5	0.986641	167.519	21.7996	0.00588973
DDRLib0476	CCNH	1.83233	179.458	23.0777	0.0102104
DDRLib5099	NonTargeting_Human_0059	26.2165	376.367	43.9268	0.0696566
DDRLib5316	NonTargeting_Human_0276	47.6407	519.85	59.0171	0.0916432
DDRLib2874	PTEN	11.135	266.108	32.2888	0.0418437
DDRLib4283	USP7	0.986641	166.757	21.7179	0.00591665
DDRLib4421	XRCC6	1.69139	178.644	22.9907	0.00946791
DDRLib5525	NonTargeting_Human_0485	43.976	491.325	56.02	0.0895049
DDRLib4976	BOD1L1	8.03408	241.693	29.702	0.0332409
DDRLib0857	CTCF	15.0815	295.519	35.399	0.0510341
DDRLib3948	TIMELESS	3.24182	198.324	25.0917	0.0163461
DDRLib3560	SETX	13.672	280.3	33.7903	0.0487765
DDRLib3036	RAD54L	3.10087	198.236	25.0824	0.0156423
DDRLib3224	RFC5	3.52372	197.988	25.056	0.0177976
DDRLib1860	MAD1L1	4.79226	207.164	26.0335	0.0231326
DDRLib5488	NonTargeting_Human_0448	9.86641	248.696	30.4445	0.0396725
DDRLib2547	PIAS2	28.3307	386.997	45.0462	0.0732066
DDRLib1249	EXO1	9.44357	248.606	30.435	0.0379861
DDRLib3038	RAD54L	19.0281	323.364	38.3391	0.0588442
DDRLib0919	DCLRE1C	14.5177	286.758	34.4732	0.050627
DDRLib0650	CDK5RAP3	13.5311	279.244	33.6786	0.0484561
DDRLib2518	PHB	2.11423	187.154	23.9002	0.0112967
DDRLib3444	SAMHD1	31.9954	406.105	47.0578	0.0787859
DDRLib3995	TOP3A	0.986641	164.825	21.5107	0.00598598
DDRLib1148	ERCC4	14.0949	285.585	34.3491	0.0493544
DDRLib1341	FANCE	3.38277	196.483	24.8955	0.0172166
DDRLib3636	SLX4	5.7789	214.327	26.7956	0.026963
DDRLib4846	MORF4L1	23.5384	349.782	41.1254	0.0672946
DDRLib4921	PPP4C	1.12759	176.14	22.7229	0.00640165
DDRLib0148	ATRIP	3.66467	196.105	24.8553	0.0186872
DDRLib0479	CCNH	12.9673	269.708	32.6698	0.048079
DDRLib0604	CDK12	2.81898	186.236	23.8021	0.0151365
DDRLib3525	SETD2	29.5992	390.273	45.3912	0.0758423
DDRLib4082	TRIM69	18.7462	313.053	37.2509	0.0598819
DDRLib5690	NonTargeting_Human_0650	38.7609	450.277	51.7048	0.0860824
DDRLib3561	SHFM1	1.97328	175.098	22.6114	0.0112696
DDRLib3453	SENP1	7.89313	229.242	28.3807	0.0344315
DDRLib4506	NHEJ1	118.82	965.464	105.764	0.12307
DDRLib0923	DDB1	2.25518	184.943	23.664	0.0121939
DDRLib2652	POLD2	3.24182	194.48	24.6819	0.0166692
DDRLib2966	RAD51	0.845693	162.816	21.2951	0.00519416
DDRLib5697	NonTargeting_Human_0657	20.0147	325.385	38.5524	0.0615109
DDRLib0883	DAXX	13.3901	274.81	33.2096	0.0487251
DDRLib4392	XRCC3	0.704744	162.515	21.2628	0.0043365
DDRLib0028	ALKBH3	11.135	259.652	31.6052	0.0428841
DDRLib0192	BAP1	13.9539	274.609	33.1884	0.0508138
DDRLib1140	ERCC3	6.34269	219.843	27.3822	0.028851
DDRLib3225	RFC5	18.4643	310.548	36.9864	0.0594571
DDRLib1135	ERCC3	27.3441	373.141	43.5869	0.0732808
DDRLib0424	CCNB1	5.7789	211.289	26.4724	0.0273507
DDRLib3490	SENP6	10.5712	251.4	30.731	0.0420492
DDRLib3115	RBBP8	4.65131	202.285	25.5139	0.0229938
DDRLib0119	ATM	2.81898	183.73	23.5343	0.0153431
DDRLib4837	IDUA	15.5044	288.216	34.6273	0.0537942
DDRLib3521	SETD2	32.7001	405.961	47.0426	0.0805499
DDRLib1324	FANCC	4.65131	201.709	25.4525	0.0230595
DDRLib1314	FANCB	2.67803	183.231	23.481	0.0146156
DDRLib1516	H3F3A	10.8531	250.385	30.6235	0.0433454
DDRLib5370	NonTargeting_Human_0330	17.6186	301.96	36.0795	0.0583475
DDRLib0266	BRAT1	1.55044	172.898	22.3758	0.00896734
DDRLib3198	RFC2	19.8738	315.966	37.5584	0.0628984
DDRLib2179	MTA1	32.1363	404.63	46.9025	0.0794216
DDRLib1102	ENDOV	11.4168	257.402	31.3669	0.0443542
DDRLib5501	NonTargeting_Human_0461	13.5311	271.651	32.8754	0.0498105
DDRLib0207	BARD1	16.9139	293.416	35.1769	0.0576445
DDRLib1287	FAM35A	28.4716	376.315	43.9213	0.075659
DDRLib4956	FAM175B	97.2546	818.911	90.3996	0.118761
DDRLib3615	SLX1A	6.90649	217.006	27.0806	0.0318262
DDRLib4538	C1orf86	36.9286	428.473	49.4115	0.0861864
DDRLib4152	UBE2T	2.11423	181.444	23.29	0.0116523
DDRLib1684	KAT8	13.5311	270.504	32.7541	0.0500217
DDRLib1650	JARID2	5.35605	208.304	26.1548	0.0257127
DDRLib5804	NonTargeting_Human_0764	25.9346	354.697	41.6435	0.0731175
DDRLib3186	REV3L	1.69139	171.03	22.1758	0.0098894
DDRLib3874	STRA13	48.0635	505.449	57.5042	0.0950907
DDRLib1128	ERCC2	2.95992	180.732	23.214	0.0163774
DDRLib0020	ALKBH2	39.0428	446.368	51.2938	0.0874677
DDRLib2624	POGZ	14.3768	276.584	33.3972	0.0519799
DDRLib5657	NonTargeting_Human_0617	28.6126	373.487	43.6233	0.0766094
DDRLib5825	NonTargeting_Human_0785	73.9981	663.65	74.1142	0.111502
DDRLib1676	KAT7	2.11423	180.402	23.1787	0.0117196
DDRLib2021	MDM2	75.2666	674.796	75.2836	0.11154
DDRLib0371	C5ORF45	19.5919	311.147	37.0497	0.0629666
DDRLib5783	NonTargeting_Human_0743	22.5518	331.838	39.2332	0.0679602
DDRLib0676	CDKN1A	7.32934	223.014	27.7192	0.0328648
DDRLib3676	SMAD3	82.1731	718.07	79.8235	0.114436
DDRLib3886	SWSAP1	3.52372	188.936	24.0904	0.0186503
DDRLib0558	CDC7	17.3367	296.539	35.5069	0.0584634
DDRLib4945	CHD1L	3.52372	188.747	24.0702	0.018669
DDRLib3014	RAD52	7.89313	222.334	27.6469	0.0355012
DDRLib1407	FEN1	11.6987	252.796	30.879	0.0462774
DDRLib5689	NonTargeting_Human_0649	29.0354	377.362	44.0316	0.0769432
DDRLib3185	REV3L	1.12759	168.841	21.9412	0.00667843
DDRLib4175	UBE2W	22.8337	329.771	39.0152	0.069241
DDRLib4465	ZRANB3	15.7863	280.919	33.8558	0.0561951
DDRLib4576	C19orf40	2.11423	178.579	22.9838	0.0118392
DDRLib3769	SMCHD1	11.8397	251.804	30.7739	0.0470195
DDRLib3059	RAD9A	1.97328	168.24	21.8769	0.0117289
DDRLib3274	RMI1	7.18839	220.94	27.4988	0.0325354
DDRLib4983	PGAP2	4.08751	196.275	24.8733	0.0208255
DDRLib0607	CDK12	4.36941	196.211	24.8665	0.022269
DDRLib4580	C19orf40	1.97328	168.034	21.8548	0.0117434
DDRLib0136	ATR	1.12759	167.954	21.8462	0.00671369
DDRLib5395	NonTargeting_Human_0355	12.1216	258.102	31.4411	0.0469643
DDRLib4177	UBE2W	18.8871	300.112	35.8843	0.0629337
DDRLib4965	ATAD5	60.7489	572.651	64.5627	0.106084
DDRLib1388	FANCM	23.8203	334.019	39.4633	0.0713144
DDRLib2728	POLG	11.5578	249.974	30.58	0.0462359
DDRLib4221	UNG	45.5264	477.135	54.5285	0.0954163
DDRLib0267	BRAT1	0.704744	155.738	20.535	0.00452517
DDRLib3113	RBBP8	3.38277	185.969	23.7735	0.01819
DDRLib3294	RNASEH1	1.83233	166.633	21.7046	0.0109962
DDRLib0257	BLM	1.26854	166.627	21.7039	0.00761304
DDRLib2415	PALB2	1.12759	166.623	21.7035	0.0067673
DDRLib3183	REV3L	1.55044	166.516	21.6921	0.00931101
DDRLib4297	UVSSA	8.31598	226.563	28.0962	0.0367049
DDRLib4926	PPP4C	0.704744	154.688	20.422	0.0045559
DDRLib4838	IDUA	28.7535	364.907	42.7195	0.0787969
DDRLib2996	RAD51C	6.48364	210.153	26.3516	0.030852
DDRLib1242	EXO1	5.91985	201.885	25.4713	0.0293228
DDRLib5704	NonTargeting_Human_0664	79.636	684.24	76.2746	0.116386
DDRLib2303	NEIL2	24.666	337.104	39.7886	0.0731704
DDRLib4391	XRCC3	2.53708	174.719	22.5707	0.0145209
DDRLib1157	ERCC5	13.813	261.093	31.7578	0.0529045
DDRLib1108	ENDOV	8.31598	224.29	27.8548	0.0370769
DDRLib1957	MCM10	4.22846	192.273	24.4464	0.021992
DDRLib4967	ATAD5	3.66467	183.577	23.518	0.0199626
DDRLib2376	NTHL1	10.2893	239.066	29.4234	0.0430393
DDRLib1505	H2AFX	12.5444	253.365	30.9393	0.0495113
DDRLib2510	PER1	6.0608	208.171	26.1407	0.0291145
DDRLib1208	ESCO1	4.51036	191.498	24.3638	0.023553
DDRLib1995	MCM9	3.94657	182.774	23.4322	0.0215926
DDRLib0554	CDC7	6.20175	207.651	26.0853	0.0298661
DDRLib2739	POLH	7.75218	215.263	26.8952	0.0360126
DDRLib2952	RAD50	6.0608	207.424	26.0611	0.0292194
DDRLib3846	SSBP1	3.10087	182.463	23.399	0.0169945
DDRLib3097	RBBP4	1.69139	163.561	21.3751	0.010341
DDRLib4260	USP34	4.36941	191.058	24.3168	0.0228696
DDRLib1620	ID4	37.9152	418.074	48.3174	0.0906902
DDRLib1151	ERCC5	15.3634	272.945	33.0123	0.0562876
DDRLib1305	FANCA	10.0074	237.134	29.2184	0.0422013
DDRLib3060	RAD9A	0.563795	151.938	20.1262	0.00371068
DDRLib1985	MCM8	61.0308	566.345	63.9006	0.107763
DDRLib3983	TOP1	0.845693	151.751	20.106	0.0055729
DDRLib4145	UBE2N	19.7328	299.314	35.8	0.0659268
DDRLib1699	KDM2A	3.24182	181.433	23.2889	0.0178679
DDRLib5027	PRIM2	12.2625	250.826	30.6703	0.0488886
DDRLib1495	GTF2H5	3.24182	181.224	23.2665	0.0178885
DDRLib2557	PIAS4	12.9673	250.556	30.6416	0.0517541
DDRLib1773	KMT2C	29.1764	364.433	42.6695	0.0800597
DDRLib1256	EZH2	21.0014	312.07	37.1472	0.0672969
DDRLib1423	GEN1	1.55044	162.232	21.2324	0.00955692
DDRLib4116	TTI2	1.12759	162.077	21.2159	0.00695711
DDRLib2425	PARP1	11.135	242.925	29.8327	0.045837
DDRLib1915	MAX	3.10087	180.686	23.2091	0.0171616
DDRLib2707	POLE3	11.6987	242.766	29.8158	0.0481894
DDRLib0941	DDX11	0.704744	150.776	20.0011	0.0046741
DDRLib5040	UFD1L	1.26854	161.796	21.1857	0.00784034
DDRLib0487	CDC20	1.97328	161.74	21.1796	0.0122004
DDRLib3688	SMAD4	69.7696	610.591	68.5457	0.114266
DDRLib5581	NonTargeting_Human_0541	17.7595	283.732	34.1533	0.0625926
DDRLib1309	FANCA	14.6587	263.131	31.9736	0.0557086
DDRLib1765	KMT2B	3.24182	179.912	23.1263	0.0180189
DDRLib3218	RFC4	1.40949	161.189	21.1205	0.00874431
DDRLib5842	NonTargeting_Human_0802	5.63795	196.607	24.9087	0.0286763
DDRLib0172	AURKB	16.632	276.373	33.375	0.0601793
DDRLib4594	HIPK2	26.4984	342.527	40.3605	0.0773614
DDRLib5125	NonTargeting_Human_0085	46.5131	468.397	53.61	0.0993027
DDRLib5432	NonTargeting_Human_0392	25.9346	335.891	39.6607	0.0772114
DDRLib1402	FEN1	1.12759	160.812	21.08	0.00701185
DDRLib0118	ATM	7.89313	211.7	26.5162	0.0372845
DDRLib4549	C17orf70	4.51036	187.713	23.9598	0.0240279
DDRLib1628	INTS3	3.80562	178.727	22.9996	0.0212929
DDRLib3891	TDG	15.6453	267.81	32.4689	0.0584195
DDRLib4367	XPC	6.62459	202.713	25.5594	0.0326797
DDRLib5987	NonTargeting_Human_0947	7.32934	210.345	26.372	0.0348443
DDRLib3786	SMUG1	16.0682	274.089	33.1333	0.0586239
DDRLib4566	C11orf30	6.62459	202.405	25.5267	0.0327294
DDRLib1021	E2F3	2.11423	168.859	21.9432	0.0125207
DDRLib0884	DAXX	9.16167	224.658	27.8938	0.0407806
DDRLib3282	RMI2	8.59787	217.022	27.0823	0.0396175
DDRLib4935	PPP5C	8.31598	216.958	27.0755	0.0383299
DDRLib0501	CDC25B	7.75218	209.088	26.2383	0.0370761
DDRLib3194	RFC2	1.55044	158.45	20.8264	0.00978502
DDRLib0049	APEX2	7.32934	208.884	26.2166	0.035088
DDRLib3744	SMC5	3.24182	176.842	22.798	0.0183317
DDRLib1204	ESCO1	10.0074	230.715	28.5371	0.0433755
DDRLib1637	INTS6	5.35605	193.233	24.5489	0.027718
DDRLib2753	POLK	16.9139	271.824	32.8937	0.0622235
DDRLib3228	RFC5	0.986641	147.104	19.6055	0.00670712
DDRLib2023	MDM2	23.2565	317.578	37.7286	0.0732309
DDRLib5202	NonTargeting_Human_0162	32.5592	374.495	43.7295	0.0869415
DDRLib2318	NEIL3	6.76554	200.44	25.3173	0.0337534
DDRLib3386	RPA3	1.97328	157.761	20.7523	0.0125081
DDRLib1160	ERCC5	18.3233	284.653	34.2506	0.0643708
DDRLib1613	ID4	17.4776	277.922	33.5388	0.062887
DDRLib5593	NonTargeting_Human_0553	29.8811	355.103	41.6863	0.0841477
DDRLib4636	TREX1	12.2625	243.674	29.912	0.0503236
DDRLib1377	FANCL	6.0608	199.949	25.265	0.0303117
DDRLib4496	PRKDC	11.135	236.285	29.1283	0.0471251
DDRLib0003	ACVR1	9.44357	221.886	27.5993	0.0425605
DDRLib3456	SENP1	3.52372	175.322	22.6353	0.0200986
DDRLib3510	SETD1A	28.3307	347.722	40.9082	0.0814753
DDRLib2106	MPG	6.90649	199.214	25.1866	0.0346687
DDRLib3151	RECQL	29.7402	353.381	41.5048	0.084159
DDRLib4598	HIPK2	3.66467	174.914	22.5916	0.0209513
DDRLib0871	CXORF57	5.63795	191.167	24.3285	0.0294923
DDRLib0602	CDK12	7.61123	206.483	25.9609	0.0368613
DDRLib0252	BLM	4.65131	182.991	23.4554	0.0254182
DDRLib4692	UBE2I	4.93321	182.792	23.4342	0.026988
DDRLib4207	UHRF2	16.0682	269.004	32.5953	0.059732
DDRLib0018	ALKBH2	155.607	1095.43	119.385	0.142051
DDRLib4530	DNA2	9.86641	220.619	27.4646	0.0447216
DDRLib1774	KMT2C	16.632	268.76	32.5695	0.061884
DDRLib0414	CCNA2	2.81898	165.169	21.5475	0.0170673
DDRLib5531	NonTargeting_Human_0491	9.16167	220.124	27.4121	0.0416204
DDRLib2686	POLE	13.1082	247.769	30.3462	0.0529051
DDRLib5454	NonTargeting_Human_0414	48.3454	467.159	53.4798	0.103488
DDRLib0205	BARD1	1.40949	155.415	20.5001	0.0090692
DDRLib2552	PIAS4	7.61123	205.038	25.8071	0.037121
DDRLib4475	ZSWIM7	7.75218	204.676	25.7686	0.0378753
DDRLib3840	SRCAP	0.986641	144.067	19.2781	0.00684848
DDRLib1320	FANCB	3.52372	172.771	22.3622	0.0203954
DDRLib1767	KMT2B	60.1851	536.089	60.723	0.112267
DDRLib3007	RAD51D	10.4302	225.437	27.9766	0.0462666
DDRLib1099	EME2	5.7789	188.611	24.0557	0.0306392
DDRLib3883	SWSAP1	4.51036	180.662	23.2064	0.0249658
DDRLib2881	PTTG1	15.7863	259.056	31.5421	0.0609377
DDRLib4057	TRAF7	13.672	245.336	30.0883	0.0557277
DDRLib0211	BCCIP	2.81898	162.826	21.2963	0.0173128
DDRLib0108	ATAD2	10.1483	223.979	27.8217	0.0453092
DDRLib5788	NonTargeting_Human_0748	9.86641	216.902	27.0695	0.0454879
DDRLib0601	CDK12	3.52372	170.942	22.1664	0.0206135
DDRLib4541	C17orf70	3.80562	170.531	22.1223	0.0223163
DDRLib1586	HUS1	4.51036	178.719	22.9987	0.0252372
DDRLib5157	NonTargeting_Human_0117	32.8411	363.893	42.6126	0.0902492
DDRLib2006	MCPH1	35.0962	382.1	44.5306	0.0918509
DDRLib4919	WRAP53	6.62459	193.814	24.6109	0.0341801
DDRLib5020	OARD1	13.9539	243.077	29.8488	0.0574053
DDRLib2847	PRMT1	1.26854	152.16	20.1501	0.00833687
DDRLib5170	NonTargeting_Human_0130	10.7121	222.49	27.6635	0.0481464
DDRLib3336	RNF169	25.6527	319.369	37.9176	0.080323
DDRLib4084	TRIM69	17.7595	268.701	32.5632	0.066094
DDRLib5992	NonTargeting_Human_0952	21.7061	293.986	35.2371	0.0738338
DDRLib3109	RBBP7	13.813	242.118	29.7471	0.0570505
DDRLib2692	POLE2	2.11423	160.771	21.0757	0.0131505
DDRLib3730	SMARCAL1	64.9774	550.407	62.2268	0.118053
DDRLib1578	HLTF	10.0074	221.381	27.5457	0.0452042
DDRLib2013	MDC1	15.0815	254.779	31.0891	0.0591944
DDRLib2125	MRE11A	0.986641	140.574	18.9011	0.00701865
DDRLib3353	RNF8	14.0949	247.974	30.368	0.0568401
DDRLib1430	GEN1	2.25518	160.043	20.9974	0.0140911
DDRLib4417	XRCC5	1.12759	150.773	20.0008	0.00747874
DDRLib1677	KAT7	3.24182	168.533	21.9083	0.0192355
DDRLib2990	RAD51B	6.0608	191.84	24.4003	0.0315929
DDRLib0115	ATM	1.83233	150.585	19.9805	0.0121681
DDRLib1818	LIG1	9.72546	213.383	26.6953	0.0455774
DDRLib1332	FANCD2	1.69139	150.527	19.9743	0.0112364
DDRLib4593	HIPK2	11.9806	226.783	28.1195	0.0528288
DDRLib3646	SLX4IP	25.3708	316.387	37.6028	0.0801892
DDRLib0128	ATMIN	12.1216	233.383	28.8204	0.0519385
DDRLib4295	UVSSA	19.5919	278.847	33.6366	0.0702603
DDRLib4626	SMAD5	20.5785	284.939	34.2808	0.0722209
DDRLib1556	HELLS	8.73882	205.402	25.8459	0.0425449
DDRLib4316	WEE1	18.6052	271.735	32.8843	0.0684682
DDRLib4422	XRCC6	0.986641	139.035	18.7348	0.00709633
DDRLib1376	FANCL	2.95992	158.673	20.8503	0.0186542
DDRLib4409	XRCC4	10.2893	218.835	27.275	0.0470183
DDRLib4031	TP53	23.3975	302.658	36.1532	0.0773067
DDRLib3279	RMI1	12.8263	232.051	28.6789	0.0552738
DDRLib4498	PRKDC	1.26854	149.185	19.8298	0.0085031
DDRLib2030	MDM2	7.75218	197.244	24.9767	0.0393024
DDRLib4581	FANCF	14.9406	244.807	30.0322	0.0610301
DDRLib4726	AUNIP	2.95992	157.985	20.7764	0.0187354
DDRLib2048	MGMT	13.2492	237.704	29.2789	0.0557382
DDRLib5778	NonTargeting_Human_0738	53.1377	478.627	54.6854	0.111021
DDRLib1958	MCM10	8.31598	203.719	25.6666	0.0408208
DDRLib1473	GTF2H3	3.66467	166.01	21.6378	0.022075
DDRLib2887	PTTG1	10.7121	217.44	27.1267	0.0492646
DDRLib2730	POLG	1.83233	148.071	19.7097	0.0123747
DDRLib3603	SLFN11	38.7609	389.707	45.3316	0.0994616
DDRLib0671	CDKN1A	4.36941	173.364	22.4257	0.0252037
DDRLib2798	POLQ	13.2492	236.633	29.1652	0.0559905
DDRLib5299	NonTargeting_Human_0259	13.9539	236.592	29.1609	0.0589788
DDRLib4210	UHRF2	66.8097	550.75	62.2629	0.121307
DDRLib4560	RECQL4	2.81898	156.677	20.6358	0.0179923
DDRLib5607	NonTargeting_Human_0567	4.08751	173.032	22.3902	0.0236228
DDRLib1984	MCM8	2.53708	156.515	20.6184	0.0162098
DDRLib2076	MMS19	0.704744	137.057	18.521	0.00514197
DDRLib1690	KAT8	1.26854	147.396	19.637	0.00860635
DDRLib3389	RPA3	18.0414	268.14	32.5039	0.0672836
DDRLib0246	BEX1	103.738	757.834	83.9944	0.136888
DDRLib5191	NonTargeting_Human_0151	14.2358	242.347	29.7713	0.0587416
DDRLib4052	TRAF7	20.5785	280.298	33.7901	0.0734165
DDRLib0367	C20ORF196	103.597	757.041	83.9113	0.136845
DDRLib2630	POGZ	28.3307	329.009	38.9348	0.0861092
DDRLib5622	NonTargeting_Human_0582	12.1216	229.162	28.3722	0.0528953
DDRLib3872	STRA13	1.69139	147.135	19.609	0.0114954
DDRLib4242	USP28	8.87977	201.883	25.471	0.0439847
DDRLib5637	NonTargeting_Human_0597	14.6587	241.828	29.7163	0.0606162
DDRLib3188	REV3L	2.11423	155.925	20.555	0.0135593
DDRLib3189	REV3L	0.986641	136.516	18.4625	0.00722729
DDRLib3390	RPA3	27.0622	322.357	38.2329	0.0839509
DDRLib1325	FANCC	16.2091	254.556	31.0654	0.0636761
DDRLib1417	FIGNL1	5.63795	179.862	23.121	0.0313459
DDRLib0687	CDKN1B	6.62459	187.083	23.8925	0.0354099
DDRLib0705	CDT1	22.6927	291.488	34.9731	0.0778513
DDRLib5888	NonTargeting_Human_0848	10.2893	214.735	26.839	0.0479161
DDRLib0261	BRAT1	1.12759	146.341	19.5234	0.0077052
DDRLib2081	MMS22L	66.8097	546.598	61.8268	0.122228
DDRLib3766	SMCHD1	4.93321	171.421	22.2177	0.0287783
DDRLib3627	SLX1B	15.7863	247.036	30.2685	0.0639027
DDRLib3555	SETX	16.9139	253.338	30.9364	0.066764
DDRLib5504	NonTargeting_Human_0464	36.3648	373.813	43.6577	0.0972806
DDRLib4321	WRN	6.20175	186.125	23.7902	0.0333204
DDRLib3756	SMC6	0.986641	135.507	18.3533	0.00728111
DDRLib2352	NR0B1	39.6066	390.515	45.4167	0.101421
DDRLib2994	RAD51C	2.25518	154.466	20.3981	0.0145999
DDRLib3533	SETD3	22.9746	289.554	34.7687	0.0793449
DDRLib3248	RHNO1	6.90649	185.541	23.7278	0.0372236
DDRLib4984	PGAP2	227.632	1428.79	154.314	0.159318
DDRLib5726	NonTargeting_Human_0686	24.3841	301.372	36.0174	0.0809104
DDRLib0682	CDKN1B	7.47028	192.47	24.4675	0.0388127
DDRLib4148	UBE2N	5.35605	177.96	22.9175	0.030097
DDRLib4159	UBE2T	3.10087	162.399	21.2504	0.0190942
DDRLib0413	CCNA2	3.66467	162.379	21.2482	0.0225686
DDRLib4415	XRCC5	3.10087	162.347	21.2448	0.0191003
DDRLib5201	NonTargeting_Human_0161	11.6987	219.437	27.339	0.0533126
DDRLib5960	NonTargeting_Human_0920	12.9673	225.993	28.0356	0.0573792
DDRLib0889	DAXX	53.9834	468.889	53.6617	0.11513
DDRLib2721	POLG	100.074	730.964	81.1761	0.136906
DDRLib4936	PPP5C	9.44357	205.914	25.9004	0.0458617
DDRLib2463	PARP9	86.4016	653.319	73.03	0.13225
DDRLib4411	XRCC5	1.55044	144.68	19.3443	0.0107163
DDRLib1736	KDM5B	3.52372	161.892	21.196	0.0217658
DDRLib0980	DNTT	49.0502	445.517	51.2043	0.110097
DDRLib4218	UIMC1	6.34269	184.565	23.6236	0.0343655
DDRLib1751	KMT2A	7.18839	191.684	24.3836	0.0375013
DDRLib0492	CDC25A	5.07416	177.104	22.826	0.0286507
DDRLib2890	PTTG1	11.8397	218.658	27.2562	0.054147
DDRLib1033	E2F4	33.2639	352.743	41.4375	0.0943008
DDRLib5415	NonTargeting_Human_0375	14.7996	237.735	29.2821	0.0622527
DDRLib4291	UVSSA	24.666	299.049	35.772	0.0824816
DDRLib3824	SPRTN	0.845693	133.629	18.1501	0.00632865
DDRLib5082	NonTargeting_Human_0042	9.30262	204.418	25.7411	0.0455078
DDRLib5274	NonTargeting_Human_0234	4.93321	168.573	21.9125	0.0292645
DDRLib1048	E2F5	8.73882	197.362	24.9893	0.0442781
DDRLib3320	RNF138	36.3648	368.393	43.0867	0.098712
DDRLib1974	MCM7	12.2625	223.753	27.7976	0.054804
DDRLib1475	GTF2H3	0.845693	133.112	18.094	0.00635326
DDRLib1418	FIGNL1	51.5872	453.313	52.0241	0.1138
DDRLib4814	C4ORF27	11.2759	216.939	27.0734	0.0519773
DDRLib5609	NonTargeting_Human_0569	14.0949	236.244	29.124	0.0596623
DDRLib3288	RMI2	1.55044	143.067	19.1702	0.0108371
DDRLib5465	NonTargeting_Human_0425	6.34269	182.79	23.4339	0.0346993
DDRLib4382	XRCC2	0.986641	132.862	18.067	0.00742606
DDRLib1199	ERCC8	67.9373	542.032	61.3472	0.125338
DDRLib2308	NEIL2	28.3307	320.939	38.0833	0.0882744
DDRLib4745	FAM178A	5.07416	175.37	22.6404	0.028934
DDRLib2774	POLM	5.63795	175.296	22.6325	0.0321624
DDRLib4937	PPP5C	10.994	209.884	26.323	0.0523813
DDRLib3235	RFWD3	3.80562	159.724	20.9632	0.0238262
DDRLib3552	SETX	45.6674	417.831	48.2918	0.109296
DDRLib3599	SIRT7	8.73882	196.095	24.8541	0.0445642
DDRLib3293	RNASEH1	5.497	174.854	22.5852	0.0314377
DDRLib2614	PNKP	0.563795	132.334	18.0098	0.00426039
DDRLib4768	NDNL2	161.527	1051.96	114.829	0.153549
DDRLib4933	PPP5C	20.4376	272.349	32.9492	0.0750419
DDRLib2725	POLG	6.48364	181.954	23.3446	0.0356334
DDRLib4704	PIAS3	11.9806	215.891	26.962	0.055494
DDRLib1599	HUS1B	152.648	1002.53	109.649	0.152262
DDRLib4546	C17orf70	1.40949	142.176	19.074	0.00991371
DDRLib3174	REV1	68.783	544.971	61.6559	0.126214
DDRLib1345	FANCE	15.2225	241.048	29.6336	0.0631512
DDRLib4034	TP53	2.81898	150.916	20.0161	0.0186791
DDRLib2538	PIAS1	10.1483	208.961	26.2247	0.0485657
DDRLib2531	PIAS1	4.65131	166.868	21.7298	0.0278742
DDRLib5599	NonTargeting_Human_0559	18.3233	259.519	31.5912	0.0706049
DDRLib5320	NonTargeting_Human_0280	6.62459	181.51	23.2971	0.0364972
DDRLib3034	RAD54L	1.26854	141.977	19.0526	0.00893481
DDRLib3617	SLX1A	19.7328	265.316	32.2049	0.0743749
DDRLib0146	ATRIP	0.563795	131.708	17.942	0.00428065
DDRLib4124	UBE2A	13.672	227.949	28.2434	0.0599786
DDRLib4117	TTI2	1.40949	141.564	19.0079	0.00995656
DDRLib5642	NonTargeting_Human_0602	36.2238	364.004	42.6243	0.0995149
DDRLib2178	MTA1	5.91985	173.507	22.441	0.0341189
DDRLib0079	ARID1A	5.63795	173.434	22.4332	0.0325077
DDRLib5331	NonTargeting_Human_0291	12.2625	220.856	27.4898	0.0555228
DDRLib4394	XRCC3	2.25518	149.98	19.9154	0.0150366
DDRLib3147	RDM1	12.1216	220.733	27.4768	0.0549151
DDRLib3447	SAMHD1	7.89313	187.486	23.9355	0.0420999
DDRLib2641	POLD1	1.40949	141.111	18.9591	0.00998847
DDRLib2094	MNAT1	0.986641	131.061	17.8718	0.00752812
DDRLib5193	NonTargeting_Human_0153	37.9152	369.138	43.1652	0.102713
DDRLib2743	POLI	14.3768	233.256	28.8068	0.0616353
DDRLib4537	C1orf86	4.79226	165.726	21.6073	0.0289167
DDRLib1955	MCM10	9.16167	200.898	25.3661	0.0456036
DDRLib2934	RAD23A	5.91985	172.928	22.379	0.034233
DDRLib0065	APTX	8.31598	193.806	24.61	0.0429087
DDRLib3639	SLX4	5.2151	172.505	22.3337	0.0302316
DDRLib2561	PIF1	6.34269	179.649	23.0982	0.035306
DDRLib1299	FAN1	12.1216	219.516	27.3474	0.0552197
DDRLib3234	RFWD3	2.95992	149.064	19.8167	0.0198568
DDRLib2553	PIAS4	12.4035	219.488	27.3445	0.0565109
DDRLib5821	NonTargeting_Human_0781	41.7208	389.851	45.3467	0.107017
DDRLib3842	SSBP1	1.97328	140.032	18.8426	0.0140916
DDRLib5280	NonTargeting_Human_0240	7.89313	186.099	23.7874	0.0424136
DDRLib5211	NonTargeting_Human_0171	16.2091	243.982	29.9447	0.0664358
DDRLib6000	NonTargeting_Human_0960	22.4109	280.043	33.7631	0.0800265
DDRLib5377	NonTargeting_Human_0337	18.6052	256.083	31.2272	0.0726532
DDRLib3723	SMARCAL1	23.5384	285.837	34.3758	0.0823492
DDRLib0091	ASH1L	5.07416	171.75	22.2529	0.0295439
DDRLib6033	NonTargeting_Human_0993	3.94657	156.544	20.6215	0.0252106
DDRLib5672	NonTargeting_Human_0632	10.8531	205.631	25.8703	0.0527792
DDRLib2749	POLI	32.982	337.23	39.8019	0.0978028
DDRLib4801	TOP2B	98.6641	697.661	77.6826	0.141421
DDRLib5074	NonTargeting_Human_0034	166.883	1058.51	115.516	0.157659
DDRLib5677	NonTargeting_Human_0637	39.1838	375.514	43.8369	0.104347
DDRLib2336	NEK8	89.3615	647.979	72.4697	0.137908
DDRLib4975	BOD1L1	2.53708	147.501	19.6484	0.0172004
DDRLib3317	RNF138	60.8899	490.375	55.9201	0.12417
DDRLib5969	NonTargeting_Human_0929	9.44357	197.541	25.0083	0.0478056
DDRLib3968	TK1	8.87977	190.845	24.2941	0.0465287
DDRLib1756	KMT2A	15.7863	235.443	29.039	0.0670492
DDRLib3039	RAD54L	20.1557	265.454	32.2195	0.0759291
DDRLib0757	CHD4	1.55044	138.249	18.6499	0.0112148
DDRLib2049	MGMT	6.76554	176.856	22.7994	0.0382545
DDRLib5322	NonTargeting_Human_0282	17.6186	246.925	30.2568	0.071352
DDRLib2673	POLD4	27.3441	305.549	36.4585	0.0894916
DDRLib0165	AURKA	13.813	221.953	27.6064	0.0622339
DDRLib3928	TELO2	4.93321	161.791	21.1851	0.0304912
DDRLib4115	TTI2	27.626	304.875	36.3874	0.090614
DDRLib2937	RAD23A	8.03408	189.73	24.1751	0.0423449
DDRLib1304	FANCA	5.07416	169.006	21.959	0.0300234
DDRLib0438	CCND1	1.40949	137.235	18.5402	0.0102706
DDRLib3026	RAD54B	55.2519	459.56	52.6809	0.120228
DDRLib1364	FANCI	2.53708	145.817	19.4668	0.017399
DDRLib3258	RIF1	27.7669	304.172	36.3132	0.0912868
DDRLib2484	PAXIP1	8.59787	189.229	24.1217	0.0454363
DDRLib0033	APEX1	2.81898	145.648	19.4486	0.0193547
DDRLib0789	CHD7	40.3113	376.865	43.9792	0.106965
DDRLib5871	NonTargeting_Human_0831	14.9406	227.154	28.159	0.0657729
DDRLib5651	NonTargeting_Human_0611	5.63795	168.315	21.8849	0.0334964
DDRLib4589	FANCF	5.07416	168.27	21.8801	0.0301548
DDRLib4304	VCP	1.83233	136.765	18.4894	0.0133977
DDRLib0239	BCORL1	17.0548	244.795	30.031	0.0696696
DDRLib2337	NEK8	5.7789	167.905	21.8409	0.0344177
DDRLib5779	NonTargeting_Human_0739	12.2625	214.174	26.7794	0.0572551
DDRLib4995	C7ORF49	5.07416	167.805	21.8302	0.0302384
DDRLib2368	NSMCE2	10.5712	201.399	25.4195	0.0524886
DDRLib0843	CLSPN	7.47028	181.6	23.3067	0.041136
DDRLib5674	NonTargeting_Human_0634	15.5044	232.322	28.7077	0.0667366
DDRLib5685	NonTargeting_Human_0645	13.672	220.035	27.4026	0.0621356
DDRLib4188	UBR2	17.4776	244.283	29.9767	0.0715467
DDRLib3227	RFC5	1.26854	136.195	18.4277	0.00931416
DDRLib5978	NonTargeting_Human_0938	48.2045	418.689	48.3821	0.115132
DDRLib1675	KAT7	6.34269	174.464	22.5435	0.0363552
DDRLib5328	NonTargeting_Human_0288	11.4168	207.307	26.0487	0.0550721
DDRLib3927	TELO2	2.81898	144.585	19.334	0.019497
DDRLib2504	PER1	10.4302	200.817	25.3575	0.0519388
DDRLib1350	FANCE	2.39613	144.561	19.3314	0.0165752
DDRLib5886	NonTargeting_Human_0846	23.1156	279.045	33.6576	0.0828382
DDRLib2968	RAD51	1.40949	135.779	18.3828	0.0103807
DDRLib0433	CCND1	42.2846	385.017	44.8377	0.109825
DDRLib3249	RHNO1	34.6734	340.847	40.1834	0.101727
DDRLib0443	CCND2	77.2399	573.007	64.6001	0.134797
DDRLib3346	RNF4	2.39613	144.188	19.2912	0.0166181
DDRLib1656	JMJD1C	26.7803	295.414	35.388	0.0906533
DDRLib0556	CDC7	2.53708	143.929	19.2632	0.0176272
DDRLib1727	KDM4B	4.51036	159.33	20.9209	0.0283083
DDRLib3263	RINT1	12.8263	212.515	26.6029	0.060355
DDRLib0956	DIAPH1	3.94657	151.623	20.0923	0.0260287
DDRLib1762	KMT2B	1.12759	135.134	18.313	0.00834421
DDRLib1801	L3MBTL2	22.2699	271.651	32.8754	0.08198
DDRLib2951	RAD50	1.69139	134.854	18.2827	0.0125423
DDRLib5208	NonTargeting_Human_0168	11.9806	205.543	25.8609	0.0582877
DDRLib5908	NonTargeting_Human_0868	10.5712	199.199	25.1851	0.0530682
DDRLib5443	NonTargeting_Human_0403	8.73882	186.236	23.8021	0.0469233
DDRLib4075	TRIM27	18.1824	247.823	30.3519	0.0733686
DDRLib3152	RECQL	38.479	360.616	42.2673	0.106703
DDRLib2920	RAD18	11.5578	204.781	25.7797	0.0564399
DDRLib4579	C19orf40	3.52372	150.461	19.9672	0.0234194
DDRLib2679	POLD4	10.8531	198.173	25.0757	0.0547654
DDRLib4129	UBE2A	4.93321	157.754	20.7516	0.0312716
DDRLib0437	CCND1	7.18839	178.583	22.9842	0.0402523
DDRLib4524	DNA2	1.12759	133.766	18.1648	0.0084296
DDRLib2062	MLH3	6.90649	171.604	22.2372	0.0402467
DDRLib5523	NonTargeting_Human_0483	105.148	712.452	79.2342	0.147586
DDRLib2213	MUM1	7.18839	178.257	22.9493	0.0403261
DDRLib4783	TNKS1BP1	12.8263	210.104	26.3464	0.0610476
DDRLib2393	NUDT1	5.07416	164.523	21.4782	0.0308417
DDRLib4288	USP7	0.845693	123.864	17.0906	0.0068276
DDRLib5035	UFD1L	0.563795	123.828	17.0867	0.00455306
DDRLib1667	KAT5	6.0608	171.271	22.2016	0.0353871
DDRLib3126	RBL1	69.6287	523.439	59.3943	0.133022
DDRLib3519	SETD1B	43.2713	384.743	44.8089	0.112468
DDRLib5305	NonTargeting_Human_0265	73.7162	543.979	61.5518	0.135513
DDRLib4038	TP53	11.2759	203.461	25.6391	0.0554204
DDRLib4674	SHLD3	3.24182	149.429	19.8561	0.0216947
DDRLib0354	C1ORF112	14.5177	221.519	27.5603	0.065537
DDRLib2954	RAD50	0.845693	123.369	17.0368	0.00685498
DDRLib4693	UBE2I	1.40949	132.905	18.0716	0.0106053
DDRLib5037	UFD1L	4.36941	156.398	20.6058	0.0279378
DDRLib1348	FANCE	3.80562	148.956	19.8052	0.0255485
DDRLib4363	XPC	4.51036	156.34	20.5996	0.0288497
DDRLib4947	CHD1L	8.03408	183.575	23.5178	0.0437646
DDRLib4488	ZUFSP	10.1483	196.328	24.879	0.0516906
DDRLib6030	NonTargeting_Human_0990	9.58452	189.81	24.1837	0.0504952
DDRLib1040	E2F4	54.2653	441.093	50.739	0.123024
DDRLib5857	NonTargeting_Human_0817	10.1483	195.868	24.8299	0.051812
DDRLib1827	LIG3	2.53708	140.661	18.9104	0.0180369
DDRLib2186	MTA2	9.44357	189.312	24.1305	0.0498836
DDRLib4028	TOPORS	16.0682	231.754	28.6474	0.0693329
DDRLib0171	AURKB	1.97328	131.912	17.9641	0.0149591
DDRLib5472	NonTargeting_Human_0432	10.994	195.305	24.7699	0.0562914
DDRLib1791	KRAS	29.5992	305.269	36.429	0.0969611
DDRLib2408	OGG1	45.1036	391.938	45.5665	0.115078
DDRLib5168	NonTargeting_Human_0128	12.1216	207.517	26.071	0.0584125
DDRLib3941	TIMELESS	3.52372	147.89	19.6902	0.0238267
DDRLib5681	NonTargeting_Human_0641	25.0889	282.691	34.0432	0.0887501
DDRLib2823	PRDM9	13.1082	213.245	26.6806	0.0614702
DDRLib0077	ARID1A	40.4523	364.283	42.6537	0.111046
DDRLib4957	FAM175B	15.5044	225.032	27.9336	0.0688984
DDRLib1380	FANCL	5.35605	161.995	21.207	0.0330632
DDRLib5815	NonTargeting_Human_0775	6.20175	168.702	21.9264	0.0367615
DDRLib4869	MRGBP	4.79226	154.268	20.3768	0.0310646
DDRLib5075	NonTargeting_Human_0035	66.3869	498.873	56.8132	0.133074
DDRLib5897	NonTargeting_Human_0857	52.151	425.733	49.1232	0.122497
DDRLib4273	USP48	17.6186	235.256	29.0191	0.0748911
DDRLib4444	ZNF146	7.47028	174.324	22.5285	0.0428528
DDRLib5901	NonTargeting_Human_0861	35.2372	334.902	39.5564	0.105216
DDRLib1514	H3F3A	3.66467	146.143	19.502	0.0250758
DDRLib1007	E2F1	40.1704	361.171	42.3258	0.111223
DDRLib1446	GRWD1	0.845693	120.578	16.7331	0.00701367
DDRLib3741	SMC5	10.1483	192.719	24.4941	0.0526585
DDRLib0563	CDCA7L	64.9774	486.611	55.5246	0.13353
DDRLib5831	NonTargeting_Human_0791	38.1971	350.131	41.1622	0.109094
DDRLib0718	CETN2	6.48364	167.012	21.7452	0.0388213
DDRLib3230	RFC5	0.986641	120.259	16.6984	0.00820427
DDRLib5390	NonTargeting_Human_0350	13.813	210.551	26.394	0.0656039
DDRLib0724	CHAF1A	6.76554	166.511	21.6915	0.0406312
DDRLib3884	SWSAP1	6.0608	166.238	21.6622	0.0364585
DDRLib0150	ATRIP	0.845693	119.803	16.6487	0.007059
DDRLib3379	RPA2	2.25518	137.541	18.5734	0.0163964
DDRLib0215	BCCIP	3.10087	145.156	19.3956	0.0213623
DDRLib2577	PIK3CA	26.9212	283.546	34.1336	0.0949447
DDRLib1758	KMT2A	11.2759	197.479	25.0017	0.0570991
DDRLib0790	CHD7	20.2966	249.844	30.5662	0.0812372
DDRLib3882	SWSAP1	37.6333	342.389	40.346	0.109914
DDRLib3310	RNASEH2B	29.1764	299.083	35.7756	0.0975528
DDRLib3095	RBBP4	10.994	190.943	24.3046	0.0575774
DDRLib3997	TOP3A	0.986641	119.189	16.5818	0.00827793
DDRLib0863	CUX1	21.2833	254.919	31.1039	0.0834902
DDRLib0230	BCOR	11.2759	196.94	24.9442	0.0572555
DDRLib0795	CHD8	3.10087	144.364	19.3102	0.0214795
DDRLib4306	VCP	3.66467	144.258	19.2987	0.0254035
DDRLib5524	NonTargeting_Human_0484	17.7595	231.922	28.6652	0.0765756
DDRLib1214	ESCO2	4.51036	151.419	20.0703	0.0297873
DDRLib5190	NonTargeting_Human_0150	4.51036	151.34	20.0618	0.0298029
DDRLib0393	CBX8	11.9806	196.431	24.89	0.0609915
DDRLib4597	HIPK2	25.7936	276.306	33.3678	0.0933518
DDRLib0626	CDK3	39.4657	351.355	41.2913	0.112324
DDRLib2379	NTHL1	6.48364	164.403	21.4654	0.0394375
DDRLib5757	NonTargeting_Human_0717	38.0562	344.986	40.6198	0.110312
DDRLib5289	NonTargeting_Human_0249	13.2492	207.572	26.0769	0.0638293
DDRLib4629	SMAD5	59.4804	453.989	52.0951	0.131017
DDRLib0636	CDK4	2.53708	135.793	18.3843	0.0186834
DDRLib5955	NonTargeting_Human_0915	35.66	328.641	38.896	0.108507
DDRLib3313	RNF138	2.53708	135.592	18.3625	0.0187111
DDRLib4460	ZNF451	19.5919	241.699	29.7027	0.0810589
DDRLib5744	NonTargeting_Human_0704	17.0548	230.348	28.4981	0.0740393
DDRLib1538	HDAC2	22.6927	258.33	31.4652	0.0878441
DDRLib2844	PRMT1	0.704744	117.96	16.4478	0.00597442
DDRLib1378	FANCL	46.5131	386.065	44.948	0.12048
DDRLib0807	CHEK1	1.69139	127.275	17.4612	0.0132892
DDRLib2946	RAD23B	2.81898	135.45	18.3471	0.020812
DDRLib4173	UBE2W	2.95992	135.412	18.343	0.0218587
DDRLib0468	CCNE1	50.3187	406.458	47.095	0.123798
DDRLib2181	MTA2	4.79226	149.917	19.9086	0.0319662
DDRLib0465	CCNE1	46.9359	385.198	44.8567	0.121849
DDRLib5252	NonTargeting_Human_0212	5.91985	156.706	20.639	0.0377767
DDRLib4828	FBXO18	131.082	813.697	89.8529	0.161095
DDRLib0847	CLSPN	1.69139	126.696	17.3984	0.0133499
DDRLib1797	KRAS	14.0949	212.046	26.553	0.0664709
DDRLib2234	MUTYH	47.7816	389.378	45.2969	0.122713
DDRLib1351	FANCG	17.7595	228.924	28.3469	0.0775783
DDRLib5729	NonTargeting_Human_0689	21.0014	251.151	30.7047	0.0836203
DDRLib4614	PMS2P3	48.9092	394.057	45.7896	0.124117
DDRLib4325	WRN	7.89313	169.184	21.978	0.0466542
DDRLib5666	NonTargeting_Human_0626	73.4343	521.298	59.1693	0.140868
DDRLib0204	BARD1	0.704744	116.987	16.3417	0.0060241
DDRLib1963	MCM6	7.75218	169.051	21.9638	0.0458569
DDRLib5383	NonTargeting_Human_0343	82.7369	566.099	63.8747	0.146153
DDRLib3993	TOP3A	0.845693	116.854	16.3272	0.00723717
DDRLib5068	NonTargeting_Human_0028	23.6794	261.736	31.826	0.0904704
DDRLib3428	RRM2B	73.0115	520.685	59.105	0.140222
DDRLib2973	RAD51AP1	2.53708	134.234	18.2155	0.0189004
DDRLib5456	NonTargeting_Human_0416	17.1957	228.267	28.2771	0.0753318
DDRLib0785	CHD7	2.95992	134.094	18.2005	0.0220734
DDRLib3914	TDP2	7.75218	168.585	21.9138	0.0459838
DDRLib3878	STRA13	5.07416	155.452	20.5042	0.0326412
DDRLib1861	MAD2L1	0.563795	116.505	16.2891	0.00483923
DDRLib1814	LIG1	2.81898	133.844	18.1734	0.0210616
DDRLib6009	NonTargeting_Human_0969	6.62459	161.922	21.1992	0.0409123
DDRLib1278	FAM175A	1.83233	125.668	17.2866	0.0145808
DDRLib5881	NonTargeting_Human_0841	23.3975	260.715	31.7178	0.0897436
DDRLib2443	PARP3	3.38277	141.078	18.9555	0.0239781
DDRLib4747	FAM178A	12.2625	198.567	25.1177	0.0617552
DDRLib3974	TONSL	1.26854	125.393	17.2568	0.0101165
DDRLib5029	PRIM2	4.08751	148.101	19.713	0.0275995
DDRLib4294	UVSSA	5.91985	154.881	20.4427	0.038222
DDRLib1082	EME1	2.95992	133.396	18.1249	0.022189
DDRLib4709	PIAS3	6.90649	161.447	21.1482	0.0427787
DDRLib0145	ATRIP	3.66467	140.831	18.9288	0.0260218
DDRLib4961	ATAD5	1.12759	125.197	17.2355	0.00900656
DDRLib2773	POLM	25.5117	270.669	32.7715	0.0942544
DDRLib4139	UBE2B	26.3574	276.018	33.3374	0.0954917
DDRLib2676	POLD4	2.81898	133.103	18.0931	0.0211789
DDRLib4613	PMS2P3	28.4716	286.574	34.4537	0.0993518
DDRLib5045	NonTargeting_Human_0005	3.24182	140.559	18.8995	0.0230637
DDRLib4333	WRNIP1	9.44357	179.906	23.1257	0.0524915
DDRLib1047	E2F5	104.302	670.955	74.8806	0.155453
DDRLib4190	UBR2	25.9346	270.289	32.7313	0.0959514
DDRLib0767	CHD5	9.44357	179.672	23.1006	0.0525601
DDRLib5750	NonTargeting_Human_0710	20.7195	242.743	29.8134	0.0853555
DDRLib2852	PRMT5	0.986641	115.429	16.1716	0.00854762
DDRLib1567	HELQ	19.8738	237.174	29.2226	0.0837941
DDRLib0250	BEX1	10.4302	185.266	23.6984	0.0562987
DDRLib1191	ERCC8	5.91985	153.673	20.3128	0.0385224
DDRLib0968	DMC1	14.0949	208.451	26.1704	0.0676174
DDRLib1487	GTF2H4	1.97328	124.17	17.1239	0.0158918
DDRLib1851	MAD1L1	0.986641	114.965	16.121	0.00858211
DDRLib5507	NonTargeting_Human_0467	40.0294	347.414	40.8757	0.115221
DDRLib0662	CDK7	0.845693	114.848	16.1083	0.00736356
DDRLib2539	PIAS1	25.7936	268.693	32.5624	0.0959967
DDRLib4739	ANKRD32	13.672	202.155	25.5	0.0676315
DDRLib5235	NonTargeting_Human_0195	51.0235	402.972	46.728	0.126618
DDRLib5183	NonTargeting_Human_0143	5.7789	152.928	20.2327	0.0377883
DDRLib3827	SPRTN	21.7061	246.23	30.1831	0.0881539
DDRLib5640	NonTargeting_Human_0600	12.5444	195.753	24.8177	0.0640829
DDRLib0935	DDB2	36.0829	325.303	38.5438	0.110921
DDRLib4744	FAM178A	3.52372	138.535	18.6808	0.0254355
DDRLib5389	NonTargeting_Human_0349	61.1718	451.018	51.7828	0.13563
DDRLib3361	RPA1	1.26854	122.963	16.9927	0.0103164
DDRLib0220	BCCIP	9.44357	177.241	22.8406	0.0532811
DDRLib0756	CHD4	14.5177	206.275	25.9388	0.0703803
DDRLib2558	PIAS4	1.97328	122.751	16.9696	0.0160754
DDRLib3661	SMAD2	61.0308	450.105	51.6867	0.135592
DDRLib4097	TRIP13	15.2225	211.75	26.5215	0.071889
DDRLib0389	CBX4	2.67803	130.623	17.8244	0.0205019
DDRLib5556	NonTargeting_Human_0516	11.8397	188.591	24.0536	0.0627796
DDRLib2459	PARP4	6.90649	158.069	20.7854	0.0436928
DDRLib2137	MSH2	11.6987	188.55	24.0491	0.0620459
DDRLib0332	BUB1B	0.563795	113.301	15.9392	0.00497609
DDRLib5521	NonTargeting_Human_0481	17.7595	222.546	27.6695	0.0798016
DDRLib2766	POLL	5.497	151.485	20.0774	0.0362875
DDRLib1507	H2AFX	23.1156	255.06	31.1188	0.0906282
DDRLib4987	PGAP2	6.90649	157.875	20.7646	0.0437466
DDRLib2456	PARP4	2.81898	130.211	17.7798	0.0216492
DDRLib0583	CDH4	14.5177	205.469	25.853	0.0706564
DDRLib4832	IDUA	6.20175	157.484	20.7225	0.0393803
DDRLib1302	FANCA	58.4937	432.848	49.8717	0.135137
DDRLib3254	RIF1	3.10087	137.096	18.5252	0.0226183
DDRLib2657	POLD2	0.704744	112.696	15.873	0.00625352
DDRLib5393	NonTargeting_Human_0353	8.03408	169.571	22.0194	0.0473789
DDRLib5176	NonTargeting_Human_0136	4.22846	143.775	19.2466	0.0294103
DDRLib3460	SENP1	6.48364	156.92	20.662	0.0413181
DDRLib4929	PPP4C	23.1156	253.476	30.951	0.0911945
DDRLib1368	FANCI	7.89313	163.002	21.3151	0.0484234
DDRLib4544	C17orf70	7.32934	162.937	21.3082	0.0449826
DDRLib4466	ZRANB3	2.53708	129.131	17.6626	0.0196473
DDRLib4265	USP44	25.7936	263.602	32.0235	0.0978506
DDRLib2999	RAD51C	8.17503	168.985	21.9567	0.0483773
DDRLib2090	MMS22L	1.40949	121.161	16.7966	0.0116331
DDRLib2114	MPLKIP	8.31598	168.936	21.9515	0.0492255
DDRLib3989	TOP1	2.11423	128.918	17.6394	0.0163999
DDRLib2617	PNKP	8.87977	168.703	21.9264	0.0526356
DDRLib0590	CDH4	3.80562	136.174	18.4255	0.0279468
DDRLib2514	PHB	0.563795	111.848	15.7802	0.00504075
DDRLib3986	TOP1	24.3841	257.729	31.4015	0.0946117
DDRLib2066	MLH3	17.1957	219.972	27.3959	0.0781725
DDRLib2731	POLH	23.8203	252.195	30.8153	0.0944522
DDRLib4735	ANKRD32	28.8945	278.407	33.5901	0.103785
DDRLib0109	ATAD2	19.8738	230.591	28.5239	0.0861863
DDRLib1853	MAD1L1	5.497	149.384	19.8512	0.0367977
DDRLib2358	NR0B1	6.76554	155.794	20.541	0.0434261
DDRLib5910	NonTargeting_Human_0870	3.10087	135.741	18.3786	0.0228441
DDRLib1138	ERCC3	1.97328	120.389	16.7125	0.0163909
DDRLib2989	RAD51B	7.18839	161.742	21.1799	0.0444436
DDRLib4790	TNKS1BP1	8.03408	167.823	21.8321	0.0478723
DDRLib0384	CBX4	15.7863	208.162	26.1397	0.0758365
DDRLib1257	EZH2	11.5578	185.515	23.725	0.0623012
DDRLib2025	MDM2	28.6126	277.446	33.4885	0.103129
DDRLib4885	TTK	2.95992	128.099	17.5506	0.0231066
DDRLib1685	KAT8	0.986641	111.211	15.7106	0.00887179
DDRLib3327	RNF168	4.08751	142.285	19.0858	0.0287276
DDRLib0506	CDC25B	38.62	328.496	38.8806	0.117566
DDRLib6017	NonTargeting_Human_0977	15.6453	207.887	26.1104	0.0752588
DDRLib2175	MTA1	3.80562	135.215	18.3218	0.0281448
DDRLib0379	C5ORF45	10.5712	179.278	23.0585	0.0589652
DDRLib0054	APLF	5.63795	148.621	19.769	0.0379351
DDRLib0958	DIAPH1	40.0294	338.001	39.8833	0.11843
DDRLib5686	NonTargeting_Human_0646	3.52372	135.074	18.3065	0.0260873
DDRLib2242	MYC	1.69139	119.911	16.6605	0.0141053
DDRLib3268	RINT1	4.65131	141.883	19.0425	0.0327826
DDRLib2250	MYC	21.4242	239.925	29.5145	0.0892953
DDRLib1374	FANCL	5.91985	148.319	19.7364	0.039913
DDRLib3774	SMG1	2.81898	127.435	17.4786	0.0221208
DDRLib4322	WRN	5.497	148.136	19.7167	0.0371079
DDRLib1328	FANCC	0.845693	110.519	15.6348	0.00765203
DDRLib0297	BRCC3	3.52372	134.468	18.2409	0.0262049
DDRLib4418	XRCC5	0.563795	110.297	15.6105	0.00511161
DDRLib4104	TTI1	33.5458	301.137	35.9925	0.111397
DDRLib5701	NonTargeting_Human_0661	8.31598	166.462	21.6863	0.0499571
DDRLib2397	NUDT1	62.4403	444.815	51.1304	0.140374
DDRLib1799	KRAS	39.4657	331.209	39.1669	0.119156
DDRLib4809	TOP2B	7.75218	160.23	21.0175	0.0483816
DDRLib3830	SPRTN	5.497	147.577	19.6565	0.0372484
DDRLib2124	MRE11A	0.986641	110.044	15.5828	0.00896588
DDRLib4353	XPA	19.5919	227.701	28.217	0.0860422
DDRLib5357	NonTargeting_Human_0317	9.30262	171.938	22.273	0.0541046
DDRLib1275	FAM175A	7.32934	159.871	20.979	0.0458453
DDRLib5135	NonTargeting_Human_0095	15.7863	205.929	25.902	0.0766586
DDRLib5867	NonTargeting_Human_0827	3.80562	133.83	18.1718	0.0284362
DDRLib5909	NonTargeting_Human_0869	23.8203	248.688	30.4437	0.095784
DDRLib0253	BLM	31.5725	289.863	34.8013	0.108922
DDRLib0231	BCORL1	32.8411	294.785	35.3215	0.111407
DDRLib4365	XPC	30.304	284.583	34.2431	0.106486
DDRLib2834	PRIMPOL	13.9539	194.497	24.6838	0.0717435
DDRLib3528	SETD2	2.95992	126.328	17.3584	0.0234304
DDRLib6026	NonTargeting_Human_0986	36.5057	314.588	37.413	0.116043
DDRLib4719	SENP3	10.1483	177.005	22.8154	0.0573335
DDRLib2391	NUDT1	7.61123	159.164	20.9031	0.0478199
DDRLib0976	DNTT	14.6587	199.315	25.1973	0.0735454
DDRLib2949	RAD23B	6.48364	152.719	20.2102	0.0424547
DDRLib0610	CDK12	0.986641	109.11	15.4805	0.00904262
DDRLib2082	MMS22L	1.12759	117.957	16.4475	0.0095593
DDRLib2621	POGZ	4.79226	139.662	18.8026	0.0343133
DDRLib2495	PCNA	6.34269	152.475	20.1839	0.0415983
DDRLib1622	INTS3	1.12759	117.767	16.4267	0.00957479
DDRLib3947	TIMELESS	3.10087	132.582	18.0367	0.0233883
DDRLib5473	NonTargeting_Human_0433	5.7789	145.733	19.4578	0.039654
DDRLib3963	TK1	5.35605	145.719	19.4562	0.0367561
DDRLib1098	EME2	43.2713	347.152	40.8481	0.124647
DDRLib0137	ATR	0.563795	108.586	15.4231	0.00519214
DDRLib4335	WRNIP1	44.3989	351.975	41.3566	0.126142
DDRLib2709	POLE3	4.36941	139.057	18.7371	0.0314218
DDRLib5375	NonTargeting_Human_0335	11.4168	181.454	23.2912	0.0629186
DDRLib4329	WRN	43.8351	346.753	40.8061	0.126416
DDRLib5203	NonTargeting_Human_0163	18.0414	219.758	27.3732	0.0820967
DDRLib0894	DCLRE1A	7.75218	157.921	20.7695	0.0490891
DDRLib0577	CDH1	4.36941	138.914	18.7217	0.0314541
DDRLib0642	CDK5RAP3	4.79226	138.787	18.708	0.0345296
DDRLib5198	NonTargeting_Human_0158	40.3113	331.492	39.1967	0.121606
DDRLib1223	ESPL1	2.11423	124.814	17.1939	0.016939
DDRLib1724	KDM4B	41.0161	336.109	39.6837	0.122032
DDRLib5128	NonTargeting_Human_0088	12.2625	186.558	23.8364	0.0657306
DDRLib1444	GRWD1	1.69139	116.908	16.3331	0.0144677
DDRLib4114	TTI2	0.704744	107.97	15.3556	0.0065272
DDRLib4272	USP48	10.8531	174.835	22.5832	0.0620759
DDRLib4536	C1orf86	2.81898	124.213	17.1286	0.0226946
DDRLib3515	SETD1B	6.34269	150.857	20.0098	0.0420444
DDRLib4373	XRCC1	7.04744	156.906	20.6605	0.044915
DDRLib0399	CBX8	9.44357	168.707	21.9268	0.0559763
DDRLib1585	HUS1	5.07416	144.443	19.3186	0.0351292
DDRLib5070	NonTargeting_Human_0030	48.6273	368.86	43.136	0.131831
DDRLib5899	NonTargeting_Human_0859	24.5251	249.518	30.5316	0.0982897
DDRLib4683	RTEL1	9.44357	168.57	21.9122	0.0560215
DDRLib2816	PPP1R12A	9.16167	168.553	21.9104	0.0543547
DDRLib3295	RNASEH1	16.2091	207.482	26.0674	0.0781228
DDRLib1089	EME1	4.22846	137.771	18.5982	0.0306919
DDRLib4120	TTI2	3.10087	130.924	17.857	0.0236845
DDRLib4286	USP7	1.83233	116.085	16.2432	0.0157845
DDRLib4651	UHRF1BP1	4.22846	137.642	18.5842	0.0307207
DDRLib5760	NonTargeting_Human_0720	37.0695	314.365	37.3895	0.117919
DDRLib3167	RECQL5	5.35605	144.002	19.2711	0.0371943
DDRLib1288	FAM35A	4.36941	137.477	18.5664	0.0317829
DDRLib1663	KAT5	0.704744	107.093	15.2594	0.00658066
DDRLib1897	MAPK14	47.9226	362.863	42.5041	0.132068
DDRLib1710	KDM3A	7.18839	156.218	20.5865	0.0460152
DDRLib3680	SMAD3	6.48364	150.072	19.9253	0.0432035
DDRLib3946	TIMELESS	1.26854	115.729	16.2044	0.0109613
DDRLib0953	DIAPH1	5.2151	143.704	19.239	0.0362906
DDRLib0997	DUT	1.40949	115.682	16.1993	0.0121842
DDRLib2658	POLD2	0.563795	106.895	15.2376	0.0052743
DDRLib3869	STK4	17.0548	211.876	26.5349	0.0804942
DDRLib1630	INTS3	0.704744	106.856	15.2334	0.00659526
DDRLib1052	E2F6	13.3901	190.151	24.22	0.0704184
DDRLib0734	CHD2	3.94657	130.325	17.7921	0.0302824
DDRLib6020	NonTargeting_Human_0980	19.5919	222.295	27.6428	0.0881345
DDRLib4317	WEE1	2.53708	123.191	17.0174	0.0205947
DDRLib4631	TREX1	4.93321	137.008	18.5157	0.0360067
DDRLib0890	DAXX	3.38277	130.263	17.7854	0.0259687
DDRLib4917	WRAP53	2.25518	123.088	17.0062	0.0183217
DDRLib4149	UBE2N	2.67803	123.086	17.0061	0.0217573
DDRLib2038	MELK	43.2713	342.139	40.3196	0.126473
DDRLib4903	WDR48	49.1911	371.118	43.3738	0.132548
DDRLib4089	TRIM69	27.3441	262.879	31.9469	0.104018
DDRLib3142	RDM1	29.8811	272.918	33.0095	0.109488
DDRLib5874	NonTargeting_Human_0834	50.7416	375.622	43.8483	0.135087
DDRLib4240	USP1	88.093	555.815	62.7948	0.158493
DDRLib2344	NF1	5.63795	142.936	19.156	0.039444
DDRLib4909	WDR48	6.20175	149.114	19.8222	0.0415906
DDRLib3120	RBBP8	1.26854	115.018	16.1268	0.011029
DDRLib1977	MCM7	2.81898	122.565	16.9494	0.0229998
DDRLib4238	USP1	3.66467	129.561	17.7092	0.0282853
DDRLib0617	CDK2	24.2432	246.884	30.2525	0.0981965
DDRLib2222	MUS81	0.986641	106.068	15.1468	0.009302
DDRLib1383	FANCM	4.51036	136.108	18.4183	0.0331382
DDRLib1219	ESCO2	2.25518	122.299	16.9204	0.0184399
DDRLib5423	NonTargeting_Human_0383	24.1022	246.542	30.2161	0.0977614
DDRLib4130	UBE2A	3.24182	129.334	17.6846	0.0250655
DDRLib2928	RAD21	5.35605	142.405	19.0988	0.0376113
DDRLib2091	MNAT1	38.9019	315.978	37.5597	0.123116
DDRLib0282	BRCA2	54.5472	393.094	45.6882	0.138764
DDRLib1839	LIG4	4.08751	135.865	18.3921	0.030085
DDRLib3040	RAD54L	4.65131	135.826	18.3879	0.0342445
DDRLib2684	POLE	1.12759	114.436	16.0632	0.00985349
DDRLib2121	MRE11A	0.422846	105.722	15.1089	0.0039996
DDRLib2454	PARP4	1.40949	114.41	16.0604	0.0123196
DDRLib0667	CDK7	2.39613	122.021	16.8902	0.019637
DDRLib2247	MYC	0.986641	105.618	15.0974	0.00934164
DDRLib5229	NonTargeting_Human_0189	11.8397	177.325	22.8496	0.0667685
DDRLib1689	KAT8	3.52372	128.929	17.6406	0.0273308
DDRLib5300	NonTargeting_Human_0260	15.0815	199.086	25.173	0.0757536
DDRLib4254	USP34	1.40949	114.239	16.0417	0.012338
DDRLib0553	CDC7	16.3501	204.334	25.7322	0.0800162
DDRLib1858	MAD1L1	4.79226	135.526	18.3553	0.0353605
DDRLib0812	CHEK2	13.9539	188.185	24.0101	0.0741502
DDRLib0720	CETN2	9.58452	165.844	21.62	0.0577923
DDRLib3251	RIF1	1.26854	114.13	16.0298	0.0111148
DDRLib1319	FANCB	57.9299	406.196	47.0674	0.142616
DDRLib0779	CHD6	11.5578	177.011	22.816	0.0652942
DDRLib2822	PRDM9	14.9406	193.446	24.5716	0.0772338
DDRLib1703	KDM3A	8.87977	159.839	20.9756	0.0555544
DDRLib1329	FANCC	5.91985	141.623	19.0143	0.0418001
DDRLib1934	MBD3	12.1216	182.328	23.3845	0.0664824
DDRLib2848	PRMT1	179.146	970.804	106.324	0.184533
DDRLib4098	TRIP13	7.75218	153.698	20.3156	0.0504376
DDRLib3642	SLX4IP	23.6794	239.936	29.5156	0.0986906
DDRLib0162	AURKA	0.845693	105.046	15.0346	0.00805069
DDRLib2377	NTHL1	8.73882	159.393	20.9276	0.0548257
DDRLib0447	CCND2	46.0902	352.499	41.4118	0.130753
DDRLib2938	RAD23A	8.45693	159.321	20.9199	0.0530812
DDRLib0548	CDC6	1.40949	113.575	15.9691	0.0124102
DDRLib4427	XRCC6	0.422846	104.855	15.0136	0.00403267
DDRLib5612	NonTargeting_Human_0572	57.2252	404.534	46.8924	0.14146
DDRLib0854	CTCF	1.26854	113.498	15.9608	0.0111767
DDRLib3100	RBBP4	5.07416	141.103	18.9582	0.0359607
DDRLib2909	RAD17	6.48364	147.153	19.6108	0.0440606
DDRLib4252	USP34	2.11423	120.887	16.7667	0.0174893
DDRLib5130	NonTargeting_Human_0090	6.62459	147.009	19.5954	0.0450624
DDRLib1535	HDAC2	13.5311	186.79	23.8613	0.0724399
DDRLib0007	ACVR1	12.9673	181.269	23.2714	0.0715361
DDRLib3212	RFC4	1.12759	113.122	15.9196	0.00996792
DDRLib0180	AURKB	14.0949	191.949	24.4119	0.0734302
DDRLib0866	CUX1	63.8498	431.453	49.725	0.147988
DDRLib0400	CBX8	14.7996	191.851	24.4015	0.0771412
DDRLib4143	UBE2N	5.2151	140.462	18.8889	0.0371283
DDRLib2079	MMS19	5.7789	140.414	18.8838	0.0411562
DDRLib3139	RBL2	11.5578	175.369	22.6403	0.0659056
DDRLib2794	POLQ	8.45693	158.279	20.808	0.0534306
DDRLib4729	AUNIP	3.66467	127.315	17.4655	0.0287843
DDRLib4977	BOD1L1	3.80562	127.196	17.4526	0.0299193
DDRLib3839	SRCAP	0.704744	104.042	14.9242	0.00677367
DDRLib2813	PPP1R12A	0.845693	104.02	14.9218	0.00813009
DDRLib0339	BUB1B	8.45693	158.062	20.7847	0.0535038
DDRLib1127	ERCC2	0.704744	103.965	14.9158	0.00677867
DDRLib4736	ANKRD32	2.39613	120.093	16.6803	0.0199523
DDRLib3847	SSBP1	2.53708	120.078	16.6786	0.0211286
DDRLib3286	RMI2	1.55044	112.446	15.8457	0.0137883
DDRLib2241	MYC	1.55044	112.378	15.8383	0.0137966
DDRLib0683	CDKN1B	11.9806	174.564	22.5542	0.0686316
DDRLib5487	NonTargeting_Human_0447	17.3367	206.607	25.9742	0.0839114
DDRLib1176	ERCC6L	0.986641	103.611	14.8768	0.00952257
DDRLib4687	RTEL1	0.986641	103.575	14.8729	0.0095259
DDRLib0251	BLM	0.986641	103.495	14.8641	0.00953324
DDRLib3684	SMAD4	2.67803	119.554	16.6216	0.0224001
DDRLib3009	RAD51D	3.24182	126.498	17.3768	0.0256275
DDRLib3655	SMAD1	14.7996	190.321	24.2382	0.0777612
DDRLib1330	FANCC	4.08751	132.974	18.0791	0.0307392
DDRLib4279	USP48	16.491	200.657	25.3404	0.082185
DDRLib5444	NonTargeting_Human_0404	10.8531	168.36	21.8897	0.0644634
DDRLib4215	UIMC1	2.11423	119.279	16.5916	0.017725
DDRLib4047	TP53BP1	30.4449	271.001	32.8066	0.112343
DDRLib3233	RFWD3	3.10087	126.197	17.3441	0.0245717
DDRLib2406	OGG1	12.4035	179.253	23.0558	0.0691955
DDRLib0560	CDC7	1.69139	111.74	15.7685	0.0151367
DDRLib3682	SMAD4	1.97328	111.707	15.7649	0.0176648
DDRLib0680	CDKN1A	84.1464	523.833	59.4356	0.160636
DDRLib1769	KMT2B	1.12759	111.469	15.7388	0.0101157
DDRLib1555	HELLS	20.7195	220.648	27.4677	0.0939029
DDRLib2904	RAD17	2.95992	118.931	16.5537	0.0248877
DDRLib3820	SPO11	25.2298	245.701	30.127	0.102685
DDRLib0144	ATRIP	9.44357	162.173	21.2261	0.0582315
DDRLib4914	WRAP53	0.563795	102.795	14.7871	0.00548465
DDRLib3033	RAD54L	41.298	323.032	38.3041	0.127845
DDRLib5739	NonTargeting_Human_0699	16.3501	199.816	25.2508	0.0818254
DDRLib0463	CCNE1	12.6854	178.542	22.9798	0.0710499
DDRLib1931	MBD3	8.31598	156.249	20.5898	0.0532227
DDRLib4777	C9orf142	18.4643	210.035	26.339	0.0879106
DDRLib4147	UBE2N	0.986641	102.647	14.7708	0.00961195
DDRLib1914	MAX	2.39613	118.599	16.5174	0.0202037
DDRLib2921	RAD21	2.95992	118.396	16.4954	0.0250001
DDRLib1119	ERCC1	81.6093	507.899	57.7616	0.16068
DDRLib3200	RFC2	8.87977	155.737	20.5348	0.0570178
DDRLib4440	ZMYM3	25.3708	244.569	30.0069	0.103737
DDRLib0234	BCORL1	11.5578	172.422	22.3249	0.0670319
DDRLib2128	MRE11A	7.75218	149.858	19.9022	0.0517302
DDRLib2702	POLE3	3.94657	125.079	17.2226	0.0315527
DDRLib3888	SWSAP1	10.7121	166.817	21.7243	0.0642147
DDRLib2858	PRMT5	0.845693	102.116	14.7124	0.00828168
DDRLib1792	KRAS	11.9806	172.224	22.3037	0.0695643
DDRLib0620	CDK2	38.479	307.091	36.6214	0.125302
DDRLib3149	RDM1	15.7863	193.249	24.5506	0.0816888
DDRLib0992	DUT	2.39613	117.8	16.4304	0.0203406
DDRLib3091	RBBP4	2.81898	117.759	16.4259	0.0239386
DDRLib5485	NonTargeting_Human_0445	40.7342	315.966	37.5584	0.128919
DDRLib3093	RBBP4	0.845693	101.782	14.6755	0.0083089
DDRLib0639	CDK4	5.35605	137.334	18.551	0.0390002
DDRLib5177	NonTargeting_Human_0137	17.1957	203.298	25.6218	0.084584
DDRLib0835	CLK2	12.1216	177.056	22.8208	0.068462
DDRLib0296	BRCC3	10.0074	166.156	21.6534	0.0602287
DDRLib5091	NonTargeting_Human_0051	1.12759	110.171	15.5968	0.0102349
DDRLib5996	NonTargeting_Human_0956	5.7789	137.227	18.5394	0.0421118
DDRLib5903	NonTargeting_Human_0863	46.0902	343.735	40.4879	0.134086
DDRLib5861	NonTargeting_Human_0821	55.9567	385.626	44.9019	0.145106
DDRLib2914	RAD18	16.2091	197.859	25.0422	0.0819225
DDRLib2485	PAXIP1	4.65131	130.807	17.8443	0.0355587
DDRLib0114	ATM	0.845693	101.46	14.6401	0.00833525
DDRLib1598	HUS1B	29.8811	262.469	31.9036	0.113846
DDRLib2799	POLQ	2.67803	117.269	16.3724	0.0228367
DDRLib1900	MAPK14	8.17503	154.433	20.3946	0.0529359
DDRLib4847	MORF4L1	5.63795	136.77	18.49	0.0412221
DDRLib0692	CDKN2A	3.94657	124.032	17.1089	0.0318188
DDRLib5343	NonTargeting_Human_0303	68.0782	444.356	51.0822	0.153206
DDRLib0346	BUB3	1.55044	109.615	15.5358	0.0141444
DDRLib2089	MMS22L	4.65131	130.351	17.7949	0.035683
DDRLib2489	PAXIP1	8.45693	154.207	20.3702	0.0548415
DDRLib3003	RAD51D	4.22846	130.209	17.7795	0.0324744
DDRLib3229	RFC5	0.986641	101.011	14.5907	0.00976764
DDRLib5030	PRIM2	7.61123	148.117	19.7148	0.0513865
DDRLib2662	POLD3	0.845693	100.867	14.5748	0.00838424
DDRLib2455	PARP4	13.9539	181.041	23.247	0.0770759
DDRLib1993	MCM9	15.9272	191.386	24.3519	0.0832202
DDRLib1205	ESCO1	2.11423	116.559	16.295	0.0181387
DDRLib0707	CDT1	5.07416	135.995	18.4061	0.0373114
DDRLib1615	ID4	5.63795	135.961	18.4024	0.0414675
DDRLib2072	MMS19	0.704744	100.623	14.5479	0.00700381
DDRLib4759	KDM8	2.11423	116.391	16.2766	0.018165
DDRLib0816	CHEK2	3.10087	123.202	17.0186	0.0251691
DDRLib5896	NonTargeting_Human_0856	5.35605	135.827	18.388	0.0394328
DDRLib5025	PRIM2	1.12759	108.954	15.4635	0.0103492
DDRLib1352	FANCG	3.24182	123.147	17.0127	0.0263248
DDRLib4211	UIMC1	2.53708	116.319	16.2688	0.0218113
DDRLib4856	MORF4L2	5.63795	135.789	18.3838	0.0415201
DDRLib1361	FANCI	5.91985	135.782	18.3831	0.0435982
DDRLib2763	POLL	16.9139	196.124	24.8572	0.0862407
DDRLib4758	KDM8	1.26854	108.731	15.439	0.0116667
DDRLib2851	PRMT5	0.845693	100.305	14.5128	0.00843124
DDRLib1375	FANCL	5.7789	135.476	18.35	0.0426563
DDRLib0254	BLM	1.12759	108.663	15.4315	0.0103769
DDRLib4848	MORF4L1	17.7595	200.82	25.3578	0.088435
DDRLib0120	ATM	0.845693	100.154	14.4962	0.00844391
DDRLib4243	USP28	32.4182	274.193	33.1444	0.118231
DDRLib2383	NUB1	4.22846	129.131	17.6626	0.0327454
DDRLib5246	NonTargeting_Human_0206	18.3233	205.601	25.867	0.089121
DDRLib0567	CDCA7L	7.04744	147.026	19.5972	0.0479332
DDRLib4788	TNKS1BP1	14.3768	185.088	23.6795	0.0776752
DDRLib5941	NonTargeting_Human_0901	3.52372	122.578	16.9508	0.0287468
DDRLib3047	RAD54L2	1.40949	108.423	15.4052	0.0129999
DDRLib0744	CHD3	33.4049	278.637	33.6144	0.119887
DDRLib4326	WRN	20.5785	215.486	26.9189	0.0954983
DDRLib3568	SHFM1	9.58452	158.1	20.7887	0.0606233
DDRLib3285	RMI2	8.45693	152.396	20.1755	0.055493
DDRLib6024	NonTargeting_Human_0984	60.608	403.4	46.7732	0.150243
DDRLib0575	CDH1	2.53708	115.443	16.1731	0.021977
DDRLib1798	KRAS	4.22846	128.629	17.6082	0.0328732
DDRLib0475	CCNH	1.83233	108.051	15.3644	0.0169581
DDRLib3090	RB1	30.4449	263.532	32.0161	0.115527
DDRLib5084	NonTargeting_Human_0044	22.129	224.772	27.9059	0.0984507
DDRLib3609	SLFN11	1.97328	107.979	15.3565	0.0182747
DDRLib0278	BRCA1	21.7061	219.795	27.3771	0.0987562
DDRLib3220	RFC4	20.5785	214.799	26.8459	0.0958035
DDRLib0865	CUX1	18.0414	204.498	25.7495	0.0882232
DDRLib2102	MPG	2.67803	115.039	16.1291	0.0232792
DDRLib0726	CHAF1A	15.5044	189.141	24.1123	0.0819724
DDRLib5310	NonTargeting_Human_0270	5.7789	134.258	18.2182	0.0430432
DDRLib2756	POLK	34.3915	281.719	33.9404	0.122077
DDRLib0943	DDX11	11.6987	168.043	21.8557	0.0696177
DDRLib5403	NonTargeting_Human_0363	6.0608	140.144	18.8546	0.0432469
DDRLib2257	NABP2	9.16167	157.121	20.6836	0.0583095
DDRLib0386	CBX4	26.7803	243.389	29.8819	0.110031
DDRLib5533	NonTargeting_Human_0493	64.9774	419.579	48.4757	0.154863
DDRLib3425	RRM2B	16.632	193.905	24.6205	0.0857739
DDRLib1224	ESPL1	3.24182	121.527	16.8364	0.0266757
DDRLib5248	NonTargeting_Human_0208	53.7015	369.362	43.1889	0.14539
DDRLib3094	RBBP4	9.44357	156.965	20.6668	0.0601636
DDRLib3201	RFC3	0.845693	99.0617	14.3757	0.00853703
DDRLib5977	NonTargeting_Human_0937	3.94657	121.455	16.8286	0.032494
DDRLib5028	PRIM2	1.97328	107.391	15.2921	0.0183747
DDRLib5124	NonTargeting_Human_0084	2.53708	114.59	16.0801	0.0221404
DDRLib0933	DDB2	10.1483	162.179	21.2268	0.0625746
DDRLib1761	KMT2B	0.704744	98.8148	14.3485	0.00713197
DDRLib2648	POLD1	0.986641	98.8026	14.3472	0.00998598
DDRLib2145	MSH3	31.2906	266.498	32.3301	0.117414
DDRLib4105	TTI1	8.87977	150.855	20.0096	0.0588629
DDRLib4343	XAB2	5.2151	133.378	18.1229	0.0391
DDRLib2789	POLN	10.994	161.582	21.1627	0.0680396
DDRLib4198	UBR5	86.1197	515.953	58.6078	0.166914
DDRLib1552	HELLS	9.02072	156.107	20.5745	0.0577857
DDRLib0737	CHD2	8.31598	150.528	19.9744	0.0552453
DDRLib3813	SPO11	45.2446	330.847	39.1286	0.136754
DDRLib0945	DDX11	1.26854	106.68	15.214	0.011891
DDRLib0272	BRCA1	0.704744	98.3628	14.2986	0.00716474
DDRLib5959	NonTargeting_Human_0919	22.8337	222.445	27.6587	0.102649
DDRLib5287	NonTargeting_Human_0247	7.61123	144.809	19.3581	0.0525606
DDRLib3606	SLFN11	4.93321	126.865	17.4167	0.0388855
DDRLib0668	CDK7	18.6052	202.421	25.5283	0.0919137
DDRLib3131	RBL2	1.40949	106.465	15.1904	0.013239
DDRLib2906	RAD17	0.986641	98.1157	14.2713	0.0100559
DDRLib2750	POLI	20.8604	212.188	26.5681	0.0983112
DDRLib4723	AUNIP	5.2151	132.714	18.051	0.0392958
DDRLib3132	RBL2	17.6186	196.882	24.9381	0.0894879
DDRLib1272	FAM175A	1.55044	106.118	15.1523	0.0146105
DDRLib3173	REV1	6.76554	138.374	18.6634	0.0488931
DDRLib4464	ZRANB3	33.9687	273.756	33.0981	0.124084
DDRLib5315	NonTargeting_Human_0275	13.2492	176.373	22.7478	0.0751202
DDRLib2515	PHB	2.11423	113.237	15.9322	0.0186709
DDRLib0105	ATAD2	6.0608	138.091	18.6328	0.04389
DDRLib2917	RAD18	29.0354	254.549	31.0648	0.114066
DDRLib2978	RAD51AP1	16.2091	191.387	24.352	0.0846928
DDRLib4974	BOD1L1	5.2151	132.101	17.9846	0.0394781
DDRLib2187	MTA2	5.35605	132.04	17.978	0.0405638
DDRLib1983	MCM8	4.36941	125.965	17.319	0.0346875
DDRLib2229	MUS81	5.497	132.016	17.9754	0.0416388
DDRLib4514	FBXW7	2.11423	112.908	15.8962	0.0187253
DDRLib5228	NonTargeting_Human_0188	12.5444	170.613	22.1311	0.0735257
DDRLib4776	C9orf142	26.0755	239.878	29.5095	0.108703
DDRLib5912	NonTargeting_Human_0872	6.76554	137.789	18.6001	0.0491008
DDRLib4676	SHLD3	10.7121	159.963	20.9889	0.0669661
DDRLib0813	CHEK2	3.10087	119.45	16.6102	0.0259595
DDRLib5286	NonTargeting_Human_0246	81.3274	489.345	55.8119	0.166196
DDRLib0565	CDCA7L	14.9406	180.716	23.2123	0.0826742
DDRLib2988	RAD51B	6.48364	137.634	18.5834	0.0471079
DDRLib3337	RNF169	36.0829	286.447	34.4403	0.125967
DDRLib5775	NonTargeting_Human_0735	14.2358	180.378	23.1761	0.0789223
DDRLib2521	PHF11	2.53708	112.45	15.8462	0.0225617
DDRLib4046	TP53BP1	8.59787	148.626	19.7695	0.0578493
DDRLib1150	ERCC4	9.30262	154.029	20.3511	0.0603952
DDRLib1022	E2F3	4.79226	125.347	17.2518	0.0382318
DDRLib5441	NonTargeting_Human_0401	33.6868	271.888	32.9005	0.123899
DDRLib1664	KAT5	14.9406	180.167	23.1535	0.0829262
DDRLib1289	FAM35A	13.813	174.823	22.5819	0.0790111
DDRLib1342	FANCE	2.53708	112.093	15.8071	0.0226336
DDRLib2248	MYC	0.845693	96.5593	14.0994	0.00875827
DDRLib0518	CDC25C	19.169	204.465	25.746	0.0937522
DDRLib5049	NonTargeting_Human_0009	7.04744	142.377	19.0957	0.0494985
DDRLib3778	SMG1	24.3841	228.616	28.3142	0.10666
DDRLib1526	HDAC1	1.97328	104.695	14.996	0.0188479
DDRLib1041	E2F5	3.52372	118.335	16.4887	0.0297774
DDRLib1629	INTS3	2.81898	111.671	15.761	0.0252435
DDRLib2399	NUDT1	4.36941	124.567	17.1671	0.0350767
DDRLib2767	POLL	18.3233	199.194	25.1845	0.0919874
DDRLib2535	PIAS1	16.2091	189.275	24.1265	0.085638
DDRLib3807	SPIDR	3.10087	118.27	16.4816	0.0262186
DDRLib0199	BAP1	2.25518	111.566	15.7494	0.0202139
DDRLib5076	NonTargeting_Human_0036	11.5578	163.562	21.3752	0.0706632
DDRLib0139	ATR	0.281898	96.0897	14.0474	0.00293369
DDRLib2269	NAT10	0.563795	95.9896	14.0364	0.0058735
DDRLib5453	NonTargeting_Human_0413	6.90649	136.058	18.4129	0.0507614
DDRLib2983	RAD51B	1.55044	104.17	14.9383	0.0148838
DDRLib5805	NonTargeting_Human_0765	7.89313	141.651	19.0173	0.0557225
DDRLib0471	CCNH	3.66467	117.825	16.4331	0.0311026
DDRLib2634	POLB	26.2165	236.883	29.1917	0.110673
DDRLib3614	SLX1A	32.5592	264.883	32.1591	0.122919
DDRLib4055	TRAF7	90.6301	523.35	59.3849	0.173173
DDRLib1554	HELLS	6.62459	135.829	18.3881	0.0487717
DDRLib0406	CCNA1	8.03408	147.003	19.5947	0.0546526
DDRLib3015	RAD52	9.30262	152.348	20.1703	0.0610618
DDRLib0206	BARD1	0.563795	95.7178	14.0063	0.00589018
DDRLib0407	CCNA1	3.94657	117.616	16.4103	0.0335547
DDRLib5448	NonTargeting_Human_0408	4.93321	123.869	17.0911	0.0398261
DDRLib3106	RBBP7	6.76554	135.614	18.365	0.049888
DDRLib3032	RAD54L	24.807	226.888	28.1308	0.109336
DDRLib1105	ENDOV	1.97328	103.72	14.8888	0.0190251
DDRLib0832	CLK2	16.632	188.1	24.0011	0.088421
DDRLib4742	FAM178A	0.563795	95.5289	13.9854	0.00590182
DDRLib1813	LIG1	9.58452	151.952	20.1277	0.0630759
DDRLib4000	TOP3A	0.563795	95.3465	13.9652	0.00591312
DDRLib0497	CDC25A	15.3634	182.744	23.429	0.0840707
DDRLib0949	DDX11	1.12759	103.442	14.8583	0.0109007
DDRLib4307	VCP	0.704744	95.267	13.9564	0.00739757
DDRLib1541	HELB	16.0682	187.628	23.9507	0.0856383
DDRLib4026	TOPORS	1.55044	103.39	14.8526	0.014996
DDRLib0264	BRAT1	33.5458	268.092	32.4987	0.125128
DDRLib0388	CBX4	28.4716	244.92	30.0442	0.116249
DDRLib1593	HUS1B	14.6587	177.475	22.8656	0.0825959
DDRLib3154	RECQL	20.5785	206.967	26.0125	0.0994289
DDRLib2305	NEIL2	6.34269	134.917	18.2895	0.0470118
DDRLib0596	CDK1	0.422846	95.0825	13.936	0.00444715
DDRLib4077	TRIM27	3.80562	116.886	16.3307	0.0325584
DDRLib3025	RAD54B	27.626	240.009	29.5234	0.115104
DDRLib1457	GTF2H1	0.845693	94.996	13.9264	0.0089024
DDRLib5679	NonTargeting_Human_0639	14.6587	177.128	22.8285	0.0827576
DDRLib4416	XRCC5	1.12759	102.855	14.7937	0.0109629
DDRLib0317	BRIP1	13.5311	171.755	22.2534	0.0787812
DDRLib4425	XRCC6	1.12759	102.839	14.7919	0.0109646
DDRLib0839	CLK2	10.4302	156.198	20.5843	0.0667757
DDRLib5413	NonTargeting_Human_0373	6.34269	134.194	18.2113	0.047265
DDRLib0086	ARID1B	2.67803	109.7	15.5451	0.0244123
DDRLib2902	RAD17	0.845693	94.4933	13.8708	0.00894976
DDRLib3739	SMARCD2	3.38277	116.022	16.2364	0.0291562
DDRLib4153	UBE2T	1.40949	102.385	14.742	0.0137665
DDRLib2775	POLM	1.83233	102.366	14.7398	0.0178999
DDRLib2747	POLI	15.9272	181.023	23.245	0.0879846
DDRLib2433	PARP2	14.3768	176.013	22.7093	0.0816801
DDRLib1092	EME2	7.18839	139.365	18.7704	0.0515797
DDRLib5346	NonTargeting_Human_0306	4.79226	122.056	16.894	0.0392626
DDRLib3572	SHPRH	8.45693	144.776	19.3545	0.058414
DDRLib0691	CDKN2A	27.7669	238.147	29.3259	0.116596
DDRLib5943	NonTargeting_Human_0903	6.48364	133.577	18.1445	0.0485385
DDRLib3145	RDM1	67.5145	416.296	48.1303	0.162179
DDRLib0375	C5ORF45	21.5652	209.617	26.2945	0.102879
DDRLib2012	MDC1	12.4035	165.396	21.5719	0.0749928
DDRLib1071	EEPD1	17.4776	190.159	24.2209	0.0919109
DDRLib3677	SMAD3	113.182	614.158	68.9201	0.184288
DDRLib4812	C4ORF27	5.63795	127.49	17.4845	0.0442227
DDRLib0474	CCNH	0.986641	93.7489	13.7883	0.0105243
DDRLib0216	BCCIP	1.40949	101.807	14.6784	0.0138446
DDRLib4682	RTEL1	1.26854	101.804	14.6781	0.0124606
DDRLib4822	FBXO18	6.48364	133.2	18.1036	0.0486759
DDRLib1483	GTF2H4	0.563795	93.7335	13.7866	0.00601487
DDRLib5644	NonTargeting_Human_0604	6.76554	133.092	18.0919	0.0508335
DDRLib5349	NonTargeting_Human_0309	43.976	309.661	36.8928	0.142013
DDRLib5291	NonTargeting_Human_0251	4.79226	121.361	16.8184	0.0394875
DDRLib4070	TREX2	88.3749	505.548	57.5146	0.17481
DDRLib5678	NonTargeting_Human_0638	7.18839	138.465	18.6732	0.0519147
DDRLib4043	TP53BP1	23.1156	218.216	27.2092	0.10593
DDRLib1872	MAD2L2	0.986641	93.4612	13.7564	0.0105567
DDRLib5092	NonTargeting_Human_0052	70.8972	427.453	49.3042	0.16586
DDRLib3559	SETX	30.4449	250.455	30.6309	0.121558
DDRLib1560	HELLS	12.6854	164.623	21.489	0.0770574
DDRLib1474	GTF2H3	0.563795	93.3688	13.7462	0.00603837
DDRLib5988	NonTargeting_Human_0948	8.73882	143.704	19.2389	0.0608114
DDRLib2385	NUB1	11.5578	159.372	20.9254	0.0725209
DDRLib4583	FANCF	1.83233	101.295	14.6219	0.0180891
DDRLib5512	NonTargeting_Human_0472	46.3721	321.937	38.1886	0.144041
DDRLib1641	JARID2	30.163	250.105	30.5938	0.120601
DDRLib5562	NonTargeting_Human_0522	3.94657	114.723	16.0945	0.0344009
DDRLib5154	NonTargeting_Human_0114	73.5753	439.572	50.579	0.167379
DDRLib0237	BCORL1	5.2151	126.654	17.3938	0.041176
DDRLib4799	TOP2A	16.0682	183.968	23.5598	0.0873423
DDRLib3645	SLX4IP	6.0608	132.239	17.9996	0.045832
DDRLib0480	CCNH	0.986641	92.9776	13.7028	0.0106116
DDRLib5233	NonTargeting_Human_0193	19.8738	198.369	25.0965	0.100186
DDRLib0273	BRCA1	0.422846	92.9656	13.7015	0.00454842
DDRLib3652	SMAD1	14.6587	173.86	22.4789	0.0843128
DDRLib4463	ZRANB3	5.63795	126.359	17.3618	0.0446183
DDRLib0938	DDB2	57.5071	369.079	43.1591	0.155812
DDRLib2430	PARP1	111.772	600.426	67.4787	0.186155
DDRLib0988	DONSON	9.02072	148.093	19.7122	0.0609125
DDRLib5263	NonTargeting_Human_0223	22.129	211.949	26.5427	0.104407
DDRLib2487	PAXIP1	22.4109	211.93	26.5407	0.105746
DDRLib3976	TONSL	0.845693	92.6061	13.6616	0.00913214
DDRLib0095	ASH1L	89.0796	506.173	57.5802	0.175987
DDRLib0043	APEX2	13.1082	168.176	21.87	0.0779437
DDRLib0663	CDK7	1.40949	100.351	14.5179	0.0140456
DDRLib1760	KMT2A	4.51036	119.885	16.6576	0.0376224
DDRLib4623	SMAD5	4.65131	119.829	16.6515	0.0388162
DDRLib5131	NonTargeting_Human_0091	34.2505	266.161	32.2944	0.128684
DDRLib4239	USP1	2.39613	107.213	15.2725	0.0223492
DDRLib4231	USP1	2.39613	107.126	15.2629	0.0223674
DDRLib5038	UFD1L	12.8263	162.794	21.2928	0.0787889
DDRLib4101	TTI1	0.704744	92.0392	13.5987	0.00765699
DDRLib3978	TONSL	0.845693	92.0357	13.5983	0.00918875
DDRLib0490	CDC20	2.25518	106.976	15.2465	0.0210812
DDRLib0185	BABAM1	1.69139	100.001	14.4794	0.0169136
DDRLib0061	APTX	11.135	157.515	20.7259	0.0706914
DDRLib1644	JARID2	4.51036	119.399	16.6047	0.0377755
DDRLib5761	NonTargeting_Human_0721	6.62459	130.782	17.8417	0.0506536
DDRLib4206	UHRF2	3.94657	113.065	15.9134	0.0349052
DDRLib2192	MTA3	56.2386	361.505	42.361	0.155568
DDRLib1300	FAN1	64.1317	396.017	45.9959	0.161942
DDRLib4535	C1orf86	8.31598	141.486	18.9995	0.0587761
DDRLib5746	NonTargeting_Human_0706	19.169	196.069	24.8514	0.0977665
DDRLib1280	FAM175A	50.8825	335.223	39.5902	0.151787
DDRLib1454	GTF2H1	0.845693	91.578	13.5475	0.00923467
DDRLib4300	UVSSA	8.73882	141.315	18.9811	0.0618394
DDRLib0664	CDK7	0.845693	91.528	13.542	0.00923971
DDRLib5369	NonTargeting_Human_0329	12.6854	161.866	21.1932	0.0783696
DDRLib4379	XRCC1	7.47028	135.822	18.3874	0.0550006
DDRLib2217	MUM1	11.135	156.577	20.6251	0.0711149
DDRLib3595	SIRT7	70.8972	420.596	48.5828	0.168564
DDRLib3354	RNF8	5.2151	124.518	17.1617	0.0418824
DDRLib0910	DCLRE1B	9.16167	146.251	19.5136	0.0626436
DDRLib5667	NonTargeting_Human_0627	52.0101	342.825	40.3919	0.15171
DDRLib5605	NonTargeting_Human_0565	109.235	584.996	65.8588	0.186728
DDRLib4125	UBE2A	54.6881	351.279	41.2832	0.155683
DDRLib3538	SETD3	37.7743	276.892	33.4299	0.136422
DDRLib1431	GMNN	13.813	166.156	21.6534	0.0831325
DDRLib2565	PIF1	36.3648	272.372	32.9517	0.133511
DDRLib0546	CDC6	0.422846	91.0065	13.484	0.00464633
DDRLib4714	SENP3	6.62459	129.692	17.7235	0.0510793
DDRLib5499	NonTargeting_Human_0459	8.73882	140.515	18.8947	0.0621916
DDRLib4251	USP34	11.5578	155.973	20.5602	0.0741012
DDRLib4665	UNG2	12.2625	160.993	21.0995	0.0761681
DDRLib0404	CCNA1	18.3233	190.11	24.2157	0.0963829
DDRLib1674	KAT7	18.4643	190.035	24.2077	0.0971624
DDRLib2859	PRMT5	0.422846	90.7993	13.461	0.00465693
DDRLib4815	C4ORF27	13.813	165.705	21.6051	0.0833587
DDRLib1263	FAM111A	3.94657	111.943	15.7907	0.035255
DDRLib6008	NonTargeting_Human_0968	16.3501	180.2	23.1571	0.0907327
DDRLib1469	GTF2H2	14.6587	170.352	22.1031	0.0860494
DDRLib5416	NonTargeting_Human_0376	34.5324	262.457	31.9022	0.131574
DDRLib1419	FIGNL1	28.3307	235.561	29.0515	0.120269
DDRLib2240	MUTYH	8.73882	139.949	18.8336	0.0624427
DDRLib3970	TK1	22.2699	208.039	26.1266	0.107047
DDRLib5051	NonTargeting_Human_0011	11.135	155.274	20.485	0.0717116
DDRLib2302	NEIL2	40.1704	288.541	34.6616	0.139219
DDRLib4334	WRNIP1	12.8263	160.209	21.0153	0.08006
DDRLib0782	CHD7	35.801	266.246	32.3034	0.134466
DDRLib5573	NonTargeting_Human_0533	3.66467	111.444	15.7361	0.0328835
DDRLib5869	NonTargeting_Human_0829	2.67803	105.01	15.0307	0.0255026
DDRLib4896	NUDT16L1	59.9032	369.863	43.2416	0.16196
DDRLib0787	CHD7	9.44357	144.624	19.3382	0.0652972
DDRLib1273	FAM175A	27.7669	230.095	28.4713	0.120676
DDRLib2334	NEK8	1.40949	97.9296	14.2508	0.0143929
DDRLib0924	DDB1	1.40949	97.8446	14.2414	0.0144054
DDRLib0166	AURKA	1.40949	97.8214	14.2388	0.0144088
DDRLib2722	POLG	3.52372	110.979	15.6852	0.0317513
DDRLib2963	RAD51	0.422846	89.8661	13.3573	0.00470529
DDRLib3122	RBL1	23.9613	211.434	26.4879	0.113327
DDRLib3362	RPA1	4.51036	116.911	16.3334	0.0385796
DDRLib1104	ENDOV	12.4035	159.309	20.9186	0.0778583
DDRLib0285	BRCA2	21.7061	202.139	25.4983	0.107382
DDRLib1855	MAD1L1	5.63795	122.474	16.9395	0.0460338
DDRLib0831	CLK2	46.0902	312.563	37.1992	0.147459
DDRLib2335	NEK8	2.81898	104.288	14.9513	0.0270306
DDRLib4602	MSH5	18.0414	187.775	23.9665	0.0960799
DDRLib3264	RINT1	1.12759	97.3561	14.1874	0.0115821
DDRLib2096	MNAT1	0.986641	89.4993	13.3165	0.011024
DDRLib3608	SLFN11	21.8471	201.437	25.4235	0.108456
DDRLib3242	RHNO1	3.24182	110.373	15.6188	0.0293715
DDRLib0811	CHEK2	5.2151	122.101	16.8989	0.0427114
DDRLib1738	KDM5B	4.22846	116.357	16.2729	0.0363405
DDRLib1854	MAD1L1	9.16167	143.459	19.2125	0.0638627
DDRLib0762	CHD5	5.91985	122.01	16.889	0.0485192
DDRLib4086	TRIM69	22.8337	205.765	25.8845	0.11097
DDRLib4609	MSH5	24.2432	214.84	26.8502	0.112843
DDRLib4633	TREX1	36.6467	268.157	32.5057	0.136661
DDRLib1371	FANCL	1.69139	97.0168	14.1499	0.0174339
DDRLib5946	NonTargeting_Human_0906	50.3187	328.449	38.8757	0.153201
DDRLib5505	NonTargeting_Human_0465	11.8397	153.287	20.2713	0.0772387
DDRLib1998	MCM9	23.1156	209.991	26.3343	0.110079
DDRLib3851	SSBP2	2.81898	103.501	14.8648	0.0272362
DDRLib5391	NonTargeting_Human_0351	80.3408	454.023	52.0988	0.176953
DDRLib2668	POLD3	1.55044	96.612	14.1052	0.0160481
DDRLib3896	TDG	46.795	310.417	36.9726	0.150749
DDRLib3683	SMAD4	4.08751	115.627	16.1933	0.0353508
DDRLib5151	NonTargeting_Human_0111	10.994	147.778	19.6783	0.0743951
DDRLib2629	POGZ	7.32934	132.257	18.0014	0.0554175
DDRLib4512	FBXW7	9.58452	142.626	19.1227	0.0672002
DDRLib2176	MTA1	10.1483	147.656	19.6651	0.0687293
DDRLib1207	ESCO1	1.26854	96.4155	14.0835	0.013157
DDRLib5858	NonTargeting_Human_0818	3.66467	109.499	15.5231	0.0334677
DDRLib4020	TOPBP1	2.25518	103.183	14.8297	0.0218562
DDRLib1206	ESCO1	2.81898	103.101	14.8207	0.027342
DDRLib5273	NonTargeting_Human_0233	21.8471	199.815	25.2507	0.109336
DDRLib5418	NonTargeting_Human_0378	2.81898	103.052	14.8153	0.027355
DDRLib3127	RBL1	53.9834	339.247	40.0147	0.159127
DDRLib3481	SENP6	7.61123	131.812	17.9532	0.0577433
DDRLib5159	NonTargeting_Human_0119	2.95992	102.962	14.8055	0.0287477
DDRLib0587	CDH4	10.7121	147.247	19.621	0.0727491
DDRLib1511	H3F3A	15.0815	171.627	22.2397	0.0878737
DDRLib1916	MAX	1.97328	96.0962	14.0482	0.0205344
DDRLib4653	UHRF1BP1	10.0074	147.153	19.6109	0.0680063
DDRLib5883	NonTargeting_Human_0843	10.8531	147.088	19.6038	0.0737861
DDRLib4728	AUNIP	1.97328	95.9756	14.0348	0.0205602
DDRLib1084	EME1	2.25518	102.754	14.7826	0.0219473
DDRLib0661	CDK7	1.55044	95.8101	14.0165	0.0161824
DDRLib2827	PRDM9	25.2298	216.953	27.0749	0.116292
DDRLib3536	SETD3	44.6808	299.55	35.8249	0.14916
DDRLib2084	MMS22L	0.845693	87.8934	13.1377	0.00962179
DDRLib4457	ZNF451	6.20175	125.777	17.2985	0.0493076
DDRLib2765	POLL	7.89313	131.124	17.8787	0.0601959
DDRLib1428	GEN1	1.40949	95.6386	13.9975	0.0147376
DDRLib4244	USP28	6.48364	125.718	17.2921	0.0515728
DDRLib4760	KDM8	67.5145	396.171	46.0121	0.170418
DDRLib0380	C5ORF45	41.5799	286.398	34.4351	0.145182
DDRLib5618	NonTargeting_Human_0578	21.1423	198.477	25.1081	0.106523
DDRLib4899	NUDT16L1	67.6554	395.94	45.9879	0.170873
DDRLib3724	SMARCAL1	3.10087	108.454	15.4086	0.0285917
DDRLib3573	SHPRH	32.982	247.28	30.2944	0.133379
DDRLib1649	JARID2	4.51036	114.338	16.0526	0.0394475
DDRLib5993	NonTargeting_Human_0953	54.2653	341.288	40.2298	0.159002
DDRLib5749	NonTargeting_Human_0709	8.59787	135.974	18.4038	0.063232
DDRLib4324	WRN	9.44357	140.942	18.9409	0.067003
DDRLib0585	CDH4	5.7789	119.722	16.6398	0.0482694
DDRLib3400	RPA4	9.16167	140.817	18.9273	0.0650608
DDRLib3748	SMC5	1.55044	95.1227	13.9404	0.0162993
DDRLib1679	KAT7	1.97328	95.1201	13.9402	0.0207452
DDRLib5848	NonTargeting_Human_0808	18.7462	184.034	23.5668	0.101863
DDRLib5646	NonTargeting_Human_0606	16.0682	174.729	22.5718	0.0919605
DDRLib2640	POLB	1.40949	95.071	13.9347	0.0148256
DDRLib2296	NEIL1	30.4449	237.756	29.2844	0.128051
DDRLib1326	FANCC	2.81898	101.784	14.6758	0.0276956
DDRLib1925	MBD2	5.7789	119.464	16.6118	0.0483735
DDRLib0357	C1ORF112	5.63795	119.378	16.6024	0.0472278
DDRLib1391	FBXO5	7.89313	130.01	17.7579	0.0607117
DDRLib0940	DDB2	3.80562	107.658	15.3214	0.035349
DDRLib1673	KAT7	1.97328	94.633	13.8862	0.0208519
[truncated: 4,279 more rows]
