# Supplementary material for: Trans-lesion synthesis and mismatch repair pathway crosstalk defines chemoresistance and hypermutation mechanisms in glioblastoma
Source: Nat Commun. 2024 Mar 4;15:1957. doi: 10.1038/s41467-024-45979-5 (PMC10912752; doi:10.1038/s41467-024-45979-5)
Supplement: Supplementary file 6 — Supplementary Data 3 [file 41467_2024_45979_MOESM6_ESM.xlsx]

## Sheet: U373 DMSO Depletion
gene	SigmaFC	p_value	significant	# sgRNAs	# signif. sgRNAs
ATR	-111.292	0	True	10	10
POLD1	-94.9268	0	True	10	9
CCNA2	-92.871	0	True	10	9
RFC5	-87.1705	0	True	10	9
CDK12	-86.9469	0	True	10	9
MRE11A	-85.1016	0	True	10	9
XRCC6	-84.9495	0	True	10	9
TOP3A	-76.1807	0	True	10	8
VCP	-75.0063	0	True	10	8
BUB3	-74.8718	0	True	10	8
USP7	-74.8535	0	True	10	10
RFC3	-74.6084	0	True	10	8
GTF2H4	-73.0438	0	True	10	8
XRCC5	-69.7218	0	True	10	9
CDK6	-69.6364	0	True	10	9
RAD9A	-69.3462	0	True	10	8
MMS19	-68.2413	0	True	10	8
KAT8	-65.3848	0	True	10	8
DUT	-61.3683	0	True	10	7
RNF8	-59.5071	0	True	10	7
NAT10	-59.1897	0	True	10	7
ATRIP	-58.9698	0	True	10	8
RBBP4	-58.1338	0	True	10	8
UBE2N	-58.0763	0	True	10	8
TONSL	-57.7283	0	True	10	7
RAD51	-57.3382	0	True	10	7
PRMT5	-57.0963	0	True	10	7
NDNL2	-53.6621	0	True	10	7
CINP	-53.2169	0	True	10	7
FEN1	-50.7609	0.0001	True	10	7
UHRF1	-50.4463	0.0001	True	10	7
PRMT1	-49.8974	0.0001	True	10	7
UBE2I	-48.4229	0.0001	True	10	7
POLD2	-46.8476	0.0002	True	10	7
SRCAP	-46.5541	0.0002	True	10	6
SMC6	-45.6219	0.0002	True	10	6
REV3L	-44.168	0.0002	True	10	7
SMC5	-43.7939	0.0003	True	10	7
TTI2	-43.5146	0.0003	True	10	7
MAD2L2	-42.849	0.0003	True	10	7
RFC2	-42.7156	0.0003	True	10	7
PRPF19	-42.1048	0.0003	True	10	6
POLG	-41.122	0.0003	True	10	6
RAD51C	-40.588	0.0003	True	10	6
BLM	-39.9491	0.0004	True	10	7
BARD1	-39.0851	0.0004	True	10	6
MCM6	-38.9708	0.0004	True	10	6
GRWD1	-38.8227	0.0005	True	10	6
BAP1	-38.1633	0.0006	True	10	7
MYC	-36.6074	0.0009	True	10	6
TELO2	-36.4392	0.0009	True	10	6
PHB	-36.0782	0.0009	True	10	6
INTS3	-35.8676	0.001	True	10	6
RRM1	-34.8698	0.0014	True	10	6
XRCC3	-34.8273	0.0014	True	10	6
ERCC2	-34.4983	0.0014	True	10	5
RAD1	-34.2296	0.0015	True	10	6
RMI2	-34.2249	0.0015	True	10	8
PRIM2	-34.1677	0.0015	True	10	6
ESPL1	-33.7307	0.0016	True	10	6
DDX11	-33.0801	0.0016	True	10	6
TOPBP1	-32.8894	0.0017	True	10	6
ATRX	-32.5515	0.0017	True	10	7
ATM	-32.1174	0.0017	True	10	7
TIMELESS	-31.5196	0.0018	True	10	6
MAD2L1	-31.2924	0.002	True	10	5
TOP1	-31.2791	0.002	True	10	5
RNF4	-30.3573	0.0022	True	10	6
MCM7	-30.3444	0.0022	True	10	6
PCNA	-29.1936	0.0026	True	10	5
GTF2H1	-29.0218	0.0026	True	10	5
RPA1	-28.9163	0.0027	True	10	5
CHD4	-28.2786	0.0033	True	10	6
RPA3	-27.4547	0.0041	True	10	5
UFD1L	-27.3834	0.0041	True	10	5
SSBP1	-27.0487	0.0044	True	10	5
CDK2	-26.4753	0.005	True	10	5
CCND1	-26.1168	0.0051	True	10	7
RINT1	-26.008	0.0051	True	10	5
ERCC6L	-25.7113	0.0054	True	10	6
BRCA1	-24.7321	0.0062	True	10	5
RAD17	-24.293	0.0069	True	10	5
GTF2H3	-24.1512	0.0072	True	10	5
RNASEH2B	-23.9328	0.0073	True	10	5
ARID1A	-23.237	0.008	True	10	6
CHEK1	-22.8038	0.0088	True	10	5
CCNH	-22.7675	0.0088	True	10	6
CDC7	-20.8418	0.0117	False	10	5
CDK7	-20.5352	0.0122	False	10	5
KDM8	-20.1518	0.0133	False	10	6
KAT5	-20.0659	0.0134	False	10	4
DDB1	-19.8929	0.0139	False	10	4
TOP2A	-19.7364	0.0143	False	10	5
FBXW7	-19.5006	0.0151	False	10	6
CDK1	-18.9874	0.0159	False	10	4
RMI1	-18.9384	0.016	False	10	5
HUS1	-18.4475	0.0184	False	10	5
ERCC3	-18.2135	0.0193	False	10	4
RECQL4	-17.9614	0.0203	False	10	5
PPP4C	-17.8717	0.0208	False	10	4
PPP1R12A	-17.6841	0.0214	False	10	4
POLE2	-17.1946	0.0234	False	10	4
CDC45	-16.8445	0.0247	False	10	4
SMG1	-16.7897	0.0248	False	10	4
FANCM	-15.8249	0.031	False	10	5
GEN1	-15.5785	0.0331	False	10	6
MTBP	-14.8315	0.0387	False	10	4
MAD1L1	-14.5858	0.0402	False	10	4
PLK1	-14.4805	0.0405	False	10	4
SETD1A	-13.6916	0.0468	False	10	4
BUB1B	-13.6823	0.0469	False	10	4
NSMCE2	-13.5531	0.0476	False	10	4
SLX4	-13.4247	0.0486	False	10	5
WEE1	-13.3654	0.049	False	10	4
MAX	-13.2539	0.0506	False	10	4
POLE4	-13.1598	0.0514	False	10	4
INTS6	-13.0908	0.0526	False	10	4
UBE2A	-12.6079	0.0569	False	10	5
RBBP8	-12.4477	0.0583	False	10	5
RTEL1	-12.3213	0.0594	False	10	4
C19orf40	-12.2466	0.0602	False	10	5
CCND3	-12.1292	0.062	False	10	4
CTCF	-11.8511	0.065	False	10	4
GTF2H5	-11.7227	0.0669	False	10	4
MMS22L	-11.5325	0.0691	False	10	4
CDT1	-11.4595	0.0702	False	10	4
SPRTN	-11.2315	0.0732	False	10	4
KAT7	-10.8992	0.0787	False	10	4
BCCIP	-10.4598	0.0864	False	10	3
TTK	-10.4456	0.0866	False	10	3
SHFM1	-10.1834	0.0908	False	10	4
CDC5L	-10.143	0.0913	False	10	3
GTF2H2	-9.48039	0.1028	False	10	4
KDM2A	-9.44874	0.1035	False	10	3
MDC1	-9.42494	0.1041	False	10	4
CDC20	-9.35036	0.1059	False	10	4
TICRR	-9.23274	0.1098	False	10	3
PALB2	-9.11334	0.1136	False	10	3
POLD3	-8.83658	0.1196	False	10	3
TIPIN	-8.46435	0.1305	False	10	3
MNAT1	-8.42388	0.1313	False	10	4
CDC6	-8.1837	0.1385	False	10	3
SENP5	-8.17801	0.1387	False	10	2
WRAP53	-8.06411	0.1418	False	10	4
MCPH1	-7.9315	0.1459	False	10	3
LIG3	-7.92774	0.146	False	10	3
DONSON	-7.87699	0.1477	False	10	3
AURKB	-7.31975	0.1648	False	10	3
POLE	-7.26577	0.1668	False	10	3
BRAT1	-7.20325	0.1689	False	10	3
FAM178A	-7.12973	0.1706	False	10	3
FANCC	-7.11277	0.1713	False	10	4
FANCL	-7.03513	0.1742	False	10	4
TTI1	-7.02577	0.1746	False	10	3
KDM3B	-7.01959	0.1746	False	10	3
RNF168	-7.00774	0.1746	False	10	3
RAD50	-6.97691	0.1753	False	10	3
RPA2	-6.72217	0.1823	False	10	3
DNA2	-6.33476	0.1929	False	10	3
XRCC2	-6.30834	0.1936	False	10	3
MRGBP	-6.21409	0.1968	False	10	3
DCLRE1B	-6.12942	0.1983	False	10	3
RAD18	-6.05826	0.2005	False	10	3
ESCO2	-5.93499	0.2046	False	10	3
FANCD2	-5.57702	0.2177	False	10	3
NBN	-5.46108	0.222	False	10	3
RNASEH1	-5.03915	0.2443	False	10	2
ATAD5	-4.8155	0.255	False	10	3
XRCC1	-4.71687	0.261	False	10	3
APEX1	-4.64827	0.2655	False	10	3
PNKP	-4.37868	0.2853	False	10	2
LRR1	-4.34039	0.2878	False	10	2
CHD8	-4.30744	0.2912	False	10	3
RFC4	-3.853	0.331	False	10	2
CHAF1A	-3.65876	0.3498	False	10	2
SENP6	-3.55698	0.3615	False	10	2
BRCA2	-3.43861	0.3753	False	10	2
C17orf70	-3.05373	0.4124	False	10	2
MCM10	-3.0435	0.4134	False	10	2
FBXO5	-2.96938	0.4202	False	10	2
UBE2V2	-2.94677	0.4217	False	10	2
RAD21	-2.89764	0.4258	False	10	2
PMS2	-2.87895	0.4274	False	10	2
XRCC4	-2.76248	0.4382	False	10	2
RRM2	-2.43185	0.4636	False	10	2
XAB2	-2.35638	0.4697	False	10	2
GMNN	-2.32468	0.4714	False	10	2
KMT2C	-2.19488	0.4789	False	10	2
FAM35A	-2.13758	0.483	False	10	2
MSH2	-2.04467	0.4891	False	10	1
RANBP2	-1.96584	0.4937	False	10	2
RIF1	-1.86738	0.4996	False	10	2
H2AFX	-1.80114	0.5024	False	10	2
UBR5	-1.77895	0.5041	False	10	2
CLSPN	-1.72107	0.5078	False	10	2
MTA2	-1.72043	0.5078	False	10	2
CHEK2	-1.7174	0.5079	False	10	2
RAD54L	-1.68823	0.509	False	10	2
SAMHD1	-1.63889	0.513	False	10	2
FANCG	-1.56712	0.5212	False	10	2
DAXX	-1.55396	0.5223	False	10	2
RFWD3	-1.52465	0.5257	False	10	2
SMCHD1	-1.4572	0.5361	False	10	1
BRE	-1.1676	0.5929	False	10	1
ERCC4	-1.09137	0.609	False	10	1
NonTargeting_Human_0412	-1.08352	0.6106	False	1	1
LIG4	-0.977202	0.6373	False	10	1
L3MBTL2	-0.82064	0.6792	False	10	1
CDK5RAP3	-0.812298	0.6812	False	10	1
UHRF1BP1	-0.779775	0.6919	False	10	1
E2F5	-0.774703	0.6925	False	10	1
NonTargeting_Human_0951	-0.771568	0.6931	False	1	1
NonTargeting_Human_0605	-0.716023	0.7068	False	1	1
ALKBH2	-0.689665	0.7132	False	10	1
NonTargeting_Human_0060	-0.680052	0.7151	False	1	1
NHEJ1	-0.674542	0.7184	False	10	1
E2F3	-0.659332	0.722	False	10	1
RAD51D	-0.617404	0.7341	False	10	1
MPG	-0.60161	0.742	False	10	1
TOPORS	-0.574971	0.7528	False	10	1
NonTargeting_Human_0247	-0.57224	0.7536	False	1	1
FANCI	-0.558544	0.759	False	10	1
PARP1	-0.545122	0.7649	False	10	1
NonTargeting_Human_0297	-0.538585	0.766	False	1	1
STRA13	-0.537284	0.7673	False	10	1
KMT2D	-0.509652	0.7785	False	10	1
CDC25C	-0.509439	0.7787	False	10	1
POLE3	-0.502567	0.7831	False	10	1
POLH	-0.498894	0.7838	False	10	1
CDC25A	-0.490299	0.7848	False	10	1
EME2	-0.483059	0.7864	False	10	1
FANCE	-0.474449	0.7906	False	10	1
NonTargeting_Human_0173	-0.456347	0.7955	False	1	1
UBE2T	-0.456043	0.7961	False	10	1
SMAD5	-0.455844	0.7966	False	10	1
BUB1	-0.45027	0.7984	False	10	1
AURKA	-0.44975	0.799	False	10	1
NonTargeting_Human_0993	-0.447544	0.8008	False	1	1
PMS2P3	-0.444736	0.8017	False	10	1
CHD6	-0.437104	0.8046	False	10	1
POLM	-0.429188	0.8088	False	10	1
KMT2B	-0.426255	0.8095	False	10	1
TDG	-0.391514	0.822	False	10	1
RAD54L2	-0.391433	0.8223	False	10	1
MAPKAPK2	-0.372601	0.8261	False	10	1
PRDM9	-0.369109	0.8264	False	10	1
ERCC1	-0.365367	0.828	False	10	1
NTHL1	-0.344373	0.8325	False	10	1
CCNE1	-0.343402	0.833	False	10	1
USP1	-0.333713	0.8341	False	10	1
NonTargeting_Human_0753	-0.331936	0.8342	False	1	1
ASH1L	-0.328115	0.8347	False	10	1
NonTargeting_Human_0103	0	0.8361	False	1	0
NonTargeting_Human_0450	0	0.8361	False	1	0
NonTargeting_Human_0517	0	0.8361	False	1	0
C1ORF112	0	0.8361	False	10	0
PIK3CA	0	0.8361	False	10	0
NonTargeting_Human_0513	0	0.8361	False	1	0
ZSWIM7	0	0.8361	False	10	0
XPC	0	0.8361	False	10	0
XPA	0	0.8361	False	10	0
NonTargeting_Human_0949	0	0.8361	False	1	0
NonTargeting_Human_0948	0	0.8361	False	1	0
NonTargeting_Human_0941	0	0.8361	False	1	0
NonTargeting_Human_0943	0	0.8361	False	1	0
NonTargeting_Human_0942	0	0.8361	False	1	0
NonTargeting_Human_0945	0	0.8361	False	1	0
NonTargeting_Human_0944	0	0.8361	False	1	0
NonTargeting_Human_0947	0	0.8361	False	1	0
NonTargeting_Human_0946	0	0.8361	False	1	0
NonTargeting_Human_0581	0	0.8361	False	1	0
NonTargeting_Human_0852	0	0.8361	False	1	0
NonTargeting_Human_0851	0	0.8361	False	1	0
NonTargeting_Human_0850	0	0.8361	False	1	0
NonTargeting_Human_0856	0	0.8361	False	1	0
NonTargeting_Human_0855	0	0.8361	False	1	0
NonTargeting_Human_0019	0	0.8361	False	1	0
NonTargeting_Human_0018	0	0.8361	False	1	0
NonTargeting_Human_0017	0	0.8361	False	1	0
NonTargeting_Human_0016	0	0.8361	False	1	0
NonTargeting_Human_0015	0	0.8361	False	1	0
NonTargeting_Human_0014	0	0.8361	False	1	0
NonTargeting_Human_0013	0	0.8361	False	1	0
NonTargeting_Human_0012	0	0.8361	False	1	0
NonTargeting_Human_0011	0	0.8361	False	1	0
NonTargeting_Human_0010	0	0.8361	False	1	0
NonTargeting_Human_0703	0	0.8361	False	1	0
NonTargeting_Human_0702	0	0.8361	False	1	0
ZNF451	0	0.8361	False	10	0
NonTargeting_Human_0700	0	0.8361	False	1	0
NonTargeting_Human_0707	0	0.8361	False	1	0
NonTargeting_Human_0706	0	0.8361	False	1	0
NonTargeting_Human_0705	0	0.8361	False	1	0
NonTargeting_Human_0704	0	0.8361	False	1	0
NonTargeting_Human_0709	0	0.8361	False	1	0
NonTargeting_Human_0708	0	0.8361	False	1	0
NonTargeting_Human_0492	0	0.8361	False	1	0
NonTargeting_Human_0491	0	0.8361	False	1	0
NonTargeting_Human_0490	0	0.8361	False	1	0
NonTargeting_Human_0497	0	0.8361	False	1	0
NonTargeting_Human_0496	0	0.8361	False	1	0
NonTargeting_Human_0495	0	0.8361	False	1	0
NonTargeting_Human_0494	0	0.8361	False	1	0
NonTargeting_Human_0499	0	0.8361	False	1	0
NonTargeting_Human_0498	0	0.8361	False	1	0
NonTargeting_Human_0129	0	0.8361	False	1	0
NonTargeting_Human_0128	0	0.8361	False	1	0
NonTargeting_Human_0123	0	0.8361	False	1	0
NonTargeting_Human_0122	0	0.8361	False	1	0
NonTargeting_Human_0121	0	0.8361	False	1	0
NonTargeting_Human_0120	0	0.8361	False	1	0
NonTargeting_Human_0127	0	0.8361	False	1	0
NonTargeting_Human_0126	0	0.8361	False	1	0
NonTargeting_Human_0125	0	0.8361	False	1	0
NonTargeting_Human_0124	0	0.8361	False	1	0
NonTargeting_Human_0831	0	0.8361	False	1	0
NonTargeting_Human_0830	0	0.8361	False	1	0
NonTargeting_Human_0833	0	0.8361	False	1	0
NonTargeting_Human_0832	0	0.8361	False	1	0
NonTargeting_Human_0835	0	0.8361	False	1	0
NonTargeting_Human_0834	0	0.8361	False	1	0
NonTargeting_Human_0837	0	0.8361	False	1	0
NonTargeting_Human_0836	0	0.8361	False	1	0
NonTargeting_Human_0838	0	0.8361	False	1	0
ATAD2	0	0.8361	False	10	0
NR0B1	0	0.8361	False	10	0
NonTargeting_Human_0237	0	0.8361	False	1	0
NonTargeting_Human_0236	0	0.8361	False	1	0
NonTargeting_Human_0235	0	0.8361	False	1	0
NonTargeting_Human_0234	0	0.8361	False	1	0
NonTargeting_Human_0233	0	0.8361	False	1	0
NonTargeting_Human_0232	0	0.8361	False	1	0
NonTargeting_Human_0231	0	0.8361	False	1	0
NonTargeting_Human_0230	0	0.8361	False	1	0
SMAD4	0	0.8361	False	10	0
SMAD1	0	0.8361	False	10	0
SMAD2	0	0.8361	False	10	0
SMAD3	0	0.8361	False	10	0
MUS81	0	0.8361	False	10	0
MLH1	0	0.8361	False	10	0
NonTargeting_Human_0940	0	0.8361	False	1	0
RECQL5	0	0.8361	False	10	0
PARPBP	0	0.8361	False	10	0
TREX2	0	0.8361	False	10	0
TREX1	0	0.8361	False	10	0
NonTargeting_Human_0956	0	0.8361	False	1	0
NonTargeting_Human_0957	0	0.8361	False	1	0
NonTargeting_Human_0954	0	0.8361	False	1	0
NonTargeting_Human_0955	0	0.8361	False	1	0
NonTargeting_Human_0952	0	0.8361	False	1	0
NonTargeting_Human_0953	0	0.8361	False	1	0
NonTargeting_Human_0950	0	0.8361	False	1	0
SHLD3	0	0.8361	False	10	0
NonTargeting_Human_0958	0	0.8361	False	1	0
NonTargeting_Human_0959	0	0.8361	False	1	0
NUDT1	0	0.8361	False	10	0
NonTargeting_Human_0008	0	0.8361	False	1	0
NonTargeting_Human_0009	0	0.8361	False	1	0
TK1	0	0.8361	False	10	0
NonTargeting_Human_0004	0	0.8361	False	1	0
NonTargeting_Human_0005	0	0.8361	False	1	0
NonTargeting_Human_0006	0	0.8361	False	1	0
NonTargeting_Human_0007	0	0.8361	False	1	0
NonTargeting_Human_0001	0	0.8361	False	1	0
NonTargeting_Human_0002	0	0.8361	False	1	0
NonTargeting_Human_0003	0	0.8361	False	1	0
NonTargeting_Human_0710	0	0.8361	False	1	0
NonTargeting_Human_0711	0	0.8361	False	1	0
NonTargeting_Human_0712	0	0.8361	False	1	0
NonTargeting_Human_0713	0	0.8361	False	1	0
NonTargeting_Human_0714	0	0.8361	False	1	0
NonTargeting_Human_0715	0	0.8361	False	1	0
NonTargeting_Human_0716	0	0.8361	False	1	0
NonTargeting_Human_0717	0	0.8361	False	1	0
NonTargeting_Human_0718	0	0.8361	False	1	0
NonTargeting_Human_0719	0	0.8361	False	1	0
NonTargeting_Human_0480	0	0.8361	False	1	0
NonTargeting_Human_0481	0	0.8361	False	1	0
NonTargeting_Human_0482	0	0.8361	False	1	0
NonTargeting_Human_0483	0	0.8361	False	1	0
NonTargeting_Human_0484	0	0.8361	False	1	0
NonTargeting_Human_0485	0	0.8361	False	1	0
NonTargeting_Human_0486	0	0.8361	False	1	0
NonTargeting_Human_0487	0	0.8361	False	1	0
NonTargeting_Human_0488	0	0.8361	False	1	0
NonTargeting_Human_0489	0	0.8361	False	1	0
KDM3A	0	0.8361	False	10	0
NonTargeting_Human_0138	0	0.8361	False	1	0
NonTargeting_Human_0139	0	0.8361	False	1	0
NonTargeting_Human_0130	0	0.8361	False	1	0
NonTargeting_Human_0131	0	0.8361	False	1	0
NonTargeting_Human_0132	0	0.8361	False	1	0
NonTargeting_Human_0133	0	0.8361	False	1	0
NonTargeting_Human_0134	0	0.8361	False	1	0
NonTargeting_Human_0135	0	0.8361	False	1	0
NonTargeting_Human_0136	0	0.8361	False	1	0
NonTargeting_Human_0137	0	0.8361	False	1	0
NonTargeting_Human_0828	0	0.8361	False	1	0
NonTargeting_Human_0829	0	0.8361	False	1	0
NonTargeting_Human_0826	0	0.8361	False	1	0
NonTargeting_Human_0827	0	0.8361	False	1	0
NonTargeting_Human_0824	0	0.8361	False	1	0
NonTargeting_Human_0825	0	0.8361	False	1	0
NonTargeting_Human_0822	0	0.8361	False	1	0
NonTargeting_Human_0823	0	0.8361	False	1	0
NonTargeting_Human_0820	0	0.8361	False	1	0
NonTargeting_Human_0821	0	0.8361	False	1	0
NonTargeting_Human_0791	0	0.8361	False	1	0
NonTargeting_Human_0792	0	0.8361	False	1	0
NonTargeting_Human_0224	0	0.8361	False	1	0
NonTargeting_Human_0225	0	0.8361	False	1	0
NonTargeting_Human_0226	0	0.8361	False	1	0
NonTargeting_Human_0227	0	0.8361	False	1	0
NonTargeting_Human_0220	0	0.8361	False	1	0
NonTargeting_Human_0221	0	0.8361	False	1	0
NonTargeting_Human_0222	0	0.8361	False	1	0
NonTargeting_Human_0223	0	0.8361	False	1	0
NonTargeting_Human_0228	0	0.8361	False	1	0
NonTargeting_Human_0229	0	0.8361	False	1	0
BABAM1	0	0.8361	False	10	0
SMARCA1	0	0.8361	False	10	0
SMARCA4	0	0.8361	False	10	0
NonTargeting_Human_0701	0	0.8361	False	1	0
RAD9B	0	0.8361	False	10	0
NonTargeting_Human_0493	0	0.8361	False	1	0
PER1	0	0.8361	False	10	0
C7ORF49	0	0.8361	False	10	0
PPM1D	0	0.8361	False	10	0
USP48	0	0.8361	False	10	0
USP44	0	0.8361	False	10	0
RNF138	0	0.8361	False	10	0
NonTargeting_Human_0534	0	0.8361	False	1	0
NonTargeting_Human_0535	0	0.8361	False	1	0
NonTargeting_Human_0240	0	0.8361	False	1	0
NonTargeting_Human_0923	0	0.8361	False	1	0
NonTargeting_Human_0922	0	0.8361	False	1	0
NonTargeting_Human_0921	0	0.8361	False	1	0
NonTargeting_Human_0920	0	0.8361	False	1	0
NonTargeting_Human_0927	0	0.8361	False	1	0
NonTargeting_Human_0926	0	0.8361	False	1	0
NonTargeting_Human_0925	0	0.8361	False	1	0
NonTargeting_Human_0924	0	0.8361	False	1	0
NonTargeting_Human_0530	0	0.8361	False	1	0
NonTargeting_Human_0929	0	0.8361	False	1	0
NonTargeting_Human_0928	0	0.8361	False	1	0
NonTargeting_Human_0531	0	0.8361	False	1	0
ERCC8	0	0.8361	False	10	0
NonTargeting_Human_0532	0	0.8361	False	1	0
NonTargeting_Human_0533	0	0.8361	False	1	0
NonTargeting_Human_0039	0	0.8361	False	1	0
NonTargeting_Human_0038	0	0.8361	False	1	0
NonTargeting_Human_0031	0	0.8361	False	1	0
NonTargeting_Human_0030	0	0.8361	False	1	0
NonTargeting_Human_0033	0	0.8361	False	1	0
NonTargeting_Human_0032	0	0.8361	False	1	0
NonTargeting_Human_0035	0	0.8361	False	1	0
NonTargeting_Human_0034	0	0.8361	False	1	0
NonTargeting_Human_0037	0	0.8361	False	1	0
NonTargeting_Human_0036	0	0.8361	False	1	0
NonTargeting_Human_0729	0	0.8361	False	1	0
NonTargeting_Human_0728	0	0.8361	False	1	0
NonTargeting_Human_0725	0	0.8361	False	1	0
NonTargeting_Human_0724	0	0.8361	False	1	0
NonTargeting_Human_0727	0	0.8361	False	1	0
NonTargeting_Human_0726	0	0.8361	False	1	0
NonTargeting_Human_0721	0	0.8361	False	1	0
NonTargeting_Human_0720	0	0.8361	False	1	0
NonTargeting_Human_0723	0	0.8361	False	1	0
NonTargeting_Human_0722	0	0.8361	False	1	0
NonTargeting_Human_0457	0	0.8361	False	1	0
NonTargeting_Human_0456	0	0.8361	False	1	0
NonTargeting_Human_0107	0	0.8361	False	1	0
NonTargeting_Human_0106	0	0.8361	False	1	0
NonTargeting_Human_0101	0	0.8361	False	1	0
NonTargeting_Human_0452	0	0.8361	False	1	0
NonTargeting_Human_0451	0	0.8361	False	1	0
NonTargeting_Human_0102	0	0.8361	False	1	0
NonTargeting_Human_0109	0	0.8361	False	1	0
NonTargeting_Human_0108	0	0.8361	False	1	0
NonTargeting_Human_0459	0	0.8361	False	1	0
NonTargeting_Human_0458	0	0.8361	False	1	0
NonTargeting_Human_0589	0	0.8361	False	1	0
NonTargeting_Human_0588	0	0.8361	False	1	0
NonTargeting_Human_0859	0	0.8361	False	1	0
NonTargeting_Human_0858	0	0.8361	False	1	0
NonTargeting_Human_0853	0	0.8361	False	1	0
NonTargeting_Human_0580	0	0.8361	False	1	0
NonTargeting_Human_0583	0	0.8361	False	1	0
NonTargeting_Human_0582	0	0.8361	False	1	0
NonTargeting_Human_0857	0	0.8361	False	1	0
NonTargeting_Human_0584	0	0.8361	False	1	0
NonTargeting_Human_0587	0	0.8361	False	1	0
NonTargeting_Human_0854	0	0.8361	False	1	0
NonTargeting_Human_0839	0	0.8361	False	1	0
NonTargeting_Human_0211	0	0.8361	False	1	0
NonTargeting_Human_0210	0	0.8361	False	1	0
NonTargeting_Human_0213	0	0.8361	False	1	0
NonTargeting_Human_0212	0	0.8361	False	1	0
NonTargeting_Human_0215	0	0.8361	False	1	0
NonTargeting_Human_0214	0	0.8361	False	1	0
NonTargeting_Human_0217	0	0.8361	False	1	0
NonTargeting_Human_0216	0	0.8361	False	1	0
NonTargeting_Human_0219	0	0.8361	False	1	0
NonTargeting_Human_0218	0	0.8361	False	1	0
ZUFSP	0	0.8361	False	10	0
OGG1	0	0.8361	False	10	0
NonTargeting_Human_0239	0	0.8361	False	1	0
UBR2	0	0.8361	False	10	0
NonTargeting_Human_0238	0	0.8361	False	1	0
KRAS	0	0.8361	False	10	0
SPO11	0	0.8361	False	10	0
NEK11	0	0.8361	False	10	0
CHD3	0	0.8361	False	10	0
CHD2	0	0.8361	False	10	0
CHD5	0	0.8361	False	10	0
CHD7	0	0.8361	False	10	0
NonTargeting_Human_0974	0	0.8361	False	1	0
NonTargeting_Human_0082	0	0.8361	False	1	0
CDC25B	0	0.8361	False	10	0
ERCC6L2	0	0.8361	False	10	0
MAPK14	0	0.8361	False	10	0
NonTargeting_Human_0930	0	0.8361	False	1	0
NonTargeting_Human_0931	0	0.8361	False	1	0
NonTargeting_Human_0932	0	0.8361	False	1	0
NonTargeting_Human_0933	0	0.8361	False	1	0
NonTargeting_Human_0934	0	0.8361	False	1	0
NonTargeting_Human_0936	0	0.8361	False	1	0
NonTargeting_Human_0937	0	0.8361	False	1	0
NonTargeting_Human_0938	0	0.8361	False	1	0
NonTargeting_Human_0939	0	0.8361	False	1	0
NonTargeting_Human_0766	0	0.8361	False	1	0
HELLS	0	0.8361	False	10	0
SIAH1	0	0.8361	False	10	0
NonTargeting_Human_0738	0	0.8361	False	1	0
NonTargeting_Human_0739	0	0.8361	False	1	0
NonTargeting_Human_0732	0	0.8361	False	1	0
NonTargeting_Human_0733	0	0.8361	False	1	0
NonTargeting_Human_0730	0	0.8361	False	1	0
NonTargeting_Human_0731	0	0.8361	False	1	0
NonTargeting_Human_0736	0	0.8361	False	1	0
NonTargeting_Human_0737	0	0.8361	False	1	0
NonTargeting_Human_0734	0	0.8361	False	1	0
NonTargeting_Human_0735	0	0.8361	False	1	0
PIAS2	0	0.8361	False	10	0
PIAS3	0	0.8361	False	10	0
PIAS1	0	0.8361	False	10	0
PIAS4	0	0.8361	False	10	0
NonTargeting_Human_0966	0	0.8361	False	1	0
NonTargeting_Human_0512	0	0.8361	False	1	0
NonTargeting_Human_0965	0	0.8361	False	1	0
NonTargeting_Human_0616	0	0.8361	False	1	0
ACVR1	0	0.8361	False	10	0
NonTargeting_Human_0996	0	0.8361	False	1	0
NonTargeting_Human_0611	0	0.8361	False	1	0
NonTargeting_Human_0610	0	0.8361	False	1	0
NonTargeting_Human_0444	0	0.8361	False	1	0
NonTargeting_Human_0445	0	0.8361	False	1	0
NonTargeting_Human_0446	0	0.8361	False	1	0
NonTargeting_Human_0447	0	0.8361	False	1	0
NonTargeting_Human_0440	0	0.8361	False	1	0
NonTargeting_Human_0441	0	0.8361	False	1	0
NonTargeting_Human_0114	0	0.8361	False	1	0
NonTargeting_Human_0115	0	0.8361	False	1	0
NonTargeting_Human_0118	0	0.8361	False	1	0
NonTargeting_Human_0119	0	0.8361	False	1	0
NonTargeting_Human_0448	0	0.8361	False	1	0
NonTargeting_Human_0449	0	0.8361	False	1	0
NonTargeting_Human_0026	0	0.8361	False	1	0
NonTargeting_Human_0849	0	0.8361	False	1	0
NonTargeting_Human_0024	0	0.8361	False	1	0
NonTargeting_Human_0025	0	0.8361	False	1	0
NonTargeting_Human_0022	0	0.8361	False	1	0
NonTargeting_Human_0023	0	0.8361	False	1	0
NonTargeting_Human_0020	0	0.8361	False	1	0
NonTargeting_Human_0021	0	0.8361	False	1	0
NonTargeting_Human_0840	0	0.8361	False	1	0
NonTargeting_Human_0841	0	0.8361	False	1	0
ESCO1	0	0.8361	False	10	0
NonTargeting_Human_0843	0	0.8361	False	1	0
NonTargeting_Human_0844	0	0.8361	False	1	0
NonTargeting_Human_0845	0	0.8361	False	1	0
NonTargeting_Human_0028	0	0.8361	False	1	0
NonTargeting_Human_0847	0	0.8361	False	1	0
NonTargeting_Human_0596	0	0.8361	False	1	0
NonTargeting_Human_0597	0	0.8361	False	1	0
NonTargeting_Human_0594	0	0.8361	False	1	0
NonTargeting_Human_0595	0	0.8361	False	1	0
NonTargeting_Human_0592	0	0.8361	False	1	0
NonTargeting_Human_0593	0	0.8361	False	1	0
NonTargeting_Human_0590	0	0.8361	False	1	0
NonTargeting_Human_0591	0	0.8361	False	1	0
NonTargeting_Human_0598	0	0.8361	False	1	0
NonTargeting_Human_0599	0	0.8361	False	1	0
NonTargeting_Human_0208	0	0.8361	False	1	0
TRAF7	0	0.8361	False	10	0
NonTargeting_Human_0206	0	0.8361	False	1	0
NonTargeting_Human_0207	0	0.8361	False	1	0
NonTargeting_Human_0204	0	0.8361	False	1	0
NonTargeting_Human_0205	0	0.8361	False	1	0
NonTargeting_Human_0202	0	0.8361	False	1	0
NonTargeting_Human_0203	0	0.8361	False	1	0
NonTargeting_Human_0200	0	0.8361	False	1	0
PIF1	0	0.8361	False	10	0
OARD1	0	0.8361	False	10	0
NonTargeting_Human_0545	0	0.8361	False	1	0
C11orf30	0	0.8361	False	10	0
ZMYM3	0	0.8361	False	10	0
NonTargeting_Human_0544	0	0.8361	False	1	0
STK4	0	0.8361	False	10	0
WDR48	0	0.8361	False	10	0
CETN2	0	0.8361	False	10	0
H3F3A	0	0.8361	False	10	0
SPIDR	0	0.8361	False	10	0
SENP7	0	0.8361	False	10	0
SENP3	0	0.8361	False	10	0
SENP2	0	0.8361	False	10	0
SENP1	0	0.8361	False	10	0
CUX1	0	0.8361	False	10	0
PRKDC	0	0.8361	False	10	0
NonTargeting_Human_0967	0	0.8361	False	1	0
ANKRD32	0	0.8361	False	10	0
NCOA1	0	0.8361	False	10	0
DDB2	0	0.8361	False	10	0
SETX	0	0.8361	False	10	0
NonTargeting_Human_0909	0	0.8361	False	1	0
NonTargeting_Human_0908	0	0.8361	False	1	0
NonTargeting_Human_0905	0	0.8361	False	1	0
NonTargeting_Human_0907	0	0.8361	False	1	0
NonTargeting_Human_0906	0	0.8361	False	1	0
NonTargeting_Human_0901	0	0.8361	False	1	0
NonTargeting_Human_0900	0	0.8361	False	1	0
NonTargeting_Human_0903	0	0.8361	False	1	0
NonTargeting_Human_0902	0	0.8361	False	1	0
WRNIP1	0	0.8361	False	10	0
NonTargeting_Human_0695	0	0.8361	False	1	0
NonTargeting_Human_0694	0	0.8361	False	1	0
NonTargeting_Human_0697	0	0.8361	False	1	0
NonTargeting_Human_0696	0	0.8361	False	1	0
NonTargeting_Human_0691	0	0.8361	False	1	0
NonTargeting_Human_0690	0	0.8361	False	1	0
NonTargeting_Human_0693	0	0.8361	False	1	0
NonTargeting_Human_0692	0	0.8361	False	1	0
NonTargeting_Human_0699	0	0.8361	False	1	0
NonTargeting_Human_0698	0	0.8361	False	1	0
NonTargeting_Human_0471	0	0.8361	False	1	0
NonTargeting_Human_0470	0	0.8361	False	1	0
NonTargeting_Human_0473	0	0.8361	False	1	0
NonTargeting_Human_0472	0	0.8361	False	1	0
NonTargeting_Human_0475	0	0.8361	False	1	0
NonTargeting_Human_0474	0	0.8361	False	1	0
NonTargeting_Human_0477	0	0.8361	False	1	0
NonTargeting_Human_0476	0	0.8361	False	1	0
NonTargeting_Human_0479	0	0.8361	False	1	0
NonTargeting_Human_0478	0	0.8361	False	1	0
TRIP13	0	0.8361	False	10	0
NonTargeting_Human_0053	0	0.8361	False	1	0
NonTargeting_Human_0052	0	0.8361	False	1	0
NonTargeting_Human_0051	0	0.8361	False	1	0
NonTargeting_Human_0050	0	0.8361	False	1	0
NonTargeting_Human_0057	0	0.8361	False	1	0
NonTargeting_Human_0056	0	0.8361	False	1	0
NonTargeting_Human_0055	0	0.8361	False	1	0
NonTargeting_Human_0960	0	0.8361	False	1	0
NonTargeting_Human_0586	0	0.8361	False	1	0
NonTargeting_Human_0059	0	0.8361	False	1	0
NonTargeting_Human_0058	0	0.8361	False	1	0
NonTargeting_Human_0875	0	0.8361	False	1	0
NonTargeting_Human_0874	0	0.8361	False	1	0
NonTargeting_Human_0877	0	0.8361	False	1	0
NonTargeting_Human_0876	0	0.8361	False	1	0
NonTargeting_Human_0871	0	0.8361	False	1	0
NonTargeting_Human_0870	0	0.8361	False	1	0
NonTargeting_Human_0873	0	0.8361	False	1	0
NonTargeting_Human_0872	0	0.8361	False	1	0
NonTargeting_Human_0879	0	0.8361	False	1	0
NonTargeting_Human_0878	0	0.8361	False	1	0
EEPD1	0	0.8361	False	10	0
NonTargeting_Human_0279	0	0.8361	False	1	0
NonTargeting_Human_0278	0	0.8361	False	1	0
NonTargeting_Human_0273	0	0.8361	False	1	0
NonTargeting_Human_0272	0	0.8361	False	1	0
NonTargeting_Human_0271	0	0.8361	False	1	0
NonTargeting_Human_0270	0	0.8361	False	1	0
NonTargeting_Human_0277	0	0.8361	False	1	0
NonTargeting_Human_0276	0	0.8361	False	1	0
NonTargeting_Human_0275	0	0.8361	False	1	0
NonTargeting_Human_0274	0	0.8361	False	1	0
NonTargeting_Human_0385	0	0.8361	False	1	0
SLX1A	0	0.8361	False	10	0
SLX1B	0	0.8361	False	10	0
NABP2	0	0.8361	False	10	0
NonTargeting_Human_0307	0	0.8361	False	1	0
SMUG1	0	0.8361	False	10	0
NonTargeting_Human_0305	0	0.8361	False	1	0
CDKN2A	0	0.8361	False	10	0
NonTargeting_Human_0303	0	0.8361	False	1	0
NonTargeting_Human_0302	0	0.8361	False	1	0
NonTargeting_Human_0301	0	0.8361	False	1	0
NonTargeting_Human_0547	0	0.8361	False	1	0
NonTargeting_Human_0309	0	0.8361	False	1	0
NonTargeting_Human_0308	0	0.8361	False	1	0
SMARCAL1	0	0.8361	False	10	0
NonTargeting_Human_0814	0	0.8361	False	1	0
NonTargeting_Human_0813	0	0.8361	False	1	0
NonTargeting_Human_0540	0	0.8361	False	1	0
NonTargeting_Human_0811	0	0.8361	False	1	0
NonTargeting_Human_0542	0	0.8361	False	1	0
EXO1	0	0.8361	False	10	0
ALKBH3	0	0.8361	False	10	0
BRIP1	0	0.8361	False	10	0
FANCF	0	0.8361	False	10	0
FANCB	0	0.8361	False	10	0
FANCA	0	0.8361	False	10	0
NonTargeting_Human_0935	0	0.8361	False	1	0
NonTargeting_Human_0537	0	0.8361	False	1	0
FIGNL1	0	0.8361	False	10	0
CDK3	0	0.8361	False	10	0
CDK4	0	0.8361	False	10	0
MSH3	0	0.8361	False	10	0
MSH4	0	0.8361	False	10	0
MSH5	0	0.8361	False	10	0
MSH6	0	0.8361	False	10	0
NonTargeting_Human_0918	0	0.8361	False	1	0
NonTargeting_Human_0919	0	0.8361	False	1	0
NonTargeting_Human_0912	0	0.8361	False	1	0
NonTargeting_Human_0913	0	0.8361	False	1	0
NonTargeting_Human_0910	0	0.8361	False	1	0
NonTargeting_Human_0911	0	0.8361	False	1	0
NonTargeting_Human_0916	0	0.8361	False	1	0
NonTargeting_Human_0917	0	0.8361	False	1	0
NonTargeting_Human_0914	0	0.8361	False	1	0
NonTargeting_Human_0915	0	0.8361	False	1	0
NonTargeting_Human_0682	0	0.8361	False	1	0
NonTargeting_Human_0683	0	0.8361	False	1	0
NonTargeting_Human_0680	0	0.8361	False	1	0
NonTargeting_Human_0681	0	0.8361	False	1	0
NonTargeting_Human_0686	0	0.8361	False	1	0
NonTargeting_Human_0687	0	0.8361	False	1	0
NonTargeting_Human_0684	0	0.8361	False	1	0
NonTargeting_Human_0685	0	0.8361	False	1	0
NonTargeting_Human_0688	0	0.8361	False	1	0
NonTargeting_Human_0689	0	0.8361	False	1	0
ENDOV	0	0.8361	False	10	0
FBXO18	0	0.8361	False	10	0
NonTargeting_Human_0468	0	0.8361	False	1	0
NonTargeting_Human_0469	0	0.8361	False	1	0
NonTargeting_Human_0466	0	0.8361	False	1	0
NonTargeting_Human_0467	0	0.8361	False	1	0
NonTargeting_Human_0464	0	0.8361	False	1	0
NonTargeting_Human_0465	0	0.8361	False	1	0
NonTargeting_Human_0462	0	0.8361	False	1	0
NonTargeting_Human_0463	0	0.8361	False	1	0
NonTargeting_Human_0460	0	0.8361	False	1	0
NonTargeting_Human_0461	0	0.8361	False	1	0
NonTargeting_Human_0040	0	0.8361	False	1	0
NonTargeting_Human_0041	0	0.8361	False	1	0
NonTargeting_Human_0042	0	0.8361	False	1	0
NonTargeting_Human_0043	0	0.8361	False	1	0
NonTargeting_Human_0044	0	0.8361	False	1	0
NonTargeting_Human_0045	0	0.8361	False	1	0
NonTargeting_Human_0046	0	0.8361	False	1	0
NonTargeting_Human_0047	0	0.8361	False	1	0
NonTargeting_Human_0048	0	0.8361	False	1	0
NonTargeting_Human_0049	0	0.8361	False	1	0
NonTargeting_Human_0862	0	0.8361	False	1	0
NonTargeting_Human_0863	0	0.8361	False	1	0
NonTargeting_Human_0860	0	0.8361	False	1	0
NonTargeting_Human_0861	0	0.8361	False	1	0
NonTargeting_Human_0866	0	0.8361	False	1	0
NonTargeting_Human_0867	0	0.8361	False	1	0
NonTargeting_Human_0864	0	0.8361	False	1	0
NonTargeting_Human_0865	0	0.8361	False	1	0
NonTargeting_Human_0868	0	0.8361	False	1	0
NonTargeting_Human_0869	0	0.8361	False	1	0
NonTargeting_Human_0268	0	0.8361	False	1	0
NonTargeting_Human_0269	0	0.8361	False	1	0
NonTargeting_Human_0632	0	0.8361	False	1	0
NonTargeting_Human_0260	0	0.8361	False	1	0
NonTargeting_Human_0261	0	0.8361	False	1	0
NonTargeting_Human_0262	0	0.8361	False	1	0
NonTargeting_Human_0263	0	0.8361	False	1	0
NonTargeting_Human_0264	0	0.8361	False	1	0
NonTargeting_Human_0265	0	0.8361	False	1	0
NonTargeting_Human_0266	0	0.8361	False	1	0
NonTargeting_Human_0267	0	0.8361	False	1	0
NonTargeting_Human_0630	0	0.8361	False	1	0
NonTargeting_Human_0981	0	0.8361	False	1	0
SETD3	0	0.8361	False	10	0
SETD2	0	0.8361	False	10	0
NonTargeting_Human_0636	0	0.8361	False	1	0
NonTargeting_Human_0635	0	0.8361	False	1	0
NonTargeting_Human_0982	0	0.8361	False	1	0
EME1	0	0.8361	False	10	0
NonTargeting_Human_0314	0	0.8361	False	1	0
NonTargeting_Human_0315	0	0.8361	False	1	0
NonTargeting_Human_0316	0	0.8361	False	1	0
NonTargeting_Human_0317	0	0.8361	False	1	0
HELQ	0	0.8361	False	10	0
NonTargeting_Human_0311	0	0.8361	False	1	0
NonTargeting_Human_0312	0	0.8361	False	1	0
NonTargeting_Human_0313	0	0.8361	False	1	0
CXORF57	0	0.8361	False	10	0
NonTargeting_Human_0318	0	0.8361	False	1	0
NonTargeting_Human_0319	0	0.8361	False	1	0
HELB	0	0.8361	False	10	0
RRM2B	0	0.8361	False	10	0
TP53	0	0.8361	False	10	0
UBE2B	0	0.8361	False	10	0
HLTF	0	0.8361	False	10	0
UBE2W	0	0.8361	False	10	0
TOP3B	0	0.8361	False	10	0
NonTargeting_Human_0985	0	0.8361	False	1	0
MORF4L2	0	0.8361	False	10	0
MORF4L1	0	0.8361	False	10	0
NonTargeting_Human_0112	0	0.8361	False	1	0
NonTargeting_Human_0113	0	0.8361	False	1	0
NonTargeting_Human_0110	0	0.8361	False	1	0
NonTargeting_Human_0111	0	0.8361	False	1	0
NonTargeting_Human_0526	0	0.8361	False	1	0
NonTargeting_Human_0116	0	0.8361	False	1	0
NonTargeting_Human_0117	0	0.8361	False	1	0
NonTargeting_Human_0442	0	0.8361	False	1	0
NonTargeting_Human_0443	0	0.8361	False	1	0
JARID2	0	0.8361	False	10	0
NonTargeting_Human_0563	0	0.8361	False	1	0
NonTargeting_Human_0525	0	0.8361	False	1	0
NonTargeting_Human_0290	0	0.8361	False	1	0
NonTargeting_Human_0293	0	0.8361	False	1	0
NonTargeting_Human_0560	0	0.8361	False	1	0
NonTargeting_Human_0567	0	0.8361	False	1	0
NonTargeting_Human_0566	0	0.8361	False	1	0
DMC1	0	0.8361	False	10	0
NonTargeting_Human_0564	0	0.8361	False	1	0
NonTargeting_Human_0848	0	0.8361	False	1	0
NonTargeting_Human_0027	0	0.8361	False	1	0
MCM9	0	0.8361	False	10	0
MCM8	0	0.8361	False	10	0
NonTargeting_Human_0255	0	0.8361	False	1	0
RPA4	0	0.8361	False	10	0
POGZ	0	0.8361	False	10	0
ZRANB3	0	0.8361	False	10	0
MLH3	0	0.8361	False	10	0
NonTargeting_Human_0846	0	0.8361	False	1	0
NonTargeting_Human_0679	0	0.8361	False	1	0
NonTargeting_Human_0678	0	0.8361	False	1	0
NonTargeting_Human_0677	0	0.8361	False	1	0
NonTargeting_Human_0676	0	0.8361	False	1	0
NonTargeting_Human_0675	0	0.8361	False	1	0
NonTargeting_Human_0674	0	0.8361	False	1	0
NonTargeting_Human_0673	0	0.8361	False	1	0
NonTargeting_Human_0672	0	0.8361	False	1	0
NonTargeting_Human_0671	0	0.8361	False	1	0
NonTargeting_Human_0670	0	0.8361	False	1	0
MUM1	0	0.8361	False	10	0
DNTT	0	0.8361	False	10	0
ZNF146	0	0.8361	False	10	0
NonTargeting_Human_0789	0	0.8361	False	1	0
NonTargeting_Human_0788	0	0.8361	False	1	0
C9orf142	0	0.8361	False	10	0
NonTargeting_Human_0783	0	0.8361	False	1	0
NonTargeting_Human_0782	0	0.8361	False	1	0
NonTargeting_Human_0781	0	0.8361	False	1	0
NonTargeting_Human_0780	0	0.8361	False	1	0
NonTargeting_Human_0787	0	0.8361	False	1	0
NonTargeting_Human_0786	0	0.8361	False	1	0
NonTargeting_Human_0785	0	0.8361	False	1	0
NonTargeting_Human_0784	0	0.8361	False	1	0
NonTargeting_Human_0419	0	0.8361	False	1	0
NonTargeting_Human_0418	0	0.8361	False	1	0
MGMT	0	0.8361	False	10	0
NonTargeting_Human_0413	0	0.8361	False	1	0
PMS1	0	0.8361	False	10	0
NonTargeting_Human_0411	0	0.8361	False	1	0
NonTargeting_Human_0410	0	0.8361	False	1	0
NonTargeting_Human_0417	0	0.8361	False	1	0
NonTargeting_Human_0416	0	0.8361	False	1	0
NonTargeting_Human_0415	0	0.8361	False	1	0
NonTargeting_Human_0414	0	0.8361	False	1	0
NonTargeting_Human_0079	0	0.8361	False	1	0
NonTargeting_Human_0078	0	0.8361	False	1	0
NonTargeting_Human_0075	0	0.8361	False	1	0
NonTargeting_Human_0074	0	0.8361	False	1	0
NonTargeting_Human_0077	0	0.8361	False	1	0
NonTargeting_Human_0076	0	0.8361	False	1	0
NonTargeting_Human_0070	0	0.8361	False	1	0
NonTargeting_Human_0073	0	0.8361	False	1	0
NonTargeting_Human_0072	0	0.8361	False	1	0
NonTargeting_Human_0898	0	0.8361	False	1	0
NonTargeting_Human_0897	0	0.8361	False	1	0
NonTargeting_Human_0896	0	0.8361	False	1	0
NonTargeting_Human_0895	0	0.8361	False	1	0
NonTargeting_Human_0894	0	0.8361	False	1	0
NonTargeting_Human_0893	0	0.8361	False	1	0
NonTargeting_Human_0892	0	0.8361	False	1	0
NonTargeting_Human_0891	0	0.8361	False	1	0
NonTargeting_Human_0890	0	0.8361	False	1	0
NonTargeting_Human_0097	0	0.8361	False	1	0
NonTargeting_Human_0096	0	0.8361	False	1	0
NonTargeting_Human_0095	0	0.8361	False	1	0
NonTargeting_Human_0094	0	0.8361	False	1	0
NonTargeting_Human_0093	0	0.8361	False	1	0
NonTargeting_Human_0092	0	0.8361	False	1	0
NonTargeting_Human_0091	0	0.8361	False	1	0
NonTargeting_Human_0090	0	0.8361	False	1	0
NonTargeting_Human_0099	0	0.8361	False	1	0
NonTargeting_Human_0098	0	0.8361	False	1	0
NonTargeting_Human_0527	0	0.8361	False	1	0
NonTargeting_Human_0254	0	0.8361	False	1	0
NonTargeting_Human_0257	0	0.8361	False	1	0
NonTargeting_Human_0256	0	0.8361	False	1	0
NonTargeting_Human_0251	0	0.8361	False	1	0
NonTargeting_Human_0522	0	0.8361	False	1	0
NonTargeting_Human_0253	0	0.8361	False	1	0
NonTargeting_Human_0520	0	0.8361	False	1	0
NonTargeting_Human_0259	0	0.8361	False	1	0
NonTargeting_Human_0258	0	0.8361	False	1	0
NonTargeting_Human_0528	0	0.8361	False	1	0
BEX1	0	0.8361	False	10	0
NonTargeting_Human_0209	0	0.8361	False	1	0
TOP2B	0	0.8361	False	10	0
NonTargeting_Human_0321	0	0.8361	False	1	0
NonTargeting_Human_0320	0	0.8361	False	1	0
NonTargeting_Human_0323	0	0.8361	False	1	0
NonTargeting_Human_0322	0	0.8361	False	1	0
NonTargeting_Human_0325	0	0.8361	False	1	0
NonTargeting_Human_0324	0	0.8361	False	1	0
NonTargeting_Human_0327	0	0.8361	False	1	0
NonTargeting_Human_0326	0	0.8361	False	1	0
NonTargeting_Human_0329	0	0.8361	False	1	0
NonTargeting_Human_0328	0	0.8361	False	1	0
UNG2	0	0.8361	False	10	0
RECQL	0	0.8361	False	10	0
NonTargeting_Human_0201	0	0.8361	False	1	0
APLF	0	0.8361	False	10	0
NonTargeting_Human_0366	0	0.8361	False	1	0
RBL1	0	0.8361	False	10	0
RBL2	0	0.8361	False	10	0
BCOR	0	0.8361	False	10	0
IDUA	0	0.8361	False	10	0
SSBP2	0	0.8361	False	10	0
RNF169	0	0.8361	False	10	0
HIPK2	0	0.8361	False	10	0
PGAP2	0	0.8361	False	10	0
NonTargeting_Human_0668	0	0.8361	False	1	0
NonTargeting_Human_0669	0	0.8361	False	1	0
NonTargeting_Human_0664	0	0.8361	False	1	0
NonTargeting_Human_0665	0	0.8361	False	1	0
NonTargeting_Human_0666	0	0.8361	False	1	0
NonTargeting_Human_0667	0	0.8361	False	1	0
NonTargeting_Human_0660	0	0.8361	False	1	0
NonTargeting_Human_0661	0	0.8361	False	1	0
NonTargeting_Human_0662	0	0.8361	False	1	0
NonTargeting_Human_0663	0	0.8361	False	1	0
PTEN	0	0.8361	False	10	0
ATMIN	0	0.8361	False	10	0
NonTargeting_Human_0798	0	0.8361	False	1	0
NonTargeting_Human_0799	0	0.8361	False	1	0
NonTargeting_Human_0790	0	0.8361	False	1	0
CDKN1B	0	0.8361	False	10	0
CDKN1A	0	0.8361	False	10	0
NonTargeting_Human_0793	0	0.8361	False	1	0
NonTargeting_Human_0794	0	0.8361	False	1	0
NonTargeting_Human_0795	0	0.8361	False	1	0
NonTargeting_Human_0796	0	0.8361	False	1	0
NonTargeting_Human_0797	0	0.8361	False	1	0
NonTargeting_Human_0408	0	0.8361	False	1	0
NonTargeting_Human_0409	0	0.8361	False	1	0
NonTargeting_Human_0400	0	0.8361	False	1	0
NonTargeting_Human_0401	0	0.8361	False	1	0
NonTargeting_Human_0402	0	0.8361	False	1	0
NonTargeting_Human_0403	0	0.8361	False	1	0
NonTargeting_Human_0404	0	0.8361	False	1	0
NonTargeting_Human_0405	0	0.8361	False	1	0
NonTargeting_Human_0406	0	0.8361	False	1	0
NonTargeting_Human_0407	0	0.8361	False	1	0
NonTargeting_Human_0068	0	0.8361	False	1	0
NonTargeting_Human_0069	0	0.8361	False	1	0
NonTargeting_Human_0062	0	0.8361	False	1	0
NonTargeting_Human_0063	0	0.8361	False	1	0
NonTargeting_Human_0061	0	0.8361	False	1	0
NonTargeting_Human_0066	0	0.8361	False	1	0
NonTargeting_Human_0067	0	0.8361	False	1	0
NonTargeting_Human_0064	0	0.8361	False	1	0
NonTargeting_Human_0065	0	0.8361	False	1	0
NonTargeting_Human_0888	0	0.8361	False	1	0
NonTargeting_Human_0889	0	0.8361	False	1	0
NF1	0	0.8361	False	10	0
NonTargeting_Human_0884	0	0.8361	False	1	0
NonTargeting_Human_0885	0	0.8361	False	1	0
NonTargeting_Human_0886	0	0.8361	False	1	0
NonTargeting_Human_0887	0	0.8361	False	1	0
NonTargeting_Human_0880	0	0.8361	False	1	0
NonTargeting_Human_0881	0	0.8361	False	1	0
NonTargeting_Human_0882	0	0.8361	False	1	0
NonTargeting_Human_0883	0	0.8361	False	1	0
NonTargeting_Human_0084	0	0.8361	False	1	0
NonTargeting_Human_0085	0	0.8361	False	1	0
NonTargeting_Human_0086	0	0.8361	False	1	0
NonTargeting_Human_0087	0	0.8361	False	1	0
NonTargeting_Human_0080	0	0.8361	False	1	0
NonTargeting_Human_0081	0	0.8361	False	1	0
NonTargeting_Human_0083	0	0.8361	False	1	0
NonTargeting_Human_0088	0	0.8361	False	1	0
NonTargeting_Human_0089	0	0.8361	False	1	0
PAXIP1	0	0.8361	False	10	0
NonTargeting_Human_0243	0	0.8361	False	1	0
NonTargeting_Human_0536	0	0.8361	False	1	0
NonTargeting_Human_0241	0	0.8361	False	1	0
NonTargeting_Human_0246	0	0.8361	False	1	0
NonTargeting_Human_0244	0	0.8361	False	1	0
NonTargeting_Human_0245	0	0.8361	False	1	0
NonTargeting_Human_0248	0	0.8361	False	1	0
NonTargeting_Human_0249	0	0.8361	False	1	0
NonTargeting_Human_0538	0	0.8361	False	1	0
NonTargeting_Human_0539	0	0.8361	False	1	0
NonTargeting_Human_0166	0	0.8361	False	1	0
SWSAP1	0	0.8361	False	10	0
PSIP1	0	0.8361	False	10	0
NonTargeting_Human_0338	0	0.8361	False	1	0
NonTargeting_Human_0339	0	0.8361	False	1	0
NonTargeting_Human_0336	0	0.8361	False	1	0
NonTargeting_Human_0337	0	0.8361	False	1	0
NonTargeting_Human_0334	0	0.8361	False	1	0
NonTargeting_Human_0335	0	0.8361	False	1	0
NonTargeting_Human_0332	0	0.8361	False	1	0
NonTargeting_Human_0333	0	0.8361	False	1	0
NonTargeting_Human_0330	0	0.8361	False	1	0
NonTargeting_Human_0331	0	0.8361	False	1	0
PTTG1	0	0.8361	False	10	0
TNKS1BP1	0	0.8361	False	10	0
CDCA7L	0	0.8361	False	10	0
PPP5C	0	0.8361	False	10	0
CCNA1	0	0.8361	False	10	0
E2F7	0	0.8361	False	10	0
E2F6	0	0.8361	False	10	0
E2F4	0	0.8361	False	10	0
E2F2	0	0.8361	False	10	0
E2F1	0	0.8361	False	10	0
MAGEF1	0	0.8361	False	10	0
USP28	0	0.8361	False	10	0
C1orf86	0	0.8361	False	10	0
CDH1	0	0.8361	False	10	0
CDH4	0	0.8361	False	10	0
NonTargeting_Human_0805	0	0.8361	False	1	0
NonTargeting_Human_0659	0	0.8361	False	1	0
NonTargeting_Human_0658	0	0.8361	False	1	0
NonTargeting_Human_0651	0	0.8361	False	1	0
NonTargeting_Human_0650	0	0.8361	False	1	0
NonTargeting_Human_0653	0	0.8361	False	1	0
NonTargeting_Human_0652	0	0.8361	False	1	0
NonTargeting_Human_0655	0	0.8361	False	1	0
NonTargeting_Human_0654	0	0.8361	False	1	0
NonTargeting_Human_0657	0	0.8361	False	1	0
NonTargeting_Human_0656	0	0.8361	False	1	0
NEK8	0	0.8361	False	10	0
NonTargeting_Human_0501	0	0.8361	False	1	0
NonTargeting_Human_0500	0	0.8361	False	1	0
NonTargeting_Human_0503	0	0.8361	False	1	0
NonTargeting_Human_0502	0	0.8361	False	1	0
NonTargeting_Human_0505	0	0.8361	False	1	0
NonTargeting_Human_0504	0	0.8361	False	1	0
NonTargeting_Human_0507	0	0.8361	False	1	0
NonTargeting_Human_0506	0	0.8361	False	1	0
NonTargeting_Human_0509	0	0.8361	False	1	0
NonTargeting_Human_0508	0	0.8361	False	1	0
MPLKIP	0	0.8361	False	10	0
NonTargeting_Human_0435	0	0.8361	False	1	0
NonTargeting_Human_0434	0	0.8361	False	1	0
NonTargeting_Human_0437	0	0.8361	False	1	0
NonTargeting_Human_0436	0	0.8361	False	1	0
NonTargeting_Human_0431	0	0.8361	False	1	0
NonTargeting_Human_0430	0	0.8361	False	1	0
NonTargeting_Human_0433	0	0.8361	False	1	0
NonTargeting_Human_0432	0	0.8361	False	1	0
NonTargeting_Human_0439	0	0.8361	False	1	0
NonTargeting_Human_0438	0	0.8361	False	1	0
NonTargeting_Human_0349	0	0.8361	False	1	0
NonTargeting_Human_0348	0	0.8361	False	1	0
NonTargeting_Human_0343	0	0.8361	False	1	0
NonTargeting_Human_0342	0	0.8361	False	1	0
NonTargeting_Human_0341	0	0.8361	False	1	0
NonTargeting_Human_0340	0	0.8361	False	1	0
NonTargeting_Human_0347	0	0.8361	False	1	0
NonTargeting_Human_0346	0	0.8361	False	1	0
NonTargeting_Human_0345	0	0.8361	False	1	0
NonTargeting_Human_0344	0	0.8361	False	1	0
NonTargeting_Human_0604	0	0.8361	False	1	0
UHRF2	0	0.8361	False	10	0
PHF11	0	0.8361	False	10	0
EZH2	0	0.8361	False	10	0
UIMC1	0	0.8361	False	10	0
RB1	0	0.8361	False	10	0
CCNB1	0	0.8361	False	10	0
USP34	0	0.8361	False	10	0
RBBP7	0	0.8361	False	10	0
RUNX2	0	0.8361	False	10	0
JMJD1C	0	0.8361	False	10	0
PARP9	0	0.8361	False	10	0
PARP4	0	0.8361	False	10	0
PARP2	0	0.8361	False	10	0
PARP3	0	0.8361	False	10	0
REV1	0	0.8361	False	10	0
MELK	0	0.8361	False	10	0
NonTargeting_Human_0603	0	0.8361	False	1	0
NonTargeting_Human_0600	0	0.8361	False	1	0
NonTargeting_Human_0601	0	0.8361	False	1	0
NonTargeting_Human_0970	0	0.8361	False	1	0
NonTargeting_Human_0607	0	0.8361	False	1	0
BCORL1	0	0.8361	False	10	0
NonTargeting_Human_0973	0	0.8361	False	1	0
NonTargeting_Human_0646	0	0.8361	False	1	0
NonTargeting_Human_0647	0	0.8361	False	1	0
NonTargeting_Human_0644	0	0.8361	False	1	0
NonTargeting_Human_0645	0	0.8361	False	1	0
NonTargeting_Human_0642	0	0.8361	False	1	0
NonTargeting_Human_0643	0	0.8361	False	1	0
NonTargeting_Human_0640	0	0.8361	False	1	0
NonTargeting_Human_0641	0	0.8361	False	1	0
NonTargeting_Human_0648	0	0.8361	False	1	0
NonTargeting_Human_0649	0	0.8361	False	1	0
SLFN11	0	0.8361	False	10	0
NonTargeting_Human_0518	0	0.8361	False	1	0
NonTargeting_Human_0519	0	0.8361	False	1	0
NonTargeting_Human_0516	0	0.8361	False	1	0
NonTargeting_Human_0514	0	0.8361	False	1	0
NonTargeting_Human_0515	0	0.8361	False	1	0
RAD51B	0	0.8361	False	10	0
NonTargeting_Human_0510	0	0.8361	False	1	0
NonTargeting_Human_0511	0	0.8361	False	1	0
NonTargeting_Human_0422	0	0.8361	False	1	0
NonTargeting_Human_0423	0	0.8361	False	1	0
NonTargeting_Human_0420	0	0.8361	False	1	0
NonTargeting_Human_0421	0	0.8361	False	1	0
NonTargeting_Human_0426	0	0.8361	False	1	0
NonTargeting_Human_0427	0	0.8361	False	1	0
NonTargeting_Human_0424	0	0.8361	False	1	0
NonTargeting_Human_0425	0	0.8361	False	1	0
NonTargeting_Human_0428	0	0.8361	False	1	0
NonTargeting_Human_0429	0	0.8361	False	1	0
NonTargeting_Human_0358	0	0.8361	False	1	0
NonTargeting_Human_0359	0	0.8361	False	1	0
NonTargeting_Human_0350	0	0.8361	False	1	0
NonTargeting_Human_0351	0	0.8361	False	1	0
NonTargeting_Human_0352	0	0.8361	False	1	0
NonTargeting_Human_0353	0	0.8361	False	1	0
NonTargeting_Human_0354	0	0.8361	False	1	0
NonTargeting_Human_0355	0	0.8361	False	1	0
NonTargeting_Human_0356	0	0.8361	False	1	0
NonTargeting_Human_0357	0	0.8361	False	1	0
DCLRE1C	0	0.8361	False	10	0
DCLRE1A	0	0.8361	False	10	0
NonTargeting_Human_0310	0	0.8361	False	1	0
NonTargeting_Human_0613	0	0.8361	False	1	0
TP53BP1	0	0.8361	False	10	0
TRIM27	0	0.8361	False	10	0
NonTargeting_Human_1000	0	0.8361	False	1	0
SETD1B	0	0.8361	False	10	0
NonTargeting_Human_0842	0	0.8361	False	1	0
NonTargeting_Human_0071	0	0.8361	False	1	0
POLI	0	0.8361	False	10	0
SIRT7	0	0.8361	False	10	0
NonTargeting_Human_0899	0	0.8361	False	1	0
RHNO1	0	0.8361	False	10	0
NonTargeting_Human_0242	0	0.8361	False	1	0
KDM5B	0	0.8361	False	10	0
MUTYH	0	0.8361	False	10	0
NonTargeting_Human_0625	0	0.8361	False	1	0
NonTargeting_Human_0749	0	0.8361	False	1	0
NonTargeting_Human_0748	0	0.8361	False	1	0
NonTargeting_Human_0747	0	0.8361	False	1	0
NonTargeting_Human_0746	0	0.8361	False	1	0
NonTargeting_Human_0745	0	0.8361	False	1	0
NonTargeting_Human_0744	0	0.8361	False	1	0
NonTargeting_Human_0743	0	0.8361	False	1	0
NonTargeting_Human_0742	0	0.8361	False	1	0
NonTargeting_Human_0741	0	0.8361	False	1	0
NonTargeting_Human_0740	0	0.8361	False	1	0
NonTargeting_Human_0633	0	0.8361	False	1	0
NonTargeting_Human_0984	0	0.8361	False	1	0
NonTargeting_Human_0987	0	0.8361	False	1	0
NonTargeting_Human_0986	0	0.8361	False	1	0
NonTargeting_Human_0637	0	0.8361	False	1	0
NonTargeting_Human_0980	0	0.8361	False	1	0
NonTargeting_Human_0983	0	0.8361	False	1	0
NonTargeting_Human_0634	0	0.8361	False	1	0
NonTargeting_Human_0639	0	0.8361	False	1	0
NonTargeting_Human_0638	0	0.8361	False	1	0
NonTargeting_Human_0989	0	0.8361	False	1	0
NonTargeting_Human_0988	0	0.8361	False	1	0
NonTargeting_Human_0524	0	0.8361	False	1	0
NonTargeting_Human_0523	0	0.8361	False	1	0
NonTargeting_Human_0250	0	0.8361	False	1	0
NonTargeting_Human_0521	0	0.8361	False	1	0
NonTargeting_Human_0252	0	0.8361	False	1	0
NonTargeting_Human_0299	0	0.8361	False	1	0
NonTargeting_Human_0298	0	0.8361	False	1	0
NonTargeting_Human_0569	0	0.8361	False	1	0
NonTargeting_Human_0568	0	0.8361	False	1	0
NonTargeting_Human_0291	0	0.8361	False	1	0
NonTargeting_Human_0562	0	0.8361	False	1	0
NonTargeting_Human_0561	0	0.8361	False	1	0
NonTargeting_Human_0292	0	0.8361	False	1	0
NonTargeting_Human_0295	0	0.8361	False	1	0
NonTargeting_Human_0294	0	0.8361	False	1	0
NonTargeting_Human_0565	0	0.8361	False	1	0
NonTargeting_Human_0296	0	0.8361	False	1	0
NonTargeting_Human_0189	0	0.8361	False	1	0
NonTargeting_Human_0188	0	0.8361	False	1	0
NonTargeting_Human_0185	0	0.8361	False	1	0
NonTargeting_Human_0184	0	0.8361	False	1	0
NonTargeting_Human_0187	0	0.8361	False	1	0
NonTargeting_Human_0186	0	0.8361	False	1	0
NonTargeting_Human_0181	0	0.8361	False	1	0
NonTargeting_Human_0180	0	0.8361	False	1	0
NonTargeting_Human_0183	0	0.8361	False	1	0
NonTargeting_Human_0182	0	0.8361	False	1	0
NonTargeting_Human_0529	0	0.8361	False	1	0
NonTargeting_Human_0167	0	0.8361	False	1	0
NonTargeting_Human_0552	0	0.8361	False	1	0
NonTargeting_Human_0165	0	0.8361	False	1	0
NonTargeting_Human_0164	0	0.8361	False	1	0
NonTargeting_Human_0163	0	0.8361	False	1	0
NonTargeting_Human_0162	0	0.8361	False	1	0
NonTargeting_Human_0161	0	0.8361	False	1	0
NonTargeting_Human_0160	0	0.8361	False	1	0
NonTargeting_Human_0806	0	0.8361	False	1	0
NonTargeting_Human_0169	0	0.8361	False	1	0
NonTargeting_Human_0168	0	0.8361	False	1	0
NonTargeting_Human_0365	0	0.8361	False	1	0
NonTargeting_Human_0364	0	0.8361	False	1	0
NonTargeting_Human_0367	0	0.8361	False	1	0
NonTargeting_Human_0551	0	0.8361	False	1	0
NonTargeting_Human_0361	0	0.8361	False	1	0
NonTargeting_Human_0360	0	0.8361	False	1	0
NonTargeting_Human_0363	0	0.8361	False	1	0
NonTargeting_Human_0362	0	0.8361	False	1	0
NonTargeting_Human_0800	0	0.8361	False	1	0
NonTargeting_Human_0369	0	0.8361	False	1	0
NonTargeting_Human_0368	0	0.8361	False	1	0
NonTargeting_Human_0801	0	0.8361	False	1	0
NonTargeting_Human_0554	0	0.8361	False	1	0
NonTargeting_Human_0555	0	0.8361	False	1	0
NonTargeting_Human_0558	0	0.8361	False	1	0
DIAPH1	0	0.8361	False	10	0
WRN	0	0.8361	False	10	0
SMARCD2	0	0.8361	False	10	0
CCND2	0	0.8361	False	10	0
ETAA1	0	0.8361	False	10	0
BRCC3	0	0.8361	False	10	0
NonTargeting_Human_0904	0	0.8361	False	1	0
POLQ	0	0.8361	False	10	0
AUNIP	0	0.8361	False	10	0
POLB	0	0.8361	False	10	0
NUDT16L1	0	0.8361	False	10	0
POLN	0	0.8361	False	10	0
POLL	0	0.8361	False	10	0
POLK	0	0.8361	False	10	0
RAD51AP1	0	0.8361	False	10	0
NonTargeting_Human_0631	0	0.8361	False	1	0
NonTargeting_Human_0758	0	0.8361	False	1	0
NonTargeting_Human_0759	0	0.8361	False	1	0
NonTargeting_Human_0754	0	0.8361	False	1	0
NonTargeting_Human_0755	0	0.8361	False	1	0
NonTargeting_Human_0756	0	0.8361	False	1	0
NonTargeting_Human_0757	0	0.8361	False	1	0
NonTargeting_Human_0750	0	0.8361	False	1	0
NonTargeting_Human_0751	0	0.8361	False	1	0
NonTargeting_Human_0752	0	0.8361	False	1	0
NonTargeting_Human_0992	0	0.8361	False	1	0
NonTargeting_Human_0622	0	0.8361	False	1	0
NonTargeting_Human_0623	0	0.8361	False	1	0
NonTargeting_Human_0624	0	0.8361	False	1	0
NonTargeting_Human_0997	0	0.8361	False	1	0
NonTargeting_Human_0626	0	0.8361	False	1	0
NonTargeting_Human_0995	0	0.8361	False	1	0
NonTargeting_Human_0629	0	0.8361	False	1	0
NonTargeting_Human_0998	0	0.8361	False	1	0
NonTargeting_Human_0999	0	0.8361	False	1	0
NonTargeting_Human_0620	0	0.8361	False	1	0
NonTargeting_Human_0621	0	0.8361	False	1	0
NonTargeting_Human_0990	0	0.8361	False	1	0
NonTargeting_Human_0578	0	0.8361	False	1	0
NonTargeting_Human_0579	0	0.8361	False	1	0
NonTargeting_Human_0991	0	0.8361	False	1	0
NonTargeting_Human_0570	0	0.8361	False	1	0
NonTargeting_Human_0571	0	0.8361	False	1	0
NonTargeting_Human_0572	0	0.8361	False	1	0
NonTargeting_Human_0573	0	0.8361	False	1	0
NonTargeting_Human_0574	0	0.8361	False	1	0
NonTargeting_Human_0575	0	0.8361	False	1	0
NonTargeting_Human_0576	0	0.8361	False	1	0
NonTargeting_Human_0577	0	0.8361	False	1	0
NonTargeting_Human_0198	0	0.8361	False	1	0
NonTargeting_Human_0199	0	0.8361	False	1	0
NonTargeting_Human_0994	0	0.8361	False	1	0
NonTargeting_Human_0192	0	0.8361	False	1	0
NonTargeting_Human_0193	0	0.8361	False	1	0
NonTargeting_Human_0190	0	0.8361	False	1	0
NonTargeting_Human_0627	0	0.8361	False	1	0
NonTargeting_Human_0196	0	0.8361	False	1	0
NonTargeting_Human_0197	0	0.8361	False	1	0
NonTargeting_Human_0194	0	0.8361	False	1	0
NonTargeting_Human_0195	0	0.8361	False	1	0
NonTargeting_Human_0628	0	0.8361	False	1	0
MBD3	0	0.8361	False	10	0
MBD2	0	0.8361	False	10	0
NonTargeting_Human_0174	0	0.8361	False	1	0
NonTargeting_Human_0175	0	0.8361	False	1	0
NonTargeting_Human_0176	0	0.8361	False	1	0
NonTargeting_Human_0177	0	0.8361	False	1	0
NonTargeting_Human_0170	0	0.8361	False	1	0
NonTargeting_Human_0171	0	0.8361	False	1	0
NonTargeting_Human_0172	0	0.8361	False	1	0
NonTargeting_Human_0178	0	0.8361	False	1	0
NonTargeting_Human_0179	0	0.8361	False	1	0
NonTargeting_Human_0372	0	0.8361	False	1	0
NonTargeting_Human_0373	0	0.8361	False	1	0
NonTargeting_Human_0370	0	0.8361	False	1	0
NonTargeting_Human_0371	0	0.8361	False	1	0
NonTargeting_Human_0376	0	0.8361	False	1	0
NonTargeting_Human_0377	0	0.8361	False	1	0
NonTargeting_Human_0374	0	0.8361	False	1	0
NonTargeting_Human_0375	0	0.8361	False	1	0
NonTargeting_Human_0378	0	0.8361	False	1	0
NonTargeting_Human_0379	0	0.8361	False	1	0
NonTargeting_Human_0286	0	0.8361	False	1	0
NonTargeting_Human_0287	0	0.8361	False	1	0
NonTargeting_Human_0284	0	0.8361	False	1	0
NonTargeting_Human_0285	0	0.8361	False	1	0
NonTargeting_Human_0282	0	0.8361	False	1	0
NonTargeting_Human_0283	0	0.8361	False	1	0
NonTargeting_Human_0280	0	0.8361	False	1	0
NonTargeting_Human_0281	0	0.8361	False	1	0
NonTargeting_Human_0288	0	0.8361	False	1	0
NonTargeting_Human_0289	0	0.8361	False	1	0
SLX4IP	0	0.8361	False	10	0
ARID1B	0	0.8361	False	10	0
HUS1B	0	0.8361	False	10	0
SHPRH	0	0.8361	False	10	0
NonTargeting_Human_0029	0	0.8361	False	1	0
SMYD3	0	0.8361	False	10	0
RDM1	0	0.8361	False	10	0
NEIL1	0	0.8361	False	10	0
NEIL3	0	0.8361	False	10	0
NEIL2	0	0.8361	False	10	0
CLK2	0	0.8361	False	10	0
HDAC1	0	0.8361	False	10	0
HDAC2	0	0.8361	False	10	0
CBX8	0	0.8361	False	10	0
CBX4	0	0.8361	False	10	0
TRIM69	0	0.8361	False	10	0
UNG	0	0.8361	False	10	0
NonTargeting_Human_0054	0	0.8361	False	1	0
RAD52	0	0.8361	False	10	0
NonTargeting_Human_0191	0	0.8361	False	1	0
UVSSA	0	0.8361	False	10	0
ERCC5	0	0.8361	False	10	0
ERCC6	0	0.8361	False	10	0
C5ORF45	0	0.8361	False	10	0
SETMAR	0	0.8361	False	10	0
RAD54B	0	0.8361	False	10	0
MBD4	0	0.8361	False	10	0
KDM4B	0	0.8361	False	10	0
PRIMPOL	0	0.8361	False	10	0
NonTargeting_Human_0769	0	0.8361	False	1	0
NonTargeting_Human_0768	0	0.8361	False	1	0
NonTargeting_Human_0761	0	0.8361	False	1	0
NonTargeting_Human_0760	0	0.8361	False	1	0
NonTargeting_Human_0763	0	0.8361	False	1	0
NonTargeting_Human_0762	0	0.8361	False	1	0
NonTargeting_Human_0765	0	0.8361	False	1	0
NonTargeting_Human_0764	0	0.8361	False	1	0
NonTargeting_Human_0767	0	0.8361	False	1	0
CHD1L	0	0.8361	False	10	0
NonTargeting_Human_0619	0	0.8361	False	1	0
NonTargeting_Human_0618	0	0.8361	False	1	0
NonTargeting_Human_0969	0	0.8361	False	1	0
NonTargeting_Human_0968	0	0.8361	False	1	0
NonTargeting_Human_0615	0	0.8361	False	1	0
NonTargeting_Human_0614	0	0.8361	False	1	0
NonTargeting_Human_0617	0	0.8361	False	1	0
NonTargeting_Human_0964	0	0.8361	False	1	0
NonTargeting_Human_0963	0	0.8361	False	1	0
NonTargeting_Human_0962	0	0.8361	False	1	0
NonTargeting_Human_0961	0	0.8361	False	1	0
NonTargeting_Human_0612	0	0.8361	False	1	0
NonTargeting_Human_0141	0	0.8361	False	1	0
NonTargeting_Human_0140	0	0.8361	False	1	0
NonTargeting_Human_0143	0	0.8361	False	1	0
NonTargeting_Human_0142	0	0.8361	False	1	0
NonTargeting_Human_0145	0	0.8361	False	1	0
NonTargeting_Human_0144	0	0.8361	False	1	0
NonTargeting_Human_0147	0	0.8361	False	1	0
NonTargeting_Human_0146	0	0.8361	False	1	0
NonTargeting_Human_0149	0	0.8361	False	1	0
NonTargeting_Human_0148	0	0.8361	False	1	0
NonTargeting_Human_0389	0	0.8361	False	1	0
NonTargeting_Human_0388	0	0.8361	False	1	0
NonTargeting_Human_0387	0	0.8361	False	1	0
NonTargeting_Human_0386	0	0.8361	False	1	0
MDM2	0	0.8361	False	10	0
NonTargeting_Human_0384	0	0.8361	False	1	0
NonTargeting_Human_0383	0	0.8361	False	1	0
NonTargeting_Human_0382	0	0.8361	False	1	0
NonTargeting_Human_0381	0	0.8361	False	1	0
NonTargeting_Human_0380	0	0.8361	False	1	0
NonTargeting_Human_0817	0	0.8361	False	1	0
NonTargeting_Human_0816	0	0.8361	False	1	0
NonTargeting_Human_0815	0	0.8361	False	1	0
NonTargeting_Human_0546	0	0.8361	False	1	0
NonTargeting_Human_0541	0	0.8361	False	1	0
NonTargeting_Human_0812	0	0.8361	False	1	0
NonTargeting_Human_0543	0	0.8361	False	1	0
NonTargeting_Human_0810	0	0.8361	False	1	0
NonTargeting_Human_0549	0	0.8361	False	1	0
NonTargeting_Human_0548	0	0.8361	False	1	0
NonTargeting_Human_0819	0	0.8361	False	1	0
NonTargeting_Human_0818	0	0.8361	False	1	0
SMARCAD1	0	0.8361	False	10	0
FAN1	0	0.8361	False	10	0
APTX	0	0.8361	False	10	0
C4ORF27	0	0.8361	False	10	0
KIAA0101	0	0.8361	False	10	0
C20ORF196	0	0.8361	False	10	0
BOD1L1	0	0.8361	False	10	0
NonTargeting_Human_0306	0	0.8361	False	1	0
NonTargeting_Human_0304	0	0.8361	False	1	0
NonTargeting_Human_0300	0	0.8361	False	1	0
APEX2	0	0.8361	False	10	0
KMT2A	0	0.8361	False	10	0
NonTargeting_Human_0608	0	0.8361	False	1	0
NonTargeting_Human_0609	0	0.8361	False	1	0
NonTargeting_Human_0978	0	0.8361	False	1	0
NonTargeting_Human_0979	0	0.8361	False	1	0
NonTargeting_Human_0602	0	0.8361	False	1	0
NonTargeting_Human_0975	0	0.8361	False	1	0
NonTargeting_Human_0976	0	0.8361	False	1	0
NonTargeting_Human_0977	0	0.8361	False	1	0
NonTargeting_Human_0606	0	0.8361	False	1	0
NonTargeting_Human_0971	0	0.8361	False	1	0
NonTargeting_Human_0972	0	0.8361	False	1	0
LIG1	0	0.8361	False	10	0
TDP1	0	0.8361	False	10	0
TDP2	0	0.8361	False	10	0
NonTargeting_Human_0776	0	0.8361	False	1	0
NonTargeting_Human_0777	0	0.8361	False	1	0
NonTargeting_Human_0774	0	0.8361	False	1	0
NonTargeting_Human_0775	0	0.8361	False	1	0
NonTargeting_Human_0772	0	0.8361	False	1	0
NonTargeting_Human_0773	0	0.8361	False	1	0
NonTargeting_Human_0770	0	0.8361	False	1	0
NonTargeting_Human_0771	0	0.8361	False	1	0
NonTargeting_Human_0778	0	0.8361	False	1	0
NonTargeting_Human_0779	0	0.8361	False	1	0
KDM5C	0	0.8361	False	10	0
NonTargeting_Human_0158	0	0.8361	False	1	0
NonTargeting_Human_0159	0	0.8361	False	1	0
NonTargeting_Human_0156	0	0.8361	False	1	0
NonTargeting_Human_0157	0	0.8361	False	1	0
NonTargeting_Human_0154	0	0.8361	False	1	0
NonTargeting_Human_0155	0	0.8361	False	1	0
NonTargeting_Human_0152	0	0.8361	False	1	0
NonTargeting_Human_0153	0	0.8361	False	1	0
NonTargeting_Human_0150	0	0.8361	False	1	0
NonTargeting_Human_0151	0	0.8361	False	1	0
NonTargeting_Human_0398	0	0.8361	False	1	0
NonTargeting_Human_0399	0	0.8361	False	1	0
NonTargeting_Human_0394	0	0.8361	False	1	0
NonTargeting_Human_0395	0	0.8361	False	1	0
NonTargeting_Human_0396	0	0.8361	False	1	0
NonTargeting_Human_0397	0	0.8361	False	1	0
NonTargeting_Human_0390	0	0.8361	False	1	0
NonTargeting_Human_0391	0	0.8361	False	1	0
NonTargeting_Human_0392	0	0.8361	False	1	0
NonTargeting_Human_0393	0	0.8361	False	1	0
NonTargeting_Human_0804	0	0.8361	False	1	0
NonTargeting_Human_0553	0	0.8361	False	1	0
NonTargeting_Human_0550	0	0.8361	False	1	0
NonTargeting_Human_0807	0	0.8361	False	1	0
NonTargeting_Human_0556	0	0.8361	False	1	0
NonTargeting_Human_0557	0	0.8361	False	1	0
NonTargeting_Human_0802	0	0.8361	False	1	0
NonTargeting_Human_0803	0	0.8361	False	1	0
FAM175A	0	0.8361	False	10	0
FAM175B	0	0.8361	False	10	0
NonTargeting_Human_0559	0	0.8361	False	1	0
NonTargeting_Human_0808	0	0.8361	False	1	0
NonTargeting_Human_0809	0	0.8361	False	1	0
FAM111A	0	0.8361	False	10	0
RAD23B	0	0.8361	False	10	0
RAD23A	0	0.8361	False	10	0
POLD4	0	0.8361	False	10	0
NUB1	0	0.8361	False	10	0
ID4	0	0.8361	False	10	0
ID2	0	0.8361	False	10	0
MTA1	0	0.8361	False	10	0
MTA3	0	0.8361	False	10	0
NonTargeting_Human_0585	0	0.8361	False	1	0
NonTargeting_Human_0105	0	0.8361	False	1	0
NonTargeting_Human_0104	0	0.8361	False	1	0
NonTargeting_Human_0455	0	0.8361	False	1	0
NonTargeting_Human_0454	0	0.8361	False	1	0
NonTargeting_Human_0453	0	0.8361	False	1	0
NonTargeting_Human_0100	0	0.8361	False	1	0

## Sheet: U373 DMSO Enrichment
gene	SigmaFC	p_value	significant	# sgRNAs	# signif. sgRNAs
EZH2	14.1612	0	True	10	6
JARID2	5.97566	0	True	10	4
BCOR	5.9279	0	True	10	4
SETD1B	5.24827	0.0004	True	10	4
NCOA1	3.51646	0.0016	True	10	3
SMAD2	3.28335	0.0019	True	10	3
RBL1	3.23234	0.0025	True	10	3
PIAS2	2.96451	0.004	True	10	3
UHRF2	2.93602	0.0044	True	10	3
CHD7	2.84791	0.0048	True	10	3
ACVR1	1.68533	0.0131	False	10	2
E2F5	1.40929	0.0272	False	10	2
CBX4	1.3612	0.0316	False	10	2
DMC1	1.35473	0.0319	False	10	2
KMT2D	1.34307	0.033	False	10	2
UBE2B	1.33261	0.0342	False	10	2
RDM1	1.32361	0.0349	False	10	2
RAD23B	1.28112	0.0401	False	10	2
RB1	1.26186	0.042	False	10	2
TRIM69	1.25573	0.0425	False	10	2
SENP2	1.25153	0.0429	False	10	2
PSIP1	1.21189	0.0469	False	10	2
NonTargeting_Human_0610	0.619663	0.0594	False	1	1
E2F7	0.593892	0.0602	False	10	1
XPA	0.58088	0.0632	False	10	1
USP34	0.570051	0.0647	False	10	1
NonTargeting_Human_0325	0.564289	0.0657	False	1	1
XPC	0.555489	0.067	False	10	1
CUX1	0.541098	0.0687	False	10	1
NonTargeting_Human_0166	0.526871	0.0696	False	1	1
CDC25C	0.522092	0.0703	False	10	1
NonTargeting_Human_0687	0.48779	0.074	False	1	1
PRIM2	0.477514	0.0751	False	10	1
TREX1	0.450616	0.0757	False	10	1
NonTargeting_Human_0554	0.45053	0.077	False	1	1
MBD2	0.442905	0.0809	False	10	1
BUB1	0.437486	0.0827	False	10	1
FIGNL1	0.437046	0.0838	False	10	1
NonTargeting_Human_0545	0.434984	0.0859	False	1	1
NonTargeting_Human_0523	0.434882	0.0871	False	1	1
NonTargeting_Human_0209	0.43305	0.0881	False	1	1
NonTargeting_Human_0778	0.427507	0.0888	False	1	1
CCNA1	0.426961	0.0897	False	10	1
RBL2	0.425765	0.0907	False	10	1
NonTargeting_Human_0320	0.424969	0.0915	False	1	1
RPA2	0.422407	0.093	False	10	1
NonTargeting_Human_0774	0.417827	0.0941	False	1	1
HIPK2	0.414396	0.0965	False	10	1
NonTargeting_Human_0112	0.408141	0.0977	False	1	1
ERCC1	0.407965	0.0987	False	10	1
NonTargeting_Human_0970	0.40719	0.101	False	1	1
NonTargeting_Human_0366	0.404986	0.1031	False	1	1
NonTargeting_Human_0914	0.404925	0.104	False	1	1
KDM2A	0.399352	0.1083	False	10	1
NonTargeting_Human_0235	0.39854	0.11	False	1	1
NonTargeting_Human_0798	0.397994	0.1143	False	1	1
NTHL1	0.395833	0.1159	False	10	1
RAD21	0.39177	0.1179	False	10	1
UBE2V2	0.389278	0.1192	False	10	1
SMAD1	0.380746	0.122	False	10	1
USP28	0.379673	0.126	False	10	1
NonTargeting_Human_0799	0.379059	0.127	False	1	1
NonTargeting_Human_0578	0.378596	0.1282	False	1	1
NonTargeting_Human_0048	0.37808	0.1292	False	1	1
NonTargeting_Human_0585	0.376866	0.1316	False	1	1
NonTargeting_Human_0780	0.376013	0.1323	False	1	1
NonTargeting_Human_0788	0.375626	0.1335	False	1	1
NonTargeting_Human_0707	0.374457	0.1348	False	1	1
NonTargeting_Human_0755	0.373634	0.1361	False	1	1
MNAT1	0.370927	0.1393	False	10	1
POLI	0.368918	0.1403	False	10	1
NonTargeting_Human_0668	0.368354	0.1412	False	1	1
NEK8	0.367882	0.1422	False	10	1
RECQL	0.366895	0.1432	False	10	1
NonTargeting_Human_0640	0.366434	0.1445	False	1	1
NonTargeting_Human_0832	0.365949	0.1466	False	1	1
NonTargeting_Human_0926	0.365455	0.1479	False	1	1
NonTargeting_Human_0783	0.364611	0.1488	False	1	1
DCLRE1A	0.356447	0.1498	False	10	1
RRM2B	0.354415	0.1507	False	10	1
NonTargeting_Human_0860	0.35038	0.155	False	1	1
NonTargeting_Human_0735	0.348943	0.1563	False	1	1
UBE2T	0.348378	0.1566	False	10	1
CDH1	0.347612	0.1574	False	10	1
PRDM9	0.347572	0.1581	False	10	1
NonTargeting_Human_0825	0.347185	0.1598	False	1	1
NonTargeting_Human_0125	0.346876	0.1616	False	1	1
ERCC5	0.346737	0.1626	False	10	1
CCNA2	0.34455	0.1635	False	10	1
CCND2	0.344093	0.1649	False	10	1
NonTargeting_Human_0116	0.343173	0.1665	False	1	1
NonTargeting_Human_0188	0.343007	0.168	False	1	1
NonTargeting_Human_0842	0.342741	0.169	False	1	1
NonTargeting_Human_0524	0.341183	0.1703	False	1	1
NonTargeting_Human_0600	0.3403	0.1714	False	1	1
NonTargeting_Human_0732	0.336519	0.1755	False	1	1
C7ORF49	0.336011	0.1777	False	10	1
NonTargeting_Human_0453	0.335322	0.1798	False	1	1
NonTargeting_Human_0722	0.335027	0.1822	False	1	1
SMAD3	0.334188	0.1829	False	10	1
TRAF7	0.333043	0.1842	False	10	1
CDH4	0.330833	0.1868	False	10	1
NonTargeting_Human_0236	0.327379	0.19	False	1	1
ARID1B	0.326192	0.1916	False	10	1
SMUG1	0.325091	0.1925	False	10	1
RAD51AP1	0.324127	0.1935	False	10	1
NonTargeting_Human_0134	0.32357	0.1958	False	1	1
NonTargeting_Human_0549	0.323242	0.199	False	1	1
NonTargeting_Human_0625	0.32305	0.2	False	1	1
CDKN1B	0.321891	0.2007	False	10	1
SIRT7	0.321674	0.2016	False	10	1
CDKN2A	0.32066	0.203	False	10	1
NonTargeting_Human_0904	0.320033	0.204	False	1	1
NEIL3	0.319701	0.2051	False	10	1
NonTargeting_Human_0869	0.316717	0.2075	False	1	1
NonTargeting_Human_0616	0.3167	0.2088	False	1	1
NonTargeting_Human_0991	0.31661	0.21	False	1	1
NonTargeting_Human_0092	0.314544	0.211	False	1	1
NonTargeting_Human_0306	0.314068	0.2123	False	1	1
NonTargeting_Human_0928	0.31387	0.2131	False	1	1
XRCC2	0.313842	0.2141	False	10	1
NonTargeting_Human_0876	0.313023	0.2162	False	1	1
NonTargeting_Human_0594	0.312905	0.218	False	1	1
HUS1B	0.311979	0.2187	False	10	1
NonTargeting_Human_0376	0.309629	0.2206	False	1	1
NonTargeting_Human_0484	0.309601	0.2216	False	1	1
MLH3	0.30878	0.2254	False	10	1
SHPRH	0.307779	0.2277	False	10	1
PARPBP	0.306657	0.2308	False	10	1
NonTargeting_Human_0967	0.305666	0.2328	False	1	1
SWSAP1	0.30556	0.234	False	10	1
NUDT1	0.304215	0.2346	False	10	1
PARP2	0.301241	0.2366	False	10	1
NonTargeting_Human_0660	0.301144	0.2372	False	1	1
NonTargeting_Human_0579	0.300692	0.2384	False	1	1
SPO11	0.297844	0.2391	False	10	1
NonTargeting_Human_0686	0.297735	0.2407	False	1	1
CDC25B	0.296959	0.2416	False	10	1
NonTargeting_Human_0035	0.294155	0.2427	False	1	1
ID4	0.293138	0.2447	False	10	1
GTF2H3	0.293061	0.2463	False	10	1
CBX8	0.2929	0.247	False	10	1
NonTargeting_Human_0083	0.292846	0.2483	False	1	1
NonTargeting_Human_0349	0.292805	0.2498	False	1	1
MAPK14	0.29234	0.252	False	10	1
NonTargeting_Human_0548	0.291884	0.254	False	1	1
NonTargeting_Human_0517	0.291399	0.2552	False	1	1
NonTargeting_Human_0460	0.291307	0.2562	False	1	1
SLFN11	0.291114	0.2584	False	10	1
NonTargeting_Human_0864	0.29029	0.2594	False	1	1
RMI1	0.29016	0.2604	False	10	1
NonTargeting_Human_0641	0.289079	0.2617	False	1	1
KDM3A	0.288758	0.2632	False	10	1
NonTargeting_Human_0985	0.288517	0.2646	False	1	1
NonTargeting_Human_0613	0.287195	0.2658	False	1	1
NonTargeting_Human_0896	0.286355	0.2679	False	1	1
NonTargeting_Human_0952	0.286281	0.2687	False	1	1
NonTargeting_Human_0691	0.286176	0.2693	False	1	1
NonTargeting_Human_0990	0.285184	0.2703	False	1	1
NonTargeting_Human_0121	0.284896	0.2718	False	1	1
RNASEH2B	0.28371	0.2729	False	10	1
CHD3	0.283352	0.2738	False	10	1
MRGBP	0.283182	0.2745	False	10	1
MTA1	0.283055	0.276	False	10	1
NonTargeting_Human_0943	0.281431	0.2785	False	1	1
NonTargeting_Human_0474	0.279774	0.2805	False	1	1
NonTargeting_Human_0639	0.275065	0.2826	False	1	1
NonTargeting_Human_0395	0.274697	0.2835	False	1	1
NonTargeting_Human_0861	0.272619	0.2866	False	1	1
NonTargeting_Human_0792	0.271728	0.288	False	1	1
MRE11A	0.271456	0.2893	False	10	1
NonTargeting_Human_0706	0.271443	0.2902	False	1	1
HDAC1	0.269904	0.2916	False	10	1
NonTargeting_Human_0285	0.269232	0.2922	False	1	1
NonTargeting_Human_0661	0.268489	0.2933	False	1	1
PARP4	0.268167	0.2948	False	10	1
NonTargeting_Human_0046	0.267638	0.2963	False	1	1
C11orf30	0.267599	0.2971	False	10	1
NonTargeting_Human_0139	0.265235	0.2984	False	1	1
NonTargeting_Human_0088	0.265078	0.2997	False	1	1
WRNIP1	0.264019	0.3004	False	10	1
NonTargeting_Human_0604	0.262882	0.3011	False	1	1
NonTargeting_Human_0425	0.262417	0.302	False	1	1
C4ORF27	0.260577	0.305	False	10	1
DNTT	0.26008	0.3061	False	10	1
NonTargeting_Human_0819	0.257955	0.3087	False	1	1
NonTargeting_Human_0879	0.25458	0.3135	False	1	1
RAD18	0.253991	0.3144	False	10	1
NonTargeting_Human_0201	0.253769	0.3154	False	1	1
NonTargeting_Human_0405	0.253241	0.3164	False	1	1
PIAS1	0.253219	0.3178	False	10	1
SSBP1	0.252548	0.3198	False	10	1
NonTargeting_Human_0965	0.251902	0.3206	False	1	1
NonTargeting_Human_0054	0.251056	0.3217	False	1	1
POLB	0.249567	0.3228	False	10	1
DDB1	0.249122	0.3247	False	10	1
UIMC1	0.249083	0.3262	False	10	1
NonTargeting_Human_0458	0.248501	0.3275	False	1	1
NonTargeting_Human_0066	0.247808	0.3289	False	1	1
NonTargeting_Human_0629	0.247696	0.3297	False	1	1
NonTargeting_Human_0034	0.246639	0.3311	False	1	1
SMARCAD1	0.244329	0.3325	False	10	1
NonTargeting_Human_0451	0	1	False	1	0
NonTargeting_Human_0450	0	1	False	1	0
C1ORF112	0	1	False	10	0
NonTargeting_Human_0515	0	1	False	1	0
PIK3CA	0	1	False	10	0
NR0B1	0	1	False	10	0
NonTargeting_Human_0513	0	1	False	1	0
ZSWIM7	0	1	False	10	0
NonTargeting_Human_0949	0	1	False	1	0
NonTargeting_Human_0948	0	1	False	1	0
NonTargeting_Human_0941	0	1	False	1	0
MAX	0	1	False	10	0
NonTargeting_Human_0942	0	1	False	1	0
NonTargeting_Human_0945	0	1	False	1	0
NonTargeting_Human_0944	0	1	False	1	0
NonTargeting_Human_0947	0	1	False	1	0
NonTargeting_Human_0946	0	1	False	1	0
NonTargeting_Human_0581	0	1	False	1	0
NonTargeting_Human_0580	0	1	False	1	0
NonTargeting_Human_0851	0	1	False	1	0
NonTargeting_Human_0850	0	1	False	1	0
NonTargeting_Human_0857	0	1	False	1	0
NonTargeting_Human_0584	0	1	False	1	0
NonTargeting_Human_0587	0	1	False	1	0
NonTargeting_Human_0019	0	1	False	1	0
NonTargeting_Human_0018	0	1	False	1	0
NonTargeting_Human_0017	0	1	False	1	0
NonTargeting_Human_0016	0	1	False	1	0
NonTargeting_Human_0015	0	1	False	1	0
NonTargeting_Human_0014	0	1	False	1	0
NonTargeting_Human_0013	0	1	False	1	0
NonTargeting_Human_0012	0	1	False	1	0
NonTargeting_Human_0011	0	1	False	1	0
NonTargeting_Human_0010	0	1	False	1	0
NonTargeting_Human_0703	0	1	False	1	0
NonTargeting_Human_0702	0	1	False	1	0
NonTargeting_Human_0701	0	1	False	1	0
NonTargeting_Human_0700	0	1	False	1	0
NonTargeting_Human_0705	0	1	False	1	0
NonTargeting_Human_0704	0	1	False	1	0
NonTargeting_Human_0709	0	1	False	1	0
NonTargeting_Human_0708	0	1	False	1	0
NonTargeting_Human_0493	0	1	False	1	0
NonTargeting_Human_0492	0	1	False	1	0
NonTargeting_Human_0491	0	1	False	1	0
NonTargeting_Human_0490	0	1	False	1	0
NonTargeting_Human_0497	0	1	False	1	0
NonTargeting_Human_0496	0	1	False	1	0
NonTargeting_Human_0495	0	1	False	1	0
NonTargeting_Human_0494	0	1	False	1	0
NonTargeting_Human_0499	0	1	False	1	0
NonTargeting_Human_0498	0	1	False	1	0
NonTargeting_Human_0129	0	1	False	1	0
NonTargeting_Human_0128	0	1	False	1	0
NonTargeting_Human_0123	0	1	False	1	0
NonTargeting_Human_0122	0	1	False	1	0
NonTargeting_Human_0120	0	1	False	1	0
NonTargeting_Human_0127	0	1	False	1	0
NonTargeting_Human_0126	0	1	False	1	0
NonTargeting_Human_0124	0	1	False	1	0
NonTargeting_Human_0831	0	1	False	1	0
NonTargeting_Human_0830	0	1	False	1	0
NonTargeting_Human_0833	0	1	False	1	0
NonTargeting_Human_0835	0	1	False	1	0
NonTargeting_Human_0834	0	1	False	1	0
NonTargeting_Human_0837	0	1	False	1	0
NonTargeting_Human_0836	0	1	False	1	0
ATAD5	0	1	False	10	0
NonTargeting_Human_0838	0	1	False	1	0
TOP1	0	1	False	10	0
ATAD2	0	1	False	10	0
PPP4C	0	1	False	10	0
NonTargeting_Human_0237	0	1	False	1	0
NonTargeting_Human_0234	0	1	False	1	0
NonTargeting_Human_0233	0	1	False	1	0
NonTargeting_Human_0232	0	1	False	1	0
NonTargeting_Human_0231	0	1	False	1	0
NonTargeting_Human_0230	0	1	False	1	0
SMAD4	0	1	False	10	0
SMAD5	0	1	False	10	0
MUS81	0	1	False	10	0
CDC45	0	1	False	10	0
NonTargeting_Human_0807	0	1	False	1	0
CHAF1A	0	1	False	10	0
MCM10	0	1	False	10	0
ATM	0	1	False	10	0
RINT1	0	1	False	10	0
NonTargeting_Human_0940	0	1	False	1	0
RECQL5	0	1	False	10	0
RECQL4	0	1	False	10	0
TREX2	0	1	False	10	0
NonTargeting_Human_0956	0	1	False	1	0
NonTargeting_Human_0957	0	1	False	1	0
NonTargeting_Human_0954	0	1	False	1	0
NonTargeting_Human_0955	0	1	False	1	0
NonTargeting_Human_0953	0	1	False	1	0
NonTargeting_Human_0950	0	1	False	1	0
NonTargeting_Human_0951	0	1	False	1	0
SHLD3	0	1	False	10	0
NonTargeting_Human_0958	0	1	False	1	0
NonTargeting_Human_0959	0	1	False	1	0
NonTargeting_Human_0008	0	1	False	1	0
NonTargeting_Human_0009	0	1	False	1	0
TK1	0	1	False	10	0
NonTargeting_Human_0004	0	1	False	1	0
NonTargeting_Human_0005	0	1	False	1	0
NonTargeting_Human_0006	0	1	False	1	0
NonTargeting_Human_0007	0	1	False	1	0
NonTargeting_Human_0001	0	1	False	1	0
NonTargeting_Human_0002	0	1	False	1	0
NonTargeting_Human_0003	0	1	False	1	0
NonTargeting_Human_0710	0	1	False	1	0
NonTargeting_Human_0711	0	1	False	1	0
NonTargeting_Human_0712	0	1	False	1	0
NonTargeting_Human_0713	0	1	False	1	0
NonTargeting_Human_0714	0	1	False	1	0
NonTargeting_Human_0715	0	1	False	1	0
NonTargeting_Human_0716	0	1	False	1	0
NonTargeting_Human_0717	0	1	False	1	0
NonTargeting_Human_0718	0	1	False	1	0
PPP5C	0	1	False	10	0
PMS2P3	0	1	False	10	0
NonTargeting_Human_0480	0	1	False	1	0
NonTargeting_Human_0481	0	1	False	1	0
NonTargeting_Human_0482	0	1	False	1	0
NonTargeting_Human_0483	0	1	False	1	0
NonTargeting_Human_0485	0	1	False	1	0
NonTargeting_Human_0486	0	1	False	1	0
NonTargeting_Human_0487	0	1	False	1	0
KDM3B	0	1	False	10	0
NonTargeting_Human_0489	0	1	False	1	0
NonTargeting_Human_0138	0	1	False	1	0
NonTargeting_Human_0130	0	1	False	1	0
NonTargeting_Human_0131	0	1	False	1	0
NonTargeting_Human_0132	0	1	False	1	0
NonTargeting_Human_0133	0	1	False	1	0
NonTargeting_Human_0135	0	1	False	1	0
NonTargeting_Human_0136	0	1	False	1	0
NonTargeting_Human_0137	0	1	False	1	0
NonTargeting_Human_0828	0	1	False	1	0
NonTargeting_Human_0829	0	1	False	1	0
NonTargeting_Human_0826	0	1	False	1	0
NonTargeting_Human_0827	0	1	False	1	0
NonTargeting_Human_0824	0	1	False	1	0
NonTargeting_Human_0822	0	1	False	1	0
NonTargeting_Human_0823	0	1	False	1	0
NonTargeting_Human_0820	0	1	False	1	0
NonTargeting_Human_0821	0	1	False	1	0
NonTargeting_Human_0791	0	1	False	1	0
CDKN1A	0	1	False	10	0
FBXW7	0	1	False	10	0
NonTargeting_Human_0224	0	1	False	1	0
NonTargeting_Human_0225	0	1	False	1	0
NonTargeting_Human_0226	0	1	False	1	0
NonTargeting_Human_0227	0	1	False	1	0
NonTargeting_Human_0220	0	1	False	1	0
NonTargeting_Human_0221	0	1	False	1	0
NonTargeting_Human_0222	0	1	False	1	0
NonTargeting_Human_0223	0	1	False	1	0
NonTargeting_Human_0228	0	1	False	1	0
NonTargeting_Human_0229	0	1	False	1	0
BABAM1	0	1	False	10	0
XAB2	0	1	False	10	0
MAD2L2	0	1	False	10	0
MAD2L1	0	1	False	10	0
SMARCA1	0	1	False	10	0
SMARCA4	0	1	False	10	0
TIPIN	0	1	False	10	0
CDC5L	0	1	False	10	0
ZNF451	0	1	False	10	0
VCP	0	1	False	10	0
RAD9B	0	1	False	10	0
RAD9A	0	1	False	10	0
TOPORS	0	1	False	10	0
TTK	0	1	False	10	0
PNKP	0	1	False	10	0
TONSL	0	1	False	10	0
PRMT5	0	1	False	10	0
PER1	0	1	False	10	0
KAT8	0	1	False	10	0
KAT5	0	1	False	10	0
KAT7	0	1	False	10	0
RAD51C	0	1	False	10	0
PPM1D	0	1	False	10	0
USP48	0	1	False	10	0
USP44	0	1	False	10	0
RNF138	0	1	False	10	0
CHEK2	0	1	False	10	0
CHEK1	0	1	False	10	0
CDK6	0	1	False	10	0
NonTargeting_Human_0534	0	1	False	1	0
NonTargeting_Human_0535	0	1	False	1	0
NonTargeting_Human_0536	0	1	False	1	0
NonTargeting_Human_0923	0	1	False	1	0
NonTargeting_Human_0922	0	1	False	1	0
NonTargeting_Human_0921	0	1	False	1	0
NonTargeting_Human_0920	0	1	False	1	0
NonTargeting_Human_0927	0	1	False	1	0
NonTargeting_Human_0925	0	1	False	1	0
NonTargeting_Human_0924	0	1	False	1	0
NonTargeting_Human_0246	0	1	False	1	0
NonTargeting_Human_0929	0	1	False	1	0
NonTargeting_Human_0247	0	1	False	1	0
SRCAP	0	1	False	10	0
NonTargeting_Human_0244	0	1	False	1	0
NonTargeting_Human_0245	0	1	False	1	0
NonTargeting_Human_0039	0	1	False	1	0
NonTargeting_Human_0038	0	1	False	1	0
NonTargeting_Human_0031	0	1	False	1	0
NonTargeting_Human_0030	0	1	False	1	0
NonTargeting_Human_0033	0	1	False	1	0
NonTargeting_Human_0032	0	1	False	1	0
NonTargeting_Human_0037	0	1	False	1	0
NonTargeting_Human_0036	0	1	False	1	0
NonTargeting_Human_0729	0	1	False	1	0
NonTargeting_Human_0728	0	1	False	1	0
NonTargeting_Human_0725	0	1	False	1	0
NonTargeting_Human_0724	0	1	False	1	0
NonTargeting_Human_0727	0	1	False	1	0
NonTargeting_Human_0726	0	1	False	1	0
NonTargeting_Human_0721	0	1	False	1	0
NonTargeting_Human_0720	0	1	False	1	0
NonTargeting_Human_0723	0	1	False	1	0
USP1	0	1	False	10	0
NonTargeting_Human_0457	0	1	False	1	0
NonTargeting_Human_0104	0	1	False	1	0
NonTargeting_Human_0455	0	1	False	1	0
NonTargeting_Human_0454	0	1	False	1	0
NonTargeting_Human_0100	0	1	False	1	0
NonTargeting_Human_0103	0	1	False	1	0
NonTargeting_Human_0102	0	1	False	1	0
NonTargeting_Human_0109	0	1	False	1	0
NonTargeting_Human_0108	0	1	False	1	0
NonTargeting_Human_0459	0	1	False	1	0
NonTargeting_Human_0589	0	1	False	1	0
NonTargeting_Human_0588	0	1	False	1	0
NonTargeting_Human_0859	0	1	False	1	0
NonTargeting_Human_0858	0	1	False	1	0
NonTargeting_Human_0853	0	1	False	1	0
NonTargeting_Human_0852	0	1	False	1	0
NonTargeting_Human_0583	0	1	False	1	0
NonTargeting_Human_0582	0	1	False	1	0
TDG	0	1	False	10	0
NonTargeting_Human_0856	0	1	False	1	0
NonTargeting_Human_0855	0	1	False	1	0
NonTargeting_Human_0586	0	1	False	1	0
NonTargeting_Human_0839	0	1	False	1	0
NonTargeting_Human_0211	0	1	False	1	0
NonTargeting_Human_0210	0	1	False	1	0
NonTargeting_Human_0213	0	1	False	1	0
NonTargeting_Human_0212	0	1	False	1	0
NonTargeting_Human_0215	0	1	False	1	0
NonTargeting_Human_0214	0	1	False	1	0
NonTargeting_Human_0217	0	1	False	1	0
NonTargeting_Human_0216	0	1	False	1	0
NonTargeting_Human_0219	0	1	False	1	0
NonTargeting_Human_0218	0	1	False	1	0
WRAP53	0	1	False	10	0
ZUFSP	0	1	False	10	0
FAM178A	0	1	False	10	0
MTBP	0	1	False	10	0
OGG1	0	1	False	10	0
NonTargeting_Human_0239	0	1	False	1	0
UBR2	0	1	False	10	0
NonTargeting_Human_0238	0	1	False	1	0
UBR5	0	1	False	10	0
KRAS	0	1	False	10	0
CCNH	0	1	False	10	0
FEN1	0	1	False	10	0
NEK11	0	1	False	10	0
CHD2	0	1	False	10	0
CHD5	0	1	False	10	0
CHD4	0	1	False	10	0
CHD6	0	1	False	10	0
CHD8	0	1	False	10	0
CDC25A	0	1	False	10	0
MPG	0	1	False	10	0
ERCC6L2	0	1	False	10	0
MCPH1	0	1	False	10	0
SMC6	0	1	False	10	0
KDM8	0	1	False	10	0
HUS1	0	1	False	10	0
NonTargeting_Human_0930	0	1	False	1	0
NonTargeting_Human_0931	0	1	False	1	0
NonTargeting_Human_0932	0	1	False	1	0
NonTargeting_Human_0933	0	1	False	1	0
NonTargeting_Human_0934	0	1	False	1	0
NBN	0	1	False	10	0
NonTargeting_Human_0936	0	1	False	1	0
NonTargeting_Human_0937	0	1	False	1	0
NonTargeting_Human_0938	0	1	False	1	0
NonTargeting_Human_0939	0	1	False	1	0
HELLS	0	1	False	10	0
ASH1L	0	1	False	10	0
SIAH1	0	1	False	10	0
NonTargeting_Human_0738	0	1	False	1	0
NonTargeting_Human_0739	0	1	False	1	0
NonTargeting_Human_0969	0	1	False	1	0
NonTargeting_Human_0733	0	1	False	1	0
NonTargeting_Human_0730	0	1	False	1	0
NonTargeting_Human_0731	0	1	False	1	0
NonTargeting_Human_0736	0	1	False	1	0
NonTargeting_Human_0737	0	1	False	1	0
NonTargeting_Human_0734	0	1	False	1	0
NonTargeting_Human_0615	0	1	False	1	0
PIAS4	0	1	False	10	0
NonTargeting_Human_0614	0	1	False	1	0
BRE	0	1	False	10	0
NonTargeting_Human_0617	0	1	False	1	0
NonTargeting_Human_0964	0	1	False	1	0
NonTargeting_Human_0611	0	1	False	1	0
NonTargeting_Human_0962	0	1	False	1	0
NonTargeting_Human_0444	0	1	False	1	0
NonTargeting_Human_0113	0	1	False	1	0
NonTargeting_Human_0446	0	1	False	1	0
NonTargeting_Human_0447	0	1	False	1	0
NonTargeting_Human_0440	0	1	False	1	0
NonTargeting_Human_0442	0	1	False	1	0
NonTargeting_Human_0115	0	1	False	1	0
NonTargeting_Human_0118	0	1	False	1	0
NonTargeting_Human_0119	0	1	False	1	0
NonTargeting_Human_0448	0	1	False	1	0
NonTargeting_Human_0449	0	1	False	1	0
RMI2	0	1	False	10	0
NonTargeting_Human_0848	0	1	False	1	0
NonTargeting_Human_0027	0	1	False	1	0
NonTargeting_Human_0024	0	1	False	1	0
NonTargeting_Human_0025	0	1	False	1	0
NonTargeting_Human_0022	0	1	False	1	0
NonTargeting_Human_0023	0	1	False	1	0
NonTargeting_Human_0020	0	1	False	1	0
NonTargeting_Human_0021	0	1	False	1	0
NonTargeting_Human_0840	0	1	False	1	0
ESCO2	0	1	False	10	0
ESCO1	0	1	False	10	0
NonTargeting_Human_0843	0	1	False	1	0
NonTargeting_Human_0844	0	1	False	1	0
NonTargeting_Human_0845	0	1	False	1	0
MLH1	0	1	False	10	0
NonTargeting_Human_0029	0	1	False	1	0
NonTargeting_Human_0596	0	1	False	1	0
NonTargeting_Human_0597	0	1	False	1	0
NonTargeting_Human_0595	0	1	False	1	0
NonTargeting_Human_0592	0	1	False	1	0
NonTargeting_Human_0593	0	1	False	1	0
NonTargeting_Human_0590	0	1	False	1	0
NonTargeting_Human_0591	0	1	False	1	0
NonTargeting_Human_0598	0	1	False	1	0
NonTargeting_Human_0599	0	1	False	1	0
NonTargeting_Human_0208	0	1	False	1	0
NonTargeting_Human_0206	0	1	False	1	0
NonTargeting_Human_0207	0	1	False	1	0
GTF2H1	0	1	False	10	0
NonTargeting_Human_0205	0	1	False	1	0
NonTargeting_Human_0202	0	1	False	1	0
NonTargeting_Human_0203	0	1	False	1	0
NonTargeting_Human_0200	0	1	False	1	0
GTF2H4	0	1	False	10	0
PIF1	0	1	False	10	0
BAP1	0	1	False	10	0
BUB1B	0	1	False	10	0
SMG1	0	1	False	10	0
OARD1	0	1	False	10	0
GRWD1	0	1	False	10	0
WEE1	0	1	False	10	0
ZMYM3	0	1	False	10	0
STK4	0	1	False	10	0
MAPKAPK2	0	1	False	10	0
SHFM1	0	1	False	10	0
WDR48	0	1	False	10	0
CETN2	0	1	False	10	0
H3F3A	0	1	False	10	0
SPIDR	0	1	False	10	0
SENP7	0	1	False	10	0
SENP6	0	1	False	10	0
SENP5	0	1	False	10	0
SENP3	0	1	False	10	0
SENP1	0	1	False	10	0
PRKDC	0	1	False	10	0
ANKRD32	0	1	False	10	0
DDB2	0	1	False	10	0
SETX	0	1	False	10	0
RIF1	0	1	False	10	0
NonTargeting_Human_0909	0	1	False	1	0
NonTargeting_Human_0908	0	1	False	1	0
NonTargeting_Human_0905	0	1	False	1	0
CDK5RAP3	0	1	False	10	0
NonTargeting_Human_0907	0	1	False	1	0
NonTargeting_Human_0906	0	1	False	1	0
NonTargeting_Human_0901	0	1	False	1	0
NonTargeting_Human_0900	0	1	False	1	0
NonTargeting_Human_0903	0	1	False	1	0
NonTargeting_Human_0902	0	1	False	1	0
GEN1	0	1	False	10	0
NonTargeting_Human_0695	0	1	False	1	0
NonTargeting_Human_0694	0	1	False	1	0
NonTargeting_Human_0697	0	1	False	1	0
NonTargeting_Human_0696	0	1	False	1	0
NonTargeting_Human_0690	0	1	False	1	0
NonTargeting_Human_0693	0	1	False	1	0
NonTargeting_Human_0692	0	1	False	1	0
NonTargeting_Human_0699	0	1	False	1	0
NonTargeting_Human_0698	0	1	False	1	0
DDX11	0	1	False	10	0
CDK12	0	1	False	10	0
NDNL2	0	1	False	10	0
MDC1	0	1	False	10	0
NonTargeting_Human_0471	0	1	False	1	0
NonTargeting_Human_0470	0	1	False	1	0
NonTargeting_Human_0473	0	1	False	1	0
NonTargeting_Human_0472	0	1	False	1	0
NonTargeting_Human_0475	0	1	False	1	0
NonTargeting_Human_0477	0	1	False	1	0
NonTargeting_Human_0476	0	1	False	1	0
NonTargeting_Human_0479	0	1	False	1	0
NonTargeting_Human_0478	0	1	False	1	0
TRIP13	0	1	False	10	0
NonTargeting_Human_0053	0	1	False	1	0
NonTargeting_Human_0052	0	1	False	1	0
NonTargeting_Human_0051	0	1	False	1	0
NonTargeting_Human_0050	0	1	False	1	0
NonTargeting_Human_0057	0	1	False	1	0
NonTargeting_Human_0056	0	1	False	1	0
NonTargeting_Human_0055	0	1	False	1	0
NonTargeting_Human_0059	0	1	False	1	0
NonTargeting_Human_0058	0	1	False	1	0
NonTargeting_Human_0875	0	1	False	1	0
NonTargeting_Human_0874	0	1	False	1	0
NonTargeting_Human_0877	0	1	False	1	0
NonTargeting_Human_0871	0	1	False	1	0
NonTargeting_Human_0870	0	1	False	1	0
NonTargeting_Human_0873	0	1	False	1	0
NonTargeting_Human_0872	0	1	False	1	0
NonTargeting_Human_0878	0	1	False	1	0
EEPD1	0	1	False	10	0
NonTargeting_Human_0279	0	1	False	1	0
NonTargeting_Human_0278	0	1	False	1	0
NonTargeting_Human_0273	0	1	False	1	0
NonTargeting_Human_0272	0	1	False	1	0
NonTargeting_Human_0271	0	1	False	1	0
NonTargeting_Human_0270	0	1	False	1	0
NonTargeting_Human_0277	0	1	False	1	0
NonTargeting_Human_0276	0	1	False	1	0
NonTargeting_Human_0275	0	1	False	1	0
NonTargeting_Human_0274	0	1	False	1	0
NonTargeting_Human_0385	0	1	False	1	0
SLX1A	0	1	False	10	0
SLX1B	0	1	False	10	0
NABP2	0	1	False	10	0
NonTargeting_Human_0307	0	1	False	1	0
NonTargeting_Human_0305	0	1	False	1	0
NonTargeting_Human_0303	0	1	False	1	0
NonTargeting_Human_0302	0	1	False	1	0
NonTargeting_Human_0301	0	1	False	1	0
NonTargeting_Human_0816	0	1	False	1	0
NonTargeting_Human_0547	0	1	False	1	0
NonTargeting_Human_0309	0	1	False	1	0
NonTargeting_Human_0308	0	1	False	1	0
SMARCAL1	0	1	False	10	0
NonTargeting_Human_0546	0	1	False	1	0
NonTargeting_Human_0813	0	1	False	1	0
NonTargeting_Human_0812	0	1	False	1	0
NonTargeting_Human_0811	0	1	False	1	0
NonTargeting_Human_0542	0	1	False	1	0
BARD1	0	1	False	10	0
EXO1	0	1	False	10	0
ATRIP	0	1	False	10	0
ALKBH2	0	1	False	10	0
ALKBH3	0	1	False	10	0
NonTargeting_Human_0996	0	1	False	1	0
ATR	0	1	False	10	0
BRIP1	0	1	False	10	0
NonTargeting_Human_0997	0	1	False	1	0
ERCC6L	0	1	False	10	0
FANCG	0	1	False	10	0
FANCF	0	1	False	10	0
FANCE	0	1	False	10	0
FANCC	0	1	False	10	0
FANCB	0	1	False	10	0
FANCA	0	1	False	10	0
FANCM	0	1	False	10	0
FANCL	0	1	False	10	0
FANCI	0	1	False	10	0
NonTargeting_Human_0935	0	1	False	1	0
CDK1	0	1	False	10	0
CDK2	0	1	False	10	0
CDK3	0	1	False	10	0
CDK4	0	1	False	10	0
NSMCE2	0	1	False	10	0
CDK7	0	1	False	10	0
MSH2	0	1	False	10	0
MSH3	0	1	False	10	0
MSH4	0	1	False	10	0
MSH5	0	1	False	10	0
MSH6	0	1	False	10	0
NonTargeting_Human_0918	0	1	False	1	0
NonTargeting_Human_0919	0	1	False	1	0
NonTargeting_Human_0912	0	1	False	1	0
NonTargeting_Human_0913	0	1	False	1	0
NonTargeting_Human_0910	0	1	False	1	0
NonTargeting_Human_0911	0	1	False	1	0
NonTargeting_Human_0916	0	1	False	1	0
NonTargeting_Human_0917	0	1	False	1	0
NonTargeting_Human_0915	0	1	False	1	0
NonTargeting_Human_0682	0	1	False	1	0
NonTargeting_Human_0683	0	1	False	1	0
NonTargeting_Human_0680	0	1	False	1	0
NonTargeting_Human_0681	0	1	False	1	0
NonTargeting_Human_0684	0	1	False	1	0
NonTargeting_Human_0685	0	1	False	1	0
NonTargeting_Human_0688	0	1	False	1	0
NonTargeting_Human_0689	0	1	False	1	0
ENDOV	0	1	False	10	0
PRMT1	0	1	False	10	0
FBXO18	0	1	False	10	0
NonTargeting_Human_0468	0	1	False	1	0
NonTargeting_Human_0469	0	1	False	1	0
NonTargeting_Human_0466	0	1	False	1	0
NonTargeting_Human_0467	0	1	False	1	0
NonTargeting_Human_0464	0	1	False	1	0
NonTargeting_Human_0465	0	1	False	1	0
NonTargeting_Human_0462	0	1	False	1	0
NonTargeting_Human_0463	0	1	False	1	0
NonTargeting_Human_0461	0	1	False	1	0
NonTargeting_Human_0040	0	1	False	1	0
NonTargeting_Human_0041	0	1	False	1	0
NonTargeting_Human_0042	0	1	False	1	0
NonTargeting_Human_0043	0	1	False	1	0
NonTargeting_Human_0044	0	1	False	1	0
NonTargeting_Human_0045	0	1	False	1	0
NonTargeting_Human_0047	0	1	False	1	0
NonTargeting_Human_0049	0	1	False	1	0
NonTargeting_Human_0862	0	1	False	1	0
NonTargeting_Human_0863	0	1	False	1	0
NonTargeting_Human_0866	0	1	False	1	0
NonTargeting_Human_0867	0	1	False	1	0
NonTargeting_Human_0865	0	1	False	1	0
NonTargeting_Human_0868	0	1	False	1	0
NonTargeting_Human_0268	0	1	False	1	0
NonTargeting_Human_0269	0	1	False	1	0
NonTargeting_Human_0984	0	1	False	1	0
NonTargeting_Human_0260	0	1	False	1	0
NonTargeting_Human_0261	0	1	False	1	0
NonTargeting_Human_0262	0	1	False	1	0
NonTargeting_Human_0263	0	1	False	1	0
NonTargeting_Human_0264	0	1	False	1	0
NonTargeting_Human_0265	0	1	False	1	0
NonTargeting_Human_0266	0	1	False	1	0
NonTargeting_Human_0267	0	1	False	1	0
NonTargeting_Human_0630	0	1	False	1	0
NonTargeting_Human_0637	0	1	False	1	0
SETD3	0	1	False	10	0
SETD2	0	1	False	10	0
NonTargeting_Human_0980	0	1	False	1	0
NonTargeting_Human_0983	0	1	False	1	0
NonTargeting_Human_0982	0	1	False	1	0
EME1	0	1	False	10	0
EME2	0	1	False	10	0
NonTargeting_Human_0314	0	1	False	1	0
NonTargeting_Human_0315	0	1	False	1	0
NonTargeting_Human_0316	0	1	False	1	0
NonTargeting_Human_0317	0	1	False	1	0
NonTargeting_Human_0310	0	1	False	1	0
NonTargeting_Human_0311	0	1	False	1	0
NonTargeting_Human_0312	0	1	False	1	0
NonTargeting_Human_0313	0	1	False	1	0
CXORF57	0	1	False	10	0
NonTargeting_Human_0318	0	1	False	1	0
NonTargeting_Human_0319	0	1	False	1	0
NonTargeting_Human_0988	0	1	False	1	0
HELB	0	1	False	10	0
DAXX	0	1	False	10	0
PIAS3	0	1	False	10	0
UBE2I	0	1	False	10	0
TP53	0	1	False	10	0
UBE2N	0	1	False	10	0
UBE2A	0	1	False	10	0
PALB2	0	1	False	10	0
HLTF	0	1	False	10	0
TOP3A	0	1	False	10	0
UBE2W	0	1	False	10	0
TOP3B	0	1	False	10	0
MORF4L2	0	1	False	10	0
MORF4L1	0	1	False	10	0
NonTargeting_Human_0445	0	1	False	1	0
NonTargeting_Human_0110	0	1	False	1	0
NonTargeting_Human_0111	0	1	False	1	0
NonTargeting_Human_0526	0	1	False	1	0
NonTargeting_Human_0441	0	1	False	1	0
NonTargeting_Human_0114	0	1	False	1	0
NonTargeting_Human_0443	0	1	False	1	0
NonTargeting_Human_0563	0	1	False	1	0
NonTargeting_Human_0290	0	1	False	1	0
NonTargeting_Human_0561	0	1	False	1	0
NonTargeting_Human_0560	0	1	False	1	0
NonTargeting_Human_0295	0	1	False	1	0
NonTargeting_Human_0566	0	1	False	1	0
NonTargeting_Human_0564	0	1	False	1	0
PCNA	0	1	False	10	0
NonTargeting_Human_0026	0	1	False	1	0
NonTargeting_Human_0849	0	1	False	1	0
MCM7	0	1	False	10	0
MCM6	0	1	False	10	0
MCM9	0	1	False	10	0
MCM8	0	1	False	10	0
SAMHD1	0	1	False	10	0
NonTargeting_Human_0255	0	1	False	1	0
RPA4	0	1	False	10	0
RPA1	0	1	False	10	0
RPA3	0	1	False	10	0
POGZ	0	1	False	10	0
PRPF19	0	1	False	10	0
NonTargeting_Human_0841	0	1	False	1	0
UFD1L	0	1	False	10	0
ZRANB3	0	1	False	10	0
NonTargeting_Human_0846	0	1	False	1	0
NonTargeting_Human_0679	0	1	False	1	0
NonTargeting_Human_0678	0	1	False	1	0
NonTargeting_Human_0677	0	1	False	1	0
NonTargeting_Human_0676	0	1	False	1	0
NonTargeting_Human_0675	0	1	False	1	0
NonTargeting_Human_0847	0	1	False	1	0
NonTargeting_Human_0673	0	1	False	1	0
NonTargeting_Human_0672	0	1	False	1	0
NonTargeting_Human_0671	0	1	False	1	0
NonTargeting_Human_0670	0	1	False	1	0
MUM1	0	1	False	10	0
ZNF146	0	1	False	10	0
NonTargeting_Human_0789	0	1	False	1	0
C9orf142	0	1	False	10	0
NonTargeting_Human_0782	0	1	False	1	0
NonTargeting_Human_0781	0	1	False	1	0
NonTargeting_Human_0787	0	1	False	1	0
NonTargeting_Human_0786	0	1	False	1	0
NonTargeting_Human_0785	0	1	False	1	0
NonTargeting_Human_0784	0	1	False	1	0
NonTargeting_Human_0419	0	1	False	1	0
NonTargeting_Human_0418	0	1	False	1	0
MGMT	0	1	False	10	0
NonTargeting_Human_0413	0	1	False	1	0
PMS1	0	1	False	10	0
PMS2	0	1	False	10	0
NonTargeting_Human_0410	0	1	False	1	0
NonTargeting_Human_0417	0	1	False	1	0
BRAT1	0	1	False	10	0
NonTargeting_Human_0415	0	1	False	1	0
NonTargeting_Human_0414	0	1	False	1	0
NonTargeting_Human_0079	0	1	False	1	0
NonTargeting_Human_0078	0	1	False	1	0
NonTargeting_Human_0075	0	1	False	1	0
NonTargeting_Human_0074	0	1	False	1	0
NonTargeting_Human_0077	0	1	False	1	0
NonTargeting_Human_0076	0	1	False	1	0
NonTargeting_Human_0071	0	1	False	1	0
NonTargeting_Human_0070	0	1	False	1	0
NonTargeting_Human_0073	0	1	False	1	0
NonTargeting_Human_0072	0	1	False	1	0
RNF8	0	1	False	10	0
NonTargeting_Human_0898	0	1	False	1	0
NonTargeting_Human_0897	0	1	False	1	0
NonTargeting_Human_0895	0	1	False	1	0
NonTargeting_Human_0894	0	1	False	1	0
NonTargeting_Human_0893	0	1	False	1	0
NonTargeting_Human_0892	0	1	False	1	0
NonTargeting_Human_0891	0	1	False	1	0
NonTargeting_Human_0890	0	1	False	1	0
NonTargeting_Human_0097	0	1	False	1	0
NonTargeting_Human_0096	0	1	False	1	0
NonTargeting_Human_0095	0	1	False	1	0
NonTargeting_Human_0094	0	1	False	1	0
NonTargeting_Human_0093	0	1	False	1	0
NonTargeting_Human_0091	0	1	False	1	0
NonTargeting_Human_0090	0	1	False	1	0
NonTargeting_Human_0099	0	1	False	1	0
NonTargeting_Human_0098	0	1	False	1	0
NonTargeting_Human_0527	0	1	False	1	0
NonTargeting_Human_0254	0	1	False	1	0
NonTargeting_Human_0257	0	1	False	1	0
NonTargeting_Human_0522	0	1	False	1	0
NonTargeting_Human_0521	0	1	False	1	0
NonTargeting_Human_0252	0	1	False	1	0
NonTargeting_Human_0259	0	1	False	1	0
NonTargeting_Human_0258	0	1	False	1	0
NonTargeting_Human_0529	0	1	False	1	0
NonTargeting_Human_0528	0	1	False	1	0
BEX1	0	1	False	10	0
GTF2H2	0	1	False	10	0
TOP2B	0	1	False	10	0
NonTargeting_Human_0204	0	1	False	1	0
TOP2A	0	1	False	10	0
NonTargeting_Human_0321	0	1	False	1	0
NonTargeting_Human_0323	0	1	False	1	0
NonTargeting_Human_0322	0	1	False	1	0
NonTargeting_Human_0324	0	1	False	1	0
NonTargeting_Human_0327	0	1	False	1	0
NonTargeting_Human_0326	0	1	False	1	0
NonTargeting_Human_0329	0	1	False	1	0
NonTargeting_Human_0328	0	1	False	1	0
UNG2	0	1	False	10	0
GTF2H5	0	1	False	10	0
APLF	0	1	False	10	0
CDC20	0	1	False	10	0
SMCHD1	0	1	False	10	0
PPP1R12A	0	1	False	10	0
SETMAR	0	1	False	10	0
IDUA	0	1	False	10	0
NonTargeting_Human_0658	0	1	False	1	0
RTEL1	0	1	False	10	0
RNF169	0	1	False	10	0
RNF168	0	1	False	10	0
C17orf70	0	1	False	10	0
ESPL1	0	1	False	10	0
NonTargeting_Human_0669	0	1	False	1	0
NonTargeting_Human_0664	0	1	False	1	0
NonTargeting_Human_0665	0	1	False	1	0
NonTargeting_Human_0666	0	1	False	1	0
NonTargeting_Human_0667	0	1	False	1	0
NonTargeting_Human_0662	0	1	False	1	0
NonTargeting_Human_0663	0	1	False	1	0
TTI2	0	1	False	10	0
TTI1	0	1	False	10	0
PTEN	0	1	False	10	0
ATMIN	0	1	False	10	0
CTCF	0	1	False	10	0
NonTargeting_Human_0790	0	1	False	1	0
NonTargeting_Human_0793	0	1	False	1	0
NonTargeting_Human_0794	0	1	False	1	0
NonTargeting_Human_0795	0	1	False	1	0
NonTargeting_Human_0796	0	1	False	1	0
NonTargeting_Human_0797	0	1	False	1	0
NonTargeting_Human_0408	0	1	False	1	0
NonTargeting_Human_0409	0	1	False	1	0
NonTargeting_Human_0400	0	1	False	1	0
NonTargeting_Human_0401	0	1	False	1	0
NonTargeting_Human_0402	0	1	False	1	0
NonTargeting_Human_0403	0	1	False	1	0
NonTargeting_Human_0404	0	1	False	1	0
NonTargeting_Human_0406	0	1	False	1	0
NonTargeting_Human_0407	0	1	False	1	0
NonTargeting_Human_0068	0	1	False	1	0
NonTargeting_Human_0069	0	1	False	1	0
NonTargeting_Human_0062	0	1	False	1	0
NonTargeting_Human_0063	0	1	False	1	0
NonTargeting_Human_0060	0	1	False	1	0
NonTargeting_Human_0061	0	1	False	1	0
NonTargeting_Human_0067	0	1	False	1	0
NonTargeting_Human_0064	0	1	False	1	0
NonTargeting_Human_0065	0	1	False	1	0
NonTargeting_Human_0888	0	1	False	1	0
NonTargeting_Human_0889	0	1	False	1	0
NF1	0	1	False	10	0
NonTargeting_Human_0884	0	1	False	1	0
NonTargeting_Human_0885	0	1	False	1	0
NonTargeting_Human_0886	0	1	False	1	0
NonTargeting_Human_0887	0	1	False	1	0
NonTargeting_Human_0880	0	1	False	1	0
NonTargeting_Human_0881	0	1	False	1	0
NonTargeting_Human_0882	0	1	False	1	0
NonTargeting_Human_0883	0	1	False	1	0
NonTargeting_Human_0084	0	1	False	1	0
NonTargeting_Human_0085	0	1	False	1	0
NonTargeting_Human_0086	0	1	False	1	0
NonTargeting_Human_0087	0	1	False	1	0
NonTargeting_Human_0080	0	1	False	1	0
NonTargeting_Human_0081	0	1	False	1	0
NonTargeting_Human_0082	0	1	False	1	0
NonTargeting_Human_0089	0	1	False	1	0
PAXIP1	0	1	False	10	0
BLM	0	1	False	10	0
NonTargeting_Human_0243	0	1	False	1	0
NonTargeting_Human_0240	0	1	False	1	0
NonTargeting_Human_0537	0	1	False	1	0
NonTargeting_Human_0530	0	1	False	1	0
NonTargeting_Human_0531	0	1	False	1	0
NonTargeting_Human_0532	0	1	False	1	0
NonTargeting_Human_0533	0	1	False	1	0
NonTargeting_Human_0248	0	1	False	1	0
NonTargeting_Human_0249	0	1	False	1	0
NonTargeting_Human_0538	0	1	False	1	0
NonTargeting_Human_0539	0	1	False	1	0
NonTargeting_Human_0338	0	1	False	1	0
NonTargeting_Human_0339	0	1	False	1	0
NonTargeting_Human_0336	0	1	False	1	0
NonTargeting_Human_0337	0	1	False	1	0
NonTargeting_Human_0334	0	1	False	1	0
NonTargeting_Human_0335	0	1	False	1	0
NonTargeting_Human_0332	0	1	False	1	0
NonTargeting_Human_0333	0	1	False	1	0
NonTargeting_Human_0330	0	1	False	1	0
NonTargeting_Human_0331	0	1	False	1	0
SMC5	0	1	False	10	0
PTTG1	0	1	False	10	0
NonTargeting_Human_0297	0	1	False	1	0
TNKS1BP1	0	1	False	10	0
CDCA7L	0	1	False	10	0
NonTargeting_Human_0719	0	1	False	1	0
NonTargeting_Human_0488	0	1	False	1	0
E2F6	0	1	False	10	0
E2F4	0	1	False	10	0
E2F3	0	1	False	10	0
E2F2	0	1	False	10	0
E2F1	0	1	False	10	0
MAGEF1	0	1	False	10	0
RAD17	0	1	False	10	0
C1orf86	0	1	False	10	0
REV3L	0	1	False	10	0
NonTargeting_Human_0805	0	1	False	1	0
NHEJ1	0	1	False	10	0
NonTargeting_Human_0659	0	1	False	1	0
GMNN	0	1	False	10	0
NonTargeting_Human_0651	0	1	False	1	0
NonTargeting_Human_0650	0	1	False	1	0
NonTargeting_Human_0653	0	1	False	1	0
NonTargeting_Human_0652	0	1	False	1	0
NonTargeting_Human_0655	0	1	False	1	0
NonTargeting_Human_0654	0	1	False	1	0
NonTargeting_Human_0657	0	1	False	1	0
NonTargeting_Human_0656	0	1	False	1	0
NonTargeting_Human_0602	0	1	False	1	0
BUB3	0	1	False	10	0
NonTargeting_Human_0430	0	1	False	1	0
NonTargeting_Human_0501	0	1	False	1	0
NonTargeting_Human_0500	0	1	False	1	0
NonTargeting_Human_0503	0	1	False	1	0
NonTargeting_Human_0502	0	1	False	1	0
NonTargeting_Human_0505	0	1	False	1	0
NonTargeting_Human_0504	0	1	False	1	0
NonTargeting_Human_0507	0	1	False	1	0
NonTargeting_Human_0506	0	1	False	1	0
NonTargeting_Human_0509	0	1	False	1	0
NonTargeting_Human_0508	0	1	False	1	0
MPLKIP	0	1	False	10	0
NonTargeting_Human_0435	0	1	False	1	0
NonTargeting_Human_0434	0	1	False	1	0
NonTargeting_Human_0437	0	1	False	1	0
NonTargeting_Human_0436	0	1	False	1	0
NonTargeting_Human_0431	0	1	False	1	0
SLX4	0	1	False	10	0
NonTargeting_Human_0433	0	1	False	1	0
NonTargeting_Human_0432	0	1	False	1	0
NonTargeting_Human_0439	0	1	False	1	0
NonTargeting_Human_0438	0	1	False	1	0
FAM35A	0	1	False	10	0
RANBP2	0	1	False	10	0
NonTargeting_Human_0348	0	1	False	1	0
NonTargeting_Human_0343	0	1	False	1	0
NonTargeting_Human_0342	0	1	False	1	0
NonTargeting_Human_0341	0	1	False	1	0
NonTargeting_Human_0340	0	1	False	1	0
NonTargeting_Human_0347	0	1	False	1	0
NonTargeting_Human_0346	0	1	False	1	0
NonTargeting_Human_0345	0	1	False	1	0
NonTargeting_Human_0344	0	1	False	1	0
UHRF1	0	1	False	10	0
CHD1L	0	1	False	10	0
PHF11	0	1	False	10	0
AURKA	0	1	False	10	0
AURKB	0	1	False	10	0
CCNB1	0	1	False	10	0
NonTargeting_Human_0854	0	1	False	1	0
BRCA1	0	1	False	10	0
BRCA2	0	1	False	10	0
RBBP8	0	1	False	10	0
PHB	0	1	False	10	0
RBBP7	0	1	False	10	0
RBBP4	0	1	False	10	0
RUNX2	0	1	False	10	0
UHRF1BP1	0	1	False	10	0
XRCC1	0	1	False	10	0
XRCC3	0	1	False	10	0
XRCC5	0	1	False	10	0
XRCC4	0	1	False	10	0
XRCC6	0	1	False	10	0
NonTargeting_Human_0674	0	1	False	1	0
JMJD1C	0	1	False	10	0
SPRTN	0	1	False	10	0
PARP9	0	1	False	10	0
PARP1	0	1	False	10	0
PARP3	0	1	False	10	0
BCCIP	0	1	False	10	0
REV1	0	1	False	10	0
MELK	0	1	False	10	0
NonTargeting_Human_0975	0	1	False	1	0
NonTargeting_Human_0976	0	1	False	1	0
NonTargeting_Human_0977	0	1	False	1	0
NonTargeting_Human_0971	0	1	False	1	0
FBXO5	0	1	False	10	0
BCORL1	0	1	False	10	0
NonTargeting_Human_0605	0	1	False	1	0
NonTargeting_Human_0646	0	1	False	1	0
NonTargeting_Human_0647	0	1	False	1	0
NonTargeting_Human_0644	0	1	False	1	0
NonTargeting_Human_0645	0	1	False	1	0
NonTargeting_Human_0642	0	1	False	1	0
NonTargeting_Human_0643	0	1	False	1	0
NonTargeting_Human_0648	0	1	False	1	0
NonTargeting_Human_0649	0	1	False	1	0
NonTargeting_Human_0518	0	1	False	1	0
NonTargeting_Human_0519	0	1	False	1	0
NonTargeting_Human_0516	0	1	False	1	0
ATRX	0	1	False	10	0
NonTargeting_Human_0514	0	1	False	1	0
RAD51D	0	1	False	10	0
NonTargeting_Human_0512	0	1	False	1	0
RAD51B	0	1	False	10	0
NonTargeting_Human_0510	0	1	False	1	0
NonTargeting_Human_0511	0	1	False	1	0
NonTargeting_Human_0422	0	1	False	1	0
NonTargeting_Human_0423	0	1	False	1	0
NonTargeting_Human_0420	0	1	False	1	0
NonTargeting_Human_0421	0	1	False	1	0
NonTargeting_Human_0426	0	1	False	1	0
NonTargeting_Human_0427	0	1	False	1	0
NonTargeting_Human_0424	0	1	False	1	0
NonTargeting_Human_0428	0	1	False	1	0
NonTargeting_Human_0429	0	1	False	1	0
NonTargeting_Human_0358	0	1	False	1	0
NonTargeting_Human_0359	0	1	False	1	0
NonTargeting_Human_0350	0	1	False	1	0
NonTargeting_Human_0351	0	1	False	1	0
NonTargeting_Human_0352	0	1	False	1	0
NonTargeting_Human_0353	0	1	False	1	0
NonTargeting_Human_0354	0	1	False	1	0
NonTargeting_Human_0355	0	1	False	1	0
NonTargeting_Human_0356	0	1	False	1	0
NonTargeting_Human_0357	0	1	False	1	0
DCLRE1B	0	1	False	10	0
DCLRE1C	0	1	False	10	0
DNA2	0	1	False	10	0
TP53BP1	0	1	False	10	0
NonTargeting_Human_0612	0	1	False	1	0
NonTargeting_Human_1000	0	1	False	1	0
PLK1	0	1	False	10	0
SETD1A	0	1	False	10	0
NonTargeting_Human_0412	0	1	False	1	0
NonTargeting_Human_0411	0	1	False	1	0
C19orf40	0	1	False	10	0
NonTargeting_Human_0416	0	1	False	1	0
MYC	0	1	False	10	0
POLE	0	1	False	10	0
H2AFX	0	1	False	10	0
CDC6	0	1	False	10	0
CDC7	0	1	False	10	0
NonTargeting_Human_0899	0	1	False	1	0
RHNO1	0	1	False	10	0
RNF4	0	1	False	10	0
NonTargeting_Human_0242	0	1	False	1	0
CINP	0	1	False	10	0
RFWD3	0	1	False	10	0
MUTYH	0	1	False	10	0
NonTargeting_Human_0241	0	1	False	1	0
NonTargeting_Human_0749	0	1	False	1	0
NonTargeting_Human_0748	0	1	False	1	0
NonTargeting_Human_0747	0	1	False	1	0
NonTargeting_Human_0746	0	1	False	1	0
NonTargeting_Human_0745	0	1	False	1	0
NonTargeting_Human_0744	0	1	False	1	0
NonTargeting_Human_0743	0	1	False	1	0
NonTargeting_Human_0742	0	1	False	1	0
NonTargeting_Human_0741	0	1	False	1	0
NonTargeting_Human_0740	0	1	False	1	0
NonTargeting_Human_0633	0	1	False	1	0
NonTargeting_Human_0632	0	1	False	1	0
NonTargeting_Human_0987	0	1	False	1	0
NonTargeting_Human_0986	0	1	False	1	0
NonTargeting_Human_0981	0	1	False	1	0
NonTargeting_Human_0627	0	1	False	1	0
NonTargeting_Human_0635	0	1	False	1	0
NonTargeting_Human_0634	0	1	False	1	0
NonTargeting_Human_0638	0	1	False	1	0
NonTargeting_Human_0989	0	1	False	1	0
NonTargeting_Human_0525	0	1	False	1	0
NonTargeting_Human_0256	0	1	False	1	0
NonTargeting_Human_0251	0	1	False	1	0
NonTargeting_Human_0250	0	1	False	1	0
NonTargeting_Human_0253	0	1	False	1	0
NonTargeting_Human_0520	0	1	False	1	0
NonTargeting_Human_0299	0	1	False	1	0
NonTargeting_Human_0298	0	1	False	1	0
NonTargeting_Human_0569	0	1	False	1	0
NonTargeting_Human_0568	0	1	False	1	0
RRM2	0	1	False	10	0
RRM1	0	1	False	10	0
NonTargeting_Human_0291	0	1	False	1	0
NonTargeting_Human_0562	0	1	False	1	0
NonTargeting_Human_0293	0	1	False	1	0
NonTargeting_Human_0292	0	1	False	1	0
NonTargeting_Human_0567	0	1	False	1	0
NonTargeting_Human_0294	0	1	False	1	0
NonTargeting_Human_0565	0	1	False	1	0
NonTargeting_Human_0296	0	1	False	1	0
NonTargeting_Human_0189	0	1	False	1	0
NonTargeting_Human_0185	0	1	False	1	0
NonTargeting_Human_0184	0	1	False	1	0
NonTargeting_Human_0187	0	1	False	1	0
NonTargeting_Human_0186	0	1	False	1	0
NonTargeting_Human_0181	0	1	False	1	0
NonTargeting_Human_0180	0	1	False	1	0
NonTargeting_Human_0183	0	1	False	1	0
NonTargeting_Human_0182	0	1	False	1	0
MMS19	0	1	False	10	0
NonTargeting_Human_0167	0	1	False	1	0
NonTargeting_Human_0552	0	1	False	1	0
NonTargeting_Human_0165	0	1	False	1	0
NonTargeting_Human_0164	0	1	False	1	0
NonTargeting_Human_0163	0	1	False	1	0
NonTargeting_Human_0162	0	1	False	1	0
NonTargeting_Human_0161	0	1	False	1	0
NonTargeting_Human_0160	0	1	False	1	0
NonTargeting_Human_0806	0	1	False	1	0
NonTargeting_Human_0169	0	1	False	1	0
NonTargeting_Human_0168	0	1	False	1	0
NonTargeting_Human_0365	0	1	False	1	0
NonTargeting_Human_0364	0	1	False	1	0
NonTargeting_Human_0367	0	1	False	1	0
NonTargeting_Human_0361	0	1	False	1	0
NonTargeting_Human_0360	0	1	False	1	0
NonTargeting_Human_0363	0	1	False	1	0
NonTargeting_Human_0362	0	1	False	1	0
NonTargeting_Human_0556	0	1	False	1	0
NonTargeting_Human_0369	0	1	False	1	0
NonTargeting_Human_0368	0	1	False	1	0
NonTargeting_Human_0557	0	1	False	1	0
NonTargeting_Human_0555	0	1	False	1	0
NonTargeting_Human_0558	0	1	False	1	0
PGAP2	0	1	False	10	0
DIAPH1	0	1	False	10	0
WRN	0	1	False	10	0
RNASEH1	0	1	False	10	0
SMARCD2	0	1	False	10	0
CCND1	0	1	False	10	0
CCND3	0	1	False	10	0
RAD1	0	1	False	10	0
ETAA1	0	1	False	10	0
NonTargeting_Human_0117	0	1	False	1	0
TICRR	0	1	False	10	0
BRCC3	0	1	False	10	0
LRR1	0	1	False	10	0
POLQ	0	1	False	10	0
POLG	0	1	False	10	0
AUNIP	0	1	False	10	0
NUDT16L1	0	1	False	10	0
POLN	0	1	False	10	0
POLM	0	1	False	10	0
POLL	0	1	False	10	0
POLK	0	1	False	10	0
POLH	0	1	False	10	0
NonTargeting_Human_0631	0	1	False	1	0
NonTargeting_Human_0758	0	1	False	1	0
NonTargeting_Human_0759	0	1	False	1	0
NonTargeting_Human_0636	0	1	False	1	0
NonTargeting_Human_0754	0	1	False	1	0
NonTargeting_Human_0756	0	1	False	1	0
NonTargeting_Human_0757	0	1	False	1	0
NonTargeting_Human_0750	0	1	False	1	0
NonTargeting_Human_0751	0	1	False	1	0
NonTargeting_Human_0752	0	1	False	1	0
NonTargeting_Human_0753	0	1	False	1	0
NonTargeting_Human_0620	0	1	False	1	0
NonTargeting_Human_0621	0	1	False	1	0
NonTargeting_Human_0624	0	1	False	1	0
NonTargeting_Human_0994	0	1	False	1	0
NonTargeting_Human_0995	0	1	False	1	0
NonTargeting_Human_0628	0	1	False	1	0
NonTargeting_Human_0998	0	1	False	1	0
NonTargeting_Human_0999	0	1	False	1	0
NonTargeting_Human_0992	0	1	False	1	0
TRIM27	0	1	False	10	0
NonTargeting_Human_0993	0	1	False	1	0
NonTargeting_Human_0622	0	1	False	1	0
NonTargeting_Human_0623	0	1	False	1	0
NonTargeting_Human_0570	0	1	False	1	0
NonTargeting_Human_0571	0	1	False	1	0
NonTargeting_Human_0572	0	1	False	1	0
NonTargeting_Human_0573	0	1	False	1	0
NonTargeting_Human_0574	0	1	False	1	0
NonTargeting_Human_0575	0	1	False	1	0
NonTargeting_Human_0576	0	1	False	1	0
NonTargeting_Human_0577	0	1	False	1	0
HELQ	0	1	False	10	0
NonTargeting_Human_0199	0	1	False	1	0
NonTargeting_Human_0626	0	1	False	1	0
NonTargeting_Human_0192	0	1	False	1	0
NonTargeting_Human_0193	0	1	False	1	0
NonTargeting_Human_0190	0	1	False	1	0
NonTargeting_Human_0191	0	1	False	1	0
NonTargeting_Human_0196	0	1	False	1	0
NonTargeting_Human_0197	0	1	False	1	0
NonTargeting_Human_0194	0	1	False	1	0
NonTargeting_Human_0195	0	1	False	1	0
MAD1L1	0	1	False	10	0
MBD3	0	1	False	10	0
NonTargeting_Human_0174	0	1	False	1	0
NonTargeting_Human_0175	0	1	False	1	0
NonTargeting_Human_0176	0	1	False	1	0
NonTargeting_Human_0177	0	1	False	1	0
NonTargeting_Human_0170	0	1	False	1	0
NonTargeting_Human_0171	0	1	False	1	0
NonTargeting_Human_0172	0	1	False	1	0
NonTargeting_Human_0173	0	1	False	1	0
NonTargeting_Human_0178	0	1	False	1	0
NonTargeting_Human_0179	0	1	False	1	0
NonTargeting_Human_0372	0	1	False	1	0
NonTargeting_Human_0373	0	1	False	1	0
NonTargeting_Human_0370	0	1	False	1	0
NonTargeting_Human_0371	0	1	False	1	0
NonTargeting_Human_0377	0	1	False	1	0
NonTargeting_Human_0374	0	1	False	1	0
NonTargeting_Human_0375	0	1	False	1	0
NonTargeting_Human_0378	0	1	False	1	0
NonTargeting_Human_0379	0	1	False	1	0
NonTargeting_Human_0286	0	1	False	1	0
NonTargeting_Human_0287	0	1	False	1	0
NonTargeting_Human_0284	0	1	False	1	0
NonTargeting_Human_0282	0	1	False	1	0
NonTargeting_Human_0283	0	1	False	1	0
NonTargeting_Human_0280	0	1	False	1	0
NonTargeting_Human_0281	0	1	False	1	0
NonTargeting_Human_0288	0	1	False	1	0
NonTargeting_Human_0289	0	1	False	1	0
CLSPN	0	1	False	10	0
SLX4IP	0	1	False	10	0
ARID1A	0	1	False	10	0
NonTargeting_Human_0028	0	1	False	1	0
CCNE1	0	1	False	10	0
TIMELESS	0	1	False	10	0
RAD54L2	0	1	False	10	0
MMS22L	0	1	False	10	0
SMYD3	0	1	False	10	0
TELO2	0	1	False	10	0
NEIL1	0	1	False	10	0
NEIL2	0	1	False	10	0
CLK2	0	1	False	10	0
HDAC2	0	1	False	10	0
RFC5	0	1	False	10	0
RFC4	0	1	False	10	0
RFC3	0	1	False	10	0
RFC2	0	1	False	10	0
FANCD2	0	1	False	10	0
CDT1	0	1	False	10	0
NonTargeting_Human_0198	0	1	False	1	0
UNG	0	1	False	10	0
DUT	0	1	False	10	0
NAT10	0	1	False	10	0
RAD52	0	1	False	10	0
RAD51	0	1	False	10	0
RAD50	0	1	False	10	0
ERCC8	0	1	False	10	0
UVSSA	0	1	False	10	0
ERCC2	0	1	False	10	0
ERCC3	0	1	False	10	0
ERCC4	0	1	False	10	0
ERCC6	0	1	False	10	0
USP7	0	1	False	10	0
C5ORF45	0	1	False	10	0
RAD54B	0	1	False	10	0
MBD4	0	1	False	10	0
RAD54L	0	1	False	10	0
KDM4B	0	1	False	10	0
PRIMPOL	0	1	False	10	0
INTS3	0	1	False	10	0
INTS6	0	1	False	10	0
NonTargeting_Human_0769	0	1	False	1	0
NonTargeting_Human_0768	0	1	False	1	0
NonTargeting_Human_0761	0	1	False	1	0
NonTargeting_Human_0760	0	1	False	1	0
NonTargeting_Human_0763	0	1	False	1	0
NonTargeting_Human_0762	0	1	False	1	0
NonTargeting_Human_0765	0	1	False	1	0
NonTargeting_Human_0764	0	1	False	1	0
NonTargeting_Human_0767	0	1	False	1	0
NonTargeting_Human_0766	0	1	False	1	0
NonTargeting_Human_0619	0	1	False	1	0
NonTargeting_Human_0618	0	1	False	1	0
TOPBP1	0	1	False	10	0
NonTargeting_Human_0968	0	1	False	1	0
NonTargeting_Human_0966	0	1	False	1	0
NonTargeting_Human_0963	0	1	False	1	0
NonTargeting_Human_0961	0	1	False	1	0
NonTargeting_Human_0960	0	1	False	1	0
NonTargeting_Human_0141	0	1	False	1	0
NonTargeting_Human_0140	0	1	False	1	0
NonTargeting_Human_0143	0	1	False	1	0
NonTargeting_Human_0142	0	1	False	1	0
NonTargeting_Human_0145	0	1	False	1	0
NonTargeting_Human_0144	0	1	False	1	0
NonTargeting_Human_0147	0	1	False	1	0
NonTargeting_Human_0146	0	1	False	1	0
NonTargeting_Human_0149	0	1	False	1	0
NonTargeting_Human_0148	0	1	False	1	0
NonTargeting_Human_0389	0	1	False	1	0
NonTargeting_Human_0388	0	1	False	1	0
NonTargeting_Human_0387	0	1	False	1	0
NonTargeting_Human_0386	0	1	False	1	0
MDM2	0	1	False	10	0
NonTargeting_Human_0384	0	1	False	1	0
NonTargeting_Human_0383	0	1	False	1	0
NonTargeting_Human_0382	0	1	False	1	0
NonTargeting_Human_0381	0	1	False	1	0
NonTargeting_Human_0380	0	1	False	1	0
NonTargeting_Human_0817	0	1	False	1	0
NonTargeting_Human_0544	0	1	False	1	0
NonTargeting_Human_0815	0	1	False	1	0
NonTargeting_Human_0814	0	1	False	1	0
NonTargeting_Human_0541	0	1	False	1	0
NonTargeting_Human_0540	0	1	False	1	0
NonTargeting_Human_0543	0	1	False	1	0
NonTargeting_Human_0810	0	1	False	1	0
NonTargeting_Human_0818	0	1	False	1	0
DONSON	0	1	False	10	0
FAN1	0	1	False	10	0
APTX	0	1	False	10	0
POLE4	0	1	False	10	0
POLE3	0	1	False	10	0
POLE2	0	1	False	10	0
KIAA0101	0	1	False	10	0
C20ORF196	0	1	False	10	0
BOD1L1	0	1	False	10	0
NonTargeting_Human_0304	0	1	False	1	0
NonTargeting_Human_0300	0	1	False	1	0
APEX1	0	1	False	10	0
APEX2	0	1	False	10	0
KMT2C	0	1	False	10	0
KMT2B	0	1	False	10	0
KMT2A	0	1	False	10	0
NonTargeting_Human_0608	0	1	False	1	0
NonTargeting_Human_0609	0	1	False	1	0
NonTargeting_Human_0978	0	1	False	1	0
NonTargeting_Human_0979	0	1	False	1	0
NonTargeting_Human_0974	0	1	False	1	0
NonTargeting_Human_0603	0	1	False	1	0
NonTargeting_Human_0601	0	1	False	1	0
NonTargeting_Human_0606	0	1	False	1	0
NonTargeting_Human_0607	0	1	False	1	0
NonTargeting_Human_0972	0	1	False	1	0
NonTargeting_Human_0973	0	1	False	1	0
LIG4	0	1	False	10	0
LIG1	0	1	False	10	0
LIG3	0	1	False	10	0
TDP1	0	1	False	10	0
TDP2	0	1	False	10	0
NonTargeting_Human_0776	0	1	False	1	0
NonTargeting_Human_0777	0	1	False	1	0
NonTargeting_Human_0775	0	1	False	1	0
NonTargeting_Human_0772	0	1	False	1	0
NonTargeting_Human_0773	0	1	False	1	0
NonTargeting_Human_0770	0	1	False	1	0
NonTargeting_Human_0771	0	1	False	1	0
NonTargeting_Human_0779	0	1	False	1	0
L3MBTL2	0	1	False	10	0
KDM5B	0	1	False	10	0
KDM5C	0	1	False	10	0
NonTargeting_Human_0158	0	1	False	1	0
NonTargeting_Human_0159	0	1	False	1	0
NonTargeting_Human_0156	0	1	False	1	0
NonTargeting_Human_0157	0	1	False	1	0
NonTargeting_Human_0154	0	1	False	1	0
NonTargeting_Human_0155	0	1	False	1	0
NonTargeting_Human_0152	0	1	False	1	0
NonTargeting_Human_0153	0	1	False	1	0
NonTargeting_Human_0150	0	1	False	1	0
NonTargeting_Human_0151	0	1	False	1	0
NonTargeting_Human_0398	0	1	False	1	0
NonTargeting_Human_0399	0	1	False	1	0
NonTargeting_Human_0394	0	1	False	1	0
NonTargeting_Human_0396	0	1	False	1	0
NonTargeting_Human_0397	0	1	False	1	0
NonTargeting_Human_0390	0	1	False	1	0
NonTargeting_Human_0391	0	1	False	1	0
NonTargeting_Human_0392	0	1	False	1	0
NonTargeting_Human_0393	0	1	False	1	0
NonTargeting_Human_0804	0	1	False	1	0
NonTargeting_Human_0553	0	1	False	1	0
NonTargeting_Human_0550	0	1	False	1	0
NonTargeting_Human_0551	0	1	False	1	0
NonTargeting_Human_0800	0	1	False	1	0
NonTargeting_Human_0801	0	1	False	1	0
NonTargeting_Human_0802	0	1	False	1	0
NonTargeting_Human_0803	0	1	False	1	0
FAM175A	0	1	False	10	0
FAM175B	0	1	False	10	0
NonTargeting_Human_0559	0	1	False	1	0
NonTargeting_Human_0808	0	1	False	1	0
NonTargeting_Human_0809	0	1	False	1	0
FAM111A	0	1	False	10	0
RAD23A	0	1	False	10	0
SSBP2	0	1	False	10	0
POLD1	0	1	False	10	0
POLD2	0	1	False	10	0
POLD3	0	1	False	10	0
POLD4	0	1	False	10	0
NUB1	0	1	False	10	0
ID2	0	1	False	10	0
STRA13	0	1	False	10	0
MTA2	0	1	False	10	0
MTA3	0	1	False	10	0
NonTargeting_Human_0105	0	1	False	1	0
NonTargeting_Human_0456	0	1	False	1	0
NonTargeting_Human_0107	0	1	False	1	0
NonTargeting_Human_0106	0	1	False	1	0
NonTargeting_Human_0101	0	1	False	1	0
NonTargeting_Human_0452	0	1	False	1	0

## Sheet: U373 TMZ Depletion
gene	SigmaFC	p_value	significant	# sgRNAs	# signif. sgRNAs
ATR	-148.537	0	True	10	10
BARD1	-136.821	0	True	10	10
RFC5	-135.721	0	True	10	10
FANCC	-134.036	0	True	10	10
USP7	-133.68	0	True	10	10
RMI2	-133.242	0	True	10	10
XRCC3	-127.809	0	True	10	10
MRE11A	-126.369	0	True	10	9
GTF2H4	-125.247	0	True	10	9
XRCC5	-124.952	0	True	10	10
CCNA2	-122.678	0	True	10	10
FANCD2	-119.733	0	True	10	10
CDK12	-118.527	0	True	10	9
POLD1	-118.248	0	True	10	9
TOP3A	-116.434	0	True	10	9
GEN1	-115.172	0.0001	True	10	10
MMS19	-114.785	0.0001	True	10	9
POLD2	-113.266	0.0002	True	10	9
UBE2I	-113.064	0.0002	True	10	9
DUT	-110.616	0.0004	True	10	9
FANCL	-110.158	0.0005	True	10	10
CDC6	-109.831	0.0005	True	10	10
NDNL2	-109.553	0.0006	True	10	9
KAT8	-106.614	0.0008	True	10	9
ATRX	-106.462	0.0008	True	10	10
RAD54L	-106.153	0.0009	True	10	9
XRCC6	-103.883	0.001	True	10	9
RFC3	-103.567	0.0011	True	10	9
MCM9	-103.463	0.0011	True	10	10
UBE2A	-101.9	0.0012	True	10	9
DDX11	-100.684	0.0012	True	10	9
TOP1	-99.9239	0.0012	True	10	9
BRCA1	-99.9182	0.0012	True	10	9
RBBP4	-99.8524	0.0012	True	10	9
CHD4	-99.0178	0.0014	True	10	9
PRMT5	-98.5539	0.0015	True	10	8
CCNH	-97.8258	0.0017	True	10	9
TELO2	-97.1944	0.0019	True	10	9
CHEK1	-96.9021	0.0019	True	10	9
ATRIP	-96.8336	0.0019	True	10	9
SMC5	-96.3349	0.0019	True	10	9
FEN1	-93.1771	0.0032	True	10	8
ESPL1	-92.8734	0.0032	True	10	9
BLM	-92.8237	0.0032	True	10	8
UBE2T	-92.348	0.0032	True	10	9
REV3L	-92.0531	0.0033	True	10	8
BUB3	-91.8449	0.0033	True	10	8
KMT2B	-91.8263	0.0034	True	10	10
UBE2N	-91.7162	0.0036	True	10	9
RAD51B	-91.5885	0.0036	True	10	9
KAT7	-91.483	0.0036	True	10	9
ESCO2	-91.1657	0.0036	True	10	9
RBBP8	-91.086	0.0036	True	10	9
INTS3	-90.6713	0.0038	True	10	9
DAXX	-90.0559	0.0039	True	10	9
FBXW7	-89.5922	0.0041	True	10	8
FANCM	-89.1612	0.0044	True	10	8
DDB1	-89.0757	0.0046	True	10	8
CDK7	-88.6869	0.0047	True	10	9
RTEL1	-88.1883	0.0048	True	10	9
HUS1	-87.9503	0.005	True	10	9
C17orf70	-86.9671	0.0052	True	10	8
CDK6	-86.7006	0.0054	True	10	9
CINP	-86.5202	0.0055	True	10	8
USP34	-86.3832	0.0055	True	10	10
BAP1	-86.0748	0.0058	True	10	8
SPRTN	-85.7815	0.0059	True	10	9
TTI2	-85.7193	0.0059	True	10	8
RAD9A	-85.2031	0.0061	True	10	8
ERCC4	-84.3287	0.0063	True	10	9
MTA2	-84.0597	0.0064	True	10	9
NAT10	-82.6034	0.0074	True	10	8
RNASEH2B	-82.2701	0.0077	True	10	9
ATM	-81.8145	0.0079	True	10	8
PRKDC	-81.7944	0.0079	True	10	10
RNF8	-81.7323	0.0079	True	10	8
POLH	-81.6566	0.0079	True	10	9
FAM175A	-81.4335	0.0082	True	10	9
WRAP53	-81.2095	0.0084	True	10	8
FANCG	-80.34	0.0088	True	10	9
PRPF19	-78.5393	0.0108	False	10	8
FAM35A	-78.4408	0.0109	False	10	9
MCM7	-77.8808	0.0112	False	10	8
SRCAP	-77.7837	0.0112	False	10	8
VCP	-77.7618	0.0112	False	10	8
FANCI	-77.4937	0.0116	False	10	8
POLD3	-77.1655	0.0123	False	10	8
C19orf40	-76.702	0.0129	False	10	8
PIAS1	-74.8763	0.0151	False	10	9
PRIM2	-74.5237	0.0155	False	10	9
TOPBP1	-74.4764	0.0155	False	10	8
CDT1	-74.4009	0.0156	False	10	8
ATAD5	-73.5839	0.0172	False	10	8
CDK1	-73.5737	0.0172	False	10	8
LIG1	-72.8236	0.0188	False	10	8
EXO1	-72.6552	0.0194	False	10	8
RINT1	-72.5783	0.0196	False	10	9
POLG	-72.5469	0.0196	False	10	8
MYC	-72.1264	0.0207	False	10	7
AUNIP	-71.8373	0.0209	False	10	8
GTF2H1	-71.6135	0.021	False	10	8
KMT2C	-71.2221	0.0217	False	10	10
DONSON	-71.1776	0.0217	False	10	8
APEX1	-70.6308	0.0229	False	10	8
PPP1R12A	-70.5164	0.0235	False	10	8
FANCE	-70.4315	0.0236	False	10	8
RAD51	-70.3109	0.0239	False	10	7
FBXO5	-70.0974	0.0241	False	10	8
PALB2	-69.7884	0.0248	False	10	8
PRMT1	-69.3365	0.0259	False	10	7
WEE1	-69.2674	0.026	False	10	8
SMC6	-69.2485	0.0261	False	10	7
MUS81	-69.0487	0.0265	False	10	8
CTCF	-68.6905	0.0275	False	10	8
KMT2A	-67.4365	0.0313	False	10	9
UHRF1	-67.187	0.0321	False	10	7
RMI1	-66.9415	0.0329	False	10	7
HELQ	-66.9348	0.0329	False	10	8
MCM6	-66.2538	0.0338	False	10	7
RAD51C	-66.1465	0.0338	False	10	7
INTS6	-66.087	0.0339	False	10	8
MAD2L2	-65.7216	0.0353	False	10	7
SLX1B	-65.2061	0.0369	False	10	8
STRA13	-65.1313	0.0372	False	10	8
CCND1	-65.0237	0.0375	False	10	8
SLX4IP	-64.9523	0.0378	False	10	9
POLQ	-64.2696	0.0397	False	10	8
SWSAP1	-64.107	0.0409	False	10	8
CHEK2	-64.0805	0.0409	False	10	9
ERCC1	-63.4853	0.0427	False	10	9
TOP2A	-63.3637	0.0431	False	10	8
FAM178A	-63.0579	0.0446	False	10	8
PHB	-62.7669	0.0459	False	10	7
RANBP2	-62.3876	0.0477	False	10	9
SLX4	-61.6394	0.0507	False	10	7
FANCA	-61.5693	0.0511	False	10	7
MCM8	-61.3289	0.0523	False	10	7
GTF2H5	-60.8749	0.0548	False	10	8
RFC2	-60.8227	0.0551	False	10	7
FANCF	-60.3512	0.0571	False	10	8
GRWD1	-59.3868	0.0616	False	10	6
RRM1	-58.943	0.064	False	10	7
BRE	-58.8954	0.0641	False	10	8
SSBP1	-57.9126	0.0689	False	10	7
RFC4	-57.8094	0.07	False	10	8
UFD1L	-57.5669	0.0715	False	10	7
DNA2	-57.3398	0.0725	False	10	7
SLX1A	-57.0969	0.0738	False	10	8
SPIDR	-56.5489	0.0777	False	10	7
TIPIN	-56.4675	0.0784	False	10	7
MMS22L	-56.4011	0.0792	False	10	7
KAT5	-56.2052	0.0805	False	10	7
H3F3A	-56.2009	0.0805	False	10	7
KDM2A	-56.0298	0.0816	False	10	8
RAD50	-55.8024	0.0832	False	10	7
PARP1	-55.7836	0.0833	False	10	8
BRCC3	-55.7312	0.0837	False	10	8
ERCC6L	-55.0073	0.0885	False	10	7
CDC20	-54.867	0.09	False	10	7
MDC1	-54.7474	0.0905	False	10	7
LIG3	-54.4546	0.093	False	10	7
RNF4	-53.9537	0.0969	False	10	7
ANKRD32	-53.6356	0.0992	False	10	8
KDM8	-53.5231	0.1	False	10	7
ARID1A	-53.2692	0.102	False	10	8
SETD2	-53.1524	0.1031	False	10	8
XRCC2	-53.0055	0.1043	False	10	7
RIF1	-52.894	0.1053	False	10	7
TIMELESS	-52.7289	0.1065	False	10	7
EME2	-52.7252	0.1065	False	10	8
RAD23A	-52.6061	0.1074	False	10	8
GTF2H3	-52.5397	0.1082	False	10	7
RAD1	-52.4635	0.1089	False	10	6
CDC25B	-52.4606	0.1089	False	10	8
MCPH1	-52.1547	0.1107	False	10	7
TRIP13	-51.5116	0.1149	False	10	8
RAD17	-51.4283	0.1155	False	10	6
RHNO1	-51.0451	0.1178	False	10	7
MAD1L1	-50.9544	0.1188	False	10	7
BCCIP	-50.8064	0.12	False	10	7
XRCC1	-50.768	0.1202	False	10	7
LRR1	-50.7361	0.1206	False	10	7
HELLS	-50.6074	0.1215	False	10	9
DCLRE1B	-50.427	0.1229	False	10	7
GTF2H2	-50.3912	0.1231	False	10	7
CDC7	-50.0132	0.1263	False	10	7
TTI1	-49.8194	0.1288	False	10	7
MAD2L1	-49.6985	0.1299	False	10	6
TP53BP1	-49.5999	0.1309	False	10	9
SENP1	-49.5297	0.1316	False	10	8
NBN	-49.4821	0.1319	False	10	7
SETD1A	-49.4391	0.1323	False	10	6
PCNA	-48.9761	0.1365	False	10	6
RAD51D	-48.0091	0.1454	False	10	8
MNAT1	-47.7309	0.1483	False	10	7
BRAT1	-47.7172	0.1484	False	10	7
SHLD3	-47.662	0.149	False	10	7
TONSL	-47.3329	0.1519	False	10	6
SMG1	-47.0955	0.1548	False	10	6
SENP5	-47.0602	0.155	False	10	6
APEX2	-46.9067	0.1565	False	10	7
MTBP	-46.6798	0.1597	False	10	7
SENP6	-46.5076	0.1621	False	10	7
MAX	-44.923	0.1807	False	10	7
POLE	-44.7717	0.1827	False	10	6
SMCHD1	-44.7078	0.1836	False	10	7
RPA1	-44.5725	0.1851	False	10	6
KDM3B	-44.096	0.1913	False	10	6
CHAF1A	-43.3117	0.2017	False	10	7
UIMC1	-42.1481	0.2197	False	10	7
CDK2	-41.6391	0.2274	False	10	6
POLE4	-41.4326	0.2293	False	10	6
BUB1B	-41.3618	0.2302	False	10	6
BABAM1	-41.2866	0.2318	False	10	6
MRGBP	-41.0183	0.2367	False	10	6
KMT2D	-40.7262	0.2411	False	10	7
RAD18	-40.6443	0.2425	False	10	6
SHFM1	-40.0694	0.2496	False	10	7
ATAD2	-39.9687	0.2513	False	10	7
CHD8	-39.3537	0.2605	False	10	6
ERCC6	-38.7119	0.2708	False	10	7
RPA2	-38.6498	0.2718	False	10	6
ERCC2	-38.6482	0.2719	False	10	5
ZSWIM7	-38.6213	0.2725	False	10	6
TTK	-38.6037	0.2728	False	10	6
WRN	-38.2452	0.2769	False	10	7
ETAA1	-38.2242	0.2773	False	10	7
MCM10	-38.0062	0.2816	False	10	6
EME1	-37.8955	0.2834	False	10	6
SMARCAL1	-37.5899	0.2901	False	10	7
XAB2	-37.5749	0.2906	False	10	6
ERCC3	-36.4312	0.3162	False	10	6
RECQL4	-35.8606	0.3281	False	10	6
RNF168	-35.5419	0.3347	False	10	6
UBR5	-34.6882	0.3513	False	10	7
CDK5RAP3	-34.56	0.3531	False	10	6
DCLRE1C	-34.5235	0.3541	False	10	7
HIPK2	-34.3074	0.3579	False	10	8
AURKA	-34.1222	0.3615	False	10	6
RFWD3	-33.8356	0.3679	False	10	5
RAD52	-33.4547	0.3763	False	10	7
SAMHD1	-33.0671	0.3848	False	10	7
POLD4	-33.0516	0.3851	False	10	6
TDG	-32.8827	0.3881	False	10	7
POLE2	-32.8351	0.389	False	10	5
REV1	-32.8174	0.3896	False	10	7
RDM1	-32.2221	0.3997	False	10	7
TRAF7	-32.2097	0.4	False	10	7
CDKN2A	-32.1097	0.4022	False	10	7
PIF1	-31.7799	0.4088	False	10	7
SMAD5	-31.6104	0.4123	False	10	7
MUM1	-31.5083	0.4155	False	10	6
PTTG1	-31.3976	0.4174	False	10	7
CCNB1	-31.395	0.4174	False	10	6
NEK8	-31.1787	0.4222	False	10	7
XRCC4	-31.0447	0.4254	False	10	6
BOD1L1	-30.962	0.4275	False	10	6
CDK3	-30.9045	0.4283	False	10	7
NEIL1	-30.795	0.4312	False	10	6
CUX1	-30.7941	0.4312	False	10	7
WDR48	-30.5507	0.437	False	10	6
PIAS4	-30.1994	0.4441	False	10	7
CDC45	-30.1564	0.4452	False	10	5
RPA3	-29.8353	0.4514	False	10	5
RNASEH1	-29.6491	0.4563	False	10	5
RAD21	-29.0426	0.4704	False	10	6
POLE3	-28.9391	0.4725	False	10	6
RBL2	-28.6308	0.4791	False	10	6
C1ORF112	-28.3838	0.4844	False	10	6
ASH1L	-28.2559	0.4866	False	10	6
FANCB	-28.218	0.4876	False	10	6
POLK	-28.1702	0.4887	False	10	6
CHD2	-28.1024	0.4906	False	10	6
SMARCD2	-27.6764	0.5008	False	10	7
TOP3B	-27.4492	0.5049	False	10	6
USP28	-27.3207	0.5085	False	10	7
OGG1	-27.1222	0.5121	False	10	6
SSBP2	-26.8493	0.5197	False	10	7
CCNE1	-26.7165	0.5222	False	10	6
PIAS2	-26.671	0.5235	False	10	6
TP53	-26.3678	0.5304	False	10	6
TNKS1BP1	-26.3297	0.5315	False	10	6
CDC25A	-26.2757	0.5334	False	10	6
BRCA2	-25.7363	0.5468	False	10	5
C1orf86	-25.5698	0.5506	False	10	6
PIK3CA	-25.4234	0.5546	False	10	6
FIGNL1	-25.3991	0.5552	False	10	6
E2F6	-25.2719	0.5586	False	10	5
FAM111A	-25.218	0.5596	False	10	6
CDKN1A	-24.9358	0.5664	False	10	6
MAPK14	-24.7017	0.5714	False	10	6
MPG	-24.5659	0.5746	False	10	6
USP1	-24.2927	0.581	False	10	5
RNF138	-24.1884	0.5839	False	10	7
CCNA1	-24.1618	0.5842	False	10	6
PPP4C	-23.8988	0.5927	False	10	4
ZNF451	-23.6761	0.5977	False	10	6
RECQL5	-23.6542	0.5982	False	10	6
ESCO1	-23.6229	0.599	False	10	5
PRIMPOL	-23.3088	0.6058	False	10	6
XPA	-23.1747	0.6095	False	10	6
CCND3	-23.0006	0.6142	False	10	5
KDM5B	-22.7227	0.6201	False	10	6
E2F2	-22.583	0.6238	False	10	6
NSMCE2	-22.3422	0.629	False	10	4
RBBP7	-21.6378	0.6459	False	10	6
BRIP1	-21.6224	0.6461	False	10	5
BUB1	-21.508	0.6495	False	10	6
UBE2V2	-21.4516	0.6505	False	10	5
CCND2	-21.3555	0.6521	False	10	6
STK4	-21.3312	0.6526	False	10	5
ARID1B	-21.2871	0.6537	False	10	5
OARD1	-21.0209	0.6608	False	10	6
DCLRE1A	-21.0153	0.6608	False	10	5
GMNN	-21.0149	0.6608	False	10	5
CHD1L	-20.7585	0.6674	False	10	5
CBX8	-20.6868	0.6685	False	10	5
RAD51AP1	-20.6407	0.6697	False	10	5
POLL	-20.4375	0.6726	False	10	5
PARP9	-20.086	0.6809	False	10	5
NHEJ1	-19.8092	0.6884	False	10	5
PTEN	-19.4907	0.6969	False	10	6
CDC5L	-19.4904	0.6969	False	10	4
E2F5	-19.4111	0.699	False	10	6
APTX	-19.0296	0.7103	False	10	5
PNKP	-18.8649	0.7141	False	10	4
C11orf30	-18.6169	0.72	False	10	5
PAXIP1	-18.5642	0.7211	False	10	5
TDP2	-18.5315	0.7216	False	10	5
PLK1	-18.329	0.7263	False	10	4
E2F3	-18.3249	0.7264	False	10	4
NF1	-18.2219	0.7291	False	10	5
AURKB	-17.9641	0.7354	False	10	4
CHD6	-17.9412	0.7361	False	10	5
HDAC1	-17.813	0.7391	False	10	5
PGAP2	-17.8015	0.7392	False	10	5
PER1	-17.7751	0.7398	False	10	6
ERCC6L2	-17.7389	0.7405	False	10	5
SMAD4	-17.6583	0.7421	False	10	5
CDH4	-17.5865	0.7433	False	10	5
KDM4B	-17.4818	0.7461	False	10	5
SIAH1	-17.3649	0.749	False	10	5
ALKBH3	-17.3455	0.7495	False	10	5
MSH4	-17.3394	0.7497	False	10	6
NEIL2	-17.0416	0.7565	False	10	5
RRM2B	-16.7822	0.7633	False	10	5
SMYD3	-16.6728	0.7666	False	10	5
DDB2	-16.5922	0.7688	False	10	5
NEK11	-16.4526	0.7724	False	10	5
MELK	-16.4455	0.7726	False	10	5
PIAS3	-16.4206	0.7738	False	10	5
SIRT7	-16.1282	0.7813	False	10	5
NTHL1	-15.976	0.7859	False	10	4
MDM2	-15.7948	0.7895	False	10	5
MAPKAPK2	-15.759	0.7906	False	10	5
MUTYH	-15.691	0.7923	False	10	5
CDKN1B	-15.2854	0.8019	False	10	4
DMC1	-15.1606	0.8044	False	10	5
MPLKIP	-14.9848	0.8096	False	10	4
ERCC5	-14.8913	0.812	False	10	5
CHD5	-14.8416	0.813	False	10	5
C20ORF196	-14.7561	0.815	False	10	4
MORF4L1	-14.69	0.8167	False	10	5
UHRF1BP1	-14.514	0.8206	False	10	5
EEPD1	-14.1327	0.8284	False	10	4
SLFN11	-14.0741	0.8293	False	10	5
WRNIP1	-13.8343	0.8344	False	10	5
ALKBH2	-13.6407	0.8389	False	10	4
PARP4	-13.5922	0.8398	False	10	4
CLK2	-13.4755	0.8419	False	10	5
PARPBP	-13.4165	0.8428	False	10	4
NUB1	-13.3795	0.8437	False	10	5
NEIL3	-13.3057	0.8449	False	10	4
TICRR	-13.0957	0.8492	False	10	4
SETMAR	-12.7584	0.8563	False	10	4
POLN	-12.5516	0.8614	False	10	5
TREX1	-12.4125	0.8643	False	10	5
ACVR1	-12.2804	0.8676	False	10	4
MBD3	-12.2667	0.8679	False	10	4
NABP2	-12.2459	0.8681	False	10	4
RAD54L2	-12.1462	0.8706	False	10	4
ERCC8	-12.117	0.8711	False	10	4
POLM	-12.1031	0.8712	False	10	4
TOPORS	-11.8485	0.8761	False	10	4
CDC25C	-11.7469	0.8776	False	10	4
UBE2W	-11.7449	0.8777	False	10	5
CDK4	-11.4369	0.8833	False	10	4
RAD9B	-11.2714	0.8853	False	10	4
USP48	-11.2467	0.8858	False	10	4
CLSPN	-11.0918	0.8884	False	10	4
HELB	-10.8975	0.8929	False	10	4
L3MBTL2	-10.7434	0.8947	False	10	4
RAD23B	-10.6218	0.8966	False	10	4
IDUA	-10.5744	0.8971	False	10	4
CETN2	-10.4168	0.8999	False	10	4
UNG	-10.381	0.9007	False	10	4
UNG2	-10.2351	0.9026	False	10	4
E2F1	-10.1628	0.9034	False	10	4
TDP1	-10.1024	0.9043	False	10	4
ZMYM3	-10.0359	0.9055	False	10	4
UBE2B	-9.90963	0.9081	False	10	4
ZUFSP	-9.86666	0.9091	False	10	4
CXORF57	-9.84817	0.9097	False	10	3
C5ORF45	-9.73502	0.9116	False	10	4
MTA1	-9.40103	0.9174	False	10	4
RRM2	-9.24961	0.9196	False	10	3
SENP2	-9.12627	0.9218	False	10	4
MSH3	-9.0964	0.9223	False	10	4
POLB	-9.08212	0.9229	False	10	4
SMAD3	-8.90335	0.9254	False	10	4
ENDOV	-8.87857	0.9259	False	10	4
ZRANB3	-8.72431	0.9283	False	10	4
SMAD2	-8.67507	0.9288	False	10	4
HLTF	-8.57132	0.9304	False	10	3
PRDM9	-8.53985	0.9307	False	10	4
DIAPH1	-8.16541	0.9374	False	10	4
TRIM69	-8.02854	0.9394	False	10	4
ZNF146	-7.99378	0.9397	False	10	3
PARP2	-7.81161	0.9429	False	10	4
FBXO18	-7.76243	0.9433	False	10	4
RNF169	-7.75168	0.9438	False	10	3
SETX	-7.64144	0.9455	False	10	3
MORF4L2	-7.52022	0.9469	False	10	3
RBL1	-7.28247	0.9496	False	10	3
ATMIN	-7.27422	0.9496	False	10	3
PMS2P3	-7.09827	0.9517	False	10	3
USP44	-6.62443	0.958	False	10	3
RECQL	-6.55525	0.9587	False	10	3
SHPRH	-6.51988	0.9591	False	10	3
POGZ	-6.49451	0.9593	False	10	4
SMAD1	-6.49319	0.9593	False	10	3
SENP7	-6.46573	0.9596	False	10	3
PHF11	-6.43976	0.9598	False	10	3
SETD3	-6.38383	0.9605	False	10	3
MSH5	-6.22076	0.9623	False	10	3
KRAS	-6.10812	0.9638	False	10	3
CDCA7L	-6.07113	0.9643	False	10	3
RB1	-6.07054	0.9644	False	10	3
SMARCA4	-6.03584	0.9648	False	10	3
POLI	-5.98022	0.9651	False	10	3
SMUG1	-5.97433	0.9652	False	10	3
HUS1B	-5.91063	0.9657	False	10	3
CDH1	-5.87134	0.966	False	10	3
ID2	-5.76206	0.9664	False	10	3
C7ORF49	-5.73163	0.9668	False	10	3
C4ORF27	-5.63706	0.9674	False	10	3
RPA4	-5.52761	0.968	False	10	3
UVSSA	-5.4792	0.9685	False	10	3
HDAC2	-5.47391	0.9685	False	10	3
MBD2	-5.46869	0.9686	False	10	3
PARP3	-5.46644	0.9686	False	10	3
SMARCA1	-5.33114	0.9707	False	10	3
H2AFX	-5.29087	0.971	False	10	3
RAD54B	-5.22133	0.9713	False	10	3
TREX2	-5.13642	0.9718	False	10	3
FAM175B	-5.12529	0.972	False	10	2
BCORL1	-5.08934	0.9727	False	10	3
DNTT	-5.02136	0.973	False	10	2
NR0B1	-4.86587	0.9741	False	10	3
UBR2	-4.70861	0.9758	False	10	3
LIG4	-4.64816	0.9764	False	10	2
CBX4	-4.5974	0.977	False	10	3
NUDT1	-4.44355	0.9781	False	10	3
PPP5C	-4.44139	0.9781	False	10	3
TOP2B	-4.14923	0.9801	False	10	3
JMJD1C	-3.9148	0.9819	False	10	2
TK1	-3.85373	0.9821	False	10	3
BCOR	-3.72815	0.9836	False	10	2
ID4	-3.7249	0.9836	False	10	3
UHRF2	-3.47186	0.9856	False	10	2
KIAA0101	-3.27244	0.9867	False	10	2
EZH2	-3.06107	0.9874	False	10	2
BEX1	-3.05233	0.9875	False	10	2
SPO11	-3.04848	0.9875	False	10	2
APLF	-3.03935	0.9875	False	10	2
E2F4	-3.00729	0.9877	False	10	2
TRIM27	-2.96611	0.9879	False	10	2
JARID2	-2.67387	0.9898	False	10	2
KDM3A	-2.65913	0.9898	False	10	2
CHD3	-2.62491	0.9901	False	10	2
MAGEF1	-2.33096	0.9916	False	10	2
MSH2	-2.05396	0.993	False	10	1
XPC	-2.04449	0.9931	False	10	2
MLH3	-1.99548	0.9931	False	10	2
SENP3	-1.97264	0.9932	False	10	2
MGMT	-1.85202	0.9939	False	10	2
NUDT16L1	-1.83312	0.9942	False	10	2
NonTargeting_Human_0658	-1.40749	0.9955	False	1	1
NonTargeting_Human_0670	-1.40728	0.9955	False	1	1
NonTargeting_Human_0951	-1.40527	0.9955	False	1	1
NonTargeting_Human_0457	-1.31203	0.996	False	1	1
NonTargeting_Human_0065	-1.25707	0.9962	False	1	1
NonTargeting_Human_0022	-1.23426	0.9963	False	1	1
NonTargeting_Human_0502	-1.22827	0.9963	False	1	1
NonTargeting_Human_0211	-1.21742	0.9963	False	1	1
NonTargeting_Human_0696	-1.21117	0.9963	False	1	1
NonTargeting_Human_0207	-1.20443	0.9963	False	1	1
NonTargeting_Human_0555	-1.20352	0.9963	False	1	1
NonTargeting_Human_0235	-1.19577	0.9963	False	1	1
NonTargeting_Human_0146	-1.18678	0.9963	False	1	1
NonTargeting_Human_0187	-1.18307	0.9964	False	1	1
NonTargeting_Human_0751	-1.16019	0.9964	False	1	1
NonTargeting_Human_0520	-1.15427	0.9965	False	1	1
NonTargeting_Human_0595	-1.15414	0.9965	False	1	1
NonTargeting_Human_0214	-1.14054	0.9966	False	1	1
NonTargeting_Human_0412	-1.1378	0.9966	False	1	1
NonTargeting_Human_0714	-1.13045	0.9966	False	1	1
NonTargeting_Human_0308	-1.12946	0.9966	False	1	1
NonTargeting_Human_0098	-1.12508	0.9966	False	1	1
NonTargeting_Human_0241	-1.12358	0.9966	False	1	1
SMARCAD1	-1.10801	0.9966	False	10	1
NonTargeting_Human_0778	-1.10793	0.9966	False	1	1
NonTargeting_Human_0495	-1.10754	0.9966	False	1	1
NonTargeting_Human_0518	-1.0914	0.9966	False	1	1
NonTargeting_Human_0173	-1.08847	0.9966	False	1	1
NonTargeting_Human_0340	-1.08509	0.9966	False	1	1
NonTargeting_Human_0324	-1.07849	0.9966	False	1	1
NonTargeting_Human_0926	-1.07302	0.9966	False	1	1
NonTargeting_Human_0727	-1.07292	0.9966	False	1	1
NonTargeting_Human_0535	-1.06619	0.9966	False	1	1
NonTargeting_Human_0221	-1.03042	0.9966	False	1	1
NonTargeting_Human_0932	-1.01063	0.9966	False	1	1
NonTargeting_Human_0004	-1.01036	0.9966	False	1	1
NonTargeting_Human_0837	-0.997296	0.9966	False	1	1
NonTargeting_Human_0428	-0.994441	0.9966	False	1	1
NonTargeting_Human_0927	-0.982579	0.9966	False	1	1
NonTargeting_Human_0605	-0.981185	0.9966	False	1	1
NonTargeting_Human_0310	-0.979493	0.9966	False	1	1
NonTargeting_Human_0050	-0.977377	0.9966	False	1	1
NonTargeting_Human_0514	-0.961677	0.9967	False	1	1
NonTargeting_Human_0164	-0.959088	0.9967	False	1	1
NonTargeting_Human_0060	-0.956248	0.9967	False	1	1
NonTargeting_Human_0394	-0.953474	0.9967	False	1	1
NonTargeting_Human_0489	-0.946911	0.9967	False	1	1
NonTargeting_Human_0013	-0.946271	0.9967	False	1	1
NonTargeting_Human_0556	-0.942407	0.9967	False	1	1
NonTargeting_Human_0297	-0.9367	0.9967	False	1	1
NonTargeting_Human_0346	-0.931445	0.9967	False	1	1
NonTargeting_Human_0753	-0.9109	0.9967	False	1	1
NonTargeting_Human_0479	-0.901761	0.9967	False	1	1
NonTargeting_Human_0526	-0.896613	0.9967	False	1	1
C9orf142	-0.894042	0.9967	False	10	1
NonTargeting_Human_0436	-0.891818	0.9967	False	1	1
NonTargeting_Human_0319	-0.8878	0.9967	False	1	1
NonTargeting_Human_0844	-0.84537	0.997	False	1	1
NonTargeting_Human_0053	-0.841394	0.997	False	1	1
NonTargeting_Human_0408	-0.840095	0.997	False	1	1
NonTargeting_Human_0101	-0.839831	0.997	False	1	1
NonTargeting_Human_0365	-0.83335	0.997	False	1	1
NonTargeting_Human_0734	-0.824481	0.997	False	1	1
NonTargeting_Human_0081	-0.8194	0.9971	False	1	1
NonTargeting_Human_0279	-0.815219	0.9971	False	1	1
NonTargeting_Human_0885	-0.805852	0.9971	False	1	1
NonTargeting_Human_0531	-0.805768	0.9971	False	1	1
NonTargeting_Human_0790	-0.802313	0.9971	False	1	1
NonTargeting_Human_0273	-0.800957	0.9971	False	1	1
NonTargeting_Human_0584	-0.800616	0.9971	False	1	1
NonTargeting_Human_0919	-0.79202	0.9972	False	1	1
NonTargeting_Human_0170	-0.791856	0.9972	False	1	1
NonTargeting_Human_0842	-0.790759	0.9972	False	1	1
NonTargeting_Human_0239	-0.772424	0.9972	False	1	1
NonTargeting_Human_0041	-0.770619	0.9972	False	1	1
NonTargeting_Human_0796	-0.764542	0.9972	False	1	1
NonTargeting_Human_0635	-0.756484	0.9973	False	1	1
NonTargeting_Human_0955	-0.744042	0.9973	False	1	1
NonTargeting_Human_0001	-0.739021	0.9973	False	1	1
NonTargeting_Human_0144	-0.73841	0.9973	False	1	1
NonTargeting_Human_0230	-0.737708	0.9973	False	1	1
NonTargeting_Human_0681	-0.737646	0.9973	False	1	1
NonTargeting_Human_0382	-0.736009	0.9973	False	1	1
NonTargeting_Human_0263	-0.735693	0.9973	False	1	1
NonTargeting_Human_0828	-0.73238	0.9973	False	1	1
NonTargeting_Human_0969	-0.730002	0.9973	False	1	1
NonTargeting_Human_0388	-0.727994	0.9973	False	1	1
NonTargeting_Human_0334	-0.722885	0.9974	False	1	1
NonTargeting_Human_0231	-0.722564	0.9975	False	1	1
NonTargeting_Human_0175	-0.698358	0.9975	False	1	1
NonTargeting_Human_0901	-0.693247	0.9975	False	1	1
NonTargeting_Human_0993	-0.6851	0.9975	False	1	1
NonTargeting_Human_0384	-0.68454	0.9975	False	1	1
NonTargeting_Human_0121	-0.678632	0.9977	False	1	1
NonTargeting_Human_0503	-0.678136	0.9977	False	1	1
NonTargeting_Human_0148	-0.677096	0.9977	False	1	1
NonTargeting_Human_0674	-0.676019	0.9977	False	1	1
NonTargeting_Human_0948	-0.675412	0.9977	False	1	1
NonTargeting_Human_0676	-0.671491	0.9977	False	1	1
NonTargeting_Human_0695	-0.666287	0.9977	False	1	1
NonTargeting_Human_0940	-0.662548	0.9977	False	1	1
NonTargeting_Human_0763	-0.661885	0.9977	False	1	1
NonTargeting_Human_0805	-0.659759	0.9977	False	1	1
NonTargeting_Human_0991	-0.658833	0.9977	False	1	1
NonTargeting_Human_0920	-0.655731	0.9977	False	1	1
NonTargeting_Human_0646	-0.637626	0.998	False	1	1
NonTargeting_Human_0640	-0.636271	0.998	False	1	1
NonTargeting_Human_0385	-0.635762	0.998	False	1	1
NonTargeting_Human_0247	-0.635263	0.998	False	1	1
NonTargeting_Human_0165	-0.635126	0.998	False	1	1
NonTargeting_Human_0854	-0.634185	0.998	False	1	1
NonTargeting_Human_0068	-0.632728	0.9982	False	1	1
PPM1D	-0.629494	0.9984	False	10	1
RUNX2	-0.62809	0.9984	False	10	1
NonTargeting_Human_0007	-0.625776	0.9984	False	1	1
NonTargeting_Human_0887	-0.623948	0.9985	False	1	1
NonTargeting_Human_0536	-0.623601	0.9985	False	1	1
NonTargeting_Human_0500	-0.623223	0.9985	False	1	1
NonTargeting_Human_0872	-0.622185	0.9985	False	1	1
NonTargeting_Human_0571	-0.620636	0.9985	False	1	1
NonTargeting_Human_0767	-0.61984	0.9985	False	1	1
NonTargeting_Human_0971	-0.617575	0.9985	False	1	1
NonTargeting_Human_0216	-0.616951	0.9985	False	1	1
NonTargeting_Human_0389	-0.612663	0.9985	False	1	1
NonTargeting_Human_0534	-0.607002	0.9985	False	1	1
NonTargeting_Human_0431	-0.60486	0.9987	False	1	1
NonTargeting_Human_0359	-0.601525	0.9987	False	1	1
NonTargeting_Human_0949	-0.600599	0.9987	False	1	1
FAN1	-0.600571	0.9987	False	10	1
NonTargeting_Human_0302	-0.59629	0.9987	False	1	1
NonTargeting_Human_0911	-0.594492	0.9987	False	1	1
NonTargeting_Human_0903	-0.593359	0.9987	False	1	1
NonTargeting_Human_0957	-0.592091	0.9987	False	1	1
NonTargeting_Human_0819	-0.59009	0.9987	False	1	1
NonTargeting_Human_0328	-0.57813	0.9987	False	1	1
NonTargeting_Human_0849	-0.573447	0.9988	False	1	1
NonTargeting_Human_0675	-0.572553	0.9989	False	1	1
NonTargeting_Human_0827	-0.571957	0.9989	False	1	1
NonTargeting_Human_0037	-0.570333	0.9989	False	1	1
NonTargeting_Human_0135	-0.569604	0.9989	False	1	1
NonTargeting_Human_0689	-0.568588	0.9989	False	1	1
NonTargeting_Human_0754	-0.566577	0.9989	False	1	1
NonTargeting_Human_0462	-0.56434	0.9989	False	1	1
NonTargeting_Human_0172	-0.556506	0.9989	False	1	1
NonTargeting_Human_0141	-0.55382	0.9989	False	1	1
NonTargeting_Human_0522	-0.553211	0.9989	False	1	1
NonTargeting_Human_0802	-0.550481	0.9989	False	1	1
NonTargeting_Human_0183	-0.549206	0.9989	False	1	1
NonTargeting_Human_0182	-0.548899	0.999	False	1	1
NonTargeting_Human_0847	-0.546618	0.999	False	1	1
NonTargeting_Human_0738	-0.546173	0.999	False	1	1
NonTargeting_Human_0166	-0.539344	0.999	False	1	1
NonTargeting_Human_0119	-0.537436	0.999	False	1	1
NonTargeting_Human_0930	-0.537278	0.999	False	1	1
NonTargeting_Human_0576	-0.536097	0.999	False	1	1
NonTargeting_Human_0648	-0.535572	0.999	False	1	1
NonTargeting_Human_0916	-0.533956	0.999	False	1	1
NonTargeting_Human_0063	-0.533214	0.999	False	1	1
NonTargeting_Human_0988	-0.531619	0.999	False	1	1
NonTargeting_Human_0619	-0.53003	0.999	False	1	1
NonTargeting_Human_0189	-0.529424	0.999	False	1	1
NonTargeting_Human_0413	-0.528629	0.999	False	1	1
NonTargeting_Human_0624	-0.528477	0.999	False	1	1
NonTargeting_Human_0741	-0.527971	0.999	False	1	1
NonTargeting_Human_0345	-0.526469	0.9991	False	1	1
NonTargeting_Human_0459	-0.523239	0.9991	False	1	1
NonTargeting_Human_0973	-0.522113	0.9991	False	1	1
NonTargeting_Human_0629	-0.52	0.9991	False	1	1
NonTargeting_Human_0342	-0.518891	0.9991	False	1	1
NonTargeting_Human_0229	-0.51885	0.9991	False	1	1
NonTargeting_Human_0505	-0.518722	0.9991	False	1	1
NonTargeting_Human_0243	-0.517796	0.9991	False	1	1
NonTargeting_Human_0042	-0.514773	0.9991	False	1	1
NonTargeting_Human_0373	-0.513008	0.9991	False	1	1
NonTargeting_Human_0064	-0.512094	0.9991	False	1	1
PSIP1	-0.511004	0.9991	False	10	1
NonTargeting_Human_0889	-0.510731	0.9991	False	1	1
NonTargeting_Human_0570	-0.508196	0.9992	False	1	1
NonTargeting_Human_0191	-0.50747	0.9992	False	1	1
NonTargeting_Human_0859	-0.506804	0.9993	False	1	1
NonTargeting_Human_0985	-0.505308	0.9993	False	1	1
NonTargeting_Human_0519	-0.504796	0.9993	False	1	1
NonTargeting_Human_0507	-0.502881	0.9993	False	1	1
NonTargeting_Human_0820	-0.502232	0.9993	False	1	1
NonTargeting_Human_0611	-0.498357	0.9993	False	1	1
NonTargeting_Human_0245	-0.49757	0.9993	False	1	1
NonTargeting_Human_0632	-0.49702	0.9993	False	1	1
NonTargeting_Human_0749	-0.493029	0.9994	False	1	1
NonTargeting_Human_0188	-0.492788	0.9994	False	1	1
NonTargeting_Human_0621	-0.491457	0.9994	False	1	1
NonTargeting_Human_0052	-0.490778	0.9994	False	1	1
NonTargeting_Human_0250	-0.490486	0.9994	False	1	1
NonTargeting_Human_0924	-0.489475	0.9994	False	1	1
NonTargeting_Human_0642	-0.487614	0.9994	False	1	1
NonTargeting_Human_0402	-0.485585	0.9994	False	1	1
NonTargeting_Human_0317	-0.484881	0.9994	False	1	1
NonTargeting_Human_0180	-0.484602	0.9994	False	1	1
NonTargeting_Human_0281	-0.484166	0.9994	False	1	1
NonTargeting_Human_0784	-0.481806	0.9994	False	1	1
NonTargeting_Human_0716	-0.481468	0.9994	False	1	1
NonTargeting_Human_0047	-0.480556	0.9994	False	1	1
NonTargeting_Human_0990	-0.479702	0.9994	False	1	1
NonTargeting_Human_0567	-0.478961	0.9995	False	1	1
NonTargeting_Human_0468	-0.477692	0.9995	False	1	1
NonTargeting_Human_0831	-0.474637	0.9995	False	1	1
NonTargeting_Human_0123	-0.474118	0.9995	False	1	1
NonTargeting_Human_0161	-0.472319	0.9995	False	1	1
NonTargeting_Human_0848	-0.471716	0.9995	False	1	1
NonTargeting_Human_0029	-0.4705	0.9995	False	1	1
NonTargeting_Human_0023	-0.470118	0.9995	False	1	1
NonTargeting_Human_0583	-0.470017	0.9995	False	1	1
KDM5C	-0.467994	0.9995	False	10	1
NonTargeting_Human_0626	-0.466377	0.9995	False	1	1
NonTargeting_Human_0906	-0.466015	0.9995	False	1	1
NonTargeting_Human_0821	-0.465618	0.9995	False	1	1
NonTargeting_Human_0562	-0.463306	0.9995	False	1	1
NonTargeting_Human_0587	-0.462415	0.9995	False	1	1
NonTargeting_Human_0569	-0.461022	0.9995	False	1	1
NonTargeting_Human_0100	-0.460008	0.9995	False	1	1
NonTargeting_Human_0560	-0.459642	0.9995	False	1	1
NonTargeting_Human_0032	-0.459426	0.9995	False	1	1
NonTargeting_Human_0967	-0.458411	0.9996	False	1	1
NonTargeting_Human_0378	-0.453775	0.9996	False	1	1
NonTargeting_Human_0410	-0.451932	0.9996	False	1	1
NonTargeting_Human_0772	-0.451242	0.9996	False	1	1
NonTargeting_Human_0269	-0.448613	0.9996	False	1	1
NonTargeting_Human_0432	-0.446914	0.9996	False	1	1
NonTargeting_Human_0606	-0.446571	0.9996	False	1	1
NonTargeting_Human_0287	-0.445186	0.9996	False	1	1
NonTargeting_Human_0301	-0.442859	0.9996	False	1	1
NonTargeting_Human_0253	-0.44102	0.9996	False	1	1
NonTargeting_Human_0729	-0.43929	0.9996	False	1	1
NonTargeting_Human_0223	-0.437647	0.9996	False	1	1
NonTargeting_Human_0775	-0.435414	0.9997	False	1	1
NonTargeting_Human_0460	-0.428965	0.9998	False	1	1
NonTargeting_Human_0107	-0.425742	0.9998	False	1	1
NonTargeting_Human_0528	-0.425733	0.9998	False	1	1
NonTargeting_Human_0860	-0.425252	0.9998	False	1	1
NonTargeting_Human_0177	-0.424725	0.9998	False	1	1
NonTargeting_Human_0549	-0.424023	0.9998	False	1	1
NonTargeting_Human_0044	-0.423982	0.9998	False	1	1
NonTargeting_Human_0743	-0.42334	0.9998	False	1	1
NonTargeting_Human_0839	-0.423256	0.9998	False	1	1
NonTargeting_Human_0832	-0.422985	0.9998	False	1	1
NonTargeting_Human_0374	-0.42277	0.9998	False	1	1
NonTargeting_Human_0546	-0.418762	0.9998	False	1	1
NonTargeting_Human_0902	-0.418135	0.9998	False	1	1
NonTargeting_Human_0880	-0.417734	0.9998	False	1	1
NonTargeting_Human_0541	-0.417523	0.9998	False	1	1
NonTargeting_Human_0116	-0.416596	0.9998	False	1	1
NonTargeting_Human_0672	-0.413582	0.9998	False	1	1
NonTargeting_Human_0147	-0.412494	0.9998	False	1	1
NonTargeting_Human_0433	-0.41242	0.9998	False	1	1
NonTargeting_Human_0935	-0.410112	0.9998	False	1	1
NonTargeting_Human_0891	-0.409904	0.9998	False	1	1
NonTargeting_Human_0401	-0.406857	0.9998	False	1	1
NonTargeting_Human_0855	-0.406604	0.9998	False	1	1
NonTargeting_Human_0814	-0.40455	0.9998	False	1	1
NonTargeting_Human_0869	-0.40401	0.9998	False	1	1
NonTargeting_Human_0472	-0.401129	0.9998	False	1	1
NonTargeting_Human_0484	-0.40036	0.9998	False	1	1
NonTargeting_Human_0917	-0.399317	0.9998	False	1	1
NonTargeting_Human_0272	-0.395494	0.9998	False	1	1
NonTargeting_Human_0150	-0.394794	0.9998	False	1	1
NonTargeting_Human_0421	-0.393244	0.9998	False	1	1
NonTargeting_Human_0143	-0.389209	0.9998	False	1	1
NonTargeting_Human_0818	-0.386989	0.9998	False	1	1
NonTargeting_Human_0091	-0.38323	0.9998	False	1	1
NonTargeting_Human_0764	-0.381455	0.9998	False	1	1
NonTargeting_Human_0521	-0.378463	0.9998	False	1	1
NonTargeting_Human_0109	-0.378385	0.9998	False	1	1
NonTargeting_Human_0054	-0.378289	0.9998	False	1	1
NonTargeting_Human_0909	-0.377882	0.9998	False	1	1
NonTargeting_Human_0445	-0.377671	0.9998	False	1	1
NonTargeting_Human_0142	-0.377397	0.9998	False	1	1
NonTargeting_Human_0103	-0.377196	0.9999	False	1	1
NonTargeting_Human_0686	-0.37385	0.9999	False	1	1
NonTargeting_Human_0111	-0.373541	0.9999	False	1	1
NonTargeting_Human_0186	-0.373496	0.9999	False	1	1
NonTargeting_Human_0313	-0.372862	0.9999	False	1	1
NonTargeting_Human_0270	-0.372528	0.9999	False	1	1
NonTargeting_Human_0931	-0.372492	0.9999	False	1	1
NonTargeting_Human_0277	-0.371577	0.9999	False	1	1
NonTargeting_Human_0907	-0.369095	0.9999	False	1	1
NonTargeting_Human_0160	-0.364365	0.9999	False	1	1
NonTargeting_Human_0613	-0.362316	0.9999	False	1	1
SETD1B	-0.361526	0.9999	False	10	1
NonTargeting_Human_0145	-0.360054	0.9999	False	1	1
NonTargeting_Human_0808	-0.357607	0.9999	False	1	1
NonTargeting_Human_0283	-0.35504	0.9999	False	1	1
NonTargeting_Human_0704	-0.354258	0.9999	False	1	1
NonTargeting_Human_0559	-0.352223	0.9999	False	1	1
NonTargeting_Human_0475	-0.349442	0.9999	False	1	1
NonTargeting_Human_0059	-0.349343	0.9999	False	1	1
NonTargeting_Human_0947	-0.348922	0.9999	False	1	1
E2F7	-0.3488	0.9999	False	10	1
NonTargeting_Human_0952	-0.345432	0.9999	False	1	1
NonTargeting_Human_0875	-0.343085	0.9999	False	1	1
NonTargeting_Human_0841	-0.338462	0.9999	False	1	1
NonTargeting_Human_0857	-0.337851	0.9999	False	1	1
NonTargeting_Human_0449	-0.337624	0.9999	False	1	1
NonTargeting_Human_0115	-0.335444	0.9999	False	1	1
NonTargeting_Human_0485	-0.334486	0.9999	False	1	1
NonTargeting_Human_0594	-0.332515	0.9999	False	1	1
NonTargeting_Human_0725	-0.332071	0.9999	False	1	1
NonTargeting_Human_0321	-0.325992	0.9999	False	1	1
NonTargeting_Human_0791	-0.325733	0.9999	False	1	1
NonTargeting_Human_0943	-0.325149	0.9999	False	1	1
NonTargeting_Human_0139	-0.324412	0.9999	False	1	1
NonTargeting_Human_0649	-0.315235	0.9999	False	1	1
NonTargeting_Human_0650	-0.314774	0.9999	False	1	1
NonTargeting_Human_0965	-0.313534	0.9999	False	1	1
NonTargeting_Human_0067	-0.309779	0.9999	False	1	1
NonTargeting_Human_0451	0	0.9999	False	1	0
NonTargeting_Human_0102	0	0.9999	False	1	0
NonTargeting_Human_0513	0	0.9999	False	1	0
NonTargeting_Human_0941	0	0.9999	False	1	0
NonTargeting_Human_0942	0	0.9999	False	1	0
NonTargeting_Human_0945	0	0.9999	False	1	0
NonTargeting_Human_0944	0	0.9999	False	1	0
NonTargeting_Human_0946	0	0.9999	False	1	0
NonTargeting_Human_0581	0	0.9999	False	1	0
NonTargeting_Human_0580	0	0.9999	False	1	0
NonTargeting_Human_0851	0	0.9999	False	1	0
NonTargeting_Human_0850	0	0.9999	False	1	0
NonTargeting_Human_0019	0	0.9999	False	1	0
NonTargeting_Human_0018	0	0.9999	False	1	0
NonTargeting_Human_0017	0	0.9999	False	1	0
NonTargeting_Human_0016	0	0.9999	False	1	0
NonTargeting_Human_0015	0	0.9999	False	1	0
NonTargeting_Human_0586	0	0.9999	False	1	0
NonTargeting_Human_0012	0	0.9999	False	1	0
NonTargeting_Human_0011	0	0.9999	False	1	0
NonTargeting_Human_0010	0	0.9999	False	1	0
NonTargeting_Human_0703	0	0.9999	False	1	0
NonTargeting_Human_0702	0	0.9999	False	1	0
NonTargeting_Human_0700	0	0.9999	False	1	0
NonTargeting_Human_0707	0	0.9999	False	1	0
NonTargeting_Human_0706	0	0.9999	False	1	0
NonTargeting_Human_0705	0	0.9999	False	1	0
NonTargeting_Human_0709	0	0.9999	False	1	0
NonTargeting_Human_0708	0	0.9999	False	1	0
NonTargeting_Human_0492	0	0.9999	False	1	0
NonTargeting_Human_0491	0	0.9999	False	1	0
NonTargeting_Human_0490	0	0.9999	False	1	0
NonTargeting_Human_0497	0	0.9999	False	1	0
NonTargeting_Human_0496	0	0.9999	False	1	0
NonTargeting_Human_0494	0	0.9999	False	1	0
NonTargeting_Human_0499	0	0.9999	False	1	0
NonTargeting_Human_0498	0	0.9999	False	1	0
NonTargeting_Human_0129	0	0.9999	False	1	0
NonTargeting_Human_0128	0	0.9999	False	1	0
NonTargeting_Human_0122	0	0.9999	False	1	0
NonTargeting_Human_0120	0	0.9999	False	1	0
NonTargeting_Human_0127	0	0.9999	False	1	0
NonTargeting_Human_0126	0	0.9999	False	1	0
NonTargeting_Human_0125	0	0.9999	False	1	0
NonTargeting_Human_0124	0	0.9999	False	1	0
NonTargeting_Human_0830	0	0.9999	False	1	0
NonTargeting_Human_0833	0	0.9999	False	1	0
NonTargeting_Human_0835	0	0.9999	False	1	0
NonTargeting_Human_0834	0	0.9999	False	1	0
NonTargeting_Human_0836	0	0.9999	False	1	0
NonTargeting_Human_0838	0	0.9999	False	1	0
NonTargeting_Human_0237	0	0.9999	False	1	0
NonTargeting_Human_0236	0	0.9999	False	1	0
NonTargeting_Human_0234	0	0.9999	False	1	0
NonTargeting_Human_0233	0	0.9999	False	1	0
NonTargeting_Human_0232	0	0.9999	False	1	0
NonTargeting_Human_0238	0	0.9999	False	1	0
MLH1	0	0.9999	False	10	0
NonTargeting_Human_0956	0	0.9999	False	1	0
NonTargeting_Human_0954	0	0.9999	False	1	0
NonTargeting_Human_0953	0	0.9999	False	1	0
NonTargeting_Human_0950	0	0.9999	False	1	0
NonTargeting_Human_0958	0	0.9999	False	1	0
NonTargeting_Human_0959	0	0.9999	False	1	0
NonTargeting_Human_0008	0	0.9999	False	1	0
NonTargeting_Human_0009	0	0.9999	False	1	0
NonTargeting_Human_0005	0	0.9999	False	1	0
NonTargeting_Human_0006	0	0.9999	False	1	0
NonTargeting_Human_0002	0	0.9999	False	1	0
NonTargeting_Human_0003	0	0.9999	False	1	0
NonTargeting_Human_0710	0	0.9999	False	1	0
NonTargeting_Human_0711	0	0.9999	False	1	0
NonTargeting_Human_0712	0	0.9999	False	1	0
NonTargeting_Human_0713	0	0.9999	False	1	0
NonTargeting_Human_0715	0	0.9999	False	1	0
NonTargeting_Human_0717	0	0.9999	False	1	0
NonTargeting_Human_0718	0	0.9999	False	1	0
NonTargeting_Human_0719	0	0.9999	False	1	0
NonTargeting_Human_0480	0	0.9999	False	1	0
NonTargeting_Human_0481	0	0.9999	False	1	0
NonTargeting_Human_0482	0	0.9999	False	1	0
NonTargeting_Human_0483	0	0.9999	False	1	0
NonTargeting_Human_0486	0	0.9999	False	1	0
NonTargeting_Human_0487	0	0.9999	False	1	0
NonTargeting_Human_0488	0	0.9999	False	1	0
NonTargeting_Human_0138	0	0.9999	False	1	0
NonTargeting_Human_0130	0	0.9999	False	1	0
NonTargeting_Human_0131	0	0.9999	False	1	0
NonTargeting_Human_0132	0	0.9999	False	1	0
NonTargeting_Human_0133	0	0.9999	False	1	0
NonTargeting_Human_0134	0	0.9999	False	1	0
NonTargeting_Human_0136	0	0.9999	False	1	0
NonTargeting_Human_0137	0	0.9999	False	1	0
NonTargeting_Human_0829	0	0.9999	False	1	0
NonTargeting_Human_0826	0	0.9999	False	1	0
NonTargeting_Human_0824	0	0.9999	False	1	0
NonTargeting_Human_0825	0	0.9999	False	1	0
NonTargeting_Human_0822	0	0.9999	False	1	0
NonTargeting_Human_0823	0	0.9999	False	1	0
NonTargeting_Human_0792	0	0.9999	False	1	0
NonTargeting_Human_0224	0	0.9999	False	1	0
NonTargeting_Human_0225	0	0.9999	False	1	0
NonTargeting_Human_0226	0	0.9999	False	1	0
NonTargeting_Human_0227	0	0.9999	False	1	0
NonTargeting_Human_0220	0	0.9999	False	1	0
NonTargeting_Human_0222	0	0.9999	False	1	0
NonTargeting_Human_0228	0	0.9999	False	1	0
NonTargeting_Human_0014	0	0.9999	False	1	0
NonTargeting_Human_0701	0	0.9999	False	1	0
NonTargeting_Human_0493	0	0.9999	False	1	0
NonTargeting_Human_0240	0	0.9999	False	1	0
NonTargeting_Human_0923	0	0.9999	False	1	0
NonTargeting_Human_0922	0	0.9999	False	1	0
NonTargeting_Human_0921	0	0.9999	False	1	0
NonTargeting_Human_0925	0	0.9999	False	1	0
NonTargeting_Human_0246	0	0.9999	False	1	0
NonTargeting_Human_0929	0	0.9999	False	1	0
NonTargeting_Human_0928	0	0.9999	False	1	0
NonTargeting_Human_0532	0	0.9999	False	1	0
NonTargeting_Human_0533	0	0.9999	False	1	0
NonTargeting_Human_0039	0	0.9999	False	1	0
NonTargeting_Human_0038	0	0.9999	False	1	0
NonTargeting_Human_0031	0	0.9999	False	1	0
NonTargeting_Human_0030	0	0.9999	False	1	0
NonTargeting_Human_0033	0	0.9999	False	1	0
NonTargeting_Human_0035	0	0.9999	False	1	0
NonTargeting_Human_0034	0	0.9999	False	1	0
NonTargeting_Human_0036	0	0.9999	False	1	0
NonTargeting_Human_0728	0	0.9999	False	1	0
NonTargeting_Human_0724	0	0.9999	False	1	0
NonTargeting_Human_0726	0	0.9999	False	1	0
NonTargeting_Human_0721	0	0.9999	False	1	0
NonTargeting_Human_0720	0	0.9999	False	1	0
NonTargeting_Human_0723	0	0.9999	False	1	0
NonTargeting_Human_0722	0	0.9999	False	1	0
NonTargeting_Human_0456	0	0.9999	False	1	0
NonTargeting_Human_0106	0	0.9999	False	1	0
NonTargeting_Human_0450	0	0.9999	False	1	0
NonTargeting_Human_0108	0	0.9999	False	1	0
NonTargeting_Human_0458	0	0.9999	False	1	0
NonTargeting_Human_0589	0	0.9999	False	1	0
NonTargeting_Human_0588	0	0.9999	False	1	0
NonTargeting_Human_0858	0	0.9999	False	1	0
NonTargeting_Human_0853	0	0.9999	False	1	0
NonTargeting_Human_0852	0	0.9999	False	1	0
NonTargeting_Human_0582	0	0.9999	False	1	0
NonTargeting_Human_0856	0	0.9999	False	1	0
NonTargeting_Human_0210	0	0.9999	False	1	0
NonTargeting_Human_0213	0	0.9999	False	1	0
NonTargeting_Human_0212	0	0.9999	False	1	0
NonTargeting_Human_0215	0	0.9999	False	1	0
NonTargeting_Human_0217	0	0.9999	False	1	0
NonTargeting_Human_0219	0	0.9999	False	1	0
NonTargeting_Human_0218	0	0.9999	False	1	0
NonTargeting_Human_0552	0	0.9999	False	1	0
NonTargeting_Human_0551	0	0.9999	False	1	0
CHD7	0	0.9999	False	10	0
NonTargeting_Human_0082	0	0.9999	False	1	0
NonTargeting_Human_0933	0	0.9999	False	1	0
NonTargeting_Human_0934	0	0.9999	False	1	0
NonTargeting_Human_0936	0	0.9999	False	1	0
NonTargeting_Human_0937	0	0.9999	False	1	0
NonTargeting_Human_0938	0	0.9999	False	1	0
NonTargeting_Human_0939	0	0.9999	False	1	0
NonTargeting_Human_0766	0	0.9999	False	1	0
NonTargeting_Human_0739	0	0.9999	False	1	0
NonTargeting_Human_0732	0	0.9999	False	1	0
NonTargeting_Human_0733	0	0.9999	False	1	0
NonTargeting_Human_0730	0	0.9999	False	1	0
NonTargeting_Human_0731	0	0.9999	False	1	0
NonTargeting_Human_0736	0	0.9999	False	1	0
NonTargeting_Human_0737	0	0.9999	False	1	0
NonTargeting_Human_0735	0	0.9999	False	1	0
NonTargeting_Human_0614	0	0.9999	False	1	0
NonTargeting_Human_0512	0	0.9999	False	1	0
NonTargeting_Human_0617	0	0.9999	False	1	0
NonTargeting_Human_0616	0	0.9999	False	1	0
NonTargeting_Human_0996	0	0.9999	False	1	0
NonTargeting_Human_0962	0	0.9999	False	1	0
NonTargeting_Human_0112	0	0.9999	False	1	0
NonTargeting_Human_0110	0	0.9999	False	1	0
NonTargeting_Human_0447	0	0.9999	False	1	0
NonTargeting_Human_0440	0	0.9999	False	1	0
NonTargeting_Human_0117	0	0.9999	False	1	0
NonTargeting_Human_0114	0	0.9999	False	1	0
NonTargeting_Human_0443	0	0.9999	False	1	0
NonTargeting_Human_0118	0	0.9999	False	1	0
NonTargeting_Human_0960	0	0.9999	False	1	0
NonTargeting_Human_0448	0	0.9999	False	1	0
NonTargeting_Human_0026	0	0.9999	False	1	0
NonTargeting_Human_0027	0	0.9999	False	1	0
NonTargeting_Human_0024	0	0.9999	False	1	0
NonTargeting_Human_0025	0	0.9999	False	1	0
NonTargeting_Human_0020	0	0.9999	False	1	0
NonTargeting_Human_0021	0	0.9999	False	1	0
NonTargeting_Human_0840	0	0.9999	False	1	0
NonTargeting_Human_0843	0	0.9999	False	1	0
NonTargeting_Human_0845	0	0.9999	False	1	0
NonTargeting_Human_0846	0	0.9999	False	1	0
NonTargeting_Human_0596	0	0.9999	False	1	0
NonTargeting_Human_0597	0	0.9999	False	1	0
NonTargeting_Human_0592	0	0.9999	False	1	0
NonTargeting_Human_0593	0	0.9999	False	1	0
NonTargeting_Human_0590	0	0.9999	False	1	0
NonTargeting_Human_0591	0	0.9999	False	1	0
NonTargeting_Human_0598	0	0.9999	False	1	0
NonTargeting_Human_0599	0	0.9999	False	1	0
NonTargeting_Human_0208	0	0.9999	False	1	0
NonTargeting_Human_0209	0	0.9999	False	1	0
NonTargeting_Human_0204	0	0.9999	False	1	0
NonTargeting_Human_0205	0	0.9999	False	1	0
NonTargeting_Human_0202	0	0.9999	False	1	0
NonTargeting_Human_0203	0	0.9999	False	1	0
NonTargeting_Human_0201	0	0.9999	False	1	0
NonTargeting_Human_0545	0	0.9999	False	1	0
NCOA1	0	0.9999	False	10	0
NonTargeting_Human_0908	0	0.9999	False	1	0
NonTargeting_Human_0905	0	0.9999	False	1	0
NonTargeting_Human_0900	0	0.9999	False	1	0
NonTargeting_Human_0694	0	0.9999	False	1	0
NonTargeting_Human_0697	0	0.9999	False	1	0
NonTargeting_Human_0691	0	0.9999	False	1	0
NonTargeting_Human_0690	0	0.9999	False	1	0
NonTargeting_Human_0693	0	0.9999	False	1	0
NonTargeting_Human_0692	0	0.9999	False	1	0
NonTargeting_Human_0699	0	0.9999	False	1	0
NonTargeting_Human_0698	0	0.9999	False	1	0
NonTargeting_Human_0265	0	0.9999	False	1	0
NonTargeting_Human_0471	0	0.9999	False	1	0
NonTargeting_Human_0470	0	0.9999	False	1	0
NonTargeting_Human_0473	0	0.9999	False	1	0
NonTargeting_Human_0474	0	0.9999	False	1	0
NonTargeting_Human_0477	0	0.9999	False	1	0
NonTargeting_Human_0476	0	0.9999	False	1	0
NonTargeting_Human_0478	0	0.9999	False	1	0
NonTargeting_Human_0051	0	0.9999	False	1	0
NonTargeting_Human_0057	0	0.9999	False	1	0
NonTargeting_Human_0056	0	0.9999	False	1	0
NonTargeting_Human_0055	0	0.9999	False	1	0
NonTargeting_Human_0058	0	0.9999	False	1	0
NonTargeting_Human_0874	0	0.9999	False	1	0
NonTargeting_Human_0877	0	0.9999	False	1	0
NonTargeting_Human_0876	0	0.9999	False	1	0
NonTargeting_Human_0871	0	0.9999	False	1	0
NonTargeting_Human_0870	0	0.9999	False	1	0
NonTargeting_Human_0873	0	0.9999	False	1	0
NonTargeting_Human_0879	0	0.9999	False	1	0
NonTargeting_Human_0878	0	0.9999	False	1	0
NonTargeting_Human_0278	0	0.9999	False	1	0
NonTargeting_Human_0271	0	0.9999	False	1	0
NonTargeting_Human_0276	0	0.9999	False	1	0
NonTargeting_Human_0275	0	0.9999	False	1	0
NonTargeting_Human_0274	0	0.9999	False	1	0
NonTargeting_Human_0307	0	0.9999	False	1	0
NonTargeting_Human_0817	0	0.9999	False	1	0
NonTargeting_Human_0305	0	0.9999	False	1	0
NonTargeting_Human_0303	0	0.9999	False	1	0
NonTargeting_Human_0815	0	0.9999	False	1	0
NonTargeting_Human_0309	0	0.9999	False	1	0
NonTargeting_Human_0540	0	0.9999	False	1	0
NonTargeting_Human_0543	0	0.9999	False	1	0
NonTargeting_Human_0542	0	0.9999	False	1	0
NonTargeting_Human_0997	0	0.9999	False	1	0
NonTargeting_Human_0537	0	0.9999	False	1	0
NonTargeting_Human_0995	0	0.9999	False	1	0
MSH6	0	0.9999	False	10	0
NonTargeting_Human_0918	0	0.9999	False	1	0
NonTargeting_Human_0912	0	0.9999	False	1	0
NonTargeting_Human_0913	0	0.9999	False	1	0
NonTargeting_Human_0910	0	0.9999	False	1	0
NonTargeting_Human_0914	0	0.9999	False	1	0
NonTargeting_Human_0915	0	0.9999	False	1	0
NonTargeting_Human_0682	0	0.9999	False	1	0
NonTargeting_Human_0683	0	0.9999	False	1	0
NonTargeting_Human_0680	0	0.9999	False	1	0
NonTargeting_Human_0687	0	0.9999	False	1	0
NonTargeting_Human_0684	0	0.9999	False	1	0
NonTargeting_Human_0685	0	0.9999	False	1	0
NonTargeting_Human_0688	0	0.9999	False	1	0
NonTargeting_Human_0469	0	0.9999	False	1	0
NonTargeting_Human_0466	0	0.9999	False	1	0
NonTargeting_Human_0467	0	0.9999	False	1	0
NonTargeting_Human_0464	0	0.9999	False	1	0
NonTargeting_Human_0465	0	0.9999	False	1	0
NonTargeting_Human_0463	0	0.9999	False	1	0
NonTargeting_Human_0461	0	0.9999	False	1	0
NonTargeting_Human_0040	0	0.9999	False	1	0
NonTargeting_Human_0043	0	0.9999	False	1	0
NonTargeting_Human_0045	0	0.9999	False	1	0
NonTargeting_Human_0046	0	0.9999	False	1	0
NonTargeting_Human_0048	0	0.9999	False	1	0
NonTargeting_Human_0049	0	0.9999	False	1	0
NonTargeting_Human_0862	0	0.9999	False	1	0
NonTargeting_Human_0863	0	0.9999	False	1	0
NonTargeting_Human_0861	0	0.9999	False	1	0
NonTargeting_Human_0866	0	0.9999	False	1	0
NonTargeting_Human_0867	0	0.9999	False	1	0
NonTargeting_Human_0864	0	0.9999	False	1	0
NonTargeting_Human_0865	0	0.9999	False	1	0
NonTargeting_Human_0868	0	0.9999	False	1	0
NonTargeting_Human_0268	0	0.9999	False	1	0
NonTargeting_Human_0260	0	0.9999	False	1	0
NonTargeting_Human_0261	0	0.9999	False	1	0
NonTargeting_Human_0262	0	0.9999	False	1	0
NonTargeting_Human_0264	0	0.9999	False	1	0
NonTargeting_Human_0987	0	0.9999	False	1	0
NonTargeting_Human_0266	0	0.9999	False	1	0
NonTargeting_Human_0267	0	0.9999	False	1	0
NonTargeting_Human_0630	0	0.9999	False	1	0
NonTargeting_Human_0637	0	0.9999	False	1	0
NonTargeting_Human_0636	0	0.9999	False	1	0
NonTargeting_Human_0982	0	0.9999	False	1	0
NonTargeting_Human_0314	0	0.9999	False	1	0
NonTargeting_Human_0315	0	0.9999	False	1	0
NonTargeting_Human_0316	0	0.9999	False	1	0
NonTargeting_Human_0311	0	0.9999	False	1	0
NonTargeting_Human_0312	0	0.9999	False	1	0
NonTargeting_Human_0318	0	0.9999	False	1	0
NonTargeting_Human_0444	0	0.9999	False	1	0
NonTargeting_Human_0113	0	0.9999	False	1	0
NonTargeting_Human_0446	0	0.9999	False	1	0
NonTargeting_Human_0441	0	0.9999	False	1	0
NonTargeting_Human_0442	0	0.9999	False	1	0
NonTargeting_Human_0291	0	0.9999	False	1	0
NonTargeting_Human_0561	0	0.9999	False	1	0
NonTargeting_Human_0295	0	0.9999	False	1	0
NonTargeting_Human_0566	0	0.9999	False	1	0
NonTargeting_Human_0564	0	0.9999	False	1	0
NonTargeting_Human_0816	0	0.9999	False	1	0
NonTargeting_Human_0255	0	0.9999	False	1	0
NonTargeting_Human_0185	0	0.9999	False	1	0
NonTargeting_Human_0028	0	0.9999	False	1	0
NonTargeting_Human_0679	0	0.9999	False	1	0
NonTargeting_Human_0678	0	0.9999	False	1	0
NonTargeting_Human_0677	0	0.9999	False	1	0
NonTargeting_Human_0673	0	0.9999	False	1	0
NonTargeting_Human_0671	0	0.9999	False	1	0
NonTargeting_Human_0789	0	0.9999	False	1	0
NonTargeting_Human_0788	0	0.9999	False	1	0
NonTargeting_Human_0783	0	0.9999	False	1	0
NonTargeting_Human_0782	0	0.9999	False	1	0
NonTargeting_Human_0781	0	0.9999	False	1	0
NonTargeting_Human_0780	0	0.9999	False	1	0
NonTargeting_Human_0787	0	0.9999	False	1	0
NonTargeting_Human_0786	0	0.9999	False	1	0
NonTargeting_Human_0785	0	0.9999	False	1	0
NonTargeting_Human_0419	0	0.9999	False	1	0
NonTargeting_Human_0418	0	0.9999	False	1	0
NonTargeting_Human_0411	0	0.9999	False	1	0
NonTargeting_Human_0417	0	0.9999	False	1	0
NonTargeting_Human_0415	0	0.9999	False	1	0
NonTargeting_Human_0414	0	0.9999	False	1	0
NonTargeting_Human_0079	0	0.9999	False	1	0
NonTargeting_Human_0078	0	0.9999	False	1	0
NonTargeting_Human_0075	0	0.9999	False	1	0
NonTargeting_Human_0074	0	0.9999	False	1	0
NonTargeting_Human_0077	0	0.9999	False	1	0
NonTargeting_Human_0076	0	0.9999	False	1	0
NonTargeting_Human_0070	0	0.9999	False	1	0
NonTargeting_Human_0073	0	0.9999	False	1	0
NonTargeting_Human_0072	0	0.9999	False	1	0
NonTargeting_Human_0899	0	0.9999	False	1	0
NonTargeting_Human_0898	0	0.9999	False	1	0
NonTargeting_Human_0897	0	0.9999	False	1	0
NonTargeting_Human_0896	0	0.9999	False	1	0
NonTargeting_Human_0895	0	0.9999	False	1	0
NonTargeting_Human_0894	0	0.9999	False	1	0
NonTargeting_Human_0893	0	0.9999	False	1	0
NonTargeting_Human_0892	0	0.9999	False	1	0
NonTargeting_Human_0890	0	0.9999	False	1	0
NonTargeting_Human_0097	0	0.9999	False	1	0
NonTargeting_Human_0096	0	0.9999	False	1	0
NonTargeting_Human_0095	0	0.9999	False	1	0
NonTargeting_Human_0094	0	0.9999	False	1	0
NonTargeting_Human_0093	0	0.9999	False	1	0
NonTargeting_Human_0092	0	0.9999	False	1	0
NonTargeting_Human_0090	0	0.9999	False	1	0
NonTargeting_Human_0099	0	0.9999	False	1	0
NonTargeting_Human_0527	0	0.9999	False	1	0
NonTargeting_Human_0254	0	0.9999	False	1	0
NonTargeting_Human_0257	0	0.9999	False	1	0
NonTargeting_Human_0256	0	0.9999	False	1	0
NonTargeting_Human_0523	0	0.9999	False	1	0
NonTargeting_Human_0259	0	0.9999	False	1	0
NonTargeting_Human_0258	0	0.9999	False	1	0
NonTargeting_Human_0206	0	0.9999	False	1	0
NonTargeting_Human_0320	0	0.9999	False	1	0
NonTargeting_Human_0323	0	0.9999	False	1	0
NonTargeting_Human_0322	0	0.9999	False	1	0
NonTargeting_Human_0325	0	0.9999	False	1	0
NonTargeting_Human_0327	0	0.9999	False	1	0
NonTargeting_Human_0326	0	0.9999	False	1	0
NonTargeting_Human_0329	0	0.9999	False	1	0
NonTargeting_Human_0200	0	0.9999	False	1	0
NonTargeting_Human_0668	0	0.9999	False	1	0
NonTargeting_Human_0669	0	0.9999	False	1	0
NonTargeting_Human_0664	0	0.9999	False	1	0
NonTargeting_Human_0665	0	0.9999	False	1	0
NonTargeting_Human_0666	0	0.9999	False	1	0
NonTargeting_Human_0667	0	0.9999	False	1	0
NonTargeting_Human_0660	0	0.9999	False	1	0
NonTargeting_Human_0661	0	0.9999	False	1	0
NonTargeting_Human_0662	0	0.9999	False	1	0
NonTargeting_Human_0663	0	0.9999	False	1	0
NonTargeting_Human_0798	0	0.9999	False	1	0
NonTargeting_Human_0799	0	0.9999	False	1	0
NonTargeting_Human_0793	0	0.9999	False	1	0
NonTargeting_Human_0794	0	0.9999	False	1	0
NonTargeting_Human_0795	0	0.9999	False	1	0
NonTargeting_Human_0797	0	0.9999	False	1	0
NonTargeting_Human_0409	0	0.9999	False	1	0
NonTargeting_Human_0400	0	0.9999	False	1	0
NonTargeting_Human_0403	0	0.9999	False	1	0
NonTargeting_Human_0404	0	0.9999	False	1	0
NonTargeting_Human_0405	0	0.9999	False	1	0
NonTargeting_Human_0406	0	0.9999	False	1	0
NonTargeting_Human_0407	0	0.9999	False	1	0
NonTargeting_Human_0069	0	0.9999	False	1	0
NonTargeting_Human_0062	0	0.9999	False	1	0
NonTargeting_Human_0061	0	0.9999	False	1	0
NonTargeting_Human_0066	0	0.9999	False	1	0
NonTargeting_Human_0888	0	0.9999	False	1	0
NonTargeting_Human_0884	0	0.9999	False	1	0
NonTargeting_Human_0886	0	0.9999	False	1	0
NonTargeting_Human_0881	0	0.9999	False	1	0
NonTargeting_Human_0882	0	0.9999	False	1	0
NonTargeting_Human_0883	0	0.9999	False	1	0
NonTargeting_Human_0084	0	0.9999	False	1	0
NonTargeting_Human_0085	0	0.9999	False	1	0
NonTargeting_Human_0086	0	0.9999	False	1	0
NonTargeting_Human_0087	0	0.9999	False	1	0
NonTargeting_Human_0080	0	0.9999	False	1	0
NonTargeting_Human_0083	0	0.9999	False	1	0
NonTargeting_Human_0088	0	0.9999	False	1	0
NonTargeting_Human_0089	0	0.9999	False	1	0
NonTargeting_Human_0530	0	0.9999	False	1	0
NonTargeting_Human_0244	0	0.9999	False	1	0
NonTargeting_Human_0248	0	0.9999	False	1	0
NonTargeting_Human_0249	0	0.9999	False	1	0
NonTargeting_Human_0538	0	0.9999	False	1	0
NonTargeting_Human_0539	0	0.9999	False	1	0
NonTargeting_Human_0292	0	0.9999	False	1	0
NonTargeting_Human_0338	0	0.9999	False	1	0
NonTargeting_Human_0339	0	0.9999	False	1	0
NonTargeting_Human_0336	0	0.9999	False	1	0
NonTargeting_Human_0337	0	0.9999	False	1	0
NonTargeting_Human_0335	0	0.9999	False	1	0
NonTargeting_Human_0332	0	0.9999	False	1	0
NonTargeting_Human_0333	0	0.9999	False	1	0
NonTargeting_Human_0330	0	0.9999	False	1	0
NonTargeting_Human_0331	0	0.9999	False	1	0
NonTargeting_Human_0391	0	0.9999	False	1	0
NonTargeting_Human_0659	0	0.9999	False	1	0
NonTargeting_Human_0651	0	0.9999	False	1	0
NonTargeting_Human_0653	0	0.9999	False	1	0
NonTargeting_Human_0652	0	0.9999	False	1	0
NonTargeting_Human_0655	0	0.9999	False	1	0
NonTargeting_Human_0654	0	0.9999	False	1	0
NonTargeting_Human_0657	0	0.9999	False	1	0
NonTargeting_Human_0656	0	0.9999	False	1	0
NonTargeting_Human_0602	0	0.9999	False	1	0
NonTargeting_Human_0501	0	0.9999	False	1	0
NonTargeting_Human_0504	0	0.9999	False	1	0
NonTargeting_Human_0506	0	0.9999	False	1	0
NonTargeting_Human_0509	0	0.9999	False	1	0
NonTargeting_Human_0508	0	0.9999	False	1	0
NonTargeting_Human_0435	0	0.9999	False	1	0
NonTargeting_Human_0434	0	0.9999	False	1	0
NonTargeting_Human_0437	0	0.9999	False	1	0
NonTargeting_Human_0430	0	0.9999	False	1	0
NonTargeting_Human_0439	0	0.9999	False	1	0
NonTargeting_Human_0438	0	0.9999	False	1	0
NonTargeting_Human_0349	0	0.9999	False	1	0
NonTargeting_Human_0348	0	0.9999	False	1	0
NonTargeting_Human_0343	0	0.9999	False	1	0
NonTargeting_Human_0341	0	0.9999	False	1	0
NonTargeting_Human_0347	0	0.9999	False	1	0
NonTargeting_Human_0344	0	0.9999	False	1	0
NonTargeting_Human_0604	0	0.9999	False	1	0
NonTargeting_Human_0975	0	0.9999	False	1	0
NonTargeting_Human_0976	0	0.9999	False	1	0
NonTargeting_Human_0977	0	0.9999	False	1	0
NonTargeting_Human_0607	0	0.9999	False	1	0
NonTargeting_Human_0647	0	0.9999	False	1	0
NonTargeting_Human_0644	0	0.9999	False	1	0
NonTargeting_Human_0645	0	0.9999	False	1	0
NonTargeting_Human_0643	0	0.9999	False	1	0
NonTargeting_Human_0641	0	0.9999	False	1	0
NonTargeting_Human_0516	0	0.9999	False	1	0
NonTargeting_Human_0517	0	0.9999	False	1	0
NonTargeting_Human_0515	0	0.9999	False	1	0
NonTargeting_Human_0510	0	0.9999	False	1	0
NonTargeting_Human_0511	0	0.9999	False	1	0
NonTargeting_Human_0422	0	0.9999	False	1	0
NonTargeting_Human_0423	0	0.9999	False	1	0
NonTargeting_Human_0420	0	0.9999	False	1	0
NonTargeting_Human_0426	0	0.9999	False	1	0
NonTargeting_Human_0427	0	0.9999	False	1	0
NonTargeting_Human_0424	0	0.9999	False	1	0
NonTargeting_Human_0425	0	0.9999	False	1	0
NonTargeting_Human_0429	0	0.9999	False	1	0
NonTargeting_Human_0358	0	0.9999	False	1	0
NonTargeting_Human_0350	0	0.9999	False	1	0
NonTargeting_Human_0351	0	0.9999	False	1	0
NonTargeting_Human_0352	0	0.9999	False	1	0
NonTargeting_Human_0353	0	0.9999	False	1	0
NonTargeting_Human_0354	0	0.9999	False	1	0
NonTargeting_Human_0355	0	0.9999	False	1	0
NonTargeting_Human_0356	0	0.9999	False	1	0
NonTargeting_Human_0357	0	0.9999	False	1	0
NonTargeting_Human_1000	0	0.9999	False	1	0
PMS1	0	0.9999	False	10	0
PMS2	0	0.9999	False	10	0
NonTargeting_Human_0416	0	0.9999	False	1	0
NonTargeting_Human_0071	0	0.9999	False	1	0
NonTargeting_Human_0242	0	0.9999	False	1	0
NonTargeting_Human_0748	0	0.9999	False	1	0
NonTargeting_Human_0747	0	0.9999	False	1	0
NonTargeting_Human_0746	0	0.9999	False	1	0
NonTargeting_Human_0745	0	0.9999	False	1	0
NonTargeting_Human_0744	0	0.9999	False	1	0
NonTargeting_Human_0742	0	0.9999	False	1	0
NonTargeting_Human_0740	0	0.9999	False	1	0
NonTargeting_Human_0633	0	0.9999	False	1	0
NonTargeting_Human_0984	0	0.9999	False	1	0
NonTargeting_Human_0631	0	0.9999	False	1	0
NonTargeting_Human_0986	0	0.9999	False	1	0
NonTargeting_Human_0981	0	0.9999	False	1	0
NonTargeting_Human_0980	0	0.9999	False	1	0
NonTargeting_Human_0983	0	0.9999	False	1	0
NonTargeting_Human_0634	0	0.9999	False	1	0
NonTargeting_Human_0639	0	0.9999	False	1	0
NonTargeting_Human_0638	0	0.9999	False	1	0
NonTargeting_Human_0989	0	0.9999	False	1	0
NonTargeting_Human_0525	0	0.9999	False	1	0
NonTargeting_Human_0524	0	0.9999	False	1	0
NonTargeting_Human_0251	0	0.9999	False	1	0
NonTargeting_Human_0252	0	0.9999	False	1	0
NonTargeting_Human_0299	0	0.9999	False	1	0
NonTargeting_Human_0298	0	0.9999	False	1	0
NonTargeting_Human_0568	0	0.9999	False	1	0
NonTargeting_Human_0563	0	0.9999	False	1	0
NonTargeting_Human_0290	0	0.9999	False	1	0
NonTargeting_Human_0293	0	0.9999	False	1	0
NonTargeting_Human_0294	0	0.9999	False	1	0
NonTargeting_Human_0565	0	0.9999	False	1	0
NonTargeting_Human_0296	0	0.9999	False	1	0
NonTargeting_Human_0184	0	0.9999	False	1	0
NonTargeting_Human_0181	0	0.9999	False	1	0
NonTargeting_Human_0529	0	0.9999	False	1	0
NonTargeting_Human_0167	0	0.9999	False	1	0
NonTargeting_Human_0163	0	0.9999	False	1	0
NonTargeting_Human_0162	0	0.9999	False	1	0
NonTargeting_Human_0806	0	0.9999	False	1	0
NonTargeting_Human_0169	0	0.9999	False	1	0
NonTargeting_Human_0168	0	0.9999	False	1	0
NonTargeting_Human_0364	0	0.9999	False	1	0
NonTargeting_Human_0367	0	0.9999	False	1	0
NonTargeting_Human_0366	0	0.9999	False	1	0
NonTargeting_Human_0361	0	0.9999	False	1	0
NonTargeting_Human_0360	0	0.9999	False	1	0
NonTargeting_Human_0363	0	0.9999	False	1	0
NonTargeting_Human_0362	0	0.9999	False	1	0
NonTargeting_Human_0369	0	0.9999	False	1	0
NonTargeting_Human_0368	0	0.9999	False	1	0
NonTargeting_Human_0801	0	0.9999	False	1	0
NonTargeting_Human_0558	0	0.9999	False	1	0
NonTargeting_Human_0904	0	0.9999	False	1	0
NonTargeting_Human_0758	0	0.9999	False	1	0
NonTargeting_Human_0759	0	0.9999	False	1	0
NonTargeting_Human_0755	0	0.9999	False	1	0
NonTargeting_Human_0756	0	0.9999	False	1	0
NonTargeting_Human_0757	0	0.9999	False	1	0
NonTargeting_Human_0750	0	0.9999	False	1	0
NonTargeting_Human_0752	0	0.9999	False	1	0
NonTargeting_Human_0620	0	0.9999	False	1	0
NonTargeting_Human_0625	0	0.9999	False	1	0
NonTargeting_Human_0627	0	0.9999	False	1	0
NonTargeting_Human_0998	0	0.9999	False	1	0
NonTargeting_Human_0999	0	0.9999	False	1	0
NonTargeting_Human_0992	0	0.9999	False	1	0
NonTargeting_Human_0622	0	0.9999	False	1	0
NonTargeting_Human_0578	0	0.9999	False	1	0
NonTargeting_Human_0579	0	0.9999	False	1	0
NonTargeting_Human_0623	0	0.9999	False	1	0
NonTargeting_Human_0572	0	0.9999	False	1	0
NonTargeting_Human_0573	0	0.9999	False	1	0
NonTargeting_Human_0574	0	0.9999	False	1	0
NonTargeting_Human_0575	0	0.9999	False	1	0
NonTargeting_Human_0577	0	0.9999	False	1	0
NonTargeting_Human_0199	0	0.9999	False	1	0
NonTargeting_Human_0994	0	0.9999	False	1	0
NonTargeting_Human_0192	0	0.9999	False	1	0
NonTargeting_Human_0193	0	0.9999	False	1	0
NonTargeting_Human_0190	0	0.9999	False	1	0
NonTargeting_Human_0196	0	0.9999	False	1	0
NonTargeting_Human_0197	0	0.9999	False	1	0
NonTargeting_Human_0194	0	0.9999	False	1	0
NonTargeting_Human_0195	0	0.9999	False	1	0
NonTargeting_Human_0628	0	0.9999	False	1	0
NonTargeting_Human_0174	0	0.9999	False	1	0
NonTargeting_Human_0176	0	0.9999	False	1	0
NonTargeting_Human_0171	0	0.9999	False	1	0
NonTargeting_Human_0178	0	0.9999	False	1	0
NonTargeting_Human_0179	0	0.9999	False	1	0
NonTargeting_Human_0372	0	0.9999	False	1	0
NonTargeting_Human_0370	0	0.9999	False	1	0
NonTargeting_Human_0371	0	0.9999	False	1	0
NonTargeting_Human_0376	0	0.9999	False	1	0
NonTargeting_Human_0377	0	0.9999	False	1	0
NonTargeting_Human_0375	0	0.9999	False	1	0
NonTargeting_Human_0379	0	0.9999	False	1	0
NonTargeting_Human_0286	0	0.9999	False	1	0
NonTargeting_Human_0284	0	0.9999	False	1	0
NonTargeting_Human_0285	0	0.9999	False	1	0
NonTargeting_Human_0282	0	0.9999	False	1	0
NonTargeting_Human_0280	0	0.9999	False	1	0
NonTargeting_Human_0288	0	0.9999	False	1	0
NonTargeting_Human_0289	0	0.9999	False	1	0
NonTargeting_Human_0198	0	0.9999	False	1	0
MBD4	0	0.9999	False	10	0
NonTargeting_Human_0769	0	0.9999	False	1	0
NonTargeting_Human_0768	0	0.9999	False	1	0
NonTargeting_Human_0761	0	0.9999	False	1	0
NonTargeting_Human_0760	0	0.9999	False	1	0
NonTargeting_Human_0762	0	0.9999	False	1	0
NonTargeting_Human_0765	0	0.9999	False	1	0
NonTargeting_Human_0618	0	0.9999	False	1	0
NonTargeting_Human_0968	0	0.9999	False	1	0
NonTargeting_Human_0615	0	0.9999	False	1	0
NonTargeting_Human_0966	0	0.9999	False	1	0
NonTargeting_Human_0964	0	0.9999	False	1	0
NonTargeting_Human_0963	0	0.9999	False	1	0
NonTargeting_Human_0610	0	0.9999	False	1	0
NonTargeting_Human_0961	0	0.9999	False	1	0
NonTargeting_Human_0612	0	0.9999	False	1	0
NonTargeting_Human_0140	0	0.9999	False	1	0
NonTargeting_Human_0149	0	0.9999	False	1	0
NonTargeting_Human_0387	0	0.9999	False	1	0
NonTargeting_Human_0386	0	0.9999	False	1	0
NonTargeting_Human_0383	0	0.9999	False	1	0
NonTargeting_Human_0381	0	0.9999	False	1	0
NonTargeting_Human_0380	0	0.9999	False	1	0
NonTargeting_Human_0544	0	0.9999	False	1	0
NonTargeting_Human_0547	0	0.9999	False	1	0
NonTargeting_Human_0813	0	0.9999	False	1	0
NonTargeting_Human_0812	0	0.9999	False	1	0
NonTargeting_Human_0811	0	0.9999	False	1	0
NonTargeting_Human_0810	0	0.9999	False	1	0
NonTargeting_Human_0548	0	0.9999	False	1	0
NonTargeting_Human_0306	0	0.9999	False	1	0
NonTargeting_Human_0304	0	0.9999	False	1	0
NonTargeting_Human_0300	0	0.9999	False	1	0
NonTargeting_Human_0608	0	0.9999	False	1	0
NonTargeting_Human_0609	0	0.9999	False	1	0
NonTargeting_Human_0978	0	0.9999	False	1	0
NonTargeting_Human_0979	0	0.9999	False	1	0
NonTargeting_Human_0974	0	0.9999	False	1	0
NonTargeting_Human_0603	0	0.9999	False	1	0
NonTargeting_Human_0600	0	0.9999	False	1	0
NonTargeting_Human_0601	0	0.9999	False	1	0
NonTargeting_Human_0970	0	0.9999	False	1	0
NonTargeting_Human_0972	0	0.9999	False	1	0
NonTargeting_Human_0776	0	0.9999	False	1	0
NonTargeting_Human_0777	0	0.9999	False	1	0
NonTargeting_Human_0774	0	0.9999	False	1	0
NonTargeting_Human_0773	0	0.9999	False	1	0
NonTargeting_Human_0770	0	0.9999	False	1	0
NonTargeting_Human_0771	0	0.9999	False	1	0
NonTargeting_Human_0779	0	0.9999	False	1	0
NonTargeting_Human_0158	0	0.9999	False	1	0
NonTargeting_Human_0159	0	0.9999	False	1	0
NonTargeting_Human_0156	0	0.9999	False	1	0
NonTargeting_Human_0157	0	0.9999	False	1	0
NonTargeting_Human_0154	0	0.9999	False	1	0
NonTargeting_Human_0155	0	0.9999	False	1	0
NonTargeting_Human_0152	0	0.9999	False	1	0
NonTargeting_Human_0153	0	0.9999	False	1	0
NonTargeting_Human_0151	0	0.9999	False	1	0
NonTargeting_Human_0398	0	0.9999	False	1	0
NonTargeting_Human_0399	0	0.9999	False	1	0
NonTargeting_Human_0395	0	0.9999	False	1	0
NonTargeting_Human_0396	0	0.9999	False	1	0
NonTargeting_Human_0397	0	0.9999	False	1	0
NonTargeting_Human_0390	0	0.9999	False	1	0
NonTargeting_Human_0392	0	0.9999	False	1	0
NonTargeting_Human_0393	0	0.9999	False	1	0
NonTargeting_Human_0804	0	0.9999	False	1	0
NonTargeting_Human_0553	0	0.9999	False	1	0
NonTargeting_Human_0550	0	0.9999	False	1	0
NonTargeting_Human_0807	0	0.9999	False	1	0
NonTargeting_Human_0800	0	0.9999	False	1	0
NonTargeting_Human_0557	0	0.9999	False	1	0
NonTargeting_Human_0554	0	0.9999	False	1	0
NonTargeting_Human_0803	0	0.9999	False	1	0
NonTargeting_Human_0809	0	0.9999	False	1	0
MTA3	0	0.9999	False	10	0
NonTargeting_Human_0585	0	0.9999	False	1	0
NonTargeting_Human_0105	0	0.9999	False	1	0
NonTargeting_Human_0104	0	0.9999	False	1	0
NonTargeting_Human_0455	0	0.9999	False	1	0
NonTargeting_Human_0454	0	0.9999	False	1	0
NonTargeting_Human_0453	0	0.9999	False	1	0
NonTargeting_Human_0452	0	0.9999	False	1	0

## Sheet: U373 TMZ Enrichment
gene	SigmaFC	p_value	significant	# sgRNAs	# signif. sgRNAs
MLH1	176.254	0	True	10	10
MSH6	145.323	0	True	10	9
PMS1	139.561	0	True	10	10
PMS2	112.233	0	True	10	9
MSH2	89.126	0	True	10	8
MBD4	53.0705	0	True	10	8
SMARCAD1	34.8108	0	True	10	7
SPO11	1.62363	0.0585	False	10	2
MTA3	1.44318	0.0675	False	10	2
RHNO1	0.973174	0.088	False	10	1
NonTargeting_Human_0950	0.890249	0.0926	False	1	1
EZH2	0.803241	0.0986	False	10	1
NonTargeting_Human_0206	0.769328	0.1031	False	1	1
UBE2W	0.674091	0.1073	False	10	1
NonTargeting_Human_0323	0.641197	0.11	False	1	1
NonTargeting_Human_0260	0.624811	0.1134	False	1	1
ACVR1	0.623905	0.1141	False	10	1
MLH3	0.619876	0.1158	False	10	1
NonTargeting_Human_0774	0.589262	0.1186	False	1	1
NUDT1	0.579259	0.1196	False	10	1
RBL1	0.540705	0.1236	False	10	1
FAN1	0.523949	0.1251	False	10	1
RNASEH2B	0.514233	0.1267	False	10	1
UBE2B	0.496236	0.1282	False	10	1
ID2	0.492968	0.131	False	10	1
ZRANB3	0.484327	0.1322	False	10	1
NonTargeting_Human_0193	0.477968	0.134	False	1	1
NonTargeting_Human_0046	0.477607	0.1351	False	1	1
SIRT7	0.472071	0.138	False	10	1
CLSPN	0.461744	0.1407	False	10	1
NonTargeting_Human_0375	0.447471	0.142	False	1	1
NonTargeting_Human_0874	0.431651	0.143	False	1	1
NonTargeting_Human_0668	0.42888	0.1443	False	1	1
NTHL1	0.428575	0.1459	False	10	1
SENP1	0.423284	0.1468	False	10	1
KRAS	0.419479	0.1486	False	10	1
L3MBTL2	0.412496	0.1518	False	10	1
TICRR	0.404664	0.1529	False	10	1
MCPH1	0.394417	0.1541	False	10	1
NonTargeting_Human_0501	0.392619	0.1554	False	1	1
DMC1	0.386962	0.1569	False	10	1
ZNF146	0.38572	0.1579	False	10	1
NonTargeting_Human_0815	0.385494	0.1588	False	1	1
TIMELESS	0.379974	0.1591	False	10	1
NonTargeting_Human_0048	0.379599	0.1605	False	1	1
UBR2	0.368653	0.1615	False	10	1
NonTargeting_Human_0442	0.367219	0.1625	False	1	1
NonTargeting_Human_0580	0.364009	0.1638	False	1	1
H2AFX	0.352919	0.1654	False	10	1
RAD23B	0.349001	0.1672	False	10	1
TOP2B	0.34546	0.168	False	10	1
RUNX2	0.342151	0.169	False	10	1
ZUFSP	0.34085	0.1696	False	10	1
PAXIP1	0.334509	0.1707	False	10	1
ATAD2	0.333523	0.1724	False	10	1
NonTargeting_Human_0742	0.328483	0.1743	False	1	1
NonTargeting_Human_0344	0.32571	0.1752	False	1	1
NonTargeting_Human_0280	0.324089	0.1764	False	1	1
NonTargeting_Human_0261	0.317136	0.1784	False	1	1
NonTargeting_Human_0417	0.317132	0.1796	False	1	1
NonTargeting_Human_0176	0.31515	0.1815	False	1	1
NonTargeting_Human_0958	0.30748	0.1827	False	1	1
ID4	0.306741	0.1837	False	10	1
NonTargeting_Human_0551	0.300491	0.1867	False	1	1
MSH4	0.299365	0.1879	False	10	1
SENP5	0.297182	0.1892	False	10	1
PPP5C	0.295851	0.1905	False	10	1
SETD3	0.293908	0.1922	False	10	1
SMARCA4	0.292097	0.193	False	10	1
NEIL1	0.289878	0.1951	False	10	1
NEIL2	0.289206	0.1964	False	10	1
POLL	0.287348	0.1976	False	10	1
CDC25C	0.286787	0.1985	False	10	1
C7ORF49	0.283695	0.1995	False	10	1
NonTargeting_Human_0298	0.282535	0.2011	False	1	1
NonTargeting_Human_0896	0.281813	0.2022	False	1	1
NR0B1	0.280186	0.2039	False	10	1
STK4	0.278624	0.2052	False	10	1
NonTargeting_Human_0249	0.276843	0.207	False	1	1
MGMT	0.276446	0.2079	False	10	1
RINT1	0.275996	0.2087	False	10	1
NonTargeting_Human_0870	0.27567	0.2099	False	1	1
NonTargeting_Human_0618	0.274172	0.2109	False	1	1
NonTargeting_Human_0487	0.271987	0.2116	False	1	1
MORF4L1	0.271734	0.2129	False	10	1
NonTargeting_Human_0599	0.269694	0.2146	False	1	1
NEK8	0.269416	0.2159	False	10	1
CETN2	0.268682	0.2173	False	10	1
E2F4	0.266134	0.2189	False	10	1
UNG2	0.262991	0.2203	False	10	1
NonTargeting_Human_0451	0	1	False	1	0
NonTargeting_Human_0102	0	1	False	1	0
ATRX	0	1	False	10	0
C1ORF112	0	1	False	10	0
RAD51D	0	1	False	10	0
PIK3CA	0	1	False	10	0
RAD51B	0	1	False	10	0
ZSWIM7	0	1	False	10	0
KDM2A	0	1	False	10	0
XPC	0	1	False	10	0
XPA	0	1	False	10	0
NonTargeting_Human_0949	0	1	False	1	0
NonTargeting_Human_0948	0	1	False	1	0
NonTargeting_Human_0941	0	1	False	1	0
MAX	0	1	False	10	0
NonTargeting_Human_0943	0	1	False	1	0
NonTargeting_Human_0942	0	1	False	1	0
NonTargeting_Human_0945	0	1	False	1	0
NonTargeting_Human_0944	0	1	False	1	0
NonTargeting_Human_0947	0	1	False	1	0
NonTargeting_Human_0946	0	1	False	1	0
NonTargeting_Human_0581	0	1	False	1	0
NonTargeting_Human_0851	0	1	False	1	0
NonTargeting_Human_0850	0	1	False	1	0
NonTargeting_Human_0857	0	1	False	1	0
NonTargeting_Human_0584	0	1	False	1	0
NonTargeting_Human_0587	0	1	False	1	0
NonTargeting_Human_0019	0	1	False	1	0
NonTargeting_Human_0018	0	1	False	1	0
NonTargeting_Human_0017	0	1	False	1	0
NonTargeting_Human_0016	0	1	False	1	0
NonTargeting_Human_0015	0	1	False	1	0
NonTargeting_Human_0014	0	1	False	1	0
NonTargeting_Human_0013	0	1	False	1	0
NonTargeting_Human_0012	0	1	False	1	0
NonTargeting_Human_0011	0	1	False	1	0
NonTargeting_Human_0010	0	1	False	1	0
NonTargeting_Human_0703	0	1	False	1	0
NonTargeting_Human_0702	0	1	False	1	0
ZNF451	0	1	False	10	0
NonTargeting_Human_0700	0	1	False	1	0
NonTargeting_Human_0707	0	1	False	1	0
NonTargeting_Human_0706	0	1	False	1	0
NonTargeting_Human_0705	0	1	False	1	0
NonTargeting_Human_0704	0	1	False	1	0
NonTargeting_Human_0709	0	1	False	1	0
NonTargeting_Human_0708	0	1	False	1	0
TTK	0	1	False	10	0
NonTargeting_Human_0492	0	1	False	1	0
NonTargeting_Human_0491	0	1	False	1	0
NonTargeting_Human_0490	0	1	False	1	0
NonTargeting_Human_0497	0	1	False	1	0
NonTargeting_Human_0496	0	1	False	1	0
NonTargeting_Human_0495	0	1	False	1	0
NonTargeting_Human_0494	0	1	False	1	0
NonTargeting_Human_0499	0	1	False	1	0
NonTargeting_Human_0498	0	1	False	1	0
NonTargeting_Human_0129	0	1	False	1	0
NonTargeting_Human_0128	0	1	False	1	0
NonTargeting_Human_0123	0	1	False	1	0
NonTargeting_Human_0122	0	1	False	1	0
NonTargeting_Human_0121	0	1	False	1	0
NonTargeting_Human_0120	0	1	False	1	0
NonTargeting_Human_0127	0	1	False	1	0
NonTargeting_Human_0126	0	1	False	1	0
NonTargeting_Human_0125	0	1	False	1	0
NonTargeting_Human_0124	0	1	False	1	0
NonTargeting_Human_0831	0	1	False	1	0
NonTargeting_Human_0830	0	1	False	1	0
NonTargeting_Human_0833	0	1	False	1	0
NonTargeting_Human_0832	0	1	False	1	0
NonTargeting_Human_0835	0	1	False	1	0
NonTargeting_Human_0834	0	1	False	1	0
NonTargeting_Human_0837	0	1	False	1	0
NonTargeting_Human_0836	0	1	False	1	0
ATAD5	0	1	False	10	0
NonTargeting_Human_0838	0	1	False	1	0
TOP1	0	1	False	10	0
PPP4C	0	1	False	10	0
NonTargeting_Human_0237	0	1	False	1	0
NonTargeting_Human_0236	0	1	False	1	0
NonTargeting_Human_0235	0	1	False	1	0
NonTargeting_Human_0234	0	1	False	1	0
NonTargeting_Human_0233	0	1	False	1	0
NonTargeting_Human_0232	0	1	False	1	0
NonTargeting_Human_0231	0	1	False	1	0
NonTargeting_Human_0230	0	1	False	1	0
SMAD4	0	1	False	10	0
SMAD5	0	1	False	10	0
SMAD1	0	1	False	10	0
SMAD2	0	1	False	10	0
SMAD3	0	1	False	10	0
MUS81	0	1	False	10	0
CDC45	0	1	False	10	0
CHAF1A	0	1	False	10	0
MCM10	0	1	False	10	0
NonTargeting_Human_0940	0	1	False	1	0
RECQL5	0	1	False	10	0
RECQL4	0	1	False	10	0
PARPBP	0	1	False	10	0
TREX2	0	1	False	10	0
TREX1	0	1	False	10	0
NonTargeting_Human_0956	0	1	False	1	0
NonTargeting_Human_0957	0	1	False	1	0
NonTargeting_Human_0954	0	1	False	1	0
NonTargeting_Human_0955	0	1	False	1	0
NonTargeting_Human_0952	0	1	False	1	0
NonTargeting_Human_0953	0	1	False	1	0
NonTargeting_Human_0951	0	1	False	1	0
SHLD3	0	1	False	10	0
NonTargeting_Human_0959	0	1	False	1	0
NonTargeting_Human_0008	0	1	False	1	0
NonTargeting_Human_0009	0	1	False	1	0
TK1	0	1	False	10	0
NonTargeting_Human_0004	0	1	False	1	0
NonTargeting_Human_0005	0	1	False	1	0
NonTargeting_Human_0006	0	1	False	1	0
NonTargeting_Human_0007	0	1	False	1	0
NonTargeting_Human_0001	0	1	False	1	0
NonTargeting_Human_0002	0	1	False	1	0
NonTargeting_Human_0003	0	1	False	1	0
NonTargeting_Human_0710	0	1	False	1	0
NonTargeting_Human_0711	0	1	False	1	0
NonTargeting_Human_0712	0	1	False	1	0
NonTargeting_Human_0713	0	1	False	1	0
NonTargeting_Human_0714	0	1	False	1	0
NonTargeting_Human_0715	0	1	False	1	0
NonTargeting_Human_0716	0	1	False	1	0
NonTargeting_Human_0717	0	1	False	1	0
NonTargeting_Human_0718	0	1	False	1	0
NonTargeting_Human_0719	0	1	False	1	0
PMS2P3	0	1	False	10	0
NonTargeting_Human_0480	0	1	False	1	0
NonTargeting_Human_0481	0	1	False	1	0
NonTargeting_Human_0482	0	1	False	1	0
NonTargeting_Human_0483	0	1	False	1	0
NonTargeting_Human_0484	0	1	False	1	0
NonTargeting_Human_0485	0	1	False	1	0
NonTargeting_Human_0486	0	1	False	1	0
NonTargeting_Human_0488	0	1	False	1	0
NonTargeting_Human_0489	0	1	False	1	0
KDM3A	0	1	False	10	0
NonTargeting_Human_0138	0	1	False	1	0
NonTargeting_Human_0139	0	1	False	1	0
NonTargeting_Human_0130	0	1	False	1	0
NonTargeting_Human_0131	0	1	False	1	0
NonTargeting_Human_0132	0	1	False	1	0
NonTargeting_Human_0133	0	1	False	1	0
NonTargeting_Human_0134	0	1	False	1	0
NonTargeting_Human_0135	0	1	False	1	0
NonTargeting_Human_0136	0	1	False	1	0
NonTargeting_Human_0137	0	1	False	1	0
NonTargeting_Human_0828	0	1	False	1	0
NonTargeting_Human_0829	0	1	False	1	0
NonTargeting_Human_0826	0	1	False	1	0
NonTargeting_Human_0827	0	1	False	1	0
NonTargeting_Human_0824	0	1	False	1	0
NonTargeting_Human_0825	0	1	False	1	0
NonTargeting_Human_0822	0	1	False	1	0
NonTargeting_Human_0823	0	1	False	1	0
NonTargeting_Human_0820	0	1	False	1	0
NonTargeting_Human_0821	0	1	False	1	0
NonTargeting_Human_0791	0	1	False	1	0
NonTargeting_Human_0792	0	1	False	1	0
FBXW7	0	1	False	10	0
NonTargeting_Human_0224	0	1	False	1	0
NonTargeting_Human_0225	0	1	False	1	0
NonTargeting_Human_0226	0	1	False	1	0
NonTargeting_Human_0227	0	1	False	1	0
NonTargeting_Human_0220	0	1	False	1	0
NonTargeting_Human_0221	0	1	False	1	0
NonTargeting_Human_0222	0	1	False	1	0
NonTargeting_Human_0223	0	1	False	1	0
NonTargeting_Human_0228	0	1	False	1	0
NonTargeting_Human_0229	0	1	False	1	0
NonTargeting_Human_0920	0	1	False	1	0
BABAM1	0	1	False	10	0
XAB2	0	1	False	10	0
MAD2L2	0	1	False	10	0
MAD2L1	0	1	False	10	0
SMARCA1	0	1	False	10	0
TIPIN	0	1	False	10	0
CDC5L	0	1	False	10	0
NonTargeting_Human_0701	0	1	False	1	0
VCP	0	1	False	10	0
RAD9B	0	1	False	10	0
RAD9A	0	1	False	10	0
TOPORS	0	1	False	10	0
NonTargeting_Human_0493	0	1	False	1	0
PNKP	0	1	False	10	0
PRMT1	0	1	False	10	0
PRMT5	0	1	False	10	0
PER1	0	1	False	10	0
KAT8	0	1	False	10	0
KAT5	0	1	False	10	0
KAT7	0	1	False	10	0
PPM1D	0	1	False	10	0
USP48	0	1	False	10	0
USP44	0	1	False	10	0
RNF138	0	1	False	10	0
CHEK2	0	1	False	10	0
CHEK1	0	1	False	10	0
NSMCE2	0	1	False	10	0
NonTargeting_Human_0242	0	1	False	1	0
NonTargeting_Human_0243	0	1	False	1	0
NonTargeting_Human_0536	0	1	False	1	0
NonTargeting_Human_0923	0	1	False	1	0
NonTargeting_Human_0922	0	1	False	1	0
NonTargeting_Human_0921	0	1	False	1	0
NonTargeting_Human_0241	0	1	False	1	0
NonTargeting_Human_0927	0	1	False	1	0
NonTargeting_Human_0926	0	1	False	1	0
NonTargeting_Human_0925	0	1	False	1	0
NonTargeting_Human_0924	0	1	False	1	0
NonTargeting_Human_0530	0	1	False	1	0
NonTargeting_Human_0929	0	1	False	1	0
NonTargeting_Human_0928	0	1	False	1	0
NonTargeting_Human_0247	0	1	False	1	0
ERCC8	0	1	False	10	0
NonTargeting_Human_0244	0	1	False	1	0
NonTargeting_Human_0245	0	1	False	1	0
NonTargeting_Human_0039	0	1	False	1	0
NonTargeting_Human_0038	0	1	False	1	0
NonTargeting_Human_0031	0	1	False	1	0
NonTargeting_Human_0030	0	1	False	1	0
NonTargeting_Human_0033	0	1	False	1	0
NonTargeting_Human_0032	0	1	False	1	0
NonTargeting_Human_0035	0	1	False	1	0
NonTargeting_Human_0034	0	1	False	1	0
NonTargeting_Human_0037	0	1	False	1	0
NonTargeting_Human_0036	0	1	False	1	0
NonTargeting_Human_0729	0	1	False	1	0
NonTargeting_Human_0728	0	1	False	1	0
NonTargeting_Human_0725	0	1	False	1	0
NonTargeting_Human_0724	0	1	False	1	0
NonTargeting_Human_0727	0	1	False	1	0
NonTargeting_Human_0726	0	1	False	1	0
NonTargeting_Human_0721	0	1	False	1	0
NonTargeting_Human_0720	0	1	False	1	0
NonTargeting_Human_0723	0	1	False	1	0
NonTargeting_Human_0722	0	1	False	1	0
ERCC1	0	1	False	10	0
NonTargeting_Human_0105	0	1	False	1	0
NonTargeting_Human_0104	0	1	False	1	0
NonTargeting_Human_0455	0	1	False	1	0
NonTargeting_Human_0454	0	1	False	1	0
NonTargeting_Human_0453	0	1	False	1	0
NonTargeting_Human_0452	0	1	False	1	0
NonTargeting_Human_0103	0	1	False	1	0
NonTargeting_Human_0450	0	1	False	1	0
NonTargeting_Human_0109	0	1	False	1	0
NonTargeting_Human_0108	0	1	False	1	0
NonTargeting_Human_0459	0	1	False	1	0
NonTargeting_Human_0458	0	1	False	1	0
NonTargeting_Human_0589	0	1	False	1	0
NonTargeting_Human_0588	0	1	False	1	0
NonTargeting_Human_0859	0	1	False	1	0
NonTargeting_Human_0858	0	1	False	1	0
NonTargeting_Human_0853	0	1	False	1	0
NonTargeting_Human_0852	0	1	False	1	0
NonTargeting_Human_0583	0	1	False	1	0
NonTargeting_Human_0582	0	1	False	1	0
TDG	0	1	False	10	0
NonTargeting_Human_0856	0	1	False	1	0
NonTargeting_Human_0855	0	1	False	1	0
NonTargeting_Human_0586	0	1	False	1	0
NonTargeting_Human_0839	0	1	False	1	0
NonTargeting_Human_0211	0	1	False	1	0
NonTargeting_Human_0210	0	1	False	1	0
NonTargeting_Human_0213	0	1	False	1	0
NonTargeting_Human_0212	0	1	False	1	0
NonTargeting_Human_0215	0	1	False	1	0
NonTargeting_Human_0214	0	1	False	1	0
NonTargeting_Human_0217	0	1	False	1	0
NonTargeting_Human_0216	0	1	False	1	0
NonTargeting_Human_0219	0	1	False	1	0
NonTargeting_Human_0218	0	1	False	1	0
WRAP53	0	1	False	10	0
FAM178A	0	1	False	10	0
MTBP	0	1	False	10	0
OGG1	0	1	False	10	0
NonTargeting_Human_0239	0	1	False	1	0
NonTargeting_Human_0238	0	1	False	1	0
UBR5	0	1	False	10	0
CCNH	0	1	False	10	0
FEN1	0	1	False	10	0
NEK11	0	1	False	10	0
CHD3	0	1	False	10	0
CHD2	0	1	False	10	0
CHD5	0	1	False	10	0
CHD4	0	1	False	10	0
CHD7	0	1	False	10	0
NonTargeting_Human_0974	0	1	False	1	0
CHD8	0	1	False	10	0
NonTargeting_Human_0082	0	1	False	1	0
CDC25B	0	1	False	10	0
CDC25A	0	1	False	10	0
MPG	0	1	False	10	0
ERCC6L2	0	1	False	10	0
MAPK14	0	1	False	10	0
NonTargeting_Human_0688	0	1	False	1	0
HUS1	0	1	False	10	0
NonTargeting_Human_0930	0	1	False	1	0
NonTargeting_Human_0931	0	1	False	1	0
NonTargeting_Human_0932	0	1	False	1	0
NonTargeting_Human_0933	0	1	False	1	0
NonTargeting_Human_0934	0	1	False	1	0
NBN	0	1	False	10	0
NonTargeting_Human_0936	0	1	False	1	0
NonTargeting_Human_0937	0	1	False	1	0
NonTargeting_Human_0938	0	1	False	1	0
NonTargeting_Human_0939	0	1	False	1	0
HELLS	0	1	False	10	0
ASH1L	0	1	False	10	0
SIAH1	0	1	False	10	0
NonTargeting_Human_0972	0	1	False	1	0
NonTargeting_Human_0738	0	1	False	1	0
NonTargeting_Human_0739	0	1	False	1	0
NonTargeting_Human_0969	0	1	False	1	0
NonTargeting_Human_0732	0	1	False	1	0
NonTargeting_Human_0733	0	1	False	1	0
NonTargeting_Human_0730	0	1	False	1	0
NonTargeting_Human_0731	0	1	False	1	0
NonTargeting_Human_0736	0	1	False	1	0
NonTargeting_Human_0737	0	1	False	1	0
NonTargeting_Human_0734	0	1	False	1	0
NonTargeting_Human_0735	0	1	False	1	0
PIAS2	0	1	False	10	0
NonTargeting_Human_0615	0	1	False	1	0
PIAS1	0	1	False	10	0
PIAS4	0	1	False	10	0
NonTargeting_Human_0966	0	1	False	1	0
NonTargeting_Human_0512	0	1	False	1	0
BRE	0	1	False	10	0
NonTargeting_Human_0965	0	1	False	1	0
NonTargeting_Human_0616	0	1	False	1	0
NonTargeting_Human_0611	0	1	False	1	0
NonTargeting_Human_0610	0	1	False	1	0
NonTargeting_Human_0112	0	1	False	1	0
NonTargeting_Human_0445	0	1	False	1	0
NonTargeting_Human_0110	0	1	False	1	0
NonTargeting_Human_0111	0	1	False	1	0
NonTargeting_Human_0116	0	1	False	1	0
NonTargeting_Human_0441	0	1	False	1	0
NonTargeting_Human_0114	0	1	False	1	0
NonTargeting_Human_0115	0	1	False	1	0
NonTargeting_Human_0118	0	1	False	1	0
NonTargeting_Human_0119	0	1	False	1	0
NonTargeting_Human_0448	0	1	False	1	0
NonTargeting_Human_0449	0	1	False	1	0
RMI2	0	1	False	10	0
NonTargeting_Human_0026	0	1	False	1	0
NonTargeting_Human_0849	0	1	False	1	0
NonTargeting_Human_0024	0	1	False	1	0
NonTargeting_Human_0025	0	1	False	1	0
NonTargeting_Human_0022	0	1	False	1	0
NonTargeting_Human_0023	0	1	False	1	0
NonTargeting_Human_0020	0	1	False	1	0
NonTargeting_Human_0021	0	1	False	1	0
NonTargeting_Human_0840	0	1	False	1	0
NonTargeting_Human_0841	0	1	False	1	0
NonTargeting_Human_0842	0	1	False	1	0
NonTargeting_Human_0843	0	1	False	1	0
NonTargeting_Human_0844	0	1	False	1	0
NonTargeting_Human_0845	0	1	False	1	0
NonTargeting_Human_0028	0	1	False	1	0
NonTargeting_Human_0847	0	1	False	1	0
NonTargeting_Human_0596	0	1	False	1	0
NonTargeting_Human_0597	0	1	False	1	0
NonTargeting_Human_0594	0	1	False	1	0
NonTargeting_Human_0595	0	1	False	1	0
NonTargeting_Human_0592	0	1	False	1	0
NonTargeting_Human_0593	0	1	False	1	0
NonTargeting_Human_0590	0	1	False	1	0
NonTargeting_Human_0591	0	1	False	1	0
NonTargeting_Human_0598	0	1	False	1	0
NonTargeting_Human_0208	0	1	False	1	0
NonTargeting_Human_0209	0	1	False	1	0
GTF2H3	0	1	False	10	0
GTF2H2	0	1	False	10	0
NonTargeting_Human_0204	0	1	False	1	0
NonTargeting_Human_0205	0	1	False	1	0
NonTargeting_Human_0202	0	1	False	1	0
NonTargeting_Human_0203	0	1	False	1	0
GTF2H5	0	1	False	10	0
NonTargeting_Human_0201	0	1	False	1	0
CHD6	0	1	False	10	0
PIF1	0	1	False	10	0
BAP1	0	1	False	10	0
BUB1B	0	1	False	10	0
SMG1	0	1	False	10	0
OARD1	0	1	False	10	0
NonTargeting_Human_0545	0	1	False	1	0
C11orf30	0	1	False	10	0
GRWD1	0	1	False	10	0
WEE1	0	1	False	10	0
ZMYM3	0	1	False	10	0
NonTargeting_Human_0544	0	1	False	1	0
SHFM1	0	1	False	10	0
WDR48	0	1	False	10	0
H3F3A	0	1	False	10	0
NonTargeting_Human_0041	0	1	False	1	0
SENP7	0	1	False	10	0
SENP6	0	1	False	10	0
SENP3	0	1	False	10	0
SENP2	0	1	False	10	0
CUX1	0	1	False	10	0
PRKDC	0	1	False	10	0
ANKRD32	0	1	False	10	0
NCOA1	0	1	False	10	0
DDB2	0	1	False	10	0
DDB1	0	1	False	10	0
SETX	0	1	False	10	0
RIF1	0	1	False	10	0
NonTargeting_Human_0909	0	1	False	1	0
NonTargeting_Human_0908	0	1	False	1	0
NonTargeting_Human_0905	0	1	False	1	0
CDK5RAP3	0	1	False	10	0
NonTargeting_Human_0907	0	1	False	1	0
NonTargeting_Human_0906	0	1	False	1	0
NonTargeting_Human_0901	0	1	False	1	0
NonTargeting_Human_0900	0	1	False	1	0
NonTargeting_Human_0903	0	1	False	1	0
NonTargeting_Human_0902	0	1	False	1	0
NonTargeting_Human_0269	0	1	False	1	0
WRNIP1	0	1	False	10	0
NonTargeting_Human_0695	0	1	False	1	0
NonTargeting_Human_0694	0	1	False	1	0
NonTargeting_Human_0697	0	1	False	1	0
NonTargeting_Human_0696	0	1	False	1	0
NonTargeting_Human_0691	0	1	False	1	0
NonTargeting_Human_0690	0	1	False	1	0
NonTargeting_Human_0693	0	1	False	1	0
NonTargeting_Human_0692	0	1	False	1	0
NonTargeting_Human_0699	0	1	False	1	0
NonTargeting_Human_0698	0	1	False	1	0
DDX11	0	1	False	10	0
CDK12	0	1	False	10	0
NDNL2	0	1	False	10	0
MDC1	0	1	False	10	0
NonTargeting_Human_0471	0	1	False	1	0
NonTargeting_Human_0470	0	1	False	1	0
NonTargeting_Human_0473	0	1	False	1	0
NonTargeting_Human_0472	0	1	False	1	0
NonTargeting_Human_0475	0	1	False	1	0
NonTargeting_Human_0474	0	1	False	1	0
NonTargeting_Human_0477	0	1	False	1	0
NonTargeting_Human_0476	0	1	False	1	0
NonTargeting_Human_0479	0	1	False	1	0
NonTargeting_Human_0478	0	1	False	1	0
TRIP13	0	1	False	10	0
NonTargeting_Human_0053	0	1	False	1	0
NonTargeting_Human_0052	0	1	False	1	0
NonTargeting_Human_0051	0	1	False	1	0
NonTargeting_Human_0050	0	1	False	1	0
NonTargeting_Human_0057	0	1	False	1	0
NonTargeting_Human_0056	0	1	False	1	0
NonTargeting_Human_0055	0	1	False	1	0
NonTargeting_Human_0054	0	1	False	1	0
NonTargeting_Human_0059	0	1	False	1	0
NonTargeting_Human_0058	0	1	False	1	0
NonTargeting_Human_0875	0	1	False	1	0
NonTargeting_Human_0877	0	1	False	1	0
NonTargeting_Human_0876	0	1	False	1	0
NonTargeting_Human_0871	0	1	False	1	0
NonTargeting_Human_0873	0	1	False	1	0
NonTargeting_Human_0872	0	1	False	1	0
NonTargeting_Human_0879	0	1	False	1	0
NonTargeting_Human_0878	0	1	False	1	0
EEPD1	0	1	False	10	0
NonTargeting_Human_0279	0	1	False	1	0
NonTargeting_Human_0278	0	1	False	1	0
NonTargeting_Human_0273	0	1	False	1	0
NonTargeting_Human_0272	0	1	False	1	0
NonTargeting_Human_0271	0	1	False	1	0
NonTargeting_Human_0270	0	1	False	1	0
NonTargeting_Human_0277	0	1	False	1	0
NonTargeting_Human_0276	0	1	False	1	0
NonTargeting_Human_0275	0	1	False	1	0
NonTargeting_Human_0274	0	1	False	1	0
NonTargeting_Human_0385	0	1	False	1	0
SLX1A	0	1	False	10	0
SLX1B	0	1	False	10	0
NABP2	0	1	False	10	0
NonTargeting_Human_0307	0	1	False	1	0
NonTargeting_Human_0306	0	1	False	1	0
NonTargeting_Human_0305	0	1	False	1	0
NonTargeting_Human_0304	0	1	False	1	0
NonTargeting_Human_0303	0	1	False	1	0
NonTargeting_Human_0302	0	1	False	1	0
NonTargeting_Human_0301	0	1	False	1	0
NonTargeting_Human_0300	0	1	False	1	0
NonTargeting_Human_0309	0	1	False	1	0
NonTargeting_Human_0308	0	1	False	1	0
SMARCAL1	0	1	False	10	0
NonTargeting_Human_0546	0	1	False	1	0
NonTargeting_Human_0813	0	1	False	1	0
NonTargeting_Human_0812	0	1	False	1	0
NonTargeting_Human_0811	0	1	False	1	0
NonTargeting_Human_0810	0	1	False	1	0
EXO1	0	1	False	10	0
ATRIP	0	1	False	10	0
NonTargeting_Human_0534	0	1	False	1	0
ALKBH2	0	1	False	10	0
ALKBH3	0	1	False	10	0
ATM	0	1	False	10	0
ATR	0	1	False	10	0
BRIP1	0	1	False	10	0
ERCC6L	0	1	False	10	0
FANCG	0	1	False	10	0
FANCF	0	1	False	10	0
FANCE	0	1	False	10	0
FANCC	0	1	False	10	0
FANCB	0	1	False	10	0
FANCA	0	1	False	10	0
FANCM	0	1	False	10	0
FANCL	0	1	False	10	0
FANCI	0	1	False	10	0
NonTargeting_Human_0935	0	1	False	1	0
FIGNL1	0	1	False	10	0
CDK1	0	1	False	10	0
CDK2	0	1	False	10	0
CDK3	0	1	False	10	0
CDK4	0	1	False	10	0
CDK6	0	1	False	10	0
CDK7	0	1	False	10	0
MSH3	0	1	False	10	0
MSH5	0	1	False	10	0
NonTargeting_Human_0918	0	1	False	1	0
NonTargeting_Human_0919	0	1	False	1	0
NonTargeting_Human_0912	0	1	False	1	0
NonTargeting_Human_0913	0	1	False	1	0
NonTargeting_Human_0910	0	1	False	1	0
NonTargeting_Human_0911	0	1	False	1	0
NonTargeting_Human_0916	0	1	False	1	0
NonTargeting_Human_0917	0	1	False	1	0
NonTargeting_Human_0914	0	1	False	1	0
NonTargeting_Human_0915	0	1	False	1	0
NonTargeting_Human_0682	0	1	False	1	0
NonTargeting_Human_0683	0	1	False	1	0
NonTargeting_Human_0680	0	1	False	1	0
NonTargeting_Human_0681	0	1	False	1	0
NonTargeting_Human_0686	0	1	False	1	0
NonTargeting_Human_0687	0	1	False	1	0
NonTargeting_Human_0684	0	1	False	1	0
NonTargeting_Human_0685	0	1	False	1	0
KDM8	0	1	False	10	0
NonTargeting_Human_0689	0	1	False	1	0
ENDOV	0	1	False	10	0
FBXO18	0	1	False	10	0
NonTargeting_Human_0468	0	1	False	1	0
NonTargeting_Human_0469	0	1	False	1	0
NonTargeting_Human_0466	0	1	False	1	0
NonTargeting_Human_0467	0	1	False	1	0
NonTargeting_Human_0464	0	1	False	1	0
NonTargeting_Human_0465	0	1	False	1	0
NonTargeting_Human_0462	0	1	False	1	0
NonTargeting_Human_0463	0	1	False	1	0
NonTargeting_Human_0460	0	1	False	1	0
NonTargeting_Human_0461	0	1	False	1	0
NonTargeting_Human_0040	0	1	False	1	0
SPIDR	0	1	False	10	0
NonTargeting_Human_0042	0	1	False	1	0
NonTargeting_Human_0043	0	1	False	1	0
NonTargeting_Human_0044	0	1	False	1	0
NonTargeting_Human_0045	0	1	False	1	0
NonTargeting_Human_0047	0	1	False	1	0
NonTargeting_Human_0049	0	1	False	1	0
NonTargeting_Human_0862	0	1	False	1	0
NonTargeting_Human_0863	0	1	False	1	0
NonTargeting_Human_0860	0	1	False	1	0
NonTargeting_Human_0861	0	1	False	1	0
NonTargeting_Human_0866	0	1	False	1	0
NonTargeting_Human_0867	0	1	False	1	0
NonTargeting_Human_0864	0	1	False	1	0
NonTargeting_Human_0865	0	1	False	1	0
NonTargeting_Human_0868	0	1	False	1	0
NonTargeting_Human_0869	0	1	False	1	0
NonTargeting_Human_0268	0	1	False	1	0
NonTargeting_Human_0633	0	1	False	1	0
NonTargeting_Human_0632	0	1	False	1	0
NonTargeting_Human_0262	0	1	False	1	0
NonTargeting_Human_0263	0	1	False	1	0
NonTargeting_Human_0264	0	1	False	1	0
NonTargeting_Human_0265	0	1	False	1	0
NonTargeting_Human_0266	0	1	False	1	0
NonTargeting_Human_0267	0	1	False	1	0
NonTargeting_Human_0986	0	1	False	1	0
NonTargeting_Human_0637	0	1	False	1	0
SETD2	0	1	False	10	0
NonTargeting_Human_0980	0	1	False	1	0
NonTargeting_Human_0635	0	1	False	1	0
NonTargeting_Human_0634	0	1	False	1	0
EME1	0	1	False	10	0
EME2	0	1	False	10	0
NonTargeting_Human_0314	0	1	False	1	0
NonTargeting_Human_0315	0	1	False	1	0
NonTargeting_Human_0316	0	1	False	1	0
NonTargeting_Human_0317	0	1	False	1	0
HELQ	0	1	False	10	0
NonTargeting_Human_0311	0	1	False	1	0
NonTargeting_Human_0312	0	1	False	1	0
NonTargeting_Human_0313	0	1	False	1	0
CXORF57	0	1	False	10	0
NonTargeting_Human_0318	0	1	False	1	0
NonTargeting_Human_0319	0	1	False	1	0
NonTargeting_Human_0988	0	1	False	1	0
HELB	0	1	False	10	0
DAXX	0	1	False	10	0
PIAS3	0	1	False	10	0
RMI1	0	1	False	10	0
RRM2B	0	1	False	10	0
UBE2I	0	1	False	10	0
TP53	0	1	False	10	0
UBE2N	0	1	False	10	0
UBE2A	0	1	False	10	0
PALB2	0	1	False	10	0
HLTF	0	1	False	10	0
TOP3A	0	1	False	10	0
UBE2T	0	1	False	10	0
TOP3B	0	1	False	10	0
MORF4L2	0	1	False	10	0
NonTargeting_Human_0527	0	1	False	1	0
NonTargeting_Human_0444	0	1	False	1	0
NonTargeting_Human_0113	0	1	False	1	0
NonTargeting_Human_0446	0	1	False	1	0
NonTargeting_Human_0447	0	1	False	1	0
NonTargeting_Human_0526	0	1	False	1	0
NonTargeting_Human_0440	0	1	False	1	0
NonTargeting_Human_0117	0	1	False	1	0
NonTargeting_Human_0443	0	1	False	1	0
JARID2	0	1	False	10	0
NonTargeting_Human_0563	0	1	False	1	0
NonTargeting_Human_0290	0	1	False	1	0
NonTargeting_Human_0293	0	1	False	1	0
NonTargeting_Human_0292	0	1	False	1	0
NonTargeting_Human_0567	0	1	False	1	0
NonTargeting_Human_0566	0	1	False	1	0
NonTargeting_Human_0296	0	1	False	1	0
PCNA	0	1	False	10	0
NonTargeting_Human_0848	0	1	False	1	0
NonTargeting_Human_0027	0	1	False	1	0
MCM7	0	1	False	10	0
MCM6	0	1	False	10	0
MCM9	0	1	False	10	0
MCM8	0	1	False	10	0
SAMHD1	0	1	False	10	0
RPA4	0	1	False	10	0
RPA1	0	1	False	10	0
RPA3	0	1	False	10	0
RPA2	0	1	False	10	0
POGZ	0	1	False	10	0
PRPF19	0	1	False	10	0
ESCO2	0	1	False	10	0
UFD1L	0	1	False	10	0
MRGBP	0	1	False	10	0
NonTargeting_Human_0846	0	1	False	1	0
NonTargeting_Human_0679	0	1	False	1	0
NonTargeting_Human_0678	0	1	False	1	0
NonTargeting_Human_0677	0	1	False	1	0
NonTargeting_Human_0676	0	1	False	1	0
NonTargeting_Human_0675	0	1	False	1	0
NonTargeting_Human_0674	0	1	False	1	0
NonTargeting_Human_0673	0	1	False	1	0
NonTargeting_Human_0672	0	1	False	1	0
NonTargeting_Human_0671	0	1	False	1	0
NonTargeting_Human_0670	0	1	False	1	0
MUM1	0	1	False	10	0
DNTT	0	1	False	10	0
NonTargeting_Human_0789	0	1	False	1	0
NonTargeting_Human_0788	0	1	False	1	0
C9orf142	0	1	False	10	0
NonTargeting_Human_0783	0	1	False	1	0
NonTargeting_Human_0782	0	1	False	1	0
NonTargeting_Human_0781	0	1	False	1	0
NonTargeting_Human_0780	0	1	False	1	0
NonTargeting_Human_0787	0	1	False	1	0
NonTargeting_Human_0786	0	1	False	1	0
NonTargeting_Human_0785	0	1	False	1	0
NonTargeting_Human_0784	0	1	False	1	0
NonTargeting_Human_0419	0	1	False	1	0
NonTargeting_Human_0418	0	1	False	1	0
NonTargeting_Human_0413	0	1	False	1	0
NonTargeting_Human_0412	0	1	False	1	0
NonTargeting_Human_0411	0	1	False	1	0
NonTargeting_Human_0410	0	1	False	1	0
NonTargeting_Human_0416	0	1	False	1	0
NonTargeting_Human_0415	0	1	False	1	0
NonTargeting_Human_0414	0	1	False	1	0
NonTargeting_Human_0079	0	1	False	1	0
NonTargeting_Human_0078	0	1	False	1	0
NonTargeting_Human_0075	0	1	False	1	0
NonTargeting_Human_0074	0	1	False	1	0
NonTargeting_Human_0077	0	1	False	1	0
NonTargeting_Human_0076	0	1	False	1	0
NonTargeting_Human_0071	0	1	False	1	0
NonTargeting_Human_0070	0	1	False	1	0
NonTargeting_Human_0073	0	1	False	1	0
NonTargeting_Human_0072	0	1	False	1	0
RNF8	0	1	False	10	0
NonTargeting_Human_0898	0	1	False	1	0
NonTargeting_Human_0897	0	1	False	1	0
RNF4	0	1	False	10	0
NonTargeting_Human_0894	0	1	False	1	0
NonTargeting_Human_0893	0	1	False	1	0
NonTargeting_Human_0892	0	1	False	1	0
NonTargeting_Human_0891	0	1	False	1	0
NonTargeting_Human_0890	0	1	False	1	0
NonTargeting_Human_0097	0	1	False	1	0
NonTargeting_Human_0096	0	1	False	1	0
NonTargeting_Human_0095	0	1	False	1	0
NonTargeting_Human_0094	0	1	False	1	0
NonTargeting_Human_0093	0	1	False	1	0
NonTargeting_Human_0092	0	1	False	1	0
NonTargeting_Human_0091	0	1	False	1	0
NonTargeting_Human_0090	0	1	False	1	0
NonTargeting_Human_0099	0	1	False	1	0
NonTargeting_Human_0098	0	1	False	1	0
NonTargeting_Human_0255	0	1	False	1	0
NonTargeting_Human_0254	0	1	False	1	0
NonTargeting_Human_0525	0	1	False	1	0
NonTargeting_Human_0524	0	1	False	1	0
NonTargeting_Human_0251	0	1	False	1	0
NonTargeting_Human_0250	0	1	False	1	0
NonTargeting_Human_0253	0	1	False	1	0
NonTargeting_Human_0252	0	1	False	1	0
NonTargeting_Human_0259	0	1	False	1	0
NonTargeting_Human_0258	0	1	False	1	0
MMS19	0	1	False	10	0
NonTargeting_Human_0528	0	1	False	1	0
BEX1	0	1	False	10	0
TRAF7	0	1	False	10	0
NonTargeting_Human_0207	0	1	False	1	0
GTF2H1	0	1	False	10	0
TOP2A	0	1	False	10	0
NonTargeting_Human_0321	0	1	False	1	0
NonTargeting_Human_0320	0	1	False	1	0
NonTargeting_Human_0322	0	1	False	1	0
NonTargeting_Human_0325	0	1	False	1	0
NonTargeting_Human_0324	0	1	False	1	0
NonTargeting_Human_0327	0	1	False	1	0
NonTargeting_Human_0326	0	1	False	1	0
NonTargeting_Human_0329	0	1	False	1	0
NonTargeting_Human_0328	0	1	False	1	0
RECQL	0	1	False	10	0
NonTargeting_Human_0200	0	1	False	1	0
GTF2H4	0	1	False	10	0
APLF	0	1	False	10	0
CDC20	0	1	False	10	0
NonTargeting_Human_0366	0	1	False	1	0
SMCHD1	0	1	False	10	0
PPP1R12A	0	1	False	10	0
SETMAR	0	1	False	10	0
BCOR	0	1	False	10	0
IDUA	0	1	False	10	0
NonTargeting_Human_0658	0	1	False	1	0
RAD21	0	1	False	10	0
SSBP1	0	1	False	10	0
RTEL1	0	1	False	10	0
RNF169	0	1	False	10	0
RNF168	0	1	False	10	0
TONSL	0	1	False	10	0
HIPK2	0	1	False	10	0
C17orf70	0	1	False	10	0
ESPL1	0	1	False	10	0
PRIM2	0	1	False	10	0
NonTargeting_Human_0669	0	1	False	1	0
NonTargeting_Human_0664	0	1	False	1	0
NonTargeting_Human_0665	0	1	False	1	0
NonTargeting_Human_0666	0	1	False	1	0
NonTargeting_Human_0667	0	1	False	1	0
NonTargeting_Human_0660	0	1	False	1	0
NonTargeting_Human_0661	0	1	False	1	0
NonTargeting_Human_0662	0	1	False	1	0
NonTargeting_Human_0663	0	1	False	1	0
TTI2	0	1	False	10	0
TTI1	0	1	False	10	0
PTEN	0	1	False	10	0
ATMIN	0	1	False	10	0
CTCF	0	1	False	10	0
NonTargeting_Human_0798	0	1	False	1	0
NonTargeting_Human_0799	0	1	False	1	0
NonTargeting_Human_0790	0	1	False	1	0
CDKN1B	0	1	False	10	0
CDKN1A	0	1	False	10	0
NonTargeting_Human_0793	0	1	False	1	0
NonTargeting_Human_0794	0	1	False	1	0
NonTargeting_Human_0795	0	1	False	1	0
NonTargeting_Human_0796	0	1	False	1	0
NonTargeting_Human_0797	0	1	False	1	0
NonTargeting_Human_0408	0	1	False	1	0
NonTargeting_Human_0409	0	1	False	1	0
NonTargeting_Human_0400	0	1	False	1	0
NonTargeting_Human_0401	0	1	False	1	0
NonTargeting_Human_0402	0	1	False	1	0
NonTargeting_Human_0403	0	1	False	1	0
NonTargeting_Human_0404	0	1	False	1	0
NonTargeting_Human_0405	0	1	False	1	0
NonTargeting_Human_0406	0	1	False	1	0
NonTargeting_Human_0407	0	1	False	1	0
NonTargeting_Human_0068	0	1	False	1	0
NonTargeting_Human_0069	0	1	False	1	0
NonTargeting_Human_0062	0	1	False	1	0
NonTargeting_Human_0063	0	1	False	1	0
NonTargeting_Human_0060	0	1	False	1	0
NonTargeting_Human_0061	0	1	False	1	0
NonTargeting_Human_0066	0	1	False	1	0
NonTargeting_Human_0067	0	1	False	1	0
NonTargeting_Human_0064	0	1	False	1	0
NonTargeting_Human_0065	0	1	False	1	0
NonTargeting_Human_0888	0	1	False	1	0
NonTargeting_Human_0889	0	1	False	1	0
NF1	0	1	False	10	0
NonTargeting_Human_0884	0	1	False	1	0
NonTargeting_Human_0885	0	1	False	1	0
NonTargeting_Human_0886	0	1	False	1	0
NonTargeting_Human_0887	0	1	False	1	0
NonTargeting_Human_0880	0	1	False	1	0
NonTargeting_Human_0881	0	1	False	1	0
NonTargeting_Human_0882	0	1	False	1	0
NonTargeting_Human_0883	0	1	False	1	0
NonTargeting_Human_0084	0	1	False	1	0
NonTargeting_Human_0085	0	1	False	1	0
NonTargeting_Human_0086	0	1	False	1	0
NonTargeting_Human_0087	0	1	False	1	0
NonTargeting_Human_0080	0	1	False	1	0
NonTargeting_Human_0081	0	1	False	1	0
SPRTN	0	1	False	10	0
NonTargeting_Human_0083	0	1	False	1	0
NonTargeting_Human_0088	0	1	False	1	0
NonTargeting_Human_0089	0	1	False	1	0
BLM	0	1	False	10	0
NonTargeting_Human_0535	0	1	False	1	0
NonTargeting_Human_0240	0	1	False	1	0
NonTargeting_Human_0537	0	1	False	1	0
NonTargeting_Human_0246	0	1	False	1	0
NonTargeting_Human_0531	0	1	False	1	0
NonTargeting_Human_0532	0	1	False	1	0
NonTargeting_Human_0533	0	1	False	1	0
NonTargeting_Human_0248	0	1	False	1	0
NonTargeting_Human_0538	0	1	False	1	0
NonTargeting_Human_0539	0	1	False	1	0
SWSAP1	0	1	False	10	0
PSIP1	0	1	False	10	0
NonTargeting_Human_0338	0	1	False	1	0
NonTargeting_Human_0339	0	1	False	1	0
NonTargeting_Human_0336	0	1	False	1	0
NonTargeting_Human_0337	0	1	False	1	0
NonTargeting_Human_0334	0	1	False	1	0
NonTargeting_Human_0335	0	1	False	1	0
NonTargeting_Human_0332	0	1	False	1	0
NonTargeting_Human_0333	0	1	False	1	0
NonTargeting_Human_0330	0	1	False	1	0
NonTargeting_Human_0331	0	1	False	1	0
SMC5	0	1	False	10	0
SMC6	0	1	False	10	0
PTTG1	0	1	False	10	0
NonTargeting_Human_0297	0	1	False	1	0
TNKS1BP1	0	1	False	10	0
CDCA7L	0	1	False	10	0
CCNA2	0	1	False	10	0
CCNA1	0	1	False	10	0
NonTargeting_Human_0627	0	1	False	1	0
KDM3B	0	1	False	10	0
E2F7	0	1	False	10	0
E2F6	0	1	False	10	0
E2F5	0	1	False	10	0
E2F3	0	1	False	10	0
E2F2	0	1	False	10	0
E2F1	0	1	False	10	0
MAGEF1	0	1	False	10	0
RAD17	0	1	False	10	0
RAD18	0	1	False	10	0
USP28	0	1	False	10	0
C1orf86	0	1	False	10	0
CDH1	0	1	False	10	0
CDH4	0	1	False	10	0
NonTargeting_Human_0182	0	1	False	1	0
REV3L	0	1	False	10	0
NonTargeting_Human_0805	0	1	False	1	0
NHEJ1	0	1	False	10	0
NonTargeting_Human_0659	0	1	False	1	0
GMNN	0	1	False	10	0
NonTargeting_Human_0651	0	1	False	1	0
NonTargeting_Human_0650	0	1	False	1	0
NonTargeting_Human_0653	0	1	False	1	0
NonTargeting_Human_0652	0	1	False	1	0
NonTargeting_Human_0655	0	1	False	1	0
NonTargeting_Human_0654	0	1	False	1	0
NonTargeting_Human_0657	0	1	False	1	0
NonTargeting_Human_0656	0	1	False	1	0
BUB1	0	1	False	10	0
NonTargeting_Human_0603	0	1	False	1	0
BUB3	0	1	False	10	0
NonTargeting_Human_0436	0	1	False	1	0
NonTargeting_Human_0430	0	1	False	1	0
NonTargeting_Human_0500	0	1	False	1	0
NonTargeting_Human_0503	0	1	False	1	0
NonTargeting_Human_0502	0	1	False	1	0
NonTargeting_Human_0505	0	1	False	1	0
NonTargeting_Human_0504	0	1	False	1	0
NonTargeting_Human_0507	0	1	False	1	0
NonTargeting_Human_0506	0	1	False	1	0
NonTargeting_Human_0509	0	1	False	1	0
NonTargeting_Human_0508	0	1	False	1	0
MPLKIP	0	1	False	10	0
NonTargeting_Human_0435	0	1	False	1	0
NonTargeting_Human_0434	0	1	False	1	0
NonTargeting_Human_0437	0	1	False	1	0
MRE11A	0	1	False	10	0
NonTargeting_Human_0431	0	1	False	1	0
SLX4	0	1	False	10	0
NonTargeting_Human_0433	0	1	False	1	0
NonTargeting_Human_0432	0	1	False	1	0
NonTargeting_Human_0439	0	1	False	1	0
NonTargeting_Human_0438	0	1	False	1	0
FAM35A	0	1	False	10	0
RANBP2	0	1	False	10	0
NonTargeting_Human_0349	0	1	False	1	0
NonTargeting_Human_0348	0	1	False	1	0
NonTargeting_Human_0343	0	1	False	1	0
NonTargeting_Human_0342	0	1	False	1	0
NonTargeting_Human_0341	0	1	False	1	0
NonTargeting_Human_0340	0	1	False	1	0
NonTargeting_Human_0347	0	1	False	1	0
NonTargeting_Human_0346	0	1	False	1	0
NonTargeting_Human_0345	0	1	False	1	0
UHRF1	0	1	False	10	0
UHRF2	0	1	False	10	0
CHD1L	0	1	False	10	0
PHF11	0	1	False	10	0
UIMC1	0	1	False	10	0
RB1	0	1	False	10	0
AURKA	0	1	False	10	0
AURKB	0	1	False	10	0
CCNB1	0	1	False	10	0
NonTargeting_Human_0854	0	1	False	1	0
BRCA1	0	1	False	10	0
BRCA2	0	1	False	10	0
USP34	0	1	False	10	0
RBBP8	0	1	False	10	0
PHB	0	1	False	10	0
RBBP7	0	1	False	10	0
RBBP4	0	1	False	10	0
UHRF1BP1	0	1	False	10	0
XRCC1	0	1	False	10	0
XRCC3	0	1	False	10	0
XRCC2	0	1	False	10	0
XRCC5	0	1	False	10	0
XRCC4	0	1	False	10	0
XRCC6	0	1	False	10	0
JMJD1C	0	1	False	10	0
PARP9	0	1	False	10	0
PARP4	0	1	False	10	0
PARP1	0	1	False	10	0
PARP2	0	1	False	10	0
PARP3	0	1	False	10	0
BCCIP	0	1	False	10	0
REV1	0	1	False	10	0
MELK	0	1	False	10	0
NonTargeting_Human_0975	0	1	False	1	0
NonTargeting_Human_0976	0	1	False	1	0
NonTargeting_Human_0601	0	1	False	1	0
NonTargeting_Human_0970	0	1	False	1	0
NonTargeting_Human_0971	0	1	False	1	0
FBXO5	0	1	False	10	0
BCORL1	0	1	False	10	0
NonTargeting_Human_0605	0	1	False	1	0
NonTargeting_Human_0646	0	1	False	1	0
NonTargeting_Human_0647	0	1	False	1	0
NonTargeting_Human_0644	0	1	False	1	0
NonTargeting_Human_0645	0	1	False	1	0
NonTargeting_Human_0642	0	1	False	1	0
NonTargeting_Human_0643	0	1	False	1	0
NonTargeting_Human_0640	0	1	False	1	0
NonTargeting_Human_0641	0	1	False	1	0
NonTargeting_Human_0648	0	1	False	1	0
NonTargeting_Human_0649	0	1	False	1	0
SLFN11	0	1	False	10	0
NonTargeting_Human_0518	0	1	False	1	0
NonTargeting_Human_0519	0	1	False	1	0
NonTargeting_Human_0516	0	1	False	1	0
NonTargeting_Human_0517	0	1	False	1	0
NonTargeting_Human_0514	0	1	False	1	0
NonTargeting_Human_0515	0	1	False	1	0
RAD51C	0	1	False	10	0
NonTargeting_Human_0513	0	1	False	1	0
NonTargeting_Human_0510	0	1	False	1	0
NonTargeting_Human_0511	0	1	False	1	0
NonTargeting_Human_0422	0	1	False	1	0
NonTargeting_Human_0423	0	1	False	1	0
NonTargeting_Human_0420	0	1	False	1	0
NonTargeting_Human_0421	0	1	False	1	0
NonTargeting_Human_0426	0	1	False	1	0
NonTargeting_Human_0427	0	1	False	1	0
NonTargeting_Human_0424	0	1	False	1	0
NonTargeting_Human_0425	0	1	False	1	0
NonTargeting_Human_0428	0	1	False	1	0
NonTargeting_Human_0429	0	1	False	1	0
NonTargeting_Human_0358	0	1	False	1	0
NonTargeting_Human_0359	0	1	False	1	0
NonTargeting_Human_0350	0	1	False	1	0
NonTargeting_Human_0351	0	1	False	1	0
NonTargeting_Human_0352	0	1	False	1	0
NonTargeting_Human_0353	0	1	False	1	0
NonTargeting_Human_0354	0	1	False	1	0
NonTargeting_Human_0355	0	1	False	1	0
NonTargeting_Human_0356	0	1	False	1	0
NonTargeting_Human_0357	0	1	False	1	0
DCLRE1B	0	1	False	10	0
DCLRE1C	0	1	False	10	0
DCLRE1A	0	1	False	10	0
DNA2	0	1	False	10	0
NonTargeting_Human_0310	0	1	False	1	0
NonTargeting_Human_0613	0	1	False	1	0
TP53BP1	0	1	False	10	0
NonTargeting_Human_0612	0	1	False	1	0
NonTargeting_Human_1000	0	1	False	1	0
PLK1	0	1	False	10	0
SETD1A	0	1	False	10	0
SETD1B	0	1	False	10	0
C19orf40	0	1	False	10	0
BRAT1	0	1	False	10	0
MYC	0	1	False	10	0
AUNIP	0	1	False	10	0
CDC6	0	1	False	10	0
CDC7	0	1	False	10	0
NonTargeting_Human_0899	0	1	False	1	0
NonTargeting_Human_0895	0	1	False	1	0
CINP	0	1	False	10	0
RFWD3	0	1	False	10	0
NonTargeting_Human_0624	0	1	False	1	0
MUTYH	0	1	False	10	0
NonTargeting_Human_0749	0	1	False	1	0
NonTargeting_Human_0748	0	1	False	1	0
NonTargeting_Human_0747	0	1	False	1	0
NonTargeting_Human_0746	0	1	False	1	0
NonTargeting_Human_0745	0	1	False	1	0
NonTargeting_Human_0744	0	1	False	1	0
NonTargeting_Human_0743	0	1	False	1	0
NonTargeting_Human_0741	0	1	False	1	0
NonTargeting_Human_0740	0	1	False	1	0
NonTargeting_Human_0985	0	1	False	1	0
NonTargeting_Human_0984	0	1	False	1	0
NonTargeting_Human_0987	0	1	False	1	0
NonTargeting_Human_0630	0	1	False	1	0
NonTargeting_Human_0981	0	1	False	1	0
NonTargeting_Human_0636	0	1	False	1	0
NonTargeting_Human_0983	0	1	False	1	0
NonTargeting_Human_0982	0	1	False	1	0
NonTargeting_Human_0639	0	1	False	1	0
NonTargeting_Human_0638	0	1	False	1	0
NonTargeting_Human_0989	0	1	False	1	0
NonTargeting_Human_0257	0	1	False	1	0
NonTargeting_Human_0256	0	1	False	1	0
NonTargeting_Human_0523	0	1	False	1	0
NonTargeting_Human_0522	0	1	False	1	0
NonTargeting_Human_0628	0	1	False	1	0
NonTargeting_Human_0521	0	1	False	1	0
NonTargeting_Human_0520	0	1	False	1	0
NonTargeting_Human_0299	0	1	False	1	0
NonTargeting_Human_0569	0	1	False	1	0
NonTargeting_Human_0568	0	1	False	1	0
RRM2	0	1	False	10	0
RRM1	0	1	False	10	0
NonTargeting_Human_0291	0	1	False	1	0
NonTargeting_Human_0562	0	1	False	1	0
NonTargeting_Human_0561	0	1	False	1	0
NonTargeting_Human_0560	0	1	False	1	0
NonTargeting_Human_0295	0	1	False	1	0
NonTargeting_Human_0294	0	1	False	1	0
NonTargeting_Human_0565	0	1	False	1	0
NonTargeting_Human_0564	0	1	False	1	0
NonTargeting_Human_0189	0	1	False	1	0
NonTargeting_Human_0188	0	1	False	1	0
NonTargeting_Human_0185	0	1	False	1	0
NonTargeting_Human_0184	0	1	False	1	0
NonTargeting_Human_0187	0	1	False	1	0
NonTargeting_Human_0186	0	1	False	1	0
NonTargeting_Human_0181	0	1	False	1	0
NonTargeting_Human_0180	0	1	False	1	0
NonTargeting_Human_0183	0	1	False	1	0
NonTargeting_Human_0391	0	1	False	1	0
NonTargeting_Human_0529	0	1	False	1	0
NonTargeting_Human_0167	0	1	False	1	0
NonTargeting_Human_0166	0	1	False	1	0
NonTargeting_Human_0165	0	1	False	1	0
NonTargeting_Human_0164	0	1	False	1	0
NonTargeting_Human_0163	0	1	False	1	0
NonTargeting_Human_0162	0	1	False	1	0
NonTargeting_Human_0161	0	1	False	1	0
NonTargeting_Human_0160	0	1	False	1	0
NonTargeting_Human_0550	0	1	False	1	0
NonTargeting_Human_0169	0	1	False	1	0
NonTargeting_Human_0168	0	1	False	1	0
NonTargeting_Human_0365	0	1	False	1	0
NonTargeting_Human_0364	0	1	False	1	0
NonTargeting_Human_0367	0	1	False	1	0
NonTargeting_Human_0361	0	1	False	1	0
NonTargeting_Human_0360	0	1	False	1	0
NonTargeting_Human_0363	0	1	False	1	0
NonTargeting_Human_0362	0	1	False	1	0
NonTargeting_Human_0800	0	1	False	1	0
NonTargeting_Human_0369	0	1	False	1	0
NonTargeting_Human_0368	0	1	False	1	0
NonTargeting_Human_0557	0	1	False	1	0
NonTargeting_Human_0802	0	1	False	1	0
NonTargeting_Human_0555	0	1	False	1	0
FAM175B	0	1	False	10	0
PGAP2	0	1	False	10	0
DIAPH1	0	1	False	10	0
WRN	0	1	False	10	0
RNASEH1	0	1	False	10	0
SMARCD2	0	1	False	10	0
CCND1	0	1	False	10	0
CCND3	0	1	False	10	0
CCND2	0	1	False	10	0
RAD1	0	1	False	10	0
ETAA1	0	1	False	10	0
BRCC3	0	1	False	10	0
NonTargeting_Human_0904	0	1	False	1	0
LRR1	0	1	False	10	0
PRDM9	0	1	False	10	0
POLQ	0	1	False	10	0
POLG	0	1	False	10	0
POLE	0	1	False	10	0
POLB	0	1	False	10	0
NUDT16L1	0	1	False	10	0
POLN	0	1	False	10	0
POLM	0	1	False	10	0
POLK	0	1	False	10	0
POLI	0	1	False	10	0
POLH	0	1	False	10	0
RAD51AP1	0	1	False	10	0
NonTargeting_Human_0631	0	1	False	1	0
UBE2V2	0	1	False	10	0
GEN1	0	1	False	10	0
NonTargeting_Human_0758	0	1	False	1	0
NonTargeting_Human_0759	0	1	False	1	0
NonTargeting_Human_0754	0	1	False	1	0
NonTargeting_Human_0755	0	1	False	1	0
NonTargeting_Human_0756	0	1	False	1	0
NonTargeting_Human_0757	0	1	False	1	0
NonTargeting_Human_0750	0	1	False	1	0
NonTargeting_Human_0751	0	1	False	1	0
NonTargeting_Human_0752	0	1	False	1	0
NonTargeting_Human_0753	0	1	False	1	0
NonTargeting_Human_0992	0	1	False	1	0
NonTargeting_Human_0621	0	1	False	1	0
NonTargeting_Human_0622	0	1	False	1	0
NonTargeting_Human_0623	0	1	False	1	0
NonTargeting_Human_0996	0	1	False	1	0
NonTargeting_Human_0625	0	1	False	1	0
NonTargeting_Human_0994	0	1	False	1	0
NonTargeting_Human_0995	0	1	False	1	0
MAD1L1	0	1	False	10	0
NonTargeting_Human_0629	0	1	False	1	0
NonTargeting_Human_0998	0	1	False	1	0
NonTargeting_Human_0999	0	1	False	1	0
NonTargeting_Human_0804	0	1	False	1	0
NonTargeting_Human_0620	0	1	False	1	0
TRIM27	0	1	False	10	0
NonTargeting_Human_0993	0	1	False	1	0
NonTargeting_Human_0990	0	1	False	1	0
NonTargeting_Human_0578	0	1	False	1	0
NonTargeting_Human_0579	0	1	False	1	0
NonTargeting_Human_0991	0	1	False	1	0
NonTargeting_Human_0570	0	1	False	1	0
NonTargeting_Human_0571	0	1	False	1	0
NonTargeting_Human_0572	0	1	False	1	0
NonTargeting_Human_0573	0	1	False	1	0
NonTargeting_Human_0574	0	1	False	1	0
NonTargeting_Human_0575	0	1	False	1	0
NonTargeting_Human_0576	0	1	False	1	0
NonTargeting_Human_0997	0	1	False	1	0
NonTargeting_Human_0198	0	1	False	1	0
NonTargeting_Human_0199	0	1	False	1	0
NonTargeting_Human_0626	0	1	False	1	0
NonTargeting_Human_0192	0	1	False	1	0
NonTargeting_Human_0190	0	1	False	1	0
NonTargeting_Human_0191	0	1	False	1	0
NonTargeting_Human_0196	0	1	False	1	0
NonTargeting_Human_0197	0	1	False	1	0
NonTargeting_Human_0194	0	1	False	1	0
NonTargeting_Human_0195	0	1	False	1	0
MBD3	0	1	False	10	0
MBD2	0	1	False	10	0
NonTargeting_Human_0174	0	1	False	1	0
NonTargeting_Human_0175	0	1	False	1	0
NonTargeting_Human_0177	0	1	False	1	0
NonTargeting_Human_0170	0	1	False	1	0
NonTargeting_Human_0171	0	1	False	1	0
NonTargeting_Human_0172	0	1	False	1	0
NonTargeting_Human_0173	0	1	False	1	0
NonTargeting_Human_0178	0	1	False	1	0
NonTargeting_Human_0179	0	1	False	1	0
NonTargeting_Human_0372	0	1	False	1	0
NonTargeting_Human_0373	0	1	False	1	0
NonTargeting_Human_0370	0	1	False	1	0
NonTargeting_Human_0371	0	1	False	1	0
NonTargeting_Human_0376	0	1	False	1	0
NonTargeting_Human_0377	0	1	False	1	0
NonTargeting_Human_0374	0	1	False	1	0
NonTargeting_Human_0378	0	1	False	1	0
NonTargeting_Human_0379	0	1	False	1	0
NonTargeting_Human_0286	0	1	False	1	0
NonTargeting_Human_0287	0	1	False	1	0
NonTargeting_Human_0284	0	1	False	1	0
NonTargeting_Human_0285	0	1	False	1	0
NonTargeting_Human_0282	0	1	False	1	0
NonTargeting_Human_0283	0	1	False	1	0
NonTargeting_Human_0281	0	1	False	1	0
NonTargeting_Human_0288	0	1	False	1	0
NonTargeting_Human_0289	0	1	False	1	0
MNAT1	0	1	False	10	0
SLX4IP	0	1	False	10	0
ARID1B	0	1	False	10	0
ARID1A	0	1	False	10	0
HUS1B	0	1	False	10	0
SHPRH	0	1	False	10	0
CCNE1	0	1	False	10	0
RAD54L2	0	1	False	10	0
NonTargeting_Human_0029	0	1	False	1	0
MMS22L	0	1	False	10	0
SMYD3	0	1	False	10	0
TELO2	0	1	False	10	0
RDM1	0	1	False	10	0
NEIL3	0	1	False	10	0
CLK2	0	1	False	10	0
HDAC1	0	1	False	10	0
HDAC2	0	1	False	10	0
RFC5	0	1	False	10	0
RFC4	0	1	False	10	0
RFC3	0	1	False	10	0
RFC2	0	1	False	10	0
FANCD2	0	1	False	10	0
CBX8	0	1	False	10	0
CBX4	0	1	False	10	0
CDT1	0	1	False	10	0
ESCO1	0	1	False	10	0
NonTargeting_Human_0577	0	1	False	1	0
TRIM69	0	1	False	10	0
UNG	0	1	False	10	0
DUT	0	1	False	10	0
NAT10	0	1	False	10	0
RAD52	0	1	False	10	0
RAD51	0	1	False	10	0
RAD50	0	1	False	10	0
SRCAP	0	1	False	10	0
UVSSA	0	1	False	10	0
USP1	0	1	False	10	0
ERCC2	0	1	False	10	0
ERCC3	0	1	False	10	0
ERCC4	0	1	False	10	0
ERCC5	0	1	False	10	0
ERCC6	0	1	False	10	0
USP7	0	1	False	10	0
C5ORF45	0	1	False	10	0
RBL2	0	1	False	10	0
RAD54B	0	1	False	10	0
RAD54L	0	1	False	10	0
KDM4B	0	1	False	10	0
PRIMPOL	0	1	False	10	0
INTS3	0	1	False	10	0
INTS6	0	1	False	10	0
NonTargeting_Human_0769	0	1	False	1	0
NonTargeting_Human_0768	0	1	False	1	0
NonTargeting_Human_0761	0	1	False	1	0
NonTargeting_Human_0760	0	1	False	1	0
NonTargeting_Human_0763	0	1	False	1	0
NonTargeting_Human_0762	0	1	False	1	0
NonTargeting_Human_0765	0	1	False	1	0
NonTargeting_Human_0764	0	1	False	1	0
NonTargeting_Human_0767	0	1	False	1	0
NonTargeting_Human_0766	0	1	False	1	0
NonTargeting_Human_0619	0	1	False	1	0
TOPBP1	0	1	False	10	0
NonTargeting_Human_0968	0	1	False	1	0
NonTargeting_Human_0967	0	1	False	1	0
NonTargeting_Human_0614	0	1	False	1	0
NonTargeting_Human_0617	0	1	False	1	0
NonTargeting_Human_0964	0	1	False	1	0
NonTargeting_Human_0963	0	1	False	1	0
NonTargeting_Human_0962	0	1	False	1	0
NonTargeting_Human_0961	0	1	False	1	0
NonTargeting_Human_0960	0	1	False	1	0
NonTargeting_Human_0141	0	1	False	1	0
NonTargeting_Human_0140	0	1	False	1	0
NonTargeting_Human_0143	0	1	False	1	0
NonTargeting_Human_0142	0	1	False	1	0
NonTargeting_Human_0145	0	1	False	1	0
NonTargeting_Human_0144	0	1	False	1	0
NonTargeting_Human_0147	0	1	False	1	0
NonTargeting_Human_0146	0	1	False	1	0
NonTargeting_Human_0149	0	1	False	1	0
NonTargeting_Human_0148	0	1	False	1	0
NonTargeting_Human_0389	0	1	False	1	0
NonTargeting_Human_0388	0	1	False	1	0
NonTargeting_Human_0387	0	1	False	1	0
NonTargeting_Human_0386	0	1	False	1	0
MDM2	0	1	False	10	0
NonTargeting_Human_0384	0	1	False	1	0
NonTargeting_Human_0383	0	1	False	1	0
NonTargeting_Human_0382	0	1	False	1	0
NonTargeting_Human_0381	0	1	False	1	0
NonTargeting_Human_0380	0	1	False	1	0
NonTargeting_Human_0817	0	1	False	1	0
NonTargeting_Human_0816	0	1	False	1	0
NonTargeting_Human_0547	0	1	False	1	0
NonTargeting_Human_0814	0	1	False	1	0
NonTargeting_Human_0541	0	1	False	1	0
NonTargeting_Human_0540	0	1	False	1	0
NonTargeting_Human_0543	0	1	False	1	0
NonTargeting_Human_0542	0	1	False	1	0
NonTargeting_Human_0549	0	1	False	1	0
NonTargeting_Human_0548	0	1	False	1	0
NonTargeting_Human_0819	0	1	False	1	0
NonTargeting_Human_0818	0	1	False	1	0
DONSON	0	1	False	10	0
APTX	0	1	False	10	0
C4ORF27	0	1	False	10	0
POLE4	0	1	False	10	0
POLE3	0	1	False	10	0
POLE2	0	1	False	10	0
KIAA0101	0	1	False	10	0
C20ORF196	0	1	False	10	0
BOD1L1	0	1	False	10	0
CDKN2A	0	1	False	10	0
BARD1	0	1	False	10	0
APEX1	0	1	False	10	0
APEX2	0	1	False	10	0
KMT2C	0	1	False	10	0
KMT2B	0	1	False	10	0
KMT2A	0	1	False	10	0
KMT2D	0	1	False	10	0
NonTargeting_Human_0608	0	1	False	1	0
NonTargeting_Human_0609	0	1	False	1	0
NonTargeting_Human_0978	0	1	False	1	0
NonTargeting_Human_0979	0	1	False	1	0
NonTargeting_Human_0602	0	1	False	1	0
SMUG1	0	1	False	10	0
NonTargeting_Human_0600	0	1	False	1	0
NonTargeting_Human_0977	0	1	False	1	0
NonTargeting_Human_0606	0	1	False	1	0
NonTargeting_Human_0607	0	1	False	1	0
NonTargeting_Human_0604	0	1	False	1	0
NonTargeting_Human_0973	0	1	False	1	0
LIG4	0	1	False	10	0
LIG1	0	1	False	10	0
LIG3	0	1	False	10	0
TDP1	0	1	False	10	0
TDP2	0	1	False	10	0
NonTargeting_Human_0776	0	1	False	1	0
NonTargeting_Human_0777	0	1	False	1	0
NonTargeting_Human_0775	0	1	False	1	0
NonTargeting_Human_0772	0	1	False	1	0
NonTargeting_Human_0773	0	1	False	1	0
NonTargeting_Human_0770	0	1	False	1	0
NonTargeting_Human_0771	0	1	False	1	0
NonTargeting_Human_0778	0	1	False	1	0
NonTargeting_Human_0779	0	1	False	1	0
KDM5B	0	1	False	10	0
KDM5C	0	1	False	10	0
NonTargeting_Human_0158	0	1	False	1	0
NonTargeting_Human_0159	0	1	False	1	0
NonTargeting_Human_0156	0	1	False	1	0
NonTargeting_Human_0157	0	1	False	1	0
NonTargeting_Human_0154	0	1	False	1	0
NonTargeting_Human_0155	0	1	False	1	0
NonTargeting_Human_0152	0	1	False	1	0
NonTargeting_Human_0153	0	1	False	1	0
NonTargeting_Human_0150	0	1	False	1	0
NonTargeting_Human_0151	0	1	False	1	0
NonTargeting_Human_0398	0	1	False	1	0
NonTargeting_Human_0399	0	1	False	1	0
NonTargeting_Human_0394	0	1	False	1	0
NonTargeting_Human_0395	0	1	False	1	0
NonTargeting_Human_0396	0	1	False	1	0
NonTargeting_Human_0397	0	1	False	1	0
NonTargeting_Human_0390	0	1	False	1	0
MAPKAPK2	0	1	False	10	0
NonTargeting_Human_0392	0	1	False	1	0
NonTargeting_Human_0393	0	1	False	1	0
NonTargeting_Human_0552	0	1	False	1	0
NonTargeting_Human_0553	0	1	False	1	0
NonTargeting_Human_0806	0	1	False	1	0
NonTargeting_Human_0807	0	1	False	1	0
NonTargeting_Human_0556	0	1	False	1	0
NonTargeting_Human_0801	0	1	False	1	0
NonTargeting_Human_0554	0	1	False	1	0
NonTargeting_Human_0803	0	1	False	1	0
FAM175A	0	1	False	10	0
NonTargeting_Human_0558	0	1	False	1	0
NonTargeting_Human_0559	0	1	False	1	0
NonTargeting_Human_0808	0	1	False	1	0
NonTargeting_Human_0809	0	1	False	1	0
FAM111A	0	1	False	10	0
RAD23A	0	1	False	10	0
SSBP2	0	1	False	10	0
POLD1	0	1	False	10	0
POLD2	0	1	False	10	0
POLD3	0	1	False	10	0
POLD4	0	1	False	10	0
NUB1	0	1	False	10	0
STRA13	0	1	False	10	0
MTA1	0	1	False	10	0
MTA2	0	1	False	10	0
NonTargeting_Human_0585	0	1	False	1	0
NonTargeting_Human_0457	0	1	False	1	0
NonTargeting_Human_0456	0	1	False	1	0
NonTargeting_Human_0107	0	1	False	1	0
NonTargeting_Human_0106	0	1	False	1	0
NonTargeting_Human_0101	0	1	False	1	0
NonTargeting_Human_0100	0	1	False	1	0

## Sheet: RAD18KO DMSO Depletion
gene	SigmaFC	p_value	significant	# sgRNAs	# signif. sgRNAs
TOP3A	-105.249	0	True	10	10
ATR	-90.5538	0	True	10	10
NDNL2	-82.8193	0	True	10	8
CCNA2	-75.8965	0	True	10	9
USP7	-75.1653	0	True	10	9
RFC5	-74.5612	0	True	10	9
POLD1	-71.3684	0	True	10	8
CDK12	-70.4017	0	True	10	9
SMC6	-69.8225	0	True	10	8
NAT10	-68.7884	0	True	10	8
BUB3	-68.0599	0	True	10	8
MRE11A	-67.6884	0	True	10	8
RAD9A	-65.8639	0	True	10	8
GTF2H4	-62.4756	0	True	10	8
PRMT5	-61.5411	0	True	10	8
DUT	-55.3185	0	True	10	7
FEN1	-55.2255	0	True	10	7
XRCC6	-51.7967	0	True	10	8
PRMT1	-51.0664	0	True	10	6
TONSL	-49.346	0	True	10	7
VCP	-48.7659	0	True	10	7
BLM	-48.5004	0	True	10	7
UBE2N	-47.848	0	True	10	8
MMS19	-46.5757	0	True	10	7
XRCC3	-45.9069	0	True	10	7
RAD51C	-45.7544	0.0001	True	10	7
UBE2I	-45.3464	0.0001	True	10	7
KAT8	-45.2523	0.0001	True	10	7
BARD1	-45.2283	0.0001	True	10	7
POLD2	-45.0401	0.0001	True	10	7
TTI2	-44.1248	0.0003	True	10	7
PRPF19	-44.0675	0.0003	True	10	6
PHB	-43.778	0.0003	True	10	7
SRCAP	-43.2849	0.0003	True	10	6
TOPBP1	-43.0374	0.0003	True	10	7
REV3L	-42.9413	0.0003	True	10	7
RAD51	-42.8734	0.0003	True	10	6
RAD1	-42.1457	0.0003	True	10	6
CINP	-41.8189	0.0003	True	10	7
BAP1	-41.6366	0.0003	True	10	8
RFC3	-41.6312	0.0003	True	10	6
WRAP53	-40.5365	0.0003	True	10	7
MYC	-40.2397	0.0003	True	10	6
FANCM	-39.264	0.0003	True	10	7
SMC5	-38.331	0.0004	True	10	7
CCNH	-37.4205	0.0004	True	10	6
GRWD1	-36.5966	0.0004	True	10	6
DDB1	-35.5997	0.0004	True	10	6
RBBP4	-34.0755	0.0006	True	10	6
DDX11	-32.6008	0.0007	True	10	6
RMI2	-32.3686	0.0007	True	10	8
RAD17	-31.5712	0.0012	True	10	6
UFD1L	-30.7012	0.0012	True	10	6
UHRF1	-30.6636	0.0012	True	10	6
ERCC2	-30.3522	0.0012	True	10	5
XRCC5	-30.3389	0.0012	True	10	6
ATM	-30.1422	0.0013	True	10	7
POLG	-29.9543	0.0014	True	10	5
MCM6	-29.0456	0.0014	True	10	6
MAD2L1	-27.1879	0.002	True	10	5
RFC2	-27.131	0.0021	True	10	6
MAD2L2	-26.4539	0.0024	True	10	6
CDT1	-26.4193	0.0024	True	10	6
RNF4	-24.133	0.0035	True	10	6
TOP1	-23.8861	0.0036	True	10	5
SETD1A	-23.6423	0.0038	True	10	5
SSBP1	-23.6245	0.0038	True	10	5
RAD50	-23.2796	0.0039	True	10	5
CHD4	-23.1541	0.0043	True	10	6
BRCA1	-23.1014	0.0045	True	10	5
ATRIP	-22.4763	0.0053	True	10	5
RPA3	-22.0668	0.0058	True	10	5
INTS3	-21.6704	0.0062	True	10	5
BUB1B	-21.5471	0.0063	True	10	5
GTF2H1	-19.7108	0.0093	True	10	5
PRIM2	-19.3958	0.01	False	10	5
TTI1	-19.1129	0.0106	False	10	5
CHEK1	-18.5499	0.0123	False	10	5
C19orf40	-17.8836	0.0142	False	10	5
ESPL1	-17.5899	0.0152	False	10	5
KAT5	-17.3154	0.0162	False	10	4
KDM8	-17.1412	0.0166	False	10	5
CDK1	-16.7206	0.0176	False	10	4
AURKB	-16.5278	0.0181	False	10	4
SMG1	-16.2299	0.0196	False	10	4
HUS1	-16.1523	0.0201	False	10	5
FANCD2	-16.1173	0.0202	False	10	6
ERCC3	-15.9898	0.0209	False	10	4
KAT7	-15.9435	0.0213	False	10	5
PCNA	-15.9328	0.0213	False	10	4
CTCF	-15.8291	0.0222	False	10	5
POLE2	-15.6327	0.0229	False	10	4
PPP4C	-15.5911	0.0229	False	10	4
RECQL4	-15.3285	0.0245	False	10	4
BCCIP	-15.1921	0.0252	False	10	4
RMI1	-14.8214	0.0277	False	10	5
C17orf70	-14.5548	0.0291	False	10	5
RNASEH2B	-14.4057	0.03	False	10	4
TELO2	-14.3289	0.0302	False	10	4
ATRX	-14.2685	0.0305	False	10	5
MAD1L1	-14.0936	0.0315	False	10	4
BRAT1	-14.0431	0.0322	False	10	4
PALB2	-13.9036	0.0331	False	10	3
LIG3	-13.8462	0.0336	False	10	4
SLX4	-13.4854	0.0354	False	10	5
RPA2	-13.4304	0.0358	False	10	4
POLD3	-13.3054	0.0364	False	10	4
RAD54L	-13.0498	0.0378	False	10	5
CDC6	-12.901	0.039	False	10	4
XRCC2	-12.7563	0.0401	False	10	4
CDK7	-12.659	0.0409	False	10	4
RRM1	-12.5768	0.0413	False	10	4
CDK6	-12.4946	0.0424	False	10	5
MMS22L	-12.4192	0.043	False	10	4
RPA1	-12.0375	0.0455	False	10	3
GEN1	-11.7621	0.0481	False	10	5
POLE4	-11.7234	0.0485	False	10	4
RNF8	-11.717	0.0489	False	10	4
TIMELESS	-11.396	0.0521	False	10	4
ESCO2	-11.1342	0.0548	False	10	4
GTF2H2	-11.0852	0.0556	False	10	4
FANCC	-10.9344	0.0577	False	10	5
TOP2A	-10.8748	0.0585	False	10	4
KMT2C	-10.8665	0.0586	False	10	4
RTEL1	-10.8148	0.0588	False	10	4
PNKP	-10.4235	0.0627	False	10	3
GTF2H3	-10.1248	0.0673	False	10	3
DCLRE1B	-9.90063	0.071	False	10	4
LRR1	-9.70732	0.0744	False	10	4
ERCC6L	-9.69059	0.0748	False	10	3
KDM2A	-9.49652	0.0779	False	10	3
FANCA	-9.37484	0.0804	False	10	5
CDC7	-9.33391	0.0812	False	10	4
MAX	-9.28171	0.0822	False	10	3
MNAT1	-9.27701	0.0822	False	10	4
POLE	-9.21894	0.0836	False	10	3
RINT1	-9.1408	0.0851	False	10	3
INTS6	-9.02255	0.0879	False	10	3
AURKA	-9.0057	0.0882	False	10	3
MCM7	-8.53011	0.0985	False	10	3
NSMCE2	-8.06546	0.1102	False	10	3
SPRTN	-7.59296	0.1217	False	10	3
CDC45	-7.39973	0.1283	False	10	3
MCPH1	-7.30234	0.1314	False	10	3
XAB2	-7.16038	0.1367	False	10	3
MTBP	-6.83255	0.1459	False	10	3
FBXW7	-6.7803	0.1473	False	10	3
CCND1	-6.65688	0.1507	False	10	4
TIPIN	-6.65057	0.1511	False	10	3
NBN	-6.51741	0.1544	False	10	3
RBBP8	-6.44013	0.1563	False	10	3
RAD51B	-5.82746	0.1759	False	10	3
CDC20	-5.80314	0.1768	False	10	3
SHFM1	-5.36937	0.191	False	10	3
FANCG	-5.34987	0.1918	False	10	4
MTA2	-5.31997	0.1929	False	10	3
STRA13	-5.13111	0.2008	False	10	3
XRCC1	-5.02767	0.2049	False	10	3
PPP1R12A	-5.00522	0.2058	False	10	3
FAM35A	-4.97014	0.2072	False	10	3
RFC4	-4.71534	0.2199	False	10	3
FANCF	-4.69168	0.2211	False	10	3
RFWD3	-4.59447	0.2274	False	10	3
FAM178A	-4.45695	0.2355	False	10	2
GTF2H5	-4.44158	0.2365	False	10	3
RAD51D	-4.12334	0.2611	False	10	3
RNASEH1	-4.05146	0.2661	False	10	2
ATAD5	-3.88877	0.2782	False	10	3
TTK	-3.88643	0.2782	False	10	2
FANCE	-3.87017	0.28	False	10	3
CHEK2	-3.80196	0.2847	False	10	3
CDK2	-3.67876	0.2968	False	10	3
MDC1	-3.234	0.3432	False	10	2
KMT2B	-3.21503	0.3446	False	10	3
FANCI	-3.06085	0.3593	False	10	3
UBE2A	-3.05581	0.36	False	10	3
MCM10	-2.93164	0.3719	False	10	2
PLK1	-2.87999	0.3765	False	10	2
CHAF1A	-2.75092	0.3882	False	10	2
RAD21	-2.03874	0.4486	False	10	2
UBE2T	-1.95887	0.4548	False	10	2
PARP1	-1.88576	0.459	False	10	2
DNA2	-1.884	0.459	False	10	2
RAD54L2	-1.88121	0.4594	False	10	2
KMT2D	-1.85381	0.4615	False	10	2
SMAD4	-1.81516	0.4632	False	10	2
ENDOV	-1.76592	0.4663	False	10	2
CCND3	-1.71254	0.4707	False	10	2
HELLS	-1.64901	0.4753	False	10	2
RHNO1	-1.64185	0.4764	False	10	2
H3F3A	-1.50578	0.4938	False	10	2
BRCA2	-1.41268	0.5097	False	10	1
FANCL	-1.37754	0.516	False	10	2
FANCB	-1.37291	0.5172	False	10	2
MRGBP	-1.35607	0.5201	False	10	2
ERCC4	-1.30938	0.5264	False	10	2
RRM2	-1.04354	0.5763	False	10	1
UBE2B	-0.866695	0.6158	False	10	1
USP48	-0.842649	0.6252	False	10	1
SPIDR	-0.763408	0.6462	False	10	1
PMS2	-0.75085	0.649	False	10	1
WEE1	-0.738631	0.6546	False	10	1
ZSWIM7	-0.671919	0.6784	False	10	1
RNF168	-0.636956	0.6885	False	10	1
TOPORS	-0.604534	0.6986	False	10	1
DONSON	-0.603967	0.6988	False	10	1
RAD54B	-0.593584	0.7008	False	10	1
CDC5L	-0.584553	0.7036	False	10	1
SENP6	-0.574004	0.7071	False	10	1
E2F3	-0.518875	0.7258	False	10	1
H2AFX	-0.451523	0.7507	False	10	1
MAPKAPK2	-0.438259	0.7565	False	10	1
C1orf86	-0.420132	0.763	False	10	1
POLE3	-0.413144	0.7669	False	10	1
CLSPN	-0.412963	0.7674	False	10	1
GMNN	-0.408331	0.7704	False	10	1
MORF4L2	-0.405925	0.771	False	10	1
BOD1L1	-0.403917	0.7726	False	10	1
CDC25B	-0.402679	0.7729	False	10	1
BRE	-0.401262	0.7736	False	10	1
APEX1	-0.400146	0.7746	False	10	1
RDM1	-0.398726	0.7755	False	10	1
CDK5RAP3	-0.393238	0.7791	False	10	1
POLL	-0.386456	0.7807	False	10	1
MSH2	-0.381188	0.7828	False	10	1
FBXO5	-0.375227	0.7865	False	10	1
EME1	-0.37042	0.7888	False	10	1
REV1	-0.364219	0.7909	False	10	1
LIG1	-0.351021	0.798	False	10	1
SHLD3	-0.346633	0.7988	False	10	1
POLM	-0.336285	0.8023	False	10	1
PMS2P3	-0.328764	0.8042	False	10	1
RIF1	-0.32687	0.8052	False	10	1
POLH	-0.282307	0.8199	False	10	1
NonTargeting_Human_0451	0	0.8213	False	1	0
NonTargeting_Human_0102	0	0.8213	False	1	0
C1ORF112	0	0.8213	False	10	0
NonTargeting_Human_0515	0	0.8213	False	1	0
PIK3CA	0	0.8213	False	10	0
NonTargeting_Human_0513	0	0.8213	False	1	0
XPC	0	0.8213	False	10	0
XPA	0	0.8213	False	10	0
NonTargeting_Human_0949	0	0.8213	False	1	0
NonTargeting_Human_0948	0	0.8213	False	1	0
NonTargeting_Human_0941	0	0.8213	False	1	0
NonTargeting_Human_0943	0	0.8213	False	1	0
NonTargeting_Human_0942	0	0.8213	False	1	0
NonTargeting_Human_0945	0	0.8213	False	1	0
NonTargeting_Human_0944	0	0.8213	False	1	0
NonTargeting_Human_0947	0	0.8213	False	1	0
NonTargeting_Human_0946	0	0.8213	False	1	0
NonTargeting_Human_0581	0	0.8213	False	1	0
NonTargeting_Human_0852	0	0.8213	False	1	0
NTHL1	0	0.8213	False	10	0
NonTargeting_Human_0851	0	0.8213	False	1	0
NonTargeting_Human_0850	0	0.8213	False	1	0
NonTargeting_Human_0857	0	0.8213	False	1	0
NonTargeting_Human_0856	0	0.8213	False	1	0
NonTargeting_Human_0855	0	0.8213	False	1	0
NonTargeting_Human_0019	0	0.8213	False	1	0
NonTargeting_Human_0018	0	0.8213	False	1	0
NonTargeting_Human_0017	0	0.8213	False	1	0
NonTargeting_Human_0016	0	0.8213	False	1	0
NonTargeting_Human_0015	0	0.8213	False	1	0
NonTargeting_Human_0014	0	0.8213	False	1	0
NonTargeting_Human_0013	0	0.8213	False	1	0
NonTargeting_Human_0012	0	0.8213	False	1	0
NonTargeting_Human_0011	0	0.8213	False	1	0
NonTargeting_Human_0010	0	0.8213	False	1	0
NonTargeting_Human_0703	0	0.8213	False	1	0
NonTargeting_Human_0702	0	0.8213	False	1	0
ZNF451	0	0.8213	False	10	0
NonTargeting_Human_0700	0	0.8213	False	1	0
NonTargeting_Human_0707	0	0.8213	False	1	0
NonTargeting_Human_0706	0	0.8213	False	1	0
NonTargeting_Human_0705	0	0.8213	False	1	0
NonTargeting_Human_0704	0	0.8213	False	1	0
NonTargeting_Human_0709	0	0.8213	False	1	0
NonTargeting_Human_0708	0	0.8213	False	1	0
NonTargeting_Human_0492	0	0.8213	False	1	0
NonTargeting_Human_0491	0	0.8213	False	1	0
NonTargeting_Human_0490	0	0.8213	False	1	0
NonTargeting_Human_0497	0	0.8213	False	1	0
NonTargeting_Human_0496	0	0.8213	False	1	0
NonTargeting_Human_0495	0	0.8213	False	1	0
NonTargeting_Human_0494	0	0.8213	False	1	0
NonTargeting_Human_0499	0	0.8213	False	1	0
NonTargeting_Human_0498	0	0.8213	False	1	0
NonTargeting_Human_0129	0	0.8213	False	1	0
NonTargeting_Human_0128	0	0.8213	False	1	0
NonTargeting_Human_0123	0	0.8213	False	1	0
NonTargeting_Human_0122	0	0.8213	False	1	0
NonTargeting_Human_0121	0	0.8213	False	1	0
NonTargeting_Human_0120	0	0.8213	False	1	0
NonTargeting_Human_0127	0	0.8213	False	1	0
NonTargeting_Human_0126	0	0.8213	False	1	0
NonTargeting_Human_0125	0	0.8213	False	1	0
NonTargeting_Human_0124	0	0.8213	False	1	0
NonTargeting_Human_0831	0	0.8213	False	1	0
NonTargeting_Human_0830	0	0.8213	False	1	0
NonTargeting_Human_0833	0	0.8213	False	1	0
NonTargeting_Human_0832	0	0.8213	False	1	0
NonTargeting_Human_0835	0	0.8213	False	1	0
NonTargeting_Human_0834	0	0.8213	False	1	0
NonTargeting_Human_0837	0	0.8213	False	1	0
NonTargeting_Human_0836	0	0.8213	False	1	0
NonTargeting_Human_0838	0	0.8213	False	1	0
ATAD2	0	0.8213	False	10	0
NR0B1	0	0.8213	False	10	0
NonTargeting_Human_0237	0	0.8213	False	1	0
NonTargeting_Human_0236	0	0.8213	False	1	0
NonTargeting_Human_0235	0	0.8213	False	1	0
NonTargeting_Human_0234	0	0.8213	False	1	0
NonTargeting_Human_0233	0	0.8213	False	1	0
NonTargeting_Human_0232	0	0.8213	False	1	0
NonTargeting_Human_0231	0	0.8213	False	1	0
NonTargeting_Human_0230	0	0.8213	False	1	0
SMAD5	0	0.8213	False	10	0
SMAD1	0	0.8213	False	10	0
SMAD2	0	0.8213	False	10	0
SMAD3	0	0.8213	False	10	0
MUS81	0	0.8213	False	10	0
MLH1	0	0.8213	False	10	0
NonTargeting_Human_0940	0	0.8213	False	1	0
RECQL5	0	0.8213	False	10	0
PARPBP	0	0.8213	False	10	0
TREX2	0	0.8213	False	10	0
TREX1	0	0.8213	False	10	0
NonTargeting_Human_0956	0	0.8213	False	1	0
NonTargeting_Human_0957	0	0.8213	False	1	0
NonTargeting_Human_0954	0	0.8213	False	1	0
NonTargeting_Human_0955	0	0.8213	False	1	0
NonTargeting_Human_0952	0	0.8213	False	1	0
NonTargeting_Human_0953	0	0.8213	False	1	0
NonTargeting_Human_0950	0	0.8213	False	1	0
NonTargeting_Human_0951	0	0.8213	False	1	0
NonTargeting_Human_0958	0	0.8213	False	1	0
NonTargeting_Human_0959	0	0.8213	False	1	0
NUDT1	0	0.8213	False	10	0
NonTargeting_Human_0008	0	0.8213	False	1	0
NonTargeting_Human_0009	0	0.8213	False	1	0
TK1	0	0.8213	False	10	0
NonTargeting_Human_0004	0	0.8213	False	1	0
NonTargeting_Human_0005	0	0.8213	False	1	0
NonTargeting_Human_0006	0	0.8213	False	1	0
NonTargeting_Human_0007	0	0.8213	False	1	0
NonTargeting_Human_0001	0	0.8213	False	1	0
NonTargeting_Human_0002	0	0.8213	False	1	0
NonTargeting_Human_0003	0	0.8213	False	1	0
NonTargeting_Human_0710	0	0.8213	False	1	0
NonTargeting_Human_0711	0	0.8213	False	1	0
NonTargeting_Human_0712	0	0.8213	False	1	0
NonTargeting_Human_0713	0	0.8213	False	1	0
NonTargeting_Human_0714	0	0.8213	False	1	0
NonTargeting_Human_0715	0	0.8213	False	1	0
NonTargeting_Human_0716	0	0.8213	False	1	0
NonTargeting_Human_0717	0	0.8213	False	1	0
NonTargeting_Human_0718	0	0.8213	False	1	0
PPP5C	0	0.8213	False	10	0
NonTargeting_Human_0480	0	0.8213	False	1	0
NonTargeting_Human_0481	0	0.8213	False	1	0
NonTargeting_Human_0482	0	0.8213	False	1	0
NonTargeting_Human_0483	0	0.8213	False	1	0
NonTargeting_Human_0484	0	0.8213	False	1	0
NonTargeting_Human_0485	0	0.8213	False	1	0
NonTargeting_Human_0486	0	0.8213	False	1	0
NonTargeting_Human_0487	0	0.8213	False	1	0
NonTargeting_Human_0488	0	0.8213	False	1	0
NonTargeting_Human_0489	0	0.8213	False	1	0
KDM3A	0	0.8213	False	10	0
NonTargeting_Human_0138	0	0.8213	False	1	0
NonTargeting_Human_0139	0	0.8213	False	1	0
NonTargeting_Human_0130	0	0.8213	False	1	0
NonTargeting_Human_0131	0	0.8213	False	1	0
NonTargeting_Human_0132	0	0.8213	False	1	0
NonTargeting_Human_0133	0	0.8213	False	1	0
NonTargeting_Human_0134	0	0.8213	False	1	0
NonTargeting_Human_0135	0	0.8213	False	1	0
NonTargeting_Human_0136	0	0.8213	False	1	0
NonTargeting_Human_0137	0	0.8213	False	1	0
NonTargeting_Human_0828	0	0.8213	False	1	0
NonTargeting_Human_0829	0	0.8213	False	1	0
NonTargeting_Human_0826	0	0.8213	False	1	0
NonTargeting_Human_0827	0	0.8213	False	1	0
NonTargeting_Human_0824	0	0.8213	False	1	0
NonTargeting_Human_0825	0	0.8213	False	1	0
NonTargeting_Human_0822	0	0.8213	False	1	0
NonTargeting_Human_0823	0	0.8213	False	1	0
NonTargeting_Human_0820	0	0.8213	False	1	0
NonTargeting_Human_0821	0	0.8213	False	1	0
NonTargeting_Human_0791	0	0.8213	False	1	0
NonTargeting_Human_0792	0	0.8213	False	1	0
NonTargeting_Human_0224	0	0.8213	False	1	0
NonTargeting_Human_0225	0	0.8213	False	1	0
NonTargeting_Human_0226	0	0.8213	False	1	0
NonTargeting_Human_0227	0	0.8213	False	1	0
NonTargeting_Human_0220	0	0.8213	False	1	0
NonTargeting_Human_0221	0	0.8213	False	1	0
NonTargeting_Human_0222	0	0.8213	False	1	0
NonTargeting_Human_0223	0	0.8213	False	1	0
NonTargeting_Human_0228	0	0.8213	False	1	0
NonTargeting_Human_0229	0	0.8213	False	1	0
BABAM1	0	0.8213	False	10	0
SMARCA1	0	0.8213	False	10	0
SMARCA4	0	0.8213	False	10	0
NonTargeting_Human_0701	0	0.8213	False	1	0
RAD9B	0	0.8213	False	10	0
NonTargeting_Human_0493	0	0.8213	False	1	0
PER1	0	0.8213	False	10	0
C7ORF49	0	0.8213	False	10	0
PPM1D	0	0.8213	False	10	0
USP44	0	0.8213	False	10	0
RNF138	0	0.8213	False	10	0
NonTargeting_Human_0534	0	0.8213	False	1	0
NonTargeting_Human_0243	0	0.8213	False	1	0
NonTargeting_Human_0240	0	0.8213	False	1	0
NonTargeting_Human_0923	0	0.8213	False	1	0
NonTargeting_Human_0922	0	0.8213	False	1	0
NonTargeting_Human_0921	0	0.8213	False	1	0
NonTargeting_Human_0920	0	0.8213	False	1	0
NonTargeting_Human_0927	0	0.8213	False	1	0
NonTargeting_Human_0926	0	0.8213	False	1	0
NonTargeting_Human_0925	0	0.8213	False	1	0
NonTargeting_Human_0924	0	0.8213	False	1	0
NonTargeting_Human_0246	0	0.8213	False	1	0
NonTargeting_Human_0929	0	0.8213	False	1	0
NonTargeting_Human_0928	0	0.8213	False	1	0
NonTargeting_Human_0531	0	0.8213	False	1	0
ERCC8	0	0.8213	False	10	0
NonTargeting_Human_0244	0	0.8213	False	1	0
NonTargeting_Human_0533	0	0.8213	False	1	0
NonTargeting_Human_0039	0	0.8213	False	1	0
NonTargeting_Human_0038	0	0.8213	False	1	0
NonTargeting_Human_0031	0	0.8213	False	1	0
NonTargeting_Human_0030	0	0.8213	False	1	0
NonTargeting_Human_0033	0	0.8213	False	1	0
NonTargeting_Human_0032	0	0.8213	False	1	0
NonTargeting_Human_0035	0	0.8213	False	1	0
NonTargeting_Human_0034	0	0.8213	False	1	0
NonTargeting_Human_0037	0	0.8213	False	1	0
NonTargeting_Human_0036	0	0.8213	False	1	0
NonTargeting_Human_0729	0	0.8213	False	1	0
NonTargeting_Human_0728	0	0.8213	False	1	0
NonTargeting_Human_0725	0	0.8213	False	1	0
NonTargeting_Human_0724	0	0.8213	False	1	0
NonTargeting_Human_0727	0	0.8213	False	1	0
NonTargeting_Human_0726	0	0.8213	False	1	0
NonTargeting_Human_0721	0	0.8213	False	1	0
NonTargeting_Human_0720	0	0.8213	False	1	0
NonTargeting_Human_0723	0	0.8213	False	1	0
NonTargeting_Human_0722	0	0.8213	False	1	0
ERCC1	0	0.8213	False	10	0
NonTargeting_Human_0565	0	0.8213	False	1	0
NonTargeting_Human_0457	0	0.8213	False	1	0
NonTargeting_Human_0456	0	0.8213	False	1	0
NonTargeting_Human_0455	0	0.8213	False	1	0
NonTargeting_Human_0106	0	0.8213	False	1	0
NonTargeting_Human_0101	0	0.8213	False	1	0
NonTargeting_Human_0100	0	0.8213	False	1	0
NonTargeting_Human_0103	0	0.8213	False	1	0
NonTargeting_Human_0450	0	0.8213	False	1	0
NonTargeting_Human_0109	0	0.8213	False	1	0
NonTargeting_Human_0108	0	0.8213	False	1	0
NonTargeting_Human_0459	0	0.8213	False	1	0
NonTargeting_Human_0458	0	0.8213	False	1	0
NonTargeting_Human_0589	0	0.8213	False	1	0
NonTargeting_Human_0588	0	0.8213	False	1	0
NonTargeting_Human_0859	0	0.8213	False	1	0
NonTargeting_Human_0858	0	0.8213	False	1	0
NonTargeting_Human_0853	0	0.8213	False	1	0
NonTargeting_Human_0580	0	0.8213	False	1	0
NonTargeting_Human_0583	0	0.8213	False	1	0
NonTargeting_Human_0582	0	0.8213	False	1	0
NonTargeting_Human_0585	0	0.8213	False	1	0
NonTargeting_Human_0584	0	0.8213	False	1	0
NonTargeting_Human_0587	0	0.8213	False	1	0
NonTargeting_Human_0854	0	0.8213	False	1	0
NonTargeting_Human_0839	0	0.8213	False	1	0
NonTargeting_Human_0211	0	0.8213	False	1	0
NonTargeting_Human_0210	0	0.8213	False	1	0
NonTargeting_Human_0213	0	0.8213	False	1	0
NonTargeting_Human_0212	0	0.8213	False	1	0
NonTargeting_Human_0215	0	0.8213	False	1	0
NonTargeting_Human_0214	0	0.8213	False	1	0
NonTargeting_Human_0217	0	0.8213	False	1	0
NonTargeting_Human_0216	0	0.8213	False	1	0
NonTargeting_Human_0219	0	0.8213	False	1	0
NonTargeting_Human_0218	0	0.8213	False	1	0
NonTargeting_Human_0960	0	0.8213	False	1	0
ZUFSP	0	0.8213	False	10	0
OGG1	0	0.8213	False	10	0
NonTargeting_Human_0239	0	0.8213	False	1	0
UBR2	0	0.8213	False	10	0
NonTargeting_Human_0238	0	0.8213	False	1	0
UBR5	0	0.8213	False	10	0
KRAS	0	0.8213	False	10	0
SPO11	0	0.8213	False	10	0
NEK11	0	0.8213	False	10	0
CHD3	0	0.8213	False	10	0
CHD2	0	0.8213	False	10	0
CHD5	0	0.8213	False	10	0
CHD7	0	0.8213	False	10	0
NonTargeting_Human_0974	0	0.8213	False	1	0
CHD8	0	0.8213	False	10	0
NonTargeting_Human_0082	0	0.8213	False	1	0
CDC25C	0	0.8213	False	10	0
CDC25A	0	0.8213	False	10	0
MPG	0	0.8213	False	10	0
ERCC6L2	0	0.8213	False	10	0
MAPK14	0	0.8213	False	10	0
NonTargeting_Human_0930	0	0.8213	False	1	0
NonTargeting_Human_0931	0	0.8213	False	1	0
NonTargeting_Human_0932	0	0.8213	False	1	0
NonTargeting_Human_0933	0	0.8213	False	1	0
NonTargeting_Human_0934	0	0.8213	False	1	0
NonTargeting_Human_0936	0	0.8213	False	1	0
NonTargeting_Human_0937	0	0.8213	False	1	0
NonTargeting_Human_0938	0	0.8213	False	1	0
NonTargeting_Human_0939	0	0.8213	False	1	0
NonTargeting_Human_0766	0	0.8213	False	1	0
ASH1L	0	0.8213	False	10	0
SIAH1	0	0.8213	False	10	0
NonTargeting_Human_0972	0	0.8213	False	1	0
NonTargeting_Human_0738	0	0.8213	False	1	0
NonTargeting_Human_0739	0	0.8213	False	1	0
NonTargeting_Human_0969	0	0.8213	False	1	0
NonTargeting_Human_0732	0	0.8213	False	1	0
NonTargeting_Human_0733	0	0.8213	False	1	0
NonTargeting_Human_0730	0	0.8213	False	1	0
NonTargeting_Human_0731	0	0.8213	False	1	0
NonTargeting_Human_0736	0	0.8213	False	1	0
NonTargeting_Human_0737	0	0.8213	False	1	0
NonTargeting_Human_0734	0	0.8213	False	1	0
NonTargeting_Human_0735	0	0.8213	False	1	0
PIAS2	0	0.8213	False	10	0
NonTargeting_Human_0967	0	0.8213	False	1	0
PIAS1	0	0.8213	False	10	0
PIAS4	0	0.8213	False	10	0
NonTargeting_Human_0966	0	0.8213	False	1	0
NonTargeting_Human_0512	0	0.8213	False	1	0
NonTargeting_Human_0617	0	0.8213	False	1	0
NonTargeting_Human_0616	0	0.8213	False	1	0
ACVR1	0	0.8213	False	10	0
NonTargeting_Human_0996	0	0.8213	False	1	0
NonTargeting_Human_0963	0	0.8213	False	1	0
NonTargeting_Human_0962	0	0.8213	False	1	0
NonTargeting_Human_0112	0	0.8213	False	1	0
NonTargeting_Human_0113	0	0.8213	False	1	0
NonTargeting_Human_0446	0	0.8213	False	1	0
NonTargeting_Human_0447	0	0.8213	False	1	0
NonTargeting_Human_0440	0	0.8213	False	1	0
NonTargeting_Human_0961	0	0.8213	False	1	0
NonTargeting_Human_0114	0	0.8213	False	1	0
NonTargeting_Human_0115	0	0.8213	False	1	0
NonTargeting_Human_0118	0	0.8213	False	1	0
NonTargeting_Human_0119	0	0.8213	False	1	0
NonTargeting_Human_0448	0	0.8213	False	1	0
NonTargeting_Human_0449	0	0.8213	False	1	0
NonTargeting_Human_0848	0	0.8213	False	1	0
NonTargeting_Human_0027	0	0.8213	False	1	0
NonTargeting_Human_0024	0	0.8213	False	1	0
NonTargeting_Human_0025	0	0.8213	False	1	0
NonTargeting_Human_0022	0	0.8213	False	1	0
NonTargeting_Human_0023	0	0.8213	False	1	0
NonTargeting_Human_0020	0	0.8213	False	1	0
NonTargeting_Human_0021	0	0.8213	False	1	0
NonTargeting_Human_0840	0	0.8213	False	1	0
NonTargeting_Human_0841	0	0.8213	False	1	0
NonTargeting_Human_0842	0	0.8213	False	1	0
NonTargeting_Human_0843	0	0.8213	False	1	0
MLH3	0	0.8213	False	10	0
NonTargeting_Human_0845	0	0.8213	False	1	0
NonTargeting_Human_0028	0	0.8213	False	1	0
NonTargeting_Human_0847	0	0.8213	False	1	0
NonTargeting_Human_0596	0	0.8213	False	1	0
NonTargeting_Human_0597	0	0.8213	False	1	0
NonTargeting_Human_0594	0	0.8213	False	1	0
NonTargeting_Human_0595	0	0.8213	False	1	0
NonTargeting_Human_0592	0	0.8213	False	1	0
NonTargeting_Human_0593	0	0.8213	False	1	0
NonTargeting_Human_0590	0	0.8213	False	1	0
NonTargeting_Human_0591	0	0.8213	False	1	0
NonTargeting_Human_0598	0	0.8213	False	1	0
NonTargeting_Human_0599	0	0.8213	False	1	0
NonTargeting_Human_0208	0	0.8213	False	1	0
NonTargeting_Human_0209	0	0.8213	False	1	0
NonTargeting_Human_0206	0	0.8213	False	1	0
NonTargeting_Human_0204	0	0.8213	False	1	0
NonTargeting_Human_0205	0	0.8213	False	1	0
NonTargeting_Human_0202	0	0.8213	False	1	0
NonTargeting_Human_0203	0	0.8213	False	1	0
NonTargeting_Human_0200	0	0.8213	False	1	0
NonTargeting_Human_0201	0	0.8213	False	1	0
CHD6	0	0.8213	False	10	0
PIF1	0	0.8213	False	10	0
OARD1	0	0.8213	False	10	0
NonTargeting_Human_0545	0	0.8213	False	1	0
C11orf30	0	0.8213	False	10	0
ZMYM3	0	0.8213	False	10	0
STK4	0	0.8213	False	10	0
WDR48	0	0.8213	False	10	0
CETN2	0	0.8213	False	10	0
SENP7	0	0.8213	False	10	0
SENP5	0	0.8213	False	10	0
SENP3	0	0.8213	False	10	0
SENP2	0	0.8213	False	10	0
SENP1	0	0.8213	False	10	0
CUX1	0	0.8213	False	10	0
PRKDC	0	0.8213	False	10	0
ANKRD32	0	0.8213	False	10	0
NCOA1	0	0.8213	False	10	0
DDB2	0	0.8213	False	10	0
SETX	0	0.8213	False	10	0
NonTargeting_Human_0909	0	0.8213	False	1	0
NonTargeting_Human_0908	0	0.8213	False	1	0
NonTargeting_Human_0905	0	0.8213	False	1	0
NonTargeting_Human_0907	0	0.8213	False	1	0
NonTargeting_Human_0906	0	0.8213	False	1	0
NonTargeting_Human_0901	0	0.8213	False	1	0
NonTargeting_Human_0900	0	0.8213	False	1	0
NonTargeting_Human_0903	0	0.8213	False	1	0
NonTargeting_Human_0902	0	0.8213	False	1	0
WRNIP1	0	0.8213	False	10	0
NonTargeting_Human_0695	0	0.8213	False	1	0
NonTargeting_Human_0694	0	0.8213	False	1	0
NonTargeting_Human_0697	0	0.8213	False	1	0
NonTargeting_Human_0696	0	0.8213	False	1	0
NonTargeting_Human_0691	0	0.8213	False	1	0
NonTargeting_Human_0690	0	0.8213	False	1	0
NonTargeting_Human_0693	0	0.8213	False	1	0
NonTargeting_Human_0692	0	0.8213	False	1	0
NonTargeting_Human_0699	0	0.8213	False	1	0
NonTargeting_Human_0698	0	0.8213	False	1	0
NonTargeting_Human_0146	0	0.8213	False	1	0
NonTargeting_Human_0265	0	0.8213	False	1	0
NonTargeting_Human_0471	0	0.8213	False	1	0
NonTargeting_Human_0470	0	0.8213	False	1	0
NonTargeting_Human_0473	0	0.8213	False	1	0
NonTargeting_Human_0472	0	0.8213	False	1	0
NonTargeting_Human_0475	0	0.8213	False	1	0
NonTargeting_Human_0474	0	0.8213	False	1	0
NonTargeting_Human_0477	0	0.8213	False	1	0
NonTargeting_Human_0476	0	0.8213	False	1	0
NonTargeting_Human_0479	0	0.8213	False	1	0
NonTargeting_Human_0478	0	0.8213	False	1	0
TRIP13	0	0.8213	False	10	0
NonTargeting_Human_0053	0	0.8213	False	1	0
NonTargeting_Human_0052	0	0.8213	False	1	0
NonTargeting_Human_0051	0	0.8213	False	1	0
NonTargeting_Human_0050	0	0.8213	False	1	0
NonTargeting_Human_0057	0	0.8213	False	1	0
NonTargeting_Human_0056	0	0.8213	False	1	0
NonTargeting_Human_0055	0	0.8213	False	1	0
NonTargeting_Human_0054	0	0.8213	False	1	0
NonTargeting_Human_0586	0	0.8213	False	1	0
NonTargeting_Human_0059	0	0.8213	False	1	0
NonTargeting_Human_0058	0	0.8213	False	1	0
NonTargeting_Human_0875	0	0.8213	False	1	0
NonTargeting_Human_0874	0	0.8213	False	1	0
NonTargeting_Human_0877	0	0.8213	False	1	0
NonTargeting_Human_0876	0	0.8213	False	1	0
NonTargeting_Human_0871	0	0.8213	False	1	0
NonTargeting_Human_0870	0	0.8213	False	1	0
NonTargeting_Human_0873	0	0.8213	False	1	0
NonTargeting_Human_0872	0	0.8213	False	1	0
NonTargeting_Human_0879	0	0.8213	False	1	0
NonTargeting_Human_0878	0	0.8213	False	1	0
EEPD1	0	0.8213	False	10	0
NonTargeting_Human_0279	0	0.8213	False	1	0
NonTargeting_Human_0278	0	0.8213	False	1	0
NonTargeting_Human_0273	0	0.8213	False	1	0
NonTargeting_Human_0272	0	0.8213	False	1	0
NonTargeting_Human_0271	0	0.8213	False	1	0
NonTargeting_Human_0270	0	0.8213	False	1	0
NonTargeting_Human_0277	0	0.8213	False	1	0
NonTargeting_Human_0276	0	0.8213	False	1	0
NonTargeting_Human_0275	0	0.8213	False	1	0
NonTargeting_Human_0274	0	0.8213	False	1	0
NonTargeting_Human_0385	0	0.8213	False	1	0
SLX1A	0	0.8213	False	10	0
SLX1B	0	0.8213	False	10	0
NABP2	0	0.8213	False	10	0
NonTargeting_Human_0307	0	0.8213	False	1	0
SMUG1	0	0.8213	False	10	0
NonTargeting_Human_0305	0	0.8213	False	1	0
CDKN2A	0	0.8213	False	10	0
NonTargeting_Human_0303	0	0.8213	False	1	0
NonTargeting_Human_0302	0	0.8213	False	1	0
NonTargeting_Human_0301	0	0.8213	False	1	0
NonTargeting_Human_0547	0	0.8213	False	1	0
NonTargeting_Human_0309	0	0.8213	False	1	0
NonTargeting_Human_0308	0	0.8213	False	1	0
SMARCAL1	0	0.8213	False	10	0
NonTargeting_Human_0546	0	0.8213	False	1	0
NonTargeting_Human_0541	0	0.8213	False	1	0
NonTargeting_Human_0812	0	0.8213	False	1	0
NonTargeting_Human_0811	0	0.8213	False	1	0
NonTargeting_Human_0810	0	0.8213	False	1	0
EXO1	0	0.8213	False	10	0
ALKBH2	0	0.8213	False	10	0
ALKBH3	0	0.8213	False	10	0
BRIP1	0	0.8213	False	10	0
NonTargeting_Human_0935	0	0.8213	False	1	0
FIGNL1	0	0.8213	False	10	0
CDK3	0	0.8213	False	10	0
CDK4	0	0.8213	False	10	0
MSH3	0	0.8213	False	10	0
MSH4	0	0.8213	False	10	0
MSH5	0	0.8213	False	10	0
MSH6	0	0.8213	False	10	0
NonTargeting_Human_0918	0	0.8213	False	1	0
NonTargeting_Human_0919	0	0.8213	False	1	0
NonTargeting_Human_0912	0	0.8213	False	1	0
NonTargeting_Human_0913	0	0.8213	False	1	0
NonTargeting_Human_0910	0	0.8213	False	1	0
NonTargeting_Human_0911	0	0.8213	False	1	0
NonTargeting_Human_0916	0	0.8213	False	1	0
NonTargeting_Human_0917	0	0.8213	False	1	0
NonTargeting_Human_0914	0	0.8213	False	1	0
NonTargeting_Human_0915	0	0.8213	False	1	0
NonTargeting_Human_0682	0	0.8213	False	1	0
NonTargeting_Human_0683	0	0.8213	False	1	0
NonTargeting_Human_0680	0	0.8213	False	1	0
NonTargeting_Human_0681	0	0.8213	False	1	0
NonTargeting_Human_0686	0	0.8213	False	1	0
NonTargeting_Human_0687	0	0.8213	False	1	0
NonTargeting_Human_0684	0	0.8213	False	1	0
NonTargeting_Human_0685	0	0.8213	False	1	0
NonTargeting_Human_0688	0	0.8213	False	1	0
NonTargeting_Human_0689	0	0.8213	False	1	0
FBXO18	0	0.8213	False	10	0
NonTargeting_Human_0468	0	0.8213	False	1	0
NonTargeting_Human_0469	0	0.8213	False	1	0
NonTargeting_Human_0466	0	0.8213	False	1	0
NonTargeting_Human_0467	0	0.8213	False	1	0
NonTargeting_Human_0464	0	0.8213	False	1	0
NonTargeting_Human_0465	0	0.8213	False	1	0
NonTargeting_Human_0462	0	0.8213	False	1	0
NonTargeting_Human_0463	0	0.8213	False	1	0
NonTargeting_Human_0460	0	0.8213	False	1	0
NonTargeting_Human_0461	0	0.8213	False	1	0
NonTargeting_Human_0040	0	0.8213	False	1	0
NonTargeting_Human_0041	0	0.8213	False	1	0
NonTargeting_Human_0042	0	0.8213	False	1	0
NonTargeting_Human_0043	0	0.8213	False	1	0
NonTargeting_Human_0044	0	0.8213	False	1	0
NonTargeting_Human_0045	0	0.8213	False	1	0
NonTargeting_Human_0046	0	0.8213	False	1	0
NonTargeting_Human_0047	0	0.8213	False	1	0
NonTargeting_Human_0048	0	0.8213	False	1	0
NonTargeting_Human_0049	0	0.8213	False	1	0
NonTargeting_Human_0862	0	0.8213	False	1	0
NonTargeting_Human_0863	0	0.8213	False	1	0
NonTargeting_Human_0860	0	0.8213	False	1	0
NonTargeting_Human_0861	0	0.8213	False	1	0
NonTargeting_Human_0866	0	0.8213	False	1	0
NonTargeting_Human_0867	0	0.8213	False	1	0
NonTargeting_Human_0864	0	0.8213	False	1	0
NonTargeting_Human_0865	0	0.8213	False	1	0
NonTargeting_Human_0868	0	0.8213	False	1	0
NonTargeting_Human_0869	0	0.8213	False	1	0
NonTargeting_Human_0268	0	0.8213	False	1	0
NonTargeting_Human_0269	0	0.8213	False	1	0
NonTargeting_Human_0984	0	0.8213	False	1	0
NonTargeting_Human_0260	0	0.8213	False	1	0
NonTargeting_Human_0261	0	0.8213	False	1	0
NonTargeting_Human_0262	0	0.8213	False	1	0
NonTargeting_Human_0263	0	0.8213	False	1	0
NonTargeting_Human_0264	0	0.8213	False	1	0
NonTargeting_Human_0987	0	0.8213	False	1	0
NonTargeting_Human_0266	0	0.8213	False	1	0
NonTargeting_Human_0267	0	0.8213	False	1	0
NonTargeting_Human_0986	0	0.8213	False	1	0
NonTargeting_Human_0981	0	0.8213	False	1	0
SETD3	0	0.8213	False	10	0
SETD2	0	0.8213	False	10	0
NonTargeting_Human_0636	0	0.8213	False	1	0
NonTargeting_Human_0983	0	0.8213	False	1	0
NonTargeting_Human_0982	0	0.8213	False	1	0
EME2	0	0.8213	False	10	0
NonTargeting_Human_0314	0	0.8213	False	1	0
NonTargeting_Human_0315	0	0.8213	False	1	0
NonTargeting_Human_0316	0	0.8213	False	1	0
NonTargeting_Human_0317	0	0.8213	False	1	0
NonTargeting_Human_0310	0	0.8213	False	1	0
NonTargeting_Human_0311	0	0.8213	False	1	0
NonTargeting_Human_0312	0	0.8213	False	1	0
NonTargeting_Human_0313	0	0.8213	False	1	0
CXORF57	0	0.8213	False	10	0
NonTargeting_Human_0318	0	0.8213	False	1	0
NonTargeting_Human_0319	0	0.8213	False	1	0
HELB	0	0.8213	False	10	0
DAXX	0	0.8213	False	10	0
PIAS3	0	0.8213	False	10	0
RRM2B	0	0.8213	False	10	0
TP53	0	0.8213	False	10	0
HLTF	0	0.8213	False	10	0
UBE2W	0	0.8213	False	10	0
TOP3B	0	0.8213	False	10	0
NonTargeting_Human_0985	0	0.8213	False	1	0
MORF4L1	0	0.8213	False	10	0
NonTargeting_Human_0444	0	0.8213	False	1	0
NonTargeting_Human_0445	0	0.8213	False	1	0
NonTargeting_Human_0110	0	0.8213	False	1	0
NonTargeting_Human_0111	0	0.8213	False	1	0
NonTargeting_Human_0116	0	0.8213	False	1	0
NonTargeting_Human_0441	0	0.8213	False	1	0
NonTargeting_Human_0442	0	0.8213	False	1	0
NonTargeting_Human_0443	0	0.8213	False	1	0
JARID2	0	0.8213	False	10	0
NonTargeting_Human_0563	0	0.8213	False	1	0
NonTargeting_Human_0290	0	0.8213	False	1	0
NonTargeting_Human_0561	0	0.8213	False	1	0
NonTargeting_Human_0560	0	0.8213	False	1	0
NonTargeting_Human_0295	0	0.8213	False	1	0
NonTargeting_Human_0566	0	0.8213	False	1	0
DMC1	0	0.8213	False	10	0
NonTargeting_Human_0564	0	0.8213	False	1	0
NonTargeting_Human_0026	0	0.8213	False	1	0
NonTargeting_Human_0849	0	0.8213	False	1	0
MCM9	0	0.8213	False	10	0
MCM8	0	0.8213	False	10	0
SAMHD1	0	0.8213	False	10	0
NonTargeting_Human_0255	0	0.8213	False	1	0
RPA4	0	0.8213	False	10	0
POGZ	0	0.8213	False	10	0
NonTargeting_Human_0185	0	0.8213	False	1	0
ZRANB3	0	0.8213	False	10	0
NonTargeting_Human_0844	0	0.8213	False	1	0
NonTargeting_Human_0846	0	0.8213	False	1	0
NonTargeting_Human_0679	0	0.8213	False	1	0
NonTargeting_Human_0678	0	0.8213	False	1	0
NonTargeting_Human_0677	0	0.8213	False	1	0
NonTargeting_Human_0676	0	0.8213	False	1	0
NonTargeting_Human_0675	0	0.8213	False	1	0
NonTargeting_Human_0029	0	0.8213	False	1	0
NonTargeting_Human_0673	0	0.8213	False	1	0
NonTargeting_Human_0672	0	0.8213	False	1	0
NonTargeting_Human_0671	0	0.8213	False	1	0
NonTargeting_Human_0670	0	0.8213	False	1	0
MUM1	0	0.8213	False	10	0
DNTT	0	0.8213	False	10	0
ZNF146	0	0.8213	False	10	0
NonTargeting_Human_0789	0	0.8213	False	1	0
NonTargeting_Human_0788	0	0.8213	False	1	0
C9orf142	0	0.8213	False	10	0
NonTargeting_Human_0783	0	0.8213	False	1	0
NonTargeting_Human_0782	0	0.8213	False	1	0
NonTargeting_Human_0781	0	0.8213	False	1	0
NonTargeting_Human_0780	0	0.8213	False	1	0
NonTargeting_Human_0787	0	0.8213	False	1	0
NonTargeting_Human_0786	0	0.8213	False	1	0
NonTargeting_Human_0785	0	0.8213	False	1	0
NonTargeting_Human_0784	0	0.8213	False	1	0
NonTargeting_Human_0419	0	0.8213	False	1	0
NonTargeting_Human_0418	0	0.8213	False	1	0
MGMT	0	0.8213	False	10	0
NonTargeting_Human_0413	0	0.8213	False	1	0
PMS1	0	0.8213	False	10	0
NonTargeting_Human_0411	0	0.8213	False	1	0
NonTargeting_Human_0410	0	0.8213	False	1	0
NonTargeting_Human_0417	0	0.8213	False	1	0
NonTargeting_Human_0415	0	0.8213	False	1	0
NonTargeting_Human_0414	0	0.8213	False	1	0
NonTargeting_Human_0079	0	0.8213	False	1	0
NonTargeting_Human_0078	0	0.8213	False	1	0
NonTargeting_Human_0075	0	0.8213	False	1	0
NonTargeting_Human_0074	0	0.8213	False	1	0
NonTargeting_Human_0077	0	0.8213	False	1	0
NonTargeting_Human_0076	0	0.8213	False	1	0
NonTargeting_Human_0071	0	0.8213	False	1	0
NonTargeting_Human_0070	0	0.8213	False	1	0
NonTargeting_Human_0073	0	0.8213	False	1	0
NonTargeting_Human_0072	0	0.8213	False	1	0
NonTargeting_Human_0898	0	0.8213	False	1	0
NonTargeting_Human_0897	0	0.8213	False	1	0
NonTargeting_Human_0896	0	0.8213	False	1	0
NonTargeting_Human_0894	0	0.8213	False	1	0
NonTargeting_Human_0893	0	0.8213	False	1	0
NonTargeting_Human_0892	0	0.8213	False	1	0
NonTargeting_Human_0891	0	0.8213	False	1	0
NonTargeting_Human_0890	0	0.8213	False	1	0
NonTargeting_Human_0097	0	0.8213	False	1	0
NonTargeting_Human_0096	0	0.8213	False	1	0
NonTargeting_Human_0095	0	0.8213	False	1	0
NonTargeting_Human_0094	0	0.8213	False	1	0
NonTargeting_Human_0093	0	0.8213	False	1	0
NonTargeting_Human_0092	0	0.8213	False	1	0
NonTargeting_Human_0091	0	0.8213	False	1	0
NonTargeting_Human_0090	0	0.8213	False	1	0
NonTargeting_Human_0099	0	0.8213	False	1	0
NonTargeting_Human_0098	0	0.8213	False	1	0
NonTargeting_Human_0527	0	0.8213	False	1	0
NonTargeting_Human_0526	0	0.8213	False	1	0
NonTargeting_Human_0525	0	0.8213	False	1	0
NonTargeting_Human_0256	0	0.8213	False	1	0
NonTargeting_Human_0251	0	0.8213	False	1	0
NonTargeting_Human_0250	0	0.8213	False	1	0
NonTargeting_Human_0253	0	0.8213	False	1	0
NonTargeting_Human_0252	0	0.8213	False	1	0
NonTargeting_Human_0259	0	0.8213	False	1	0
NonTargeting_Human_0258	0	0.8213	False	1	0
NonTargeting_Human_0528	0	0.8213	False	1	0
BEX1	0	0.8213	False	10	0
TRAF7	0	0.8213	False	10	0
NonTargeting_Human_0207	0	0.8213	False	1	0
TOP2B	0	0.8213	False	10	0
NonTargeting_Human_0321	0	0.8213	False	1	0
NonTargeting_Human_0320	0	0.8213	False	1	0
NonTargeting_Human_0323	0	0.8213	False	1	0
NonTargeting_Human_0322	0	0.8213	False	1	0
NonTargeting_Human_0325	0	0.8213	False	1	0
NonTargeting_Human_0324	0	0.8213	False	1	0
NonTargeting_Human_0327	0	0.8213	False	1	0
NonTargeting_Human_0326	0	0.8213	False	1	0
NonTargeting_Human_0329	0	0.8213	False	1	0
NonTargeting_Human_0328	0	0.8213	False	1	0
UNG2	0	0.8213	False	10	0
RECQL	0	0.8213	False	10	0
APLF	0	0.8213	False	10	0
NonTargeting_Human_0366	0	0.8213	False	1	0
SMCHD1	0	0.8213	False	10	0
RBL1	0	0.8213	False	10	0
RBL2	0	0.8213	False	10	0
BCOR	0	0.8213	False	10	0
IDUA	0	0.8213	False	10	0
NonTargeting_Human_0658	0	0.8213	False	1	0
SSBP2	0	0.8213	False	10	0
RNF169	0	0.8213	False	10	0
HIPK2	0	0.8213	False	10	0
PGAP2	0	0.8213	False	10	0
NonTargeting_Human_0668	0	0.8213	False	1	0
NonTargeting_Human_0669	0	0.8213	False	1	0
NonTargeting_Human_0664	0	0.8213	False	1	0
NonTargeting_Human_0665	0	0.8213	False	1	0
NonTargeting_Human_0666	0	0.8213	False	1	0
NonTargeting_Human_0667	0	0.8213	False	1	0
NonTargeting_Human_0660	0	0.8213	False	1	0
NonTargeting_Human_0661	0	0.8213	False	1	0
NonTargeting_Human_0662	0	0.8213	False	1	0
NonTargeting_Human_0663	0	0.8213	False	1	0
PTEN	0	0.8213	False	10	0
ATMIN	0	0.8213	False	10	0
NonTargeting_Human_0798	0	0.8213	False	1	0
NonTargeting_Human_0799	0	0.8213	False	1	0
NonTargeting_Human_0790	0	0.8213	False	1	0
CDKN1B	0	0.8213	False	10	0
CDKN1A	0	0.8213	False	10	0
NonTargeting_Human_0793	0	0.8213	False	1	0
NonTargeting_Human_0794	0	0.8213	False	1	0
NonTargeting_Human_0795	0	0.8213	False	1	0
NonTargeting_Human_0796	0	0.8213	False	1	0
NonTargeting_Human_0797	0	0.8213	False	1	0
NonTargeting_Human_0408	0	0.8213	False	1	0
NonTargeting_Human_0409	0	0.8213	False	1	0
NonTargeting_Human_0400	0	0.8213	False	1	0
NonTargeting_Human_0401	0	0.8213	False	1	0
NonTargeting_Human_0402	0	0.8213	False	1	0
NonTargeting_Human_0403	0	0.8213	False	1	0
NonTargeting_Human_0404	0	0.8213	False	1	0
NonTargeting_Human_0405	0	0.8213	False	1	0
NonTargeting_Human_0406	0	0.8213	False	1	0
NonTargeting_Human_0407	0	0.8213	False	1	0
NonTargeting_Human_0068	0	0.8213	False	1	0
NonTargeting_Human_0069	0	0.8213	False	1	0
NonTargeting_Human_0062	0	0.8213	False	1	0
NonTargeting_Human_0063	0	0.8213	False	1	0
NonTargeting_Human_0060	0	0.8213	False	1	0
NonTargeting_Human_0061	0	0.8213	False	1	0
NonTargeting_Human_0066	0	0.8213	False	1	0
NonTargeting_Human_0067	0	0.8213	False	1	0
NonTargeting_Human_0064	0	0.8213	False	1	0
NonTargeting_Human_0065	0	0.8213	False	1	0
NonTargeting_Human_0888	0	0.8213	False	1	0
NonTargeting_Human_0889	0	0.8213	False	1	0
NF1	0	0.8213	False	10	0
NonTargeting_Human_0884	0	0.8213	False	1	0
NonTargeting_Human_0885	0	0.8213	False	1	0
NonTargeting_Human_0886	0	0.8213	False	1	0
NonTargeting_Human_0887	0	0.8213	False	1	0
NonTargeting_Human_0880	0	0.8213	False	1	0
NonTargeting_Human_0881	0	0.8213	False	1	0
NonTargeting_Human_0882	0	0.8213	False	1	0
NonTargeting_Human_0883	0	0.8213	False	1	0
NonTargeting_Human_0084	0	0.8213	False	1	0
NonTargeting_Human_0085	0	0.8213	False	1	0
NonTargeting_Human_0086	0	0.8213	False	1	0
NonTargeting_Human_0087	0	0.8213	False	1	0
NonTargeting_Human_0080	0	0.8213	False	1	0
NonTargeting_Human_0081	0	0.8213	False	1	0
NonTargeting_Human_0083	0	0.8213	False	1	0
NonTargeting_Human_0088	0	0.8213	False	1	0
NonTargeting_Human_0089	0	0.8213	False	1	0
PAXIP1	0	0.8213	False	10	0
NonTargeting_Human_0535	0	0.8213	False	1	0
NonTargeting_Human_0536	0	0.8213	False	1	0
NonTargeting_Human_0537	0	0.8213	False	1	0
NonTargeting_Human_0530	0	0.8213	False	1	0
NonTargeting_Human_0247	0	0.8213	False	1	0
NonTargeting_Human_0532	0	0.8213	False	1	0
NonTargeting_Human_0245	0	0.8213	False	1	0
NonTargeting_Human_0248	0	0.8213	False	1	0
NonTargeting_Human_0249	0	0.8213	False	1	0
NonTargeting_Human_0538	0	0.8213	False	1	0
NonTargeting_Human_0539	0	0.8213	False	1	0
NonTargeting_Human_0166	0	0.8213	False	1	0
PSIP1	0	0.8213	False	10	0
NonTargeting_Human_0338	0	0.8213	False	1	0
NonTargeting_Human_0339	0	0.8213	False	1	0
NonTargeting_Human_0336	0	0.8213	False	1	0
NonTargeting_Human_0337	0	0.8213	False	1	0
NonTargeting_Human_0334	0	0.8213	False	1	0
NonTargeting_Human_0335	0	0.8213	False	1	0
NonTargeting_Human_0332	0	0.8213	False	1	0
NonTargeting_Human_0333	0	0.8213	False	1	0
NonTargeting_Human_0330	0	0.8213	False	1	0
NonTargeting_Human_0331	0	0.8213	False	1	0
PTTG1	0	0.8213	False	10	0
TNKS1BP1	0	0.8213	False	10	0
CDCA7L	0	0.8213	False	10	0
NonTargeting_Human_0719	0	0.8213	False	1	0
CCNA1	0	0.8213	False	10	0
NonTargeting_Human_0627	0	0.8213	False	1	0
KDM3B	0	0.8213	False	10	0
E2F7	0	0.8213	False	10	0
E2F6	0	0.8213	False	10	0
E2F5	0	0.8213	False	10	0
E2F4	0	0.8213	False	10	0
E2F2	0	0.8213	False	10	0
E2F1	0	0.8213	False	10	0
MAGEF1	0	0.8213	False	10	0
RAD18	0	0.8213	False	10	0
USP28	0	0.8213	False	10	0
CDH1	0	0.8213	False	10	0
CDH4	0	0.8213	False	10	0
NonTargeting_Human_0805	0	0.8213	False	1	0
NHEJ1	0	0.8213	False	10	0
NonTargeting_Human_0659	0	0.8213	False	1	0
NonTargeting_Human_0651	0	0.8213	False	1	0
NonTargeting_Human_0650	0	0.8213	False	1	0
NonTargeting_Human_0653	0	0.8213	False	1	0
NonTargeting_Human_0652	0	0.8213	False	1	0
NonTargeting_Human_0655	0	0.8213	False	1	0
NonTargeting_Human_0654	0	0.8213	False	1	0
NonTargeting_Human_0657	0	0.8213	False	1	0
NonTargeting_Human_0656	0	0.8213	False	1	0
NEK8	0	0.8213	False	10	0
BUB1	0	0.8213	False	10	0
TDG	0	0.8213	False	10	0
NonTargeting_Human_0501	0	0.8213	False	1	0
NonTargeting_Human_0500	0	0.8213	False	1	0
NonTargeting_Human_0503	0	0.8213	False	1	0
NonTargeting_Human_0502	0	0.8213	False	1	0
NonTargeting_Human_0505	0	0.8213	False	1	0
NonTargeting_Human_0504	0	0.8213	False	1	0
NonTargeting_Human_0507	0	0.8213	False	1	0
NonTargeting_Human_0506	0	0.8213	False	1	0
NonTargeting_Human_0509	0	0.8213	False	1	0
NonTargeting_Human_0508	0	0.8213	False	1	0
MPLKIP	0	0.8213	False	10	0
NonTargeting_Human_0435	0	0.8213	False	1	0
NonTargeting_Human_0434	0	0.8213	False	1	0
NonTargeting_Human_0437	0	0.8213	False	1	0
NonTargeting_Human_0436	0	0.8213	False	1	0
NonTargeting_Human_0431	0	0.8213	False	1	0
NonTargeting_Human_0430	0	0.8213	False	1	0
NonTargeting_Human_0433	0	0.8213	False	1	0
NonTargeting_Human_0432	0	0.8213	False	1	0
NonTargeting_Human_0439	0	0.8213	False	1	0
NonTargeting_Human_0438	0	0.8213	False	1	0
RANBP2	0	0.8213	False	10	0
NonTargeting_Human_0349	0	0.8213	False	1	0
NonTargeting_Human_0348	0	0.8213	False	1	0
NonTargeting_Human_0343	0	0.8213	False	1	0
NonTargeting_Human_0342	0	0.8213	False	1	0
NonTargeting_Human_0341	0	0.8213	False	1	0
NonTargeting_Human_0340	0	0.8213	False	1	0
NonTargeting_Human_0347	0	0.8213	False	1	0
NonTargeting_Human_0346	0	0.8213	False	1	0
NonTargeting_Human_0345	0	0.8213	False	1	0
NonTargeting_Human_0344	0	0.8213	False	1	0
UHRF2	0	0.8213	False	10	0
PHF11	0	0.8213	False	10	0
EZH2	0	0.8213	False	10	0
UIMC1	0	0.8213	False	10	0
RB1	0	0.8213	False	10	0
CCNB1	0	0.8213	False	10	0
USP34	0	0.8213	False	10	0
RBBP7	0	0.8213	False	10	0
RUNX2	0	0.8213	False	10	0
UHRF1BP1	0	0.8213	False	10	0
XRCC4	0	0.8213	False	10	0
NonTargeting_Human_0674	0	0.8213	False	1	0
JMJD1C	0	0.8213	False	10	0
PARP9	0	0.8213	False	10	0
PARP4	0	0.8213	False	10	0
PARP2	0	0.8213	False	10	0
PARP3	0	0.8213	False	10	0
MELK	0	0.8213	False	10	0
NonTargeting_Human_0975	0	0.8213	False	1	0
NonTargeting_Human_0976	0	0.8213	False	1	0
NonTargeting_Human_0977	0	0.8213	False	1	0
NonTargeting_Human_0970	0	0.8213	False	1	0
NonTargeting_Human_0607	0	0.8213	False	1	0
BCORL1	0	0.8213	False	10	0
NonTargeting_Human_0973	0	0.8213	False	1	0
NonTargeting_Human_0646	0	0.8213	False	1	0
NonTargeting_Human_0647	0	0.8213	False	1	0
NonTargeting_Human_0644	0	0.8213	False	1	0
NonTargeting_Human_0645	0	0.8213	False	1	0
NonTargeting_Human_0642	0	0.8213	False	1	0
NonTargeting_Human_0643	0	0.8213	False	1	0
NonTargeting_Human_0640	0	0.8213	False	1	0
NonTargeting_Human_0641	0	0.8213	False	1	0
NonTargeting_Human_0648	0	0.8213	False	1	0
NonTargeting_Human_0649	0	0.8213	False	1	0
SLFN11	0	0.8213	False	10	0
NonTargeting_Human_0518	0	0.8213	False	1	0
NonTargeting_Human_0519	0	0.8213	False	1	0
NonTargeting_Human_0516	0	0.8213	False	1	0
NonTargeting_Human_0517	0	0.8213	False	1	0
NonTargeting_Human_0514	0	0.8213	False	1	0
NonTargeting_Human_0510	0	0.8213	False	1	0
NonTargeting_Human_0511	0	0.8213	False	1	0
NonTargeting_Human_0422	0	0.8213	False	1	0
NonTargeting_Human_0423	0	0.8213	False	1	0
NonTargeting_Human_0420	0	0.8213	False	1	0
NonTargeting_Human_0421	0	0.8213	False	1	0
NonTargeting_Human_0426	0	0.8213	False	1	0
NonTargeting_Human_0427	0	0.8213	False	1	0
NonTargeting_Human_0424	0	0.8213	False	1	0
NonTargeting_Human_0425	0	0.8213	False	1	0
NonTargeting_Human_0428	0	0.8213	False	1	0
NonTargeting_Human_0429	0	0.8213	False	1	0
NonTargeting_Human_0358	0	0.8213	False	1	0
NonTargeting_Human_0359	0	0.8213	False	1	0
NonTargeting_Human_0350	0	0.8213	False	1	0
NonTargeting_Human_0351	0	0.8213	False	1	0
NonTargeting_Human_0352	0	0.8213	False	1	0
NonTargeting_Human_0353	0	0.8213	False	1	0
NonTargeting_Human_0354	0	0.8213	False	1	0
NonTargeting_Human_0355	0	0.8213	False	1	0
NonTargeting_Human_0356	0	0.8213	False	1	0
NonTargeting_Human_0357	0	0.8213	False	1	0
DCLRE1C	0	0.8213	False	10	0
DCLRE1A	0	0.8213	False	10	0
TP53BP1	0	0.8213	False	10	0
TRIM27	0	0.8213	False	10	0
NonTargeting_Human_1000	0	0.8213	False	1	0
SETD1B	0	0.8213	False	10	0
NonTargeting_Human_0412	0	0.8213	False	1	0
NonTargeting_Human_0416	0	0.8213	False	1	0
SIRT7	0	0.8213	False	10	0
NonTargeting_Human_0899	0	0.8213	False	1	0
NonTargeting_Human_0895	0	0.8213	False	1	0
NonTargeting_Human_0242	0	0.8213	False	1	0
KDM5B	0	0.8213	False	10	0
MUTYH	0	0.8213	False	10	0
NonTargeting_Human_0241	0	0.8213	False	1	0
NonTargeting_Human_0749	0	0.8213	False	1	0
NonTargeting_Human_0748	0	0.8213	False	1	0
NonTargeting_Human_0747	0	0.8213	False	1	0
NonTargeting_Human_0746	0	0.8213	False	1	0
NonTargeting_Human_0745	0	0.8213	False	1	0
NonTargeting_Human_0744	0	0.8213	False	1	0
NonTargeting_Human_0743	0	0.8213	False	1	0
NonTargeting_Human_0742	0	0.8213	False	1	0
NonTargeting_Human_0741	0	0.8213	False	1	0
NonTargeting_Human_0740	0	0.8213	False	1	0
NonTargeting_Human_0633	0	0.8213	False	1	0
NonTargeting_Human_0632	0	0.8213	False	1	0
NonTargeting_Human_0631	0	0.8213	False	1	0
NonTargeting_Human_0630	0	0.8213	False	1	0
NonTargeting_Human_0637	0	0.8213	False	1	0
NonTargeting_Human_0980	0	0.8213	False	1	0
NonTargeting_Human_0635	0	0.8213	False	1	0
NonTargeting_Human_0634	0	0.8213	False	1	0
NonTargeting_Human_0639	0	0.8213	False	1	0
NonTargeting_Human_0638	0	0.8213	False	1	0
NonTargeting_Human_0989	0	0.8213	False	1	0
NonTargeting_Human_0988	0	0.8213	False	1	0
NonTargeting_Human_0524	0	0.8213	False	1	0
NonTargeting_Human_0523	0	0.8213	False	1	0
NonTargeting_Human_0522	0	0.8213	False	1	0
NonTargeting_Human_0521	0	0.8213	False	1	0
NonTargeting_Human_0520	0	0.8213	False	1	0
NonTargeting_Human_0299	0	0.8213	False	1	0
NonTargeting_Human_0298	0	0.8213	False	1	0
NonTargeting_Human_0569	0	0.8213	False	1	0
NonTargeting_Human_0568	0	0.8213	False	1	0
NonTargeting_Human_0291	0	0.8213	False	1	0
NonTargeting_Human_0562	0	0.8213	False	1	0
NonTargeting_Human_0293	0	0.8213	False	1	0
NonTargeting_Human_0292	0	0.8213	False	1	0
NonTargeting_Human_0567	0	0.8213	False	1	0
NonTargeting_Human_0294	0	0.8213	False	1	0
NonTargeting_Human_0297	0	0.8213	False	1	0
NonTargeting_Human_0296	0	0.8213	False	1	0
NonTargeting_Human_0189	0	0.8213	False	1	0
NonTargeting_Human_0188	0	0.8213	False	1	0
SWSAP1	0	0.8213	False	10	0
NonTargeting_Human_0184	0	0.8213	False	1	0
NonTargeting_Human_0187	0	0.8213	False	1	0
NonTargeting_Human_0186	0	0.8213	False	1	0
NonTargeting_Human_0181	0	0.8213	False	1	0
NonTargeting_Human_0180	0	0.8213	False	1	0
NonTargeting_Human_0183	0	0.8213	False	1	0
NonTargeting_Human_0182	0	0.8213	False	1	0
NonTargeting_Human_0529	0	0.8213	False	1	0
NonTargeting_Human_0167	0	0.8213	False	1	0
NonTargeting_Human_0552	0	0.8213	False	1	0
NonTargeting_Human_0165	0	0.8213	False	1	0
NonTargeting_Human_0164	0	0.8213	False	1	0
NonTargeting_Human_0163	0	0.8213	False	1	0
NonTargeting_Human_0162	0	0.8213	False	1	0
NonTargeting_Human_0161	0	0.8213	False	1	0
NonTargeting_Human_0160	0	0.8213	False	1	0
NonTargeting_Human_0806	0	0.8213	False	1	0
NonTargeting_Human_0169	0	0.8213	False	1	0
NonTargeting_Human_0168	0	0.8213	False	1	0
NonTargeting_Human_0365	0	0.8213	False	1	0
NonTargeting_Human_0364	0	0.8213	False	1	0
NonTargeting_Human_0367	0	0.8213	False	1	0
NonTargeting_Human_0807	0	0.8213	False	1	0
NonTargeting_Human_0361	0	0.8213	False	1	0
NonTargeting_Human_0360	0	0.8213	False	1	0
NonTargeting_Human_0363	0	0.8213	False	1	0
NonTargeting_Human_0362	0	0.8213	False	1	0
NonTargeting_Human_0556	0	0.8213	False	1	0
NonTargeting_Human_0369	0	0.8213	False	1	0
NonTargeting_Human_0368	0	0.8213	False	1	0
NonTargeting_Human_0557	0	0.8213	False	1	0
NonTargeting_Human_0554	0	0.8213	False	1	0
NonTargeting_Human_0555	0	0.8213	False	1	0
NonTargeting_Human_0558	0	0.8213	False	1	0
DIAPH1	0	0.8213	False	10	0
WRN	0	0.8213	False	10	0
SMARCD2	0	0.8213	False	10	0
CCND2	0	0.8213	False	10	0
ETAA1	0	0.8213	False	10	0
NonTargeting_Human_0117	0	0.8213	False	1	0
TICRR	0	0.8213	False	10	0
BRCC3	0	0.8213	False	10	0
NonTargeting_Human_0904	0	0.8213	False	1	0
PRDM9	0	0.8213	False	10	0
POLQ	0	0.8213	False	10	0
AUNIP	0	0.8213	False	10	0
POLB	0	0.8213	False	10	0
NUDT16L1	0	0.8213	False	10	0
POLN	0	0.8213	False	10	0
POLK	0	0.8213	False	10	0
POLI	0	0.8213	False	10	0
RAD51AP1	0	0.8213	False	10	0
UBE2V2	0	0.8213	False	10	0
NonTargeting_Human_0254	0	0.8213	False	1	0
NonTargeting_Human_0758	0	0.8213	False	1	0
NonTargeting_Human_0759	0	0.8213	False	1	0
NonTargeting_Human_0257	0	0.8213	False	1	0
NonTargeting_Human_0754	0	0.8213	False	1	0
NonTargeting_Human_0755	0	0.8213	False	1	0
NonTargeting_Human_0756	0	0.8213	False	1	0
NonTargeting_Human_0757	0	0.8213	False	1	0
NonTargeting_Human_0750	0	0.8213	False	1	0
NonTargeting_Human_0751	0	0.8213	False	1	0
NonTargeting_Human_0752	0	0.8213	False	1	0
NonTargeting_Human_0753	0	0.8213	False	1	0
NonTargeting_Human_0992	0	0.8213	False	1	0
NonTargeting_Human_0993	0	0.8213	False	1	0
NonTargeting_Human_0622	0	0.8213	False	1	0
NonTargeting_Human_0623	0	0.8213	False	1	0
NonTargeting_Human_0624	0	0.8213	False	1	0
NonTargeting_Human_0625	0	0.8213	False	1	0
NonTargeting_Human_0626	0	0.8213	False	1	0
NonTargeting_Human_0995	0	0.8213	False	1	0
NonTargeting_Human_0629	0	0.8213	False	1	0
NonTargeting_Human_0998	0	0.8213	False	1	0
NonTargeting_Human_0999	0	0.8213	False	1	0
NonTargeting_Human_0620	0	0.8213	False	1	0
NonTargeting_Human_0621	0	0.8213	False	1	0
NonTargeting_Human_0990	0	0.8213	False	1	0
NonTargeting_Human_0578	0	0.8213	False	1	0
NonTargeting_Human_0579	0	0.8213	False	1	0
NonTargeting_Human_0991	0	0.8213	False	1	0
NonTargeting_Human_0570	0	0.8213	False	1	0
NonTargeting_Human_0571	0	0.8213	False	1	0
NonTargeting_Human_0572	0	0.8213	False	1	0
NonTargeting_Human_0573	0	0.8213	False	1	0
NonTargeting_Human_0574	0	0.8213	False	1	0
NonTargeting_Human_0575	0	0.8213	False	1	0
NonTargeting_Human_0576	0	0.8213	False	1	0
NonTargeting_Human_0997	0	0.8213	False	1	0
HELQ	0	0.8213	False	10	0
NonTargeting_Human_0199	0	0.8213	False	1	0
NonTargeting_Human_0994	0	0.8213	False	1	0
NonTargeting_Human_0192	0	0.8213	False	1	0
NonTargeting_Human_0193	0	0.8213	False	1	0
NonTargeting_Human_0190	0	0.8213	False	1	0
NonTargeting_Human_0191	0	0.8213	False	1	0
NonTargeting_Human_0196	0	0.8213	False	1	0
NonTargeting_Human_0197	0	0.8213	False	1	0
NonTargeting_Human_0194	0	0.8213	False	1	0
NonTargeting_Human_0195	0	0.8213	False	1	0
NonTargeting_Human_0628	0	0.8213	False	1	0
MBD3	0	0.8213	False	10	0
MBD2	0	0.8213	False	10	0
NonTargeting_Human_0174	0	0.8213	False	1	0
NonTargeting_Human_0175	0	0.8213	False	1	0
NonTargeting_Human_0176	0	0.8213	False	1	0
NonTargeting_Human_0177	0	0.8213	False	1	0
NonTargeting_Human_0170	0	0.8213	False	1	0
NonTargeting_Human_0171	0	0.8213	False	1	0
NonTargeting_Human_0172	0	0.8213	False	1	0
NonTargeting_Human_0173	0	0.8213	False	1	0
NonTargeting_Human_0178	0	0.8213	False	1	0
NonTargeting_Human_0179	0	0.8213	False	1	0
NonTargeting_Human_0372	0	0.8213	False	1	0
NonTargeting_Human_0373	0	0.8213	False	1	0
NonTargeting_Human_0370	0	0.8213	False	1	0
NonTargeting_Human_0371	0	0.8213	False	1	0
NonTargeting_Human_0376	0	0.8213	False	1	0
NonTargeting_Human_0377	0	0.8213	False	1	0
NonTargeting_Human_0374	0	0.8213	False	1	0
NonTargeting_Human_0375	0	0.8213	False	1	0
NonTargeting_Human_0378	0	0.8213	False	1	0
NonTargeting_Human_0379	0	0.8213	False	1	0
NonTargeting_Human_0286	0	0.8213	False	1	0
NonTargeting_Human_0287	0	0.8213	False	1	0
NonTargeting_Human_0284	0	0.8213	False	1	0
NonTargeting_Human_0285	0	0.8213	False	1	0
NonTargeting_Human_0282	0	0.8213	False	1	0
NonTargeting_Human_0283	0	0.8213	False	1	0
NonTargeting_Human_0280	0	0.8213	False	1	0
NonTargeting_Human_0281	0	0.8213	False	1	0
NonTargeting_Human_0288	0	0.8213	False	1	0
NonTargeting_Human_0289	0	0.8213	False	1	0
SLX4IP	0	0.8213	False	10	0
ARID1B	0	0.8213	False	10	0
ARID1A	0	0.8213	False	10	0
HUS1B	0	0.8213	False	10	0
SHPRH	0	0.8213	False	10	0
CCNE1	0	0.8213	False	10	0
SMYD3	0	0.8213	False	10	0
NEIL1	0	0.8213	False	10	0
NEIL3	0	0.8213	False	10	0
NEIL2	0	0.8213	False	10	0
CLK2	0	0.8213	False	10	0
HDAC1	0	0.8213	False	10	0
HDAC2	0	0.8213	False	10	0
CBX8	0	0.8213	False	10	0
CBX4	0	0.8213	False	10	0
ESCO1	0	0.8213	False	10	0
NonTargeting_Human_0577	0	0.8213	False	1	0
NonTargeting_Human_0198	0	0.8213	False	1	0
TRIM69	0	0.8213	False	10	0
UNG	0	0.8213	False	10	0
RAD52	0	0.8213	False	10	0
UVSSA	0	0.8213	False	10	0
USP1	0	0.8213	False	10	0
ERCC5	0	0.8213	False	10	0
ERCC6	0	0.8213	False	10	0
C5ORF45	0	0.8213	False	10	0
SETMAR	0	0.8213	False	10	0
MBD4	0	0.8213	False	10	0
KDM4B	0	0.8213	False	10	0
PRIMPOL	0	0.8213	False	10	0
NonTargeting_Human_0769	0	0.8213	False	1	0
NonTargeting_Human_0768	0	0.8213	False	1	0
NonTargeting_Human_0761	0	0.8213	False	1	0
NonTargeting_Human_0760	0	0.8213	False	1	0
NonTargeting_Human_0763	0	0.8213	False	1	0
NonTargeting_Human_0762	0	0.8213	False	1	0
NonTargeting_Human_0765	0	0.8213	False	1	0
NonTargeting_Human_0764	0	0.8213	False	1	0
NonTargeting_Human_0767	0	0.8213	False	1	0
CHD1L	0	0.8213	False	10	0
NonTargeting_Human_0619	0	0.8213	False	1	0
NonTargeting_Human_0618	0	0.8213	False	1	0
NonTargeting_Human_0968	0	0.8213	False	1	0
NonTargeting_Human_0615	0	0.8213	False	1	0
NonTargeting_Human_0614	0	0.8213	False	1	0
NonTargeting_Human_0965	0	0.8213	False	1	0
NonTargeting_Human_0964	0	0.8213	False	1	0
NonTargeting_Human_0611	0	0.8213	False	1	0
NonTargeting_Human_0610	0	0.8213	False	1	0
NonTargeting_Human_0613	0	0.8213	False	1	0
NonTargeting_Human_0612	0	0.8213	False	1	0
NonTargeting_Human_0141	0	0.8213	False	1	0
NonTargeting_Human_0140	0	0.8213	False	1	0
NonTargeting_Human_0143	0	0.8213	False	1	0
NonTargeting_Human_0142	0	0.8213	False	1	0
NonTargeting_Human_0145	0	0.8213	False	1	0
NonTargeting_Human_0144	0	0.8213	False	1	0
NonTargeting_Human_0147	0	0.8213	False	1	0
NonTargeting_Human_0816	0	0.8213	False	1	0
NonTargeting_Human_0149	0	0.8213	False	1	0
NonTargeting_Human_0148	0	0.8213	False	1	0
NonTargeting_Human_0389	0	0.8213	False	1	0
NonTargeting_Human_0388	0	0.8213	False	1	0
NonTargeting_Human_0387	0	0.8213	False	1	0
NonTargeting_Human_0386	0	0.8213	False	1	0
MDM2	0	0.8213	False	10	0
NonTargeting_Human_0384	0	0.8213	False	1	0
NonTargeting_Human_0383	0	0.8213	False	1	0
NonTargeting_Human_0382	0	0.8213	False	1	0
NonTargeting_Human_0381	0	0.8213	False	1	0
NonTargeting_Human_0380	0	0.8213	False	1	0
NonTargeting_Human_0817	0	0.8213	False	1	0
NonTargeting_Human_0544	0	0.8213	False	1	0
NonTargeting_Human_0815	0	0.8213	False	1	0
NonTargeting_Human_0814	0	0.8213	False	1	0
NonTargeting_Human_0813	0	0.8213	False	1	0
NonTargeting_Human_0540	0	0.8213	False	1	0
NonTargeting_Human_0543	0	0.8213	False	1	0
NonTargeting_Human_0542	0	0.8213	False	1	0
NonTargeting_Human_0549	0	0.8213	False	1	0
NonTargeting_Human_0548	0	0.8213	False	1	0
NonTargeting_Human_0819	0	0.8213	False	1	0
NonTargeting_Human_0818	0	0.8213	False	1	0
SMARCAD1	0	0.8213	False	10	0
FAN1	0	0.8213	False	10	0
APTX	0	0.8213	False	10	0
C4ORF27	0	0.8213	False	10	0
KIAA0101	0	0.8213	False	10	0
C20ORF196	0	0.8213	False	10	0
NonTargeting_Human_0306	0	0.8213	False	1	0
NonTargeting_Human_0304	0	0.8213	False	1	0
NonTargeting_Human_0300	0	0.8213	False	1	0
APEX2	0	0.8213	False	10	0
KMT2A	0	0.8213	False	10	0
NonTargeting_Human_0608	0	0.8213	False	1	0
NonTargeting_Human_0609	0	0.8213	False	1	0
NonTargeting_Human_0978	0	0.8213	False	1	0
NonTargeting_Human_0979	0	0.8213	False	1	0
NonTargeting_Human_0602	0	0.8213	False	1	0
NonTargeting_Human_0603	0	0.8213	False	1	0
NonTargeting_Human_0600	0	0.8213	False	1	0
NonTargeting_Human_0601	0	0.8213	False	1	0
NonTargeting_Human_0606	0	0.8213	False	1	0
NonTargeting_Human_0971	0	0.8213	False	1	0
NonTargeting_Human_0604	0	0.8213	False	1	0
NonTargeting_Human_0605	0	0.8213	False	1	0
LIG4	0	0.8213	False	10	0
TDP1	0	0.8213	False	10	0
TDP2	0	0.8213	False	10	0
NonTargeting_Human_0776	0	0.8213	False	1	0
NonTargeting_Human_0777	0	0.8213	False	1	0
NonTargeting_Human_0774	0	0.8213	False	1	0
NonTargeting_Human_0775	0	0.8213	False	1	0
NonTargeting_Human_0772	0	0.8213	False	1	0
NonTargeting_Human_0773	0	0.8213	False	1	0
NonTargeting_Human_0770	0	0.8213	False	1	0
NonTargeting_Human_0771	0	0.8213	False	1	0
NonTargeting_Human_0778	0	0.8213	False	1	0
NonTargeting_Human_0779	0	0.8213	False	1	0
L3MBTL2	0	0.8213	False	10	0
KDM5C	0	0.8213	False	10	0
NonTargeting_Human_0158	0	0.8213	False	1	0
NonTargeting_Human_0159	0	0.8213	False	1	0
NonTargeting_Human_0156	0	0.8213	False	1	0
NonTargeting_Human_0157	0	0.8213	False	1	0
NonTargeting_Human_0154	0	0.8213	False	1	0
NonTargeting_Human_0155	0	0.8213	False	1	0
NonTargeting_Human_0152	0	0.8213	False	1	0
NonTargeting_Human_0153	0	0.8213	False	1	0
NonTargeting_Human_0150	0	0.8213	False	1	0
NonTargeting_Human_0151	0	0.8213	False	1	0
NonTargeting_Human_0398	0	0.8213	False	1	0
NonTargeting_Human_0399	0	0.8213	False	1	0
NonTargeting_Human_0394	0	0.8213	False	1	0
NonTargeting_Human_0395	0	0.8213	False	1	0
NonTargeting_Human_0396	0	0.8213	False	1	0
NonTargeting_Human_0397	0	0.8213	False	1	0
NonTargeting_Human_0390	0	0.8213	False	1	0
NonTargeting_Human_0391	0	0.8213	False	1	0
NonTargeting_Human_0392	0	0.8213	False	1	0
NonTargeting_Human_0393	0	0.8213	False	1	0
NonTargeting_Human_0804	0	0.8213	False	1	0
NonTargeting_Human_0553	0	0.8213	False	1	0
NonTargeting_Human_0550	0	0.8213	False	1	0
NonTargeting_Human_0551	0	0.8213	False	1	0
NonTargeting_Human_0800	0	0.8213	False	1	0
NonTargeting_Human_0801	0	0.8213	False	1	0
NonTargeting_Human_0802	0	0.8213	False	1	0
NonTargeting_Human_0803	0	0.8213	False	1	0
FAM175A	0	0.8213	False	10	0
FAM175B	0	0.8213	False	10	0
NonTargeting_Human_0559	0	0.8213	False	1	0
NonTargeting_Human_0808	0	0.8213	False	1	0
NonTargeting_Human_0809	0	0.8213	False	1	0
FAM111A	0	0.8213	False	10	0
RAD23B	0	0.8213	False	10	0
RAD23A	0	0.8213	False	10	0
POLD4	0	0.8213	False	10	0
NUB1	0	0.8213	False	10	0
ID4	0	0.8213	False	10	0
ID2	0	0.8213	False	10	0
MTA1	0	0.8213	False	10	0
MTA3	0	0.8213	False	10	0
NonTargeting_Human_0105	0	0.8213	False	1	0
NonTargeting_Human_0104	0	0.8213	False	1	0
NonTargeting_Human_0107	0	0.8213	False	1	0
NonTargeting_Human_0454	0	0.8213	False	1	0
NonTargeting_Human_0453	0	0.8213	False	1	0
NonTargeting_Human_0452	0	0.8213	False	1	0

## Sheet: RAD18KO DMSO Enrichment
gene	SigmaFC	p_value	significant	# sgRNAs	# signif. sgRNAs
SETD1B	21.4114	0	True	10	8
EZH2	21.2894	0	True	10	7
PSIP1	13.5387	0	True	10	6
CHD2	4.58619	0.0001	True	10	4
E2F7	2.41565	0.0024	True	10	3
SPO11	1.28876	0.0127	False	10	2
CXORF57	1.25707	0.0137	False	10	2
NUDT1	1.25487	0.0138	False	10	2
MAPK14	1.24999	0.014	False	10	2
C11orf30	1.22788	0.015	False	10	2
SMARCA4	1.1452	0.0184	False	10	2
SIAH1	1.11091	0.0202	False	10	2
CHD7	1.04827	0.024	False	10	2
TRIM69	1.01765	0.026	False	10	2
NonTargeting_Human_0703	0.953536	0.029	False	1	1
RAD54B	0.647861	0.032	False	10	1
NonTargeting_Human_0087	0.646348	0.0327	False	1	1
NonTargeting_Human_0989	0.561226	0.0346	False	1	1
RNF168	0.552143	0.0358	False	10	1
NonTargeting_Human_0184	0.533937	0.0386	False	1	1
EEPD1	0.526973	0.0397	False	10	1
MSH5	0.518908	0.0408	False	10	1
BABAM1	0.504468	0.0419	False	10	1
NonTargeting_Human_0513	0.498788	0.0431	False	1	1
NonTargeting_Human_0714	0.467167	0.0494	False	1	1
KDM4B	0.459552	0.0503	False	10	1
NHEJ1	0.447331	0.0519	False	10	1
NonTargeting_Human_0949	0.440862	0.0535	False	1	1
NonTargeting_Human_0412	0.440249	0.055	False	1	1
NonTargeting_Human_0389	0.419499	0.0577	False	1	1
SETMAR	0.413016	0.059	False	10	1
NonTargeting_Human_0925	0.411411	0.0616	False	1	1
NonTargeting_Human_0426	0.399773	0.0665	False	1	1
NonTargeting_Human_0235	0.396502	0.0691	False	1	1
NonTargeting_Human_0676	0.389842	0.0717	False	1	1
NonTargeting_Human_0591	0.384865	0.0745	False	1	1
NCOA1	0.381384	0.0761	False	10	1
FAM111A	0.376491	0.0779	False	10	1
NonTargeting_Human_0498	0.372609	0.079	False	1	1
NonTargeting_Human_0318	0.363894	0.0799	False	1	1
UBE2T	0.35661	0.0837	False	10	1
UNG2	0.352494	0.0853	False	10	1
NonTargeting_Human_0963	0.351082	0.0881	False	1	1
NonTargeting_Human_0746	0.34956	0.0901	False	1	1
NonTargeting_Human_0156	0.345074	0.0916	False	1	1
HELB	0.344681	0.0936	False	10	1
RNF169	0.344605	0.0946	False	10	1
NonTargeting_Human_0900	0.341983	0.0972	False	1	1
BCOR	0.338382	0.0984	False	10	1
NonTargeting_Human_0324	0.333559	0.0991	False	1	1
NonTargeting_Human_0981	0.33326	0.0997	False	1	1
NonTargeting_Human_0658	0.333201	0.101	False	1	1
MAGEF1	0.332905	0.1025	False	10	1
NonTargeting_Human_0830	0.33059	0.1038	False	1	1
NonTargeting_Human_0339	0.328817	0.1052	False	1	1
BRAT1	0.3273	0.1078	False	10	1
PIAS2	0.322586	0.1124	False	10	1
TP53	0.320767	0.1137	False	10	1
NonTargeting_Human_0837	0.318389	0.1151	False	1	1
NonTargeting_Human_0094	0.317214	0.1166	False	1	1
NonTargeting_Human_0382	0.311198	0.1173	False	1	1
POLB	0.303129	0.1221	False	10	1
NonTargeting_Human_0183	0.303129	0.1236	False	1	1
NonTargeting_Human_0940	0.295986	0.1273	False	1	1
NonTargeting_Human_0618	0.295781	0.1285	False	1	1
UBR2	0.292849	0.1297	False	10	1
PRDM9	0.291319	0.1329	False	10	1
FBXO18	0.290453	0.1363	False	10	1
RAD51AP1	0.290097	0.1375	False	10	1
AURKA	0.289992	0.1389	False	10	1
NonTargeting_Human_0546	0.288104	0.14	False	1	1
TDG	0.285688	0.1416	False	10	1
SMARCAD1	0.285684	0.143	False	10	1
NonTargeting_Human_0026	0.285009	0.144	False	1	1
CDK4	0.284711	0.1453	False	10	1
NonTargeting_Human_0966	0.284283	0.147	False	1	1
TTI1	0.283506	0.1486	False	10	1
E2F3	0.282803	0.1493	False	10	1
HIPK2	0.281787	0.1511	False	10	1
EME2	0.281199	0.1526	False	10	1
SENP3	0.280496	0.1536	False	10	1
NonTargeting_Human_0421	0.279225	0.1551	False	1	1
NonTargeting_Human_0565	0.275851	0.1575	False	1	1
PTEN	0.273419	0.1589	False	10	1
FIGNL1	0.270764	0.1601	False	10	1
NonTargeting_Human_0024	0.269921	0.1608	False	1	1
MORF4L1	0.2696	0.1628	False	10	1
NonTargeting_Human_0899	0.269265	0.1644	False	1	1
NonTargeting_Human_0420	0.269222	0.1654	False	1	1
FAN1	0.268998	0.1667	False	10	1
NonTargeting_Human_0125	0.267089	0.1705	False	1	1
NonTargeting_Human_0660	0.265903	0.1721	False	1	1
MBD2	0.265864	0.1732	False	10	1
NonTargeting_Human_0593	0.265363	0.174	False	1	1
NonTargeting_Human_0263	0.263282	0.1774	False	1	1
NonTargeting_Human_0244	0.260985	0.1791	False	1	1
NonTargeting_Human_0081	0.259246	0.1804	False	1	1
NonTargeting_Human_0709	0.258812	0.1818	False	1	1
SLX1A	0.258049	0.1827	False	10	1
NonTargeting_Human_0009	0.257234	0.1849	False	1	1
ALKBH2	0.257184	0.1863	False	10	1
NonTargeting_Human_0342	0.25645	0.1876	False	1	1
NonTargeting_Human_0497	0.256063	0.1883	False	1	1
C7ORF49	0.254427	0.1892	False	10	1
NonTargeting_Human_0474	0.253658	0.1908	False	1	1
SENP5	0.253476	0.1923	False	10	1
SENP1	0.253021	0.1934	False	10	1
CCNA1	0.251966	0.1955	False	10	1
NonTargeting_Human_0505	0.251123	0.1981	False	1	1
NonTargeting_Human_0654	0.250585	0.1998	False	1	1
NonTargeting_Human_0972	0.247186	0.2007	False	1	1
NonTargeting_Human_0575	0.245749	0.2037	False	1	1
NonTargeting_Human_0569	0.243248	0.2059	False	1	1
NonTargeting_Human_0604	0.243151	0.2068	False	1	1
ATAD2	0.243005	0.208	False	10	1
ZSWIM7	0.241759	0.2112	False	10	1
NonTargeting_Human_0960	0.240306	0.213	False	1	1
PNKP	0.23807	0.2138	False	10	1
CDC20	0.237465	0.2151	False	10	1
ANKRD32	0.236961	0.2186	False	10	1
NonTargeting_Human_0761	0.235474	0.2207	False	1	1
ERCC5	0.234501	0.2217	False	10	1
NonTargeting_Human_0475	0.232787	0.223	False	1	1
NonTargeting_Human_0353	0.231928	0.2244	False	1	1
NonTargeting_Human_0637	0.23148	0.226	False	1	1
NonTargeting_Human_0035	0.228855	0.2297	False	1	1
NonTargeting_Human_0859	0.22575	0.2312	False	1	1
UBE2B	0.223619	0.232	False	10	1
NonTargeting_Human_0219	0.222911	0.2333	False	1	1
NonTargeting_Human_0915	0.222111	0.2344	False	1	1
NonTargeting_Human_0994	0.220283	0.2354	False	1	1
NonTargeting_Human_0589	0.21918	0.2364	False	1	1
NonTargeting_Human_0689	0.219098	0.2374	False	1	1
NonTargeting_Human_0467	0.217652	0.2386	False	1	1
ZNF146	0.211807	0.2407	False	10	1
NonTargeting_Human_0451	0	1	False	1	0
NonTargeting_Human_0102	0	1	False	1	0
NonTargeting_Human_0517	0	1	False	1	0
C1ORF112	0	1	False	10	0
NonTargeting_Human_0515	0	1	False	1	0
PIK3CA	0	1	False	10	0
NR0B1	0	1	False	10	0
KDM2A	0	1	False	10	0
XPC	0	1	False	10	0
XPA	0	1	False	10	0
NonTargeting_Human_0948	0	1	False	1	0
NonTargeting_Human_0941	0	1	False	1	0
NonTargeting_Human_0943	0	1	False	1	0
NonTargeting_Human_0942	0	1	False	1	0
NonTargeting_Human_0945	0	1	False	1	0
NonTargeting_Human_0944	0	1	False	1	0
NonTargeting_Human_0947	0	1	False	1	0
NonTargeting_Human_0946	0	1	False	1	0
NonTargeting_Human_0581	0	1	False	1	0
NonTargeting_Human_0852	0	1	False	1	0
NTHL1	0	1	False	10	0
NonTargeting_Human_0851	0	1	False	1	0
NonTargeting_Human_0850	0	1	False	1	0
NonTargeting_Human_0857	0	1	False	1	0
NonTargeting_Human_0584	0	1	False	1	0
NonTargeting_Human_0587	0	1	False	1	0
NonTargeting_Human_0019	0	1	False	1	0
NonTargeting_Human_0018	0	1	False	1	0
NonTargeting_Human_0017	0	1	False	1	0
NonTargeting_Human_0016	0	1	False	1	0
NonTargeting_Human_0015	0	1	False	1	0
NonTargeting_Human_0014	0	1	False	1	0
NonTargeting_Human_0013	0	1	False	1	0
NonTargeting_Human_0012	0	1	False	1	0
NonTargeting_Human_0011	0	1	False	1	0
NonTargeting_Human_0010	0	1	False	1	0
NonTargeting_Human_0702	0	1	False	1	0
ZNF451	0	1	False	10	0
NonTargeting_Human_0700	0	1	False	1	0
NonTargeting_Human_0707	0	1	False	1	0
NonTargeting_Human_0706	0	1	False	1	0
NonTargeting_Human_0705	0	1	False	1	0
NonTargeting_Human_0704	0	1	False	1	0
NonTargeting_Human_0708	0	1	False	1	0
TTK	0	1	False	10	0
NonTargeting_Human_0492	0	1	False	1	0
NonTargeting_Human_0491	0	1	False	1	0
NonTargeting_Human_0490	0	1	False	1	0
NonTargeting_Human_0496	0	1	False	1	0
NonTargeting_Human_0495	0	1	False	1	0
NonTargeting_Human_0494	0	1	False	1	0
NonTargeting_Human_0499	0	1	False	1	0
NonTargeting_Human_0129	0	1	False	1	0
NonTargeting_Human_0128	0	1	False	1	0
NonTargeting_Human_0123	0	1	False	1	0
NonTargeting_Human_0122	0	1	False	1	0
NonTargeting_Human_0121	0	1	False	1	0
NonTargeting_Human_0120	0	1	False	1	0
NonTargeting_Human_0127	0	1	False	1	0
NonTargeting_Human_0126	0	1	False	1	0
NonTargeting_Human_0124	0	1	False	1	0
NonTargeting_Human_0831	0	1	False	1	0
NonTargeting_Human_0833	0	1	False	1	0
NonTargeting_Human_0832	0	1	False	1	0
NonTargeting_Human_0835	0	1	False	1	0
NonTargeting_Human_0834	0	1	False	1	0
NonTargeting_Human_0836	0	1	False	1	0
NonTargeting_Human_0839	0	1	False	1	0
NonTargeting_Human_0838	0	1	False	1	0
TOP1	0	1	False	10	0
PPP4C	0	1	False	10	0
NonTargeting_Human_0237	0	1	False	1	0
NonTargeting_Human_0236	0	1	False	1	0
NonTargeting_Human_0234	0	1	False	1	0
NonTargeting_Human_0233	0	1	False	1	0
NonTargeting_Human_0232	0	1	False	1	0
NonTargeting_Human_0231	0	1	False	1	0
NonTargeting_Human_0230	0	1	False	1	0
SMAD4	0	1	False	10	0
SMAD5	0	1	False	10	0
SMAD1	0	1	False	10	0
SMAD2	0	1	False	10	0
SMAD3	0	1	False	10	0
MUS81	0	1	False	10	0
MLH1	0	1	False	10	0
CDC45	0	1	False	10	0
CHAF1A	0	1	False	10	0
MCM10	0	1	False	10	0
RINT1	0	1	False	10	0
MAX	0	1	False	10	0
RECQL5	0	1	False	10	0
RECQL4	0	1	False	10	0
PARPBP	0	1	False	10	0
TREX2	0	1	False	10	0
TREX1	0	1	False	10	0
NonTargeting_Human_0956	0	1	False	1	0
NonTargeting_Human_0957	0	1	False	1	0
NonTargeting_Human_0954	0	1	False	1	0
NonTargeting_Human_0955	0	1	False	1	0
NonTargeting_Human_0952	0	1	False	1	0
NonTargeting_Human_0953	0	1	False	1	0
NonTargeting_Human_0950	0	1	False	1	0
NonTargeting_Human_0951	0	1	False	1	0
SHLD3	0	1	False	10	0
NonTargeting_Human_0958	0	1	False	1	0
NonTargeting_Human_0959	0	1	False	1	0
NonTargeting_Human_0008	0	1	False	1	0
TK1	0	1	False	10	0
NonTargeting_Human_0004	0	1	False	1	0
NonTargeting_Human_0005	0	1	False	1	0
NonTargeting_Human_0006	0	1	False	1	0
NonTargeting_Human_0007	0	1	False	1	0
NonTargeting_Human_0001	0	1	False	1	0
NonTargeting_Human_0002	0	1	False	1	0
NonTargeting_Human_0003	0	1	False	1	0
NonTargeting_Human_0710	0	1	False	1	0
NonTargeting_Human_0711	0	1	False	1	0
NonTargeting_Human_0712	0	1	False	1	0
NonTargeting_Human_0713	0	1	False	1	0
NonTargeting_Human_0715	0	1	False	1	0
NonTargeting_Human_0716	0	1	False	1	0
NonTargeting_Human_0717	0	1	False	1	0
NonTargeting_Human_0718	0	1	False	1	0
PPP5C	0	1	False	10	0
PMS2P3	0	1	False	10	0
NonTargeting_Human_0480	0	1	False	1	0
NonTargeting_Human_0481	0	1	False	1	0
NonTargeting_Human_0482	0	1	False	1	0
NonTargeting_Human_0483	0	1	False	1	0
NonTargeting_Human_0484	0	1	False	1	0
NonTargeting_Human_0485	0	1	False	1	0
NonTargeting_Human_0486	0	1	False	1	0
NonTargeting_Human_0487	0	1	False	1	0
NonTargeting_Human_0488	0	1	False	1	0
NonTargeting_Human_0489	0	1	False	1	0
KDM3A	0	1	False	10	0
NonTargeting_Human_0138	0	1	False	1	0
NonTargeting_Human_0139	0	1	False	1	0
NonTargeting_Human_0130	0	1	False	1	0
NonTargeting_Human_0131	0	1	False	1	0
NonTargeting_Human_0132	0	1	False	1	0
NonTargeting_Human_0133	0	1	False	1	0
NonTargeting_Human_0134	0	1	False	1	0
NonTargeting_Human_0135	0	1	False	1	0
NonTargeting_Human_0136	0	1	False	1	0
NonTargeting_Human_0137	0	1	False	1	0
NonTargeting_Human_0828	0	1	False	1	0
NonTargeting_Human_0829	0	1	False	1	0
NonTargeting_Human_0826	0	1	False	1	0
NonTargeting_Human_0827	0	1	False	1	0
NonTargeting_Human_0824	0	1	False	1	0
NonTargeting_Human_0825	0	1	False	1	0
NonTargeting_Human_0822	0	1	False	1	0
NonTargeting_Human_0823	0	1	False	1	0
NonTargeting_Human_0820	0	1	False	1	0
NonTargeting_Human_0821	0	1	False	1	0
NonTargeting_Human_0791	0	1	False	1	0
CDKN1A	0	1	False	10	0
FBXW7	0	1	False	10	0
NonTargeting_Human_0224	0	1	False	1	0
NonTargeting_Human_0225	0	1	False	1	0
NonTargeting_Human_0226	0	1	False	1	0
NonTargeting_Human_0227	0	1	False	1	0
NonTargeting_Human_0220	0	1	False	1	0
NonTargeting_Human_0221	0	1	False	1	0
NonTargeting_Human_0222	0	1	False	1	0
NonTargeting_Human_0223	0	1	False	1	0
NonTargeting_Human_0228	0	1	False	1	0
NonTargeting_Human_0229	0	1	False	1	0
XAB2	0	1	False	10	0
MAD2L2	0	1	False	10	0
MAD2L1	0	1	False	10	0
SMARCA1	0	1	False	10	0
TIPIN	0	1	False	10	0
CDC5L	0	1	False	10	0
NonTargeting_Human_0701	0	1	False	1	0
VCP	0	1	False	10	0
RAD9B	0	1	False	10	0
RAD9A	0	1	False	10	0
TOPORS	0	1	False	10	0
NonTargeting_Human_0493	0	1	False	1	0
TONSL	0	1	False	10	0
PRMT5	0	1	False	10	0
PER1	0	1	False	10	0
KAT8	0	1	False	10	0
KAT5	0	1	False	10	0
KAT7	0	1	False	10	0
PPM1D	0	1	False	10	0
CHD1L	0	1	False	10	0
USP44	0	1	False	10	0
RNF138	0	1	False	10	0
CHEK2	0	1	False	10	0
CHEK1	0	1	False	10	0
NSMCE2	0	1	False	10	0
NonTargeting_Human_0534	0	1	False	1	0
NonTargeting_Human_0535	0	1	False	1	0
NonTargeting_Human_0536	0	1	False	1	0
NonTargeting_Human_0923	0	1	False	1	0
NonTargeting_Human_0922	0	1	False	1	0
NonTargeting_Human_0921	0	1	False	1	0
NonTargeting_Human_0920	0	1	False	1	0
NonTargeting_Human_0927	0	1	False	1	0
NonTargeting_Human_0926	0	1	False	1	0
NonTargeting_Human_0924	0	1	False	1	0
NonTargeting_Human_0530	0	1	False	1	0
NonTargeting_Human_0929	0	1	False	1	0
NonTargeting_Human_0928	0	1	False	1	0
NonTargeting_Human_0247	0	1	False	1	0
ERCC8	0	1	False	10	0
NonTargeting_Human_0532	0	1	False	1	0
NonTargeting_Human_0245	0	1	False	1	0
NonTargeting_Human_0039	0	1	False	1	0
NonTargeting_Human_0038	0	1	False	1	0
NonTargeting_Human_0031	0	1	False	1	0
NonTargeting_Human_0030	0	1	False	1	0
NonTargeting_Human_0033	0	1	False	1	0
NonTargeting_Human_0032	0	1	False	1	0
NonTargeting_Human_0034	0	1	False	1	0
NonTargeting_Human_0037	0	1	False	1	0
NonTargeting_Human_0036	0	1	False	1	0
NonTargeting_Human_0729	0	1	False	1	0
NonTargeting_Human_0728	0	1	False	1	0
NonTargeting_Human_0725	0	1	False	1	0
NonTargeting_Human_0724	0	1	False	1	0
NonTargeting_Human_0727	0	1	False	1	0
NonTargeting_Human_0726	0	1	False	1	0
NonTargeting_Human_0721	0	1	False	1	0
NonTargeting_Human_0720	0	1	False	1	0
NonTargeting_Human_0723	0	1	False	1	0
NonTargeting_Human_0722	0	1	False	1	0
USP1	0	1	False	10	0
NonTargeting_Human_0457	0	1	False	1	0
NonTargeting_Human_0104	0	1	False	1	0
NonTargeting_Human_0107	0	1	False	1	0
NonTargeting_Human_0454	0	1	False	1	0
NonTargeting_Human_0453	0	1	False	1	0
NonTargeting_Human_0100	0	1	False	1	0
NonTargeting_Human_0103	0	1	False	1	0
NonTargeting_Human_0450	0	1	False	1	0
NonTargeting_Human_0109	0	1	False	1	0
NonTargeting_Human_0108	0	1	False	1	0
NonTargeting_Human_0459	0	1	False	1	0
NonTargeting_Human_0458	0	1	False	1	0
NonTargeting_Human_0588	0	1	False	1	0
NonTargeting_Human_0858	0	1	False	1	0
NonTargeting_Human_0853	0	1	False	1	0
NonTargeting_Human_0580	0	1	False	1	0
NonTargeting_Human_0583	0	1	False	1	0
NonTargeting_Human_0582	0	1	False	1	0
NonTargeting_Human_0585	0	1	False	1	0
NonTargeting_Human_0856	0	1	False	1	0
NonTargeting_Human_0855	0	1	False	1	0
NonTargeting_Human_0586	0	1	False	1	0
ATAD5	0	1	False	10	0
NonTargeting_Human_0211	0	1	False	1	0
NonTargeting_Human_0210	0	1	False	1	0
NonTargeting_Human_0213	0	1	False	1	0
NonTargeting_Human_0212	0	1	False	1	0
NonTargeting_Human_0215	0	1	False	1	0
NonTargeting_Human_0214	0	1	False	1	0
NonTargeting_Human_0217	0	1	False	1	0
NonTargeting_Human_0216	0	1	False	1	0
NonTargeting_Human_0218	0	1	False	1	0
WRAP53	0	1	False	10	0
ZUFSP	0	1	False	10	0
FAM178A	0	1	False	10	0
MTBP	0	1	False	10	0
OGG1	0	1	False	10	0
NonTargeting_Human_0239	0	1	False	1	0
NonTargeting_Human_0238	0	1	False	1	0
UBR5	0	1	False	10	0
KRAS	0	1	False	10	0
CCNH	0	1	False	10	0
FEN1	0	1	False	10	0
NEK11	0	1	False	10	0
CHD3	0	1	False	10	0
CHD5	0	1	False	10	0
CHD4	0	1	False	10	0
CHD6	0	1	False	10	0
CHD8	0	1	False	10	0
NonTargeting_Human_0082	0	1	False	1	0
CDC25C	0	1	False	10	0
CDC25B	0	1	False	10	0
CDC25A	0	1	False	10	0
MPG	0	1	False	10	0
ERCC6L2	0	1	False	10	0
MCPH1	0	1	False	10	0
SMC6	0	1	False	10	0
KDM8	0	1	False	10	0
HUS1	0	1	False	10	0
NonTargeting_Human_0930	0	1	False	1	0
NonTargeting_Human_0931	0	1	False	1	0
NonTargeting_Human_0932	0	1	False	1	0
NonTargeting_Human_0933	0	1	False	1	0
NonTargeting_Human_0934	0	1	False	1	0
NBN	0	1	False	10	0
NonTargeting_Human_0936	0	1	False	1	0
NonTargeting_Human_0937	0	1	False	1	0
NonTargeting_Human_0938	0	1	False	1	0
NonTargeting_Human_0939	0	1	False	1	0
NonTargeting_Human_0766	0	1	False	1	0
HELLS	0	1	False	10	0
ASH1L	0	1	False	10	0
NonTargeting_Human_0738	0	1	False	1	0
NonTargeting_Human_0739	0	1	False	1	0
TOPBP1	0	1	False	10	0
NonTargeting_Human_0732	0	1	False	1	0
NonTargeting_Human_0733	0	1	False	1	0
NonTargeting_Human_0730	0	1	False	1	0
NonTargeting_Human_0731	0	1	False	1	0
NonTargeting_Human_0736	0	1	False	1	0
NonTargeting_Human_0737	0	1	False	1	0
NonTargeting_Human_0734	0	1	False	1	0
NonTargeting_Human_0735	0	1	False	1	0
PIAS3	0	1	False	10	0
PIAS1	0	1	False	10	0
PIAS4	0	1	False	10	0
NonTargeting_Human_0614	0	1	False	1	0
NonTargeting_Human_0512	0	1	False	1	0
BRE	0	1	False	10	0
NonTargeting_Human_0965	0	1	False	1	0
NonTargeting_Human_0964	0	1	False	1	0
ACVR1	0	1	False	10	0
NonTargeting_Human_0996	0	1	False	1	0
NonTargeting_Human_0611	0	1	False	1	0
NonTargeting_Human_0610	0	1	False	1	0
NonTargeting_Human_0112	0	1	False	1	0
NonTargeting_Human_0445	0	1	False	1	0
NonTargeting_Human_0110	0	1	False	1	0
NonTargeting_Human_0111	0	1	False	1	0
NonTargeting_Human_0116	0	1	False	1	0
NonTargeting_Human_0441	0	1	False	1	0
NonTargeting_Human_0114	0	1	False	1	0
NonTargeting_Human_0115	0	1	False	1	0
NonTargeting_Human_0118	0	1	False	1	0
NonTargeting_Human_0612	0	1	False	1	0
NonTargeting_Human_0448	0	1	False	1	0
RMI1	0	1	False	10	0
RMI2	0	1	False	10	0
NonTargeting_Human_0848	0	1	False	1	0
NonTargeting_Human_0849	0	1	False	1	0
NonTargeting_Human_0025	0	1	False	1	0
NonTargeting_Human_0022	0	1	False	1	0
NonTargeting_Human_0023	0	1	False	1	0
NonTargeting_Human_0020	0	1	False	1	0
NonTargeting_Human_0021	0	1	False	1	0
NonTargeting_Human_0840	0	1	False	1	0
NonTargeting_Human_0841	0	1	False	1	0
ESCO1	0	1	False	10	0
NonTargeting_Human_0843	0	1	False	1	0
MLH3	0	1	False	10	0
NonTargeting_Human_0845	0	1	False	1	0
NonTargeting_Human_0846	0	1	False	1	0
NonTargeting_Human_0029	0	1	False	1	0
NonTargeting_Human_0596	0	1	False	1	0
NonTargeting_Human_0597	0	1	False	1	0
NonTargeting_Human_0594	0	1	False	1	0
NonTargeting_Human_0595	0	1	False	1	0
NonTargeting_Human_0592	0	1	False	1	0
NonTargeting_Human_0590	0	1	False	1	0
NonTargeting_Human_0598	0	1	False	1	0
NonTargeting_Human_0599	0	1	False	1	0
NonTargeting_Human_0208	0	1	False	1	0
NonTargeting_Human_0209	0	1	False	1	0
NonTargeting_Human_0206	0	1	False	1	0
NonTargeting_Human_0207	0	1	False	1	0
NonTargeting_Human_0204	0	1	False	1	0
NonTargeting_Human_0205	0	1	False	1	0
NonTargeting_Human_0202	0	1	False	1	0
NonTargeting_Human_0203	0	1	False	1	0
NonTargeting_Human_0200	0	1	False	1	0
GTF2H4	0	1	False	10	0
PIF1	0	1	False	10	0
BAP1	0	1	False	10	0
BUB1B	0	1	False	10	0
SMG1	0	1	False	10	0
OARD1	0	1	False	10	0
GRWD1	0	1	False	10	0
WEE1	0	1	False	10	0
ZMYM3	0	1	False	10	0
STK4	0	1	False	10	0
SHFM1	0	1	False	10	0
WDR48	0	1	False	10	0
CETN2	0	1	False	10	0
H3F3A	0	1	False	10	0
SPIDR	0	1	False	10	0
SENP7	0	1	False	10	0
SENP6	0	1	False	10	0
SENP2	0	1	False	10	0
CUX1	0	1	False	10	0
PRKDC	0	1	False	10	0
DDB2	0	1	False	10	0
DDB1	0	1	False	10	0
SETX	0	1	False	10	0
RIF1	0	1	False	10	0
NonTargeting_Human_0909	0	1	False	1	0
NonTargeting_Human_0908	0	1	False	1	0
NonTargeting_Human_0905	0	1	False	1	0
NonTargeting_Human_0904	0	1	False	1	0
NonTargeting_Human_0907	0	1	False	1	0
NonTargeting_Human_0906	0	1	False	1	0
NonTargeting_Human_0901	0	1	False	1	0
NonTargeting_Human_0903	0	1	False	1	0
NonTargeting_Human_0902	0	1	False	1	0
GEN1	0	1	False	10	0
NonTargeting_Human_0695	0	1	False	1	0
NonTargeting_Human_0694	0	1	False	1	0
NonTargeting_Human_0697	0	1	False	1	0
NonTargeting_Human_0696	0	1	False	1	0
NonTargeting_Human_0691	0	1	False	1	0
NonTargeting_Human_0690	0	1	False	1	0
NonTargeting_Human_0693	0	1	False	1	0
NonTargeting_Human_0692	0	1	False	1	0
NonTargeting_Human_0699	0	1	False	1	0
NonTargeting_Human_0698	0	1	False	1	0
DDX11	0	1	False	10	0
CDK12	0	1	False	10	0
NDNL2	0	1	False	10	0
MDC1	0	1	False	10	0
NonTargeting_Human_0471	0	1	False	1	0
NonTargeting_Human_0470	0	1	False	1	0
NonTargeting_Human_0473	0	1	False	1	0
NonTargeting_Human_0472	0	1	False	1	0
NonTargeting_Human_0477	0	1	False	1	0
NonTargeting_Human_0476	0	1	False	1	0
NonTargeting_Human_0479	0	1	False	1	0
NonTargeting_Human_0478	0	1	False	1	0
TRIP13	0	1	False	10	0
NonTargeting_Human_0053	0	1	False	1	0
NonTargeting_Human_0052	0	1	False	1	0
NonTargeting_Human_0051	0	1	False	1	0
NonTargeting_Human_0050	0	1	False	1	0
NonTargeting_Human_0057	0	1	False	1	0
NonTargeting_Human_0056	0	1	False	1	0
NonTargeting_Human_0055	0	1	False	1	0
NonTargeting_Human_0054	0	1	False	1	0
NonTargeting_Human_0615	0	1	False	1	0
NonTargeting_Human_0059	0	1	False	1	0
NonTargeting_Human_0058	0	1	False	1	0
NonTargeting_Human_0875	0	1	False	1	0
NonTargeting_Human_0874	0	1	False	1	0
NonTargeting_Human_0877	0	1	False	1	0
NonTargeting_Human_0876	0	1	False	1	0
NonTargeting_Human_0871	0	1	False	1	0
NonTargeting_Human_0870	0	1	False	1	0
NonTargeting_Human_0873	0	1	False	1	0
NonTargeting_Human_0872	0	1	False	1	0
NonTargeting_Human_0879	0	1	False	1	0
NonTargeting_Human_0878	0	1	False	1	0
NonTargeting_Human_0279	0	1	False	1	0
NonTargeting_Human_0278	0	1	False	1	0
NonTargeting_Human_0273	0	1	False	1	0
NonTargeting_Human_0272	0	1	False	1	0
NonTargeting_Human_0271	0	1	False	1	0
NonTargeting_Human_0270	0	1	False	1	0
NonTargeting_Human_0277	0	1	False	1	0
NonTargeting_Human_0276	0	1	False	1	0
NonTargeting_Human_0275	0	1	False	1	0
NonTargeting_Human_0274	0	1	False	1	0
NonTargeting_Human_0385	0	1	False	1	0
SLX1B	0	1	False	10	0
NABP2	0	1	False	10	0
NonTargeting_Human_0307	0	1	False	1	0
NonTargeting_Human_0306	0	1	False	1	0
NonTargeting_Human_0305	0	1	False	1	0
CDKN2A	0	1	False	10	0
NonTargeting_Human_0303	0	1	False	1	0
NonTargeting_Human_0302	0	1	False	1	0
NonTargeting_Human_0301	0	1	False	1	0
NonTargeting_Human_0300	0	1	False	1	0
NonTargeting_Human_0815	0	1	False	1	0
NonTargeting_Human_0309	0	1	False	1	0
NonTargeting_Human_0308	0	1	False	1	0
SMARCAL1	0	1	False	10	0
NonTargeting_Human_0541	0	1	False	1	0
NonTargeting_Human_0812	0	1	False	1	0
NonTargeting_Human_0811	0	1	False	1	0
NonTargeting_Human_0810	0	1	False	1	0
EXO1	0	1	False	10	0
ATRIP	0	1	False	10	0
ALKBH3	0	1	False	10	0
ATM	0	1	False	10	0
ATR	0	1	False	10	0
BRIP1	0	1	False	10	0
NonTargeting_Human_0997	0	1	False	1	0
ERCC6L	0	1	False	10	0
FANCG	0	1	False	10	0
FANCF	0	1	False	10	0
FANCE	0	1	False	10	0
FANCC	0	1	False	10	0
FANCB	0	1	False	10	0
FANCA	0	1	False	10	0
FANCM	0	1	False	10	0
FANCL	0	1	False	10	0
FANCI	0	1	False	10	0
NonTargeting_Human_0935	0	1	False	1	0
NonTargeting_Human_0537	0	1	False	1	0
CDK1	0	1	False	10	0
CDK2	0	1	False	10	0
CDK3	0	1	False	10	0
CDK6	0	1	False	10	0
CDK7	0	1	False	10	0
MSH2	0	1	False	10	0
MSH3	0	1	False	10	0
MSH4	0	1	False	10	0
MSH6	0	1	False	10	0
NonTargeting_Human_0918	0	1	False	1	0
NonTargeting_Human_0919	0	1	False	1	0
NonTargeting_Human_0912	0	1	False	1	0
NonTargeting_Human_0913	0	1	False	1	0
NonTargeting_Human_0910	0	1	False	1	0
NonTargeting_Human_0911	0	1	False	1	0
NonTargeting_Human_0916	0	1	False	1	0
NonTargeting_Human_0917	0	1	False	1	0
NonTargeting_Human_0914	0	1	False	1	0
NonTargeting_Human_0682	0	1	False	1	0
NonTargeting_Human_0683	0	1	False	1	0
NonTargeting_Human_0680	0	1	False	1	0
NonTargeting_Human_0681	0	1	False	1	0
NonTargeting_Human_0686	0	1	False	1	0
NonTargeting_Human_0687	0	1	False	1	0
NonTargeting_Human_0684	0	1	False	1	0
NonTargeting_Human_0685	0	1	False	1	0
NonTargeting_Human_0688	0	1	False	1	0
ENDOV	0	1	False	10	0
PRMT1	0	1	False	10	0
NonTargeting_Human_0468	0	1	False	1	0
NonTargeting_Human_0469	0	1	False	1	0
NonTargeting_Human_0466	0	1	False	1	0
NonTargeting_Human_0464	0	1	False	1	0
NonTargeting_Human_0465	0	1	False	1	0
NonTargeting_Human_0462	0	1	False	1	0
NonTargeting_Human_0463	0	1	False	1	0
NonTargeting_Human_0460	0	1	False	1	0
NonTargeting_Human_0461	0	1	False	1	0
NonTargeting_Human_0040	0	1	False	1	0
NonTargeting_Human_0041	0	1	False	1	0
NonTargeting_Human_0042	0	1	False	1	0
NonTargeting_Human_0043	0	1	False	1	0
NonTargeting_Human_0044	0	1	False	1	0
NonTargeting_Human_0045	0	1	False	1	0
NonTargeting_Human_0046	0	1	False	1	0
NonTargeting_Human_0047	0	1	False	1	0
NonTargeting_Human_0048	0	1	False	1	0
NonTargeting_Human_0049	0	1	False	1	0
NonTargeting_Human_0862	0	1	False	1	0
NonTargeting_Human_0863	0	1	False	1	0
NonTargeting_Human_0860	0	1	False	1	0
NonTargeting_Human_0861	0	1	False	1	0
NonTargeting_Human_0866	0	1	False	1	0
NonTargeting_Human_0867	0	1	False	1	0
NonTargeting_Human_0864	0	1	False	1	0
NonTargeting_Human_0865	0	1	False	1	0
NonTargeting_Human_0868	0	1	False	1	0
NonTargeting_Human_0869	0	1	False	1	0
NonTargeting_Human_0268	0	1	False	1	0
NonTargeting_Human_0269	0	1	False	1	0
NonTargeting_Human_0632	0	1	False	1	0
NonTargeting_Human_0260	0	1	False	1	0
NonTargeting_Human_0261	0	1	False	1	0
NonTargeting_Human_0262	0	1	False	1	0
NonTargeting_Human_0264	0	1	False	1	0
NonTargeting_Human_0265	0	1	False	1	0
NonTargeting_Human_0266	0	1	False	1	0
NonTargeting_Human_0267	0	1	False	1	0
NonTargeting_Human_0986	0	1	False	1	0
SETD3	0	1	False	10	0
SETD2	0	1	False	10	0
NonTargeting_Human_0980	0	1	False	1	0
NonTargeting_Human_0983	0	1	False	1	0
NonTargeting_Human_0982	0	1	False	1	0
EME1	0	1	False	10	0
NonTargeting_Human_0314	0	1	False	1	0
NonTargeting_Human_0315	0	1	False	1	0
NonTargeting_Human_0316	0	1	False	1	0
NonTargeting_Human_0317	0	1	False	1	0
HELQ	0	1	False	10	0
NonTargeting_Human_0311	0	1	False	1	0
NonTargeting_Human_0312	0	1	False	1	0
NonTargeting_Human_0313	0	1	False	1	0
NonTargeting_Human_0319	0	1	False	1	0
NonTargeting_Human_0988	0	1	False	1	0
DAXX	0	1	False	10	0
RRM2B	0	1	False	10	0
UBE2I	0	1	False	10	0
UBE2N	0	1	False	10	0
UBE2A	0	1	False	10	0
PALB2	0	1	False	10	0
HLTF	0	1	False	10	0
TOP3A	0	1	False	10	0
UBE2W	0	1	False	10	0
TOP3B	0	1	False	10	0
NonTargeting_Human_0984	0	1	False	1	0
MORF4L2	0	1	False	10	0
NonTargeting_Human_0444	0	1	False	1	0
NonTargeting_Human_0113	0	1	False	1	0
NonTargeting_Human_0446	0	1	False	1	0
NonTargeting_Human_0447	0	1	False	1	0
NonTargeting_Human_0440	0	1	False	1	0
NonTargeting_Human_0117	0	1	False	1	0
NonTargeting_Human_0442	0	1	False	1	0
NonTargeting_Human_0443	0	1	False	1	0
JARID2	0	1	False	10	0
NonTargeting_Human_0291	0	1	False	1	0
NonTargeting_Human_0290	0	1	False	1	0
NonTargeting_Human_0561	0	1	False	1	0
NonTargeting_Human_0560	0	1	False	1	0
NonTargeting_Human_0449	0	1	False	1	0
NonTargeting_Human_0567	0	1	False	1	0
NonTargeting_Human_0566	0	1	False	1	0
DMC1	0	1	False	10	0
NonTargeting_Human_0296	0	1	False	1	0
PCNA	0	1	False	10	0
NonTargeting_Human_0816	0	1	False	1	0
NonTargeting_Human_0027	0	1	False	1	0
MCM7	0	1	False	10	0
MCM6	0	1	False	10	0
MCM9	0	1	False	10	0
MCM8	0	1	False	10	0
SAMHD1	0	1	False	10	0
RPA4	0	1	False	10	0
RPA1	0	1	False	10	0
RPA3	0	1	False	10	0
RPA2	0	1	False	10	0
POGZ	0	1	False	10	0
PRPF19	0	1	False	10	0
ESCO2	0	1	False	10	0
UFD1L	0	1	False	10	0
ZRANB3	0	1	False	10	0
NonTargeting_Human_0844	0	1	False	1	0
MRGBP	0	1	False	10	0
NonTargeting_Human_0028	0	1	False	1	0
NonTargeting_Human_0679	0	1	False	1	0
NonTargeting_Human_0678	0	1	False	1	0
NonTargeting_Human_0677	0	1	False	1	0
NonTargeting_Human_0675	0	1	False	1	0
NonTargeting_Human_0182	0	1	False	1	0
NonTargeting_Human_0673	0	1	False	1	0
NonTargeting_Human_0672	0	1	False	1	0
NonTargeting_Human_0671	0	1	False	1	0
NonTargeting_Human_0670	0	1	False	1	0
MUM1	0	1	False	10	0
DNTT	0	1	False	10	0
NonTargeting_Human_0789	0	1	False	1	0
NonTargeting_Human_0788	0	1	False	1	0
C9orf142	0	1	False	10	0
NonTargeting_Human_0783	0	1	False	1	0
NonTargeting_Human_0782	0	1	False	1	0
NonTargeting_Human_0781	0	1	False	1	0
NonTargeting_Human_0780	0	1	False	1	0
NonTargeting_Human_0787	0	1	False	1	0
NonTargeting_Human_0786	0	1	False	1	0
NonTargeting_Human_0785	0	1	False	1	0
NonTargeting_Human_0784	0	1	False	1	0
NonTargeting_Human_0419	0	1	False	1	0
NonTargeting_Human_0418	0	1	False	1	0
MGMT	0	1	False	10	0
NonTargeting_Human_0413	0	1	False	1	0
PMS1	0	1	False	10	0
PMS2	0	1	False	10	0
NonTargeting_Human_0410	0	1	False	1	0
NonTargeting_Human_0417	0	1	False	1	0
NonTargeting_Human_0415	0	1	False	1	0
NonTargeting_Human_0414	0	1	False	1	0
NonTargeting_Human_0079	0	1	False	1	0
NonTargeting_Human_0078	0	1	False	1	0
NonTargeting_Human_0075	0	1	False	1	0
NonTargeting_Human_0074	0	1	False	1	0
NonTargeting_Human_0077	0	1	False	1	0
NonTargeting_Human_0076	0	1	False	1	0
H2AFX	0	1	False	10	0
NonTargeting_Human_0070	0	1	False	1	0
NonTargeting_Human_0073	0	1	False	1	0
NonTargeting_Human_0072	0	1	False	1	0
NonTargeting_Human_0898	0	1	False	1	0
NonTargeting_Human_0897	0	1	False	1	0
NonTargeting_Human_0896	0	1	False	1	0
RNF4	0	1	False	10	0
NonTargeting_Human_0894	0	1	False	1	0
NonTargeting_Human_0893	0	1	False	1	0
NonTargeting_Human_0892	0	1	False	1	0
NonTargeting_Human_0891	0	1	False	1	0
NonTargeting_Human_0890	0	1	False	1	0
NonTargeting_Human_0097	0	1	False	1	0
NonTargeting_Human_0096	0	1	False	1	0
NonTargeting_Human_0095	0	1	False	1	0
NonTargeting_Human_0093	0	1	False	1	0
NonTargeting_Human_0092	0	1	False	1	0
NonTargeting_Human_0091	0	1	False	1	0
NonTargeting_Human_0090	0	1	False	1	0
NonTargeting_Human_0099	0	1	False	1	0
NonTargeting_Human_0098	0	1	False	1	0
NonTargeting_Human_0527	0	1	False	1	0
NonTargeting_Human_0526	0	1	False	1	0
NonTargeting_Human_0525	0	1	False	1	0
NonTargeting_Human_0256	0	1	False	1	0
NonTargeting_Human_0251	0	1	False	1	0
NonTargeting_Human_0250	0	1	False	1	0
NonTargeting_Human_0521	0	1	False	1	0
NonTargeting_Human_0252	0	1	False	1	0
NonTargeting_Human_0259	0	1	False	1	0
NonTargeting_Human_0258	0	1	False	1	0
NonTargeting_Human_0529	0	1	False	1	0
NonTargeting_Human_0528	0	1	False	1	0
BEX1	0	1	False	10	0
TRAF7	0	1	False	10	0
NonTargeting_Human_0987	0	1	False	1	0
GTF2H3	0	1	False	10	0
GTF2H2	0	1	False	10	0
TOP2B	0	1	False	10	0
GTF2H1	0	1	False	10	0
TOP2A	0	1	False	10	0
NonTargeting_Human_0321	0	1	False	1	0
NonTargeting_Human_0320	0	1	False	1	0
NonTargeting_Human_0323	0	1	False	1	0
NonTargeting_Human_0322	0	1	False	1	0
NonTargeting_Human_0325	0	1	False	1	0
NonTargeting_Human_0327	0	1	False	1	0
NonTargeting_Human_0326	0	1	False	1	0
NonTargeting_Human_0329	0	1	False	1	0
NonTargeting_Human_0328	0	1	False	1	0
RECQL	0	1	False	10	0
GTF2H5	0	1	False	10	0
NonTargeting_Human_0201	0	1	False	1	0
APLF	0	1	False	10	0
NonTargeting_Human_0366	0	1	False	1	0
SMCHD1	0	1	False	10	0
PPP1R12A	0	1	False	10	0
RBL1	0	1	False	10	0
RBL2	0	1	False	10	0
IDUA	0	1	False	10	0
RAD21	0	1	False	10	0
SSBP1	0	1	False	10	0
RTEL1	0	1	False	10	0
C17orf70	0	1	False	10	0
ESPL1	0	1	False	10	0
PRIM2	0	1	False	10	0
NonTargeting_Human_0668	0	1	False	1	0
NonTargeting_Human_0669	0	1	False	1	0
NonTargeting_Human_0664	0	1	False	1	0
NonTargeting_Human_0665	0	1	False	1	0
NonTargeting_Human_0666	0	1	False	1	0
NonTargeting_Human_0667	0	1	False	1	0
NonTargeting_Human_0661	0	1	False	1	0
NonTargeting_Human_0662	0	1	False	1	0
NonTargeting_Human_0663	0	1	False	1	0
TTI2	0	1	False	10	0
ATMIN	0	1	False	10	0
CTCF	0	1	False	10	0
NonTargeting_Human_0798	0	1	False	1	0
NonTargeting_Human_0799	0	1	False	1	0
NonTargeting_Human_0790	0	1	False	1	0
CDKN1B	0	1	False	10	0
NonTargeting_Human_0792	0	1	False	1	0
NonTargeting_Human_0793	0	1	False	1	0
NonTargeting_Human_0794	0	1	False	1	0
NonTargeting_Human_0795	0	1	False	1	0
NonTargeting_Human_0796	0	1	False	1	0
NonTargeting_Human_0797	0	1	False	1	0
NonTargeting_Human_0408	0	1	False	1	0
NonTargeting_Human_0409	0	1	False	1	0
NonTargeting_Human_0400	0	1	False	1	0
NonTargeting_Human_0401	0	1	False	1	0
NonTargeting_Human_0402	0	1	False	1	0
NonTargeting_Human_0403	0	1	False	1	0
NonTargeting_Human_0404	0	1	False	1	0
NonTargeting_Human_0405	0	1	False	1	0
NonTargeting_Human_0406	0	1	False	1	0
NonTargeting_Human_0407	0	1	False	1	0
NonTargeting_Human_0068	0	1	False	1	0
NonTargeting_Human_0069	0	1	False	1	0
NonTargeting_Human_0062	0	1	False	1	0
NonTargeting_Human_0063	0	1	False	1	0
NonTargeting_Human_0060	0	1	False	1	0
NonTargeting_Human_0061	0	1	False	1	0
NonTargeting_Human_0066	0	1	False	1	0
NonTargeting_Human_0067	0	1	False	1	0
NonTargeting_Human_0064	0	1	False	1	0
NonTargeting_Human_0065	0	1	False	1	0
NonTargeting_Human_0888	0	1	False	1	0
NonTargeting_Human_0889	0	1	False	1	0
NF1	0	1	False	10	0
NonTargeting_Human_0884	0	1	False	1	0
NonTargeting_Human_0885	0	1	False	1	0
NonTargeting_Human_0886	0	1	False	1	0
NonTargeting_Human_0887	0	1	False	1	0
NonTargeting_Human_0880	0	1	False	1	0
NonTargeting_Human_0881	0	1	False	1	0
NonTargeting_Human_0882	0	1	False	1	0
NonTargeting_Human_0883	0	1	False	1	0
NonTargeting_Human_0084	0	1	False	1	0
NonTargeting_Human_0085	0	1	False	1	0
NonTargeting_Human_0086	0	1	False	1	0
NonTargeting_Human_0080	0	1	False	1	0
SPRTN	0	1	False	10	0
NonTargeting_Human_0083	0	1	False	1	0
NonTargeting_Human_0088	0	1	False	1	0
NonTargeting_Human_0089	0	1	False	1	0
PAXIP1	0	1	False	10	0
BLM	0	1	False	10	0
NonTargeting_Human_0243	0	1	False	1	0
NonTargeting_Human_0240	0	1	False	1	0
NonTargeting_Human_0241	0	1	False	1	0
NonTargeting_Human_0246	0	1	False	1	0
NonTargeting_Human_0531	0	1	False	1	0
NonTargeting_Human_0533	0	1	False	1	0
NonTargeting_Human_0248	0	1	False	1	0
NonTargeting_Human_0249	0	1	False	1	0
NonTargeting_Human_0538	0	1	False	1	0
NonTargeting_Human_0539	0	1	False	1	0
SWSAP1	0	1	False	10	0
NonTargeting_Human_0338	0	1	False	1	0
NonTargeting_Human_0336	0	1	False	1	0
NonTargeting_Human_0337	0	1	False	1	0
NonTargeting_Human_0334	0	1	False	1	0
NonTargeting_Human_0335	0	1	False	1	0
NonTargeting_Human_0332	0	1	False	1	0
NonTargeting_Human_0333	0	1	False	1	0
NonTargeting_Human_0330	0	1	False	1	0
NonTargeting_Human_0331	0	1	False	1	0
SMC5	0	1	False	10	0
NonTargeting_Human_0842	0	1	False	1	0
PTTG1	0	1	False	10	0
TNKS1BP1	0	1	False	10	0
CDCA7L	0	1	False	10	0
NonTargeting_Human_0719	0	1	False	1	0
CCNA2	0	1	False	10	0
NonTargeting_Human_0847	0	1	False	1	0
KDM3B	0	1	False	10	0
E2F6	0	1	False	10	0
E2F5	0	1	False	10	0
E2F4	0	1	False	10	0
E2F2	0	1	False	10	0
E2F1	0	1	False	10	0
RAD17	0	1	False	10	0
RAD18	0	1	False	10	0
USP28	0	1	False	10	0
C1orf86	0	1	False	10	0
CDH1	0	1	False	10	0
CDH4	0	1	False	10	0
REV3L	0	1	False	10	0
NonTargeting_Human_0805	0	1	False	1	0
NonTargeting_Human_0659	0	1	False	1	0
NonTargeting_Human_0651	0	1	False	1	0
NonTargeting_Human_0650	0	1	False	1	0
NonTargeting_Human_0653	0	1	False	1	0
NonTargeting_Human_0652	0	1	False	1	0
NonTargeting_Human_0655	0	1	False	1	0
NonTargeting_Human_0657	0	1	False	1	0
NonTargeting_Human_0656	0	1	False	1	0
NonTargeting_Human_0602	0	1	False	1	0
NEK8	0	1	False	10	0
BUB1	0	1	False	10	0
NonTargeting_Human_0603	0	1	False	1	0
BUB3	0	1	False	10	0
NonTargeting_Human_0436	0	1	False	1	0
NonTargeting_Human_0430	0	1	False	1	0
NonTargeting_Human_0501	0	1	False	1	0
NonTargeting_Human_0500	0	1	False	1	0
NonTargeting_Human_0503	0	1	False	1	0
NonTargeting_Human_0502	0	1	False	1	0
NonTargeting_Human_0504	0	1	False	1	0
NonTargeting_Human_0507	0	1	False	1	0
NonTargeting_Human_0506	0	1	False	1	0
NonTargeting_Human_0509	0	1	False	1	0
NonTargeting_Human_0508	0	1	False	1	0
MPLKIP	0	1	False	10	0
NonTargeting_Human_0435	0	1	False	1	0
NonTargeting_Human_0434	0	1	False	1	0
NonTargeting_Human_0437	0	1	False	1	0
MRE11A	0	1	False	10	0
NonTargeting_Human_0431	0	1	False	1	0
SLX4	0	1	False	10	0
NonTargeting_Human_0433	0	1	False	1	0
NonTargeting_Human_0432	0	1	False	1	0
NonTargeting_Human_0439	0	1	False	1	0
NonTargeting_Human_0438	0	1	False	1	0
FAM35A	0	1	False	10	0
RANBP2	0	1	False	10	0
NonTargeting_Human_0349	0	1	False	1	0
NonTargeting_Human_0348	0	1	False	1	0
NonTargeting_Human_0343	0	1	False	1	0
NonTargeting_Human_0341	0	1	False	1	0
NonTargeting_Human_0340	0	1	False	1	0
NonTargeting_Human_0347	0	1	False	1	0
NonTargeting_Human_0346	0	1	False	1	0
NonTargeting_Human_0345	0	1	False	1	0
NonTargeting_Human_0344	0	1	False	1	0
UHRF1	0	1	False	10	0
UHRF2	0	1	False	10	0
PHF11	0	1	False	10	0
UIMC1	0	1	False	10	0
RB1	0	1	False	10	0
AURKB	0	1	False	10	0
CCNB1	0	1	False	10	0
NonTargeting_Human_0854	0	1	False	1	0
BRCA1	0	1	False	10	0
BRCA2	0	1	False	10	0
USP34	0	1	False	10	0
RBBP8	0	1	False	10	0
PHB	0	1	False	10	0
RBBP7	0	1	False	10	0
RBBP4	0	1	False	10	0
RUNX2	0	1	False	10	0
UHRF1BP1	0	1	False	10	0
XRCC1	0	1	False	10	0
XRCC3	0	1	False	10	0
XRCC2	0	1	False	10	0
XRCC5	0	1	False	10	0
XRCC4	0	1	False	10	0
XRCC6	0	1	False	10	0
NonTargeting_Human_0674	0	1	False	1	0
JMJD1C	0	1	False	10	0
PARP9	0	1	False	10	0
PARP4	0	1	False	10	0
PARP1	0	1	False	10	0
PARP2	0	1	False	10	0
PARP3	0	1	False	10	0
BCCIP	0	1	False	10	0
REV1	0	1	False	10	0
MELK	0	1	False	10	0
NonTargeting_Human_0975	0	1	False	1	0
NonTargeting_Human_0600	0	1	False	1	0
NonTargeting_Human_0601	0	1	False	1	0
NonTargeting_Human_0606	0	1	False	1	0
NonTargeting_Human_0971	0	1	False	1	0
FBXO5	0	1	False	10	0
BCORL1	0	1	False	10	0
NonTargeting_Human_0973	0	1	False	1	0
NonTargeting_Human_0646	0	1	False	1	0
NonTargeting_Human_0647	0	1	False	1	0
NonTargeting_Human_0644	0	1	False	1	0
NonTargeting_Human_0645	0	1	False	1	0
NonTargeting_Human_0642	0	1	False	1	0
NonTargeting_Human_0643	0	1	False	1	0
NonTargeting_Human_0640	0	1	False	1	0
NonTargeting_Human_0641	0	1	False	1	0
NonTargeting_Human_0648	0	1	False	1	0
NonTargeting_Human_0649	0	1	False	1	0
SLFN11	0	1	False	10	0
NonTargeting_Human_0518	0	1	False	1	0
NonTargeting_Human_0519	0	1	False	1	0
NonTargeting_Human_0516	0	1	False	1	0
ATRX	0	1	False	10	0
NonTargeting_Human_0514	0	1	False	1	0
RAD51D	0	1	False	10	0
RAD51C	0	1	False	10	0
RAD51B	0	1	False	10	0
NonTargeting_Human_0510	0	1	False	1	0
NonTargeting_Human_0511	0	1	False	1	0
NonTargeting_Human_0422	0	1	False	1	0
NonTargeting_Human_0423	0	1	False	1	0
NonTargeting_Human_0427	0	1	False	1	0
NonTargeting_Human_0424	0	1	False	1	0
NonTargeting_Human_0425	0	1	False	1	0
NonTargeting_Human_0428	0	1	False	1	0
NonTargeting_Human_0429	0	1	False	1	0
GMNN	0	1	False	10	0
NonTargeting_Human_0358	0	1	False	1	0
NonTargeting_Human_0359	0	1	False	1	0
NonTargeting_Human_0350	0	1	False	1	0
NonTargeting_Human_0351	0	1	False	1	0
NonTargeting_Human_0352	0	1	False	1	0
NonTargeting_Human_0354	0	1	False	1	0
NonTargeting_Human_0355	0	1	False	1	0
NonTargeting_Human_0356	0	1	False	1	0
NonTargeting_Human_0357	0	1	False	1	0
DCLRE1B	0	1	False	10	0
DCLRE1C	0	1	False	10	0
DCLRE1A	0	1	False	10	0
DNA2	0	1	False	10	0
NonTargeting_Human_0310	0	1	False	1	0
NonTargeting_Human_0613	0	1	False	1	0
TP53BP1	0	1	False	10	0
NonTargeting_Human_1000	0	1	False	1	0
PLK1	0	1	False	10	0
SETD1A	0	1	False	10	0
NonTargeting_Human_0411	0	1	False	1	0
C19orf40	0	1	False	10	0
NonTargeting_Human_0416	0	1	False	1	0
MYC	0	1	False	10	0
POLE	0	1	False	10	0
NonTargeting_Human_0071	0	1	False	1	0
CDC6	0	1	False	10	0
CDC7	0	1	False	10	0
SIRT7	0	1	False	10	0
RNF8	0	1	False	10	0
RHNO1	0	1	False	10	0
NonTargeting_Human_0895	0	1	False	1	0
NonTargeting_Human_0242	0	1	False	1	0
CINP	0	1	False	10	0
RFWD3	0	1	False	10	0
MUTYH	0	1	False	10	0
NonTargeting_Human_0749	0	1	False	1	0
NonTargeting_Human_0748	0	1	False	1	0
NonTargeting_Human_0747	0	1	False	1	0
NonTargeting_Human_0745	0	1	False	1	0
NonTargeting_Human_0744	0	1	False	1	0
NonTargeting_Human_0743	0	1	False	1	0
NonTargeting_Human_0742	0	1	False	1	0
NonTargeting_Human_0741	0	1	False	1	0
NonTargeting_Human_0740	0	1	False	1	0
NonTargeting_Human_0985	0	1	False	1	0
NonTargeting_Human_0255	0	1	False	1	0
NonTargeting_Human_0631	0	1	False	1	0
NonTargeting_Human_0630	0	1	False	1	0
NonTargeting_Human_0636	0	1	False	1	0
NonTargeting_Human_0635	0	1	False	1	0
NonTargeting_Human_0634	0	1	False	1	0
NonTargeting_Human_0639	0	1	False	1	0
NonTargeting_Human_0638	0	1	False	1	0
NonTargeting_Human_0257	0	1	False	1	0
NonTargeting_Human_0524	0	1	False	1	0
NonTargeting_Human_0523	0	1	False	1	0
NonTargeting_Human_0522	0	1	False	1	0
NonTargeting_Human_0253	0	1	False	1	0
NonTargeting_Human_0520	0	1	False	1	0
NonTargeting_Human_0299	0	1	False	1	0
NonTargeting_Human_0298	0	1	False	1	0
NonTargeting_Human_0568	0	1	False	1	0
RRM2	0	1	False	10	0
RRM1	0	1	False	10	0
NonTargeting_Human_0563	0	1	False	1	0
NonTargeting_Human_0562	0	1	False	1	0
NonTargeting_Human_0293	0	1	False	1	0
NonTargeting_Human_0292	0	1	False	1	0
NonTargeting_Human_0295	0	1	False	1	0
NonTargeting_Human_0294	0	1	False	1	0
NonTargeting_Human_0297	0	1	False	1	0
NonTargeting_Human_0564	0	1	False	1	0
NonTargeting_Human_0189	0	1	False	1	0
NonTargeting_Human_0188	0	1	False	1	0
NonTargeting_Human_0185	0	1	False	1	0
NonTargeting_Human_0187	0	1	False	1	0
NonTargeting_Human_0186	0	1	False	1	0
NonTargeting_Human_0181	0	1	False	1	0
NonTargeting_Human_0180	0	1	False	1	0
MAPKAPK2	0	1	False	10	0
MMS19	0	1	False	10	0
NonTargeting_Human_0167	0	1	False	1	0
NonTargeting_Human_0166	0	1	False	1	0
NonTargeting_Human_0165	0	1	False	1	0
NonTargeting_Human_0164	0	1	False	1	0
NonTargeting_Human_0163	0	1	False	1	0
NonTargeting_Human_0162	0	1	False	1	0
NonTargeting_Human_0161	0	1	False	1	0
NonTargeting_Human_0160	0	1	False	1	0
NonTargeting_Human_0806	0	1	False	1	0
NonTargeting_Human_0169	0	1	False	1	0
NonTargeting_Human_0168	0	1	False	1	0
NonTargeting_Human_0365	0	1	False	1	0
NonTargeting_Human_0364	0	1	False	1	0
NonTargeting_Human_0367	0	1	False	1	0
NonTargeting_Human_0551	0	1	False	1	0
NonTargeting_Human_0361	0	1	False	1	0
NonTargeting_Human_0360	0	1	False	1	0
NonTargeting_Human_0363	0	1	False	1	0
NonTargeting_Human_0362	0	1	False	1	0
NonTargeting_Human_0800	0	1	False	1	0
NonTargeting_Human_0369	0	1	False	1	0
NonTargeting_Human_0368	0	1	False	1	0
NonTargeting_Human_0557	0	1	False	1	0
NonTargeting_Human_0554	0	1	False	1	0
NonTargeting_Human_0803	0	1	False	1	0
NonTargeting_Human_0558	0	1	False	1	0
PGAP2	0	1	False	10	0
DIAPH1	0	1	False	10	0
WRN	0	1	False	10	0
RNASEH1	0	1	False	10	0
SMARCD2	0	1	False	10	0
CCND1	0	1	False	10	0
CCND3	0	1	False	10	0
CCND2	0	1	False	10	0
RAD1	0	1	False	10	0
ETAA1	0	1	False	10	0
TICRR	0	1	False	10	0
BRCC3	0	1	False	10	0
CDK5RAP3	0	1	False	10	0
LRR1	0	1	False	10	0
NonTargeting_Human_0633	0	1	False	1	0
POLQ	0	1	False	10	0
POLG	0	1	False	10	0
AUNIP	0	1	False	10	0
NUDT16L1	0	1	False	10	0
POLN	0	1	False	10	0
POLM	0	1	False	10	0
POLL	0	1	False	10	0
POLK	0	1	False	10	0
POLI	0	1	False	10	0
POLH	0	1	False	10	0
UBE2V2	0	1	False	10	0
WRNIP1	0	1	False	10	0
NonTargeting_Human_0119	0	1	False	1	0
NonTargeting_Human_0254	0	1	False	1	0
NonTargeting_Human_0758	0	1	False	1	0
NonTargeting_Human_0759	0	1	False	1	0
NonTargeting_Human_0754	0	1	False	1	0
NonTargeting_Human_0755	0	1	False	1	0
NonTargeting_Human_0756	0	1	False	1	0
NonTargeting_Human_0757	0	1	False	1	0
NonTargeting_Human_0750	0	1	False	1	0
NonTargeting_Human_0751	0	1	False	1	0
NonTargeting_Human_0752	0	1	False	1	0
NonTargeting_Human_0753	0	1	False	1	0
NonTargeting_Human_0620	0	1	False	1	0
NonTargeting_Human_0621	0	1	False	1	0
NonTargeting_Human_0990	0	1	False	1	0
NonTargeting_Human_0991	0	1	False	1	0
NonTargeting_Human_0624	0	1	False	1	0
NonTargeting_Human_0625	0	1	False	1	0
NonTargeting_Human_0627	0	1	False	1	0
NonTargeting_Human_0628	0	1	False	1	0
NonTargeting_Human_0629	0	1	False	1	0
NonTargeting_Human_0998	0	1	False	1	0
NonTargeting_Human_0999	0	1	False	1	0
NonTargeting_Human_0804	0	1	False	1	0
NonTargeting_Human_0992	0	1	False	1	0
TRIM27	0	1	False	10	0
NonTargeting_Human_0993	0	1	False	1	0
NonTargeting_Human_0622	0	1	False	1	0
NonTargeting_Human_0578	0	1	False	1	0
NonTargeting_Human_0579	0	1	False	1	0
NonTargeting_Human_0623	0	1	False	1	0
NonTargeting_Human_0570	0	1	False	1	0
NonTargeting_Human_0571	0	1	False	1	0
NonTargeting_Human_0572	0	1	False	1	0
NonTargeting_Human_0573	0	1	False	1	0
NonTargeting_Human_0574	0	1	False	1	0
NonTargeting_Human_0576	0	1	False	1	0
NonTargeting_Human_0577	0	1	False	1	0
NonTargeting_Human_0198	0	1	False	1	0
NonTargeting_Human_0199	0	1	False	1	0
NonTargeting_Human_0626	0	1	False	1	0
NonTargeting_Human_0192	0	1	False	1	0
NonTargeting_Human_0193	0	1	False	1	0
NonTargeting_Human_0190	0	1	False	1	0
NonTargeting_Human_0995	0	1	False	1	0
NonTargeting_Human_0196	0	1	False	1	0
NonTargeting_Human_0197	0	1	False	1	0
NonTargeting_Human_0194	0	1	False	1	0
NonTargeting_Human_0195	0	1	False	1	0
MAD1L1	0	1	False	10	0
MBD3	0	1	False	10	0
NonTargeting_Human_0174	0	1	False	1	0
NonTargeting_Human_0175	0	1	False	1	0
NonTargeting_Human_0176	0	1	False	1	0
NonTargeting_Human_0177	0	1	False	1	0
NonTargeting_Human_0170	0	1	False	1	0
NonTargeting_Human_0171	0	1	False	1	0
NonTargeting_Human_0172	0	1	False	1	0
NonTargeting_Human_0173	0	1	False	1	0
NonTargeting_Human_0178	0	1	False	1	0
NonTargeting_Human_0179	0	1	False	1	0
NonTargeting_Human_0372	0	1	False	1	0
NonTargeting_Human_0373	0	1	False	1	0
NonTargeting_Human_0370	0	1	False	1	0
NonTargeting_Human_0371	0	1	False	1	0
NonTargeting_Human_0376	0	1	False	1	0
NonTargeting_Human_0377	0	1	False	1	0
NonTargeting_Human_0374	0	1	False	1	0
NonTargeting_Human_0375	0	1	False	1	0
NonTargeting_Human_0378	0	1	False	1	0
NonTargeting_Human_0379	0	1	False	1	0
NonTargeting_Human_0286	0	1	False	1	0
NonTargeting_Human_0287	0	1	False	1	0
NonTargeting_Human_0284	0	1	False	1	0
NonTargeting_Human_0285	0	1	False	1	0
NonTargeting_Human_0282	0	1	False	1	0
NonTargeting_Human_0283	0	1	False	1	0
NonTargeting_Human_0280	0	1	False	1	0
NonTargeting_Human_0281	0	1	False	1	0
NonTargeting_Human_0288	0	1	False	1	0
NonTargeting_Human_0289	0	1	False	1	0
CLSPN	0	1	False	10	0
MNAT1	0	1	False	10	0
SLX4IP	0	1	False	10	0
ARID1B	0	1	False	10	0
ARID1A	0	1	False	10	0
HUS1B	0	1	False	10	0
SHPRH	0	1	False	10	0
CCNE1	0	1	False	10	0
TIMELESS	0	1	False	10	0
RAD54L2	0	1	False	10	0
MMS22L	0	1	False	10	0
SMYD3	0	1	False	10	0
TELO2	0	1	False	10	0
RDM1	0	1	False	10	0
RNASEH2B	0	1	False	10	0
NEIL1	0	1	False	10	0
NEIL3	0	1	False	10	0
NEIL2	0	1	False	10	0
CLK2	0	1	False	10	0
HDAC1	0	1	False	10	0
HDAC2	0	1	False	10	0
RFC5	0	1	False	10	0
RFC4	0	1	False	10	0
RFC3	0	1	False	10	0
RFC2	0	1	False	10	0
FANCD2	0	1	False	10	0
CBX8	0	1	False	10	0
CBX4	0	1	False	10	0
CDT1	0	1	False	10	0
UNG	0	1	False	10	0
DUT	0	1	False	10	0
NAT10	0	1	False	10	0
RAD52	0	1	False	10	0
RAD51	0	1	False	10	0
RAD50	0	1	False	10	0
SRCAP	0	1	False	10	0
NonTargeting_Human_0191	0	1	False	1	0
UVSSA	0	1	False	10	0
ERCC1	0	1	False	10	0
ERCC2	0	1	False	10	0
ERCC3	0	1	False	10	0
ERCC4	0	1	False	10	0
ERCC6	0	1	False	10	0
USP7	0	1	False	10	0
C5ORF45	0	1	False	10	0
MBD4	0	1	False	10	0
RAD54L	0	1	False	10	0
PRIMPOL	0	1	False	10	0
INTS3	0	1	False	10	0
INTS6	0	1	False	10	0
NonTargeting_Human_0769	0	1	False	1	0
NonTargeting_Human_0768	0	1	False	1	0
NonTargeting_Human_0760	0	1	False	1	0
NonTargeting_Human_0763	0	1	False	1	0
NonTargeting_Human_0762	0	1	False	1	0
NonTargeting_Human_0765	0	1	False	1	0
NonTargeting_Human_0764	0	1	False	1	0
NonTargeting_Human_0767	0	1	False	1	0
USP48	0	1	False	10	0
NonTargeting_Human_0619	0	1	False	1	0
NonTargeting_Human_0969	0	1	False	1	0
NonTargeting_Human_0968	0	1	False	1	0
NonTargeting_Human_0967	0	1	False	1	0
NonTargeting_Human_0617	0	1	False	1	0
NonTargeting_Human_0616	0	1	False	1	0
NonTargeting_Human_0962	0	1	False	1	0
NonTargeting_Human_0961	0	1	False	1	0
NonTargeting_Human_0817	0	1	False	1	0
NonTargeting_Human_0141	0	1	False	1	0
NonTargeting_Human_0140	0	1	False	1	0
NonTargeting_Human_0143	0	1	False	1	0
NonTargeting_Human_0142	0	1	False	1	0
NonTargeting_Human_0145	0	1	False	1	0
NonTargeting_Human_0144	0	1	False	1	0
NonTargeting_Human_0147	0	1	False	1	0
NonTargeting_Human_0146	0	1	False	1	0
NonTargeting_Human_0149	0	1	False	1	0
NonTargeting_Human_0148	0	1	False	1	0
NonTargeting_Human_0388	0	1	False	1	0
NonTargeting_Human_0387	0	1	False	1	0
NonTargeting_Human_0386	0	1	False	1	0
MDM2	0	1	False	10	0
NonTargeting_Human_0384	0	1	False	1	0
NonTargeting_Human_0383	0	1	False	1	0
NonTargeting_Human_0381	0	1	False	1	0
NonTargeting_Human_0380	0	1	False	1	0
NonTargeting_Human_0545	0	1	False	1	0
NonTargeting_Human_0544	0	1	False	1	0
NonTargeting_Human_0547	0	1	False	1	0
NonTargeting_Human_0814	0	1	False	1	0
NonTargeting_Human_0813	0	1	False	1	0
NonTargeting_Human_0540	0	1	False	1	0
NonTargeting_Human_0543	0	1	False	1	0
NonTargeting_Human_0542	0	1	False	1	0
NonTargeting_Human_0549	0	1	False	1	0
NonTargeting_Human_0548	0	1	False	1	0
NonTargeting_Human_0819	0	1	False	1	0
NonTargeting_Human_0818	0	1	False	1	0
DONSON	0	1	False	10	0
APTX	0	1	False	10	0
C4ORF27	0	1	False	10	0
POLE4	0	1	False	10	0
POLE3	0	1	False	10	0
POLE2	0	1	False	10	0
KIAA0101	0	1	False	10	0
C20ORF196	0	1	False	10	0
BOD1L1	0	1	False	10	0
NonTargeting_Human_0304	0	1	False	1	0
BARD1	0	1	False	10	0
APEX1	0	1	False	10	0
APEX2	0	1	False	10	0
KMT2C	0	1	False	10	0
KMT2B	0	1	False	10	0
KMT2A	0	1	False	10	0
KMT2D	0	1	False	10	0
NonTargeting_Human_0608	0	1	False	1	0
NonTargeting_Human_0609	0	1	False	1	0
NonTargeting_Human_0978	0	1	False	1	0
NonTargeting_Human_0979	0	1	False	1	0
NonTargeting_Human_0974	0	1	False	1	0
SMUG1	0	1	False	10	0
NonTargeting_Human_0976	0	1	False	1	0
NonTargeting_Human_0977	0	1	False	1	0
NonTargeting_Human_0970	0	1	False	1	0
NonTargeting_Human_0607	0	1	False	1	0
NonTargeting_Human_0605	0	1	False	1	0
LIG4	0	1	False	10	0
LIG1	0	1	False	10	0
LIG3	0	1	False	10	0
TDP1	0	1	False	10	0
TDP2	0	1	False	10	0
NonTargeting_Human_0776	0	1	False	1	0
NonTargeting_Human_0777	0	1	False	1	0
NonTargeting_Human_0774	0	1	False	1	0
NonTargeting_Human_0775	0	1	False	1	0
NonTargeting_Human_0772	0	1	False	1	0
NonTargeting_Human_0773	0	1	False	1	0
NonTargeting_Human_0770	0	1	False	1	0
NonTargeting_Human_0771	0	1	False	1	0
NonTargeting_Human_0778	0	1	False	1	0
NonTargeting_Human_0779	0	1	False	1	0
L3MBTL2	0	1	False	10	0
KDM5B	0	1	False	10	0
KDM5C	0	1	False	10	0
NonTargeting_Human_0158	0	1	False	1	0
NonTargeting_Human_0159	0	1	False	1	0
NonTargeting_Human_0157	0	1	False	1	0
NonTargeting_Human_0154	0	1	False	1	0
NonTargeting_Human_0155	0	1	False	1	0
NonTargeting_Human_0152	0	1	False	1	0
NonTargeting_Human_0153	0	1	False	1	0
NonTargeting_Human_0150	0	1	False	1	0
NonTargeting_Human_0151	0	1	False	1	0
NonTargeting_Human_0398	0	1	False	1	0
NonTargeting_Human_0399	0	1	False	1	0
NonTargeting_Human_0394	0	1	False	1	0
NonTargeting_Human_0395	0	1	False	1	0
NonTargeting_Human_0396	0	1	False	1	0
NonTargeting_Human_0397	0	1	False	1	0
NonTargeting_Human_0390	0	1	False	1	0
NonTargeting_Human_0391	0	1	False	1	0
NonTargeting_Human_0392	0	1	False	1	0
NonTargeting_Human_0393	0	1	False	1	0
NonTargeting_Human_0552	0	1	False	1	0
NonTargeting_Human_0553	0	1	False	1	0
NonTargeting_Human_0550	0	1	False	1	0
NonTargeting_Human_0807	0	1	False	1	0
NonTargeting_Human_0556	0	1	False	1	0
NonTargeting_Human_0801	0	1	False	1	0
NonTargeting_Human_0802	0	1	False	1	0
NonTargeting_Human_0555	0	1	False	1	0
FAM175A	0	1	False	10	0
FAM175B	0	1	False	10	0
NonTargeting_Human_0559	0	1	False	1	0
NonTargeting_Human_0808	0	1	False	1	0
NonTargeting_Human_0809	0	1	False	1	0
RAD23B	0	1	False	10	0
RAD23A	0	1	False	10	0
SSBP2	0	1	False	10	0
POLD1	0	1	False	10	0
POLD2	0	1	False	10	0
POLD3	0	1	False	10	0
POLD4	0	1	False	10	0
NUB1	0	1	False	10	0
ID4	0	1	False	10	0
ID2	0	1	False	10	0
STRA13	0	1	False	10	0
MTA1	0	1	False	10	0
MTA2	0	1	False	10	0
MTA3	0	1	False	10	0
NonTargeting_Human_0105	0	1	False	1	0
NonTargeting_Human_0456	0	1	False	1	0
NonTargeting_Human_0455	0	1	False	1	0
NonTargeting_Human_0106	0	1	False	1	0
NonTargeting_Human_0101	0	1	False	1	0
NonTargeting_Human_0452	0	1	False	1	0

## Sheet: RAD18KO TMZ Depletion
gene	SigmaFC	p_value	significant	# sgRNAs	# signif. sgRNAs
ATR	-179.893	0	True	10	10
TOP3A	-171.652	0	True	10	10
MRE11A	-168.238	0	True	10	10
BARD1	-165.813	0	True	10	10
XRCC5	-165.504	0	True	10	10
RFC5	-164.443	0	True	10	10
NDNL2	-161.661	0	True	10	10
USP7	-158.98	0	True	10	10
CDK7	-157.856	0	True	10	10
SMC5	-154.492	0	True	10	10
DUT	-153.761	0	True	10	10
MMS19	-153.375	0	True	10	10
CDK12	-152.954	0	True	10	10
FANCE	-152.399	0	True	10	10
SMC6	-151.762	0	True	10	10
FANCD2	-151.212	0.0001	True	10	10
FANCC	-148.715	0.0002	True	10	10
POLD3	-147.165	0.0003	True	10	10
RAD51C	-147.042	0.0003	True	10	10
POLG	-146.065	0.0004	True	10	10
FANCM	-144.451	0.0008	True	10	10
UBE2T	-144.322	0.0008	True	10	10
CCNA2	-144.157	0.0008	True	10	10
CHEK2	-143.97	0.0009	True	10	10
XRCC6	-143.968	0.0009	True	10	9
BUB3	-143.141	0.0011	True	10	10
GTF2H4	-142.455	0.0015	True	10	9
MTA2	-140.455	0.0019	True	10	10
KAT7	-139.757	0.0021	True	10	10
CTCF	-139.631	0.0022	True	10	10
RINT1	-137.713	0.0034	True	10	10
FAM178A	-137.057	0.0035	True	10	10
CCNH	-136.168	0.0041	True	10	10
RMI2	-135.641	0.0047	True	10	10
FANCL	-135.597	0.0047	True	10	10
PRKDC	-134.417	0.0062	True	10	10
REV3L	-133.835	0.0069	True	10	9
INTS3	-132.264	0.0088	True	10	10
XRCC3	-132.115	0.009	True	10	10
POLD1	-131.684	0.0092	True	10	9
MAX	-131.608	0.0092	True	10	10
SHLD3	-128.915	0.0132	False	10	10
ERCC3	-128.188	0.0146	False	10	10
USP34	-127.952	0.0147	False	10	10
UBE2I	-126.483	0.0177	False	10	9
BLM	-126.369	0.0177	False	10	9
SMAD4	-126.227	0.018	False	10	10
RANBP2	-125.804	0.0185	False	10	10
FBXO5	-125.466	0.0187	False	10	10
KMT2B	-125.276	0.019	False	10	9
POLH	-125.191	0.0192	False	10	10
ATRIP	-124.663	0.0202	False	10	9
HUS1	-124.432	0.0212	False	10	9
RECQL4	-122.941	0.0251	False	10	10
GEN1	-122.191	0.0275	False	10	9
DDX11	-122.039	0.0284	False	10	9
RAD9A	-120.798	0.0317	False	10	8
FANCI	-120.6	0.0324	False	10	9
UHRF1	-120.305	0.0342	False	10	9
FEN1	-120.062	0.035	False	10	9
ERCC6L	-119.896	0.0354	False	10	10
TELO2	-118.869	0.0385	False	10	9
DCLRE1B	-118.063	0.0411	False	10	9
MCM9	-117.84	0.0425	False	10	10
CDKN1B	-117.391	0.0439	False	10	10
UBE2N	-117.245	0.0444	False	10	9
WRN	-115.672	0.0495	False	10	10
SSBP1	-115.298	0.0509	False	10	9
RTEL1	-115.11	0.0514	False	10	9
RNASEH2B	-114.209	0.0545	False	10	9
STRA13	-113.27	0.0578	False	10	9
CDK6	-113.269	0.0578	False	10	9
AUNIP	-113.117	0.0589	False	10	9
KMT2C	-112.545	0.0619	False	10	10
TTI1	-112.477	0.062	False	10	9
CDC7	-112.046	0.0631	False	10	9
PRMT5	-111.817	0.0643	False	10	8
PALB2	-111.548	0.0649	False	10	9
POLD2	-111.501	0.0653	False	10	8
MMS22L	-111.468	0.0655	False	10	9
MNAT1	-111.43	0.0658	False	10	9
MCM7	-110.814	0.0683	False	10	9
RFC3	-110.335	0.0704	False	10	8
SMARCD2	-110.206	0.0709	False	10	10
FANCG	-110.203	0.0709	False	10	9
RBBP4	-109.578	0.0747	False	10	9
DNA2	-109.494	0.0751	False	10	9
GTF2H2	-109.384	0.0757	False	10	9
MCM10	-108.285	0.081	False	10	9
POLL	-107.924	0.083	False	10	10
CINP	-107.814	0.0834	False	10	8
LIG1	-107.732	0.0839	False	10	9
SPRTN	-107.486	0.085	False	10	9
TIPIN	-106.762	0.0898	False	10	9
RAD54L	-106.659	0.0903	False	10	9
EXO1	-106.172	0.0938	False	10	9
PIAS1	-105.279	0.1015	False	10	9
CDC6	-105.185	0.1021	False	10	9
ATRX	-104.861	0.104	False	10	9
PRMT1	-103.071	0.1177	False	10	8
TTI2	-102.904	0.1191	False	10	8
MUS81	-102.829	0.1194	False	10	9
GTF2H5	-102.353	0.1232	False	10	9
BCORL1	-101.959	0.1272	False	10	10
ZSWIM7	-101.893	0.1276	False	10	9
MLH3	-101.881	0.1277	False	10	10
RFC2	-101.433	0.1318	False	10	8
ATM	-101.426	0.1318	False	10	8
SHFM1	-101.325	0.1323	False	10	9
CHD4	-101.215	0.1327	False	10	9
CHD6	-101.088	0.1333	False	10	9
SRCAP	-100.003	0.1426	False	10	8
POLE3	-99.5942	0.1455	False	10	9
KAT8	-99.4062	0.1472	False	10	8
RMI1	-99.3158	0.1488	False	10	8
RAD17	-99.2743	0.1489	False	10	8
APLF	-99.2144	0.1496	False	10	10
CDC25A	-98.5377	0.1564	False	10	9
UBE2A	-98.3515	0.1582	False	10	9
MYC	-98.3336	0.1582	False	10	8
ESPL1	-98.1514	0.1597	False	10	8
C17orf70	-98.0059	0.1619	False	10	8
HELQ	-97.3474	0.1686	False	10	9
PARP1	-97.1278	0.1706	False	10	9
CLK2	-96.776	0.1739	False	10	10
EME2	-96.5638	0.176	False	10	10
RNF4	-96.4695	0.177	False	10	8
MAD1L1	-96.438	0.1772	False	10	8
NAT10	-96.4166	0.1773	False	10	8
MCM6	-96.2534	0.179	False	10	8
H3F3A	-96.2122	0.1796	False	10	9
MUM1	-95.8789	0.1826	False	10	9
MTBP	-95.8092	0.1837	False	10	9
FAM35A	-95.8078	0.1837	False	10	9
VCP	-95.6066	0.1854	False	10	8
RAD1	-95.5947	0.1857	False	10	8
PAXIP1	-94.8393	0.1949	False	10	9
UFD1L	-94.6075	0.1984	False	10	8
TONSL	-94.4724	0.1996	False	10	8
RAD23B	-94.4375	0.1999	False	10	9
DDB1	-94.3922	0.2003	False	10	8
BAP1	-94.3824	0.2004	False	10	8
RBBP8	-94.0883	0.2032	False	10	8
RFC4	-93.9122	0.2055	False	10	8
MPG	-93.0519	0.216	False	10	9
PARP4	-92.9895	0.2167	False	10	9
C4ORF27	-92.5291	0.2209	False	10	10
ESCO2	-92.485	0.2215	False	10	8
FAM175A	-92.2482	0.2244	False	10	9
HELLS	-92.1602	0.2251	False	10	9
ACVR1	-92.0341	0.226	False	10	9
RAD51B	-92.0261	0.226	False	10	8
KMT2A	-91.6559	0.2294	False	10	9
TP53	-91.3856	0.231	False	10	9
BUB1B	-91.3224	0.2317	False	10	8
FANCF	-91.316	0.2317	False	10	8
C11orf30	-91.2079	0.232	False	10	9
MTA1	-91.1504	0.2325	False	10	9
LRR1	-90.7436	0.2369	False	10	8
TIMELESS	-90.388	0.2401	False	10	8
NTHL1	-90.3365	0.2406	False	10	9
TOPBP1	-90.3337	0.2407	False	10	8
TOP1	-90.2325	0.242	False	10	8
CHEK1	-90.2251	0.2421	False	10	8
BRAT1	-90.1409	0.2427	False	10	8
PIAS3	-90.0842	0.2433	False	10	9
BRCA1	-89.9454	0.2446	False	10	8
SETMAR	-89.7698	0.2461	False	10	10
USP48	-89.6395	0.2473	False	10	9
KAT5	-89.6018	0.2477	False	10	8
INTS6	-89.3915	0.2491	False	10	8
POLD4	-89.0899	0.2532	False	10	9
PRIM2	-88.6893	0.2587	False	10	8
CCNA1	-88.5273	0.261	False	10	9
LIG3	-88.368	0.2628	False	10	8
MRGBP	-88.2976	0.2633	False	10	8
TOPORS	-88.0326	0.2662	False	10	9
UBE2V2	-87.9551	0.2669	False	10	9
CDT1	-87.7096	0.27	False	10	8
WDR48	-87.684	0.2704	False	10	9
CDK1	-87.5173	0.272	False	10	8
TDG	-86.9603	0.2774	False	10	9
FAM175B	-86.7391	0.2796	False	10	9
PRDM9	-86.7252	0.2799	False	10	9
PTTG1	-86.7	0.2803	False	10	9
RPA3	-86.5906	0.2816	False	10	8
FBXW7	-86.4199	0.2845	False	10	8
NEK8	-86.3622	0.2852	False	10	8
UVSSA	-86.0464	0.2894	False	10	9
PRIMPOL	-85.8665	0.2917	False	10	9
SIRT7	-85.7566	0.2932	False	10	9
APEX1	-85.6736	0.2942	False	10	8
RBL2	-85.4036	0.2965	False	10	9
CDK2	-85.3118	0.2977	False	10	8
SMAD2	-85.0291	0.3016	False	10	9
CDC20	-83.9966	0.3145	False	10	8
CDC25B	-83.9737	0.3146	False	10	8
FANCB	-83.8164	0.316	False	10	8
TRIM69	-83.6282	0.3179	False	10	9
NABP2	-83.4877	0.3198	False	10	9
HELB	-83.2424	0.3236	False	10	8
TOP2A	-82.8053	0.3289	False	10	8
SAMHD1	-82.5479	0.333	False	10	9
SLX4IP	-82.4716	0.3341	False	10	9
PHB	-82.4492	0.3345	False	10	7
GTF2H3	-82.2869	0.3355	False	10	8
POLQ	-82.2572	0.3359	False	10	8
SPIDR	-81.9664	0.3396	False	10	8
CXORF57	-81.7997	0.3416	False	10	9
SLX1B	-81.7749	0.342	False	10	8
CCND1	-81.7119	0.3424	False	10	8
SENP6	-81.6384	0.3432	False	10	8
APEX2	-81.4536	0.3463	False	10	9
ESCO1	-81.4242	0.3469	False	10	8
KRAS	-81.3987	0.3473	False	10	9
MDM2	-81.3897	0.3474	False	10	9
DAXX	-81.38	0.3475	False	10	9
C1ORF112	-80.9996	0.3523	False	10	8
RAD51	-80.9609	0.3527	False	10	7
DMC1	-80.8055	0.3556	False	10	9
ZNF146	-80.5761	0.3579	False	10	10
OGG1	-80.3067	0.3609	False	10	8
KDM2A	-80.0859	0.3639	False	10	8
CDH4	-79.8719	0.367	False	10	8
SHPRH	-79.7359	0.3684	False	10	9
KDM5B	-79.7331	0.3684	False	10	8
ID4	-79.5345	0.3714	False	10	9
MCPH1	-79.3257	0.3753	False	10	8
XRCC1	-78.8153	0.3811	False	10	8
RNF8	-78.7279	0.3825	False	10	8
BRCC3	-78.482	0.3865	False	10	9
ARID1A	-78.201	0.3904	False	10	8
POGZ	-77.9759	0.3942	False	10	9
DONSON	-77.5665	0.402	False	10	8
MAPKAPK2	-77.4485	0.4039	False	10	9
C19orf40	-77.4484	0.4039	False	10	7
FANCA	-77.259	0.4075	False	10	8
WRAP53	-77.1184	0.4098	False	10	7
KDM3B	-77.066	0.4104	False	10	8
ANKRD32	-76.8841	0.4139	False	10	9
AURKA	-76.8233	0.4152	False	10	8
SETD2	-76.7771	0.4159	False	10	8
RAD52	-76.6391	0.4179	False	10	9
ARID1B	-76.5381	0.4191	False	10	8
TDP2	-76.2943	0.423	False	10	8
IDUA	-76.2417	0.4239	False	10	8
BOD1L1	-76.1596	0.4256	False	10	8
CHD1L	-76.0444	0.4272	False	10	8
RHNO1	-75.8641	0.4296	False	10	8
UHRF1BP1	-75.69	0.4328	False	10	8
E2F4	-75.4503	0.4365	False	10	8
ENDOV	-73.8256	0.4602	False	10	8
JARID2	-73.4677	0.4652	False	10	8
PGAP2	-73.3006	0.4669	False	10	8
ZNF451	-73.3004	0.4669	False	10	8
SMAD5	-73.2899	0.4672	False	10	8
BRE	-73.2422	0.4678	False	10	8
POLE	-73.1393	0.4698	False	10	7
BCCIP	-73.0922	0.4706	False	10	7
C5ORF45	-73.003	0.4716	False	10	8
HUS1B	-72.9514	0.4722	False	10	9
DIAPH1	-72.8969	0.4732	False	10	8
KMT2D	-72.8251	0.475	False	10	8
POLE4	-72.8179	0.475	False	10	7
NUDT1	-72.4743	0.4812	False	10	8
ATMIN	-72.3362	0.4834	False	10	8
HDAC2	-72.1729	0.4862	False	10	8
KDM8	-72.0917	0.4879	False	10	7
ERCC8	-71.9922	0.4891	False	10	8
APTX	-71.7975	0.4923	False	10	8
TP53BP1	-71.6563	0.4942	False	10	9
RECQL	-71.5613	0.4961	False	10	8
PRPF19	-71.1853	0.5017	False	10	7
RAD18	-70.6892	0.5089	False	10	8
RAD21	-70.3172	0.5137	False	10	8
SETX	-70.3103	0.5138	False	10	8
RAD51AP1	-70.2348	0.5152	False	10	8
TNKS1BP1	-70.0897	0.5171	False	10	8
DDB2	-69.9448	0.5198	False	10	8
CBX8	-69.5853	0.5248	False	10	8
PPP1R12A	-69.3967	0.527	False	10	7
RPA2	-69.2932	0.5284	False	10	7
PIAS4	-68.8086	0.5367	False	10	8
POLN	-68.5927	0.5397	False	10	9
NF1	-68.526	0.5407	False	10	8
ATAD2	-68.4973	0.5411	False	10	8
UHRF2	-68.3322	0.5441	False	10	8
PARP9	-67.3149	0.5612	False	10	8
PER1	-67.2688	0.5621	False	10	8
MORF4L2	-67.0914	0.5651	False	10	8
RFWD3	-66.9676	0.5666	False	10	7
TTK	-66.4193	0.5732	False	10	7
RIF1	-66.223	0.5766	False	10	7
SMAD3	-66.1756	0.5777	False	10	8
BRCA2	-66.0231	0.58	False	10	8
WRNIP1	-65.8641	0.5827	False	10	8
SSBP2	-65.7151	0.5843	False	10	8
SENP7	-65.6484	0.5852	False	10	8
E2F5	-65.6264	0.5855	False	10	8
SWSAP1	-65.5046	0.5868	False	10	7
MAD2L2	-65.3572	0.5894	False	10	7
RNF168	-65.3229	0.5899	False	10	8
USP28	-65.2878	0.5906	False	10	8
PCNA	-65.266	0.5909	False	10	7
SMUG1	-65.248	0.5912	False	10	8
FAN1	-65.1489	0.5926	False	10	8
CDCA7L	-65.1402	0.5927	False	10	8
RAD50	-64.8599	0.5958	False	10	7
ERCC6L2	-64.7446	0.5968	False	10	8
ZRANB3	-64.6835	0.5977	False	10	8
SIAH1	-64.5181	0.6003	False	10	8
RUNX2	-64.3906	0.6024	False	10	8
OARD1	-64.3411	0.603	False	10	7
WEE1	-64.1174	0.606	False	10	7
UBE2B	-63.8145	0.61	False	10	8
C20ORF196	-63.7089	0.6121	False	10	8
RRM1	-63.3167	0.6183	False	10	7
SMAD1	-63.0246	0.6232	False	10	8
PMS2P3	-62.9561	0.6246	False	10	8
ERCC4	-62.8644	0.6259	False	10	7
SENP2	-62.7418	0.6275	False	10	8
C1orf86	-62.5557	0.6307	False	10	7
PIF1	-62.2693	0.6346	False	10	8
SLFN11	-62.1394	0.6369	False	10	8
GRWD1	-62.0981	0.6374	False	10	6
SMARCAL1	-62.0871	0.6375	False	10	7
DCLRE1C	-62.0221	0.6383	False	10	8
E2F3	-61.6715	0.6442	False	10	7
NSMCE2	-61.2441	0.6522	False	10	7
ERCC6	-60.9763	0.6563	False	10	8
NHEJ1	-60.7609	0.6592	False	10	8
SENP1	-60.5017	0.6628	False	10	7
TICRR	-60.2631	0.6668	False	10	7
RAD51D	-60.0404	0.6713	False	10	7
NR0B1	-59.929	0.6725	False	10	8
MCM8	-59.6652	0.6771	False	10	7
KDM3A	-59.6228	0.6779	False	10	8
PARP2	-59.5682	0.6785	False	10	8
HIPK2	-59.512	0.6795	False	10	8
SLX1A	-59.4338	0.6813	False	10	7
ETAA1	-59.3595	0.6821	False	10	7
CUX1	-59.1828	0.6848	False	10	8
KDM4B	-59.1686	0.6848	False	10	7
H2AFX	-59.0963	0.6854	False	10	8
SLX4	-58.9257	0.6873	False	10	6
ATAD5	-58.7379	0.6902	False	10	7
UNG2	-58.6958	0.6904	False	10	8
E2F6	-58.6114	0.6912	False	10	7
ERCC2	-58.5825	0.6914	False	10	6
NBN	-58.5529	0.6917	False	10	7
SENP3	-58.5068	0.6922	False	10	8
STK4	-58.4674	0.6926	False	10	8
FIGNL1	-58.2885	0.6957	False	10	7
TRIM27	-58.1316	0.6983	False	10	8
MAD2L1	-57.4626	0.7074	False	10	6
PIK3CA	-57.4315	0.7077	False	10	8
RDM1	-57.4145	0.7077	False	10	8
ERCC5	-57.4037	0.7077	False	10	7
SMG1	-57.3624	0.7083	False	10	7
RAD23A	-57.0687	0.7121	False	10	7
PPP5C	-56.2964	0.7231	False	10	7
FBXO18	-56.197	0.7248	False	10	8
SENP5	-55.9409	0.7279	False	10	8
BUB1	-55.8874	0.7285	False	10	8
XRCC4	-55.8633	0.7289	False	10	7
RNF169	-55.7416	0.7307	False	10	7
GTF2H1	-55.7278	0.7309	False	10	6
CCND2	-55.4501	0.7355	False	10	7
SETD1A	-54.9629	0.7417	False	10	6
RNF138	-54.95	0.7418	False	10	7
NEIL3	-54.9015	0.7422	False	10	7
TRAF7	-54.7738	0.7445	False	10	7
CBX4	-54.3896	0.7499	False	10	7
TRIP13	-54.2786	0.7518	False	10	7
TK1	-54.2459	0.7526	False	10	7
RBBP7	-54.1401	0.7538	False	10	7
CHD5	-54.0732	0.7547	False	10	7
CDC25C	-53.7797	0.7583	False	10	8
DCLRE1A	-53.115	0.7661	False	10	7
NEIL1	-53.0704	0.7664	False	10	7
TREX1	-52.5984	0.7724	False	10	7
MELK	-52.5043	0.7742	False	10	7
MUTYH	-52.4454	0.7745	False	10	7
XRCC2	-52.4229	0.7748	False	10	6
POLK	-52.2749	0.7769	False	10	7
RPA4	-52.2464	0.7774	False	10	7
XAB2	-51.9742	0.78	False	10	6
EME1	-51.8556	0.7813	False	10	6
CHD7	-51.489	0.7848	False	10	7
AURKB	-51.3993	0.7856	False	10	6
KIAA0101	-51.2007	0.7874	False	10	7
RAD9B	-51.122	0.7886	False	10	7
ZUFSP	-50.9618	0.7904	False	10	7
REV1	-50.5204	0.7965	False	10	7
MDC1	-50.4787	0.797	False	10	6
RPA1	-50.1931	0.7998	False	10	6
RECQL5	-50.0152	0.8019	False	10	7
SETD3	-49.8228	0.8038	False	10	8
BEX1	-49.156	0.8117	False	10	7
NUDT16L1	-49.0001	0.8138	False	10	7
NUB1	-48.9301	0.8146	False	10	7
RNASEH1	-48.803	0.8166	False	10	6
ZMYM3	-48.7576	0.8173	False	10	7
RAD54L2	-48.5273	0.8192	False	10	6
UIMC1	-48.4264	0.8203	False	10	6
POLI	-48.2435	0.8225	False	10	7
RAD54B	-48.1666	0.8233	False	10	7
POLM	-48.0855	0.8235	False	10	6
UBR2	-47.7204	0.8272	False	10	7
CDC45	-47.7172	0.8272	False	10	6
TDP1	-47.7161	0.8272	False	10	7
MBD2	-47.6145	0.8284	False	10	7
EZH2	-47.4319	0.8305	False	10	7
E2F2	-47.0063	0.8349	False	10	7
TOP3B	-46.8177	0.8375	False	10	7
MSH3	-46.6802	0.8391	False	10	6
RRM2B	-46.1843	0.8443	False	10	7
SPO11	-46.1567	0.8445	False	10	7
ALKBH2	-45.8914	0.847	False	10	7
UNG	-45.8752	0.8472	False	10	7
UBR5	-45.6736	0.8496	False	10	7
ERCC1	-45.6045	0.8502	False	10	7
CHAF1A	-45.1869	0.8543	False	10	6
BABAM1	-45.1823	0.8543	False	10	6
E2F1	-45.1811	0.8543	False	10	7
SMCHD1	-44.8321	0.8568	False	10	6
E2F7	-44.6695	0.859	False	10	7
PHF11	-44.6359	0.8594	False	10	6
USP1	-43.534	0.8738	False	10	6
CDKN2A	-43.4374	0.8743	False	10	7
UBE2W	-43.087	0.878	False	10	6
MGMT	-42.5024	0.8845	False	10	6
ASH1L	-42.4107	0.8854	False	10	6
GMNN	-42.0879	0.889	False	10	6
C7ORF49	-42.0511	0.8891	False	10	7
MTA3	-41.9815	0.8897	False	10	8
CLSPN	-41.905	0.8906	False	10	6
CDKN1A	-41.574	0.8935	False	10	6
BCOR	-41.3373	0.8956	False	10	7
HLTF	-41.0984	0.8979	False	10	6
PSIP1	-40.9749	0.899	False	10	7
EEPD1	-40.3533	0.9047	False	10	6
PPP4C	-40.2438	0.9052	False	10	5
NEIL2	-39.8984	0.9082	False	10	7
PIAS2	-39.7369	0.9092	False	10	7
FAM111A	-39.4149	0.9119	False	10	6
SETD1B	-39.3963	0.912	False	10	6
SMYD3	-39.1799	0.9134	False	10	6
ALKBH3	-38.9756	0.9152	False	10	7
CDH1	-38.2886	0.92	False	10	6
SMARCA1	-38.0958	0.9211	False	10	7
POLE2	-38.0245	0.9214	False	10	5
JMJD1C	-37.8442	0.9222	False	10	6
CCND3	-37.7049	0.9232	False	10	6
MORF4L1	-36.6196	0.9294	False	10	6
CCNE1	-36.0713	0.9326	False	10	6
RB1	-36.0318	0.933	False	10	6
CDK4	-35.8678	0.9336	False	10	6
MSH4	-35.524	0.9352	False	10	6
BRIP1	-35.2573	0.9365	False	10	6
PNKP	-34.4375	0.9409	False	10	5
PPM1D	-33.8364	0.9434	False	10	7
PARP3	-33.7636	0.9434	False	10	6
PLK1	-33.5965	0.9437	False	10	5
RBL1	-33.037	0.9467	False	10	6
USP44	-32.8085	0.9478	False	10	6
TOP2B	-31.9269	0.9522	False	10	6
CDK5RAP3	-31.2289	0.9559	False	10	5
ID2	-30.982	0.9568	False	10	6
CHD8	-30.9627	0.957	False	10	5
CCNB1	-30.8336	0.9572	False	10	5
MAGEF1	-30.6249	0.958	False	10	6
TREX2	-30.1127	0.9606	False	10	6
XPA	-29.3378	0.9639	False	10	5
L3MBTL2	-27.7946	0.971	False	10	5
MAPK14	-26.9484	0.9735	False	10	5
XPC	-26.6747	0.9749	False	10	5
POLB	-26.1777	0.9765	False	10	5
MPLKIP	-25.9931	0.9769	False	10	5
PARPBP	-25.6707	0.9774	False	10	5
NEK11	-25.2324	0.979	False	10	5
MSH5	-24.289	0.9811	False	10	5
CDK3	-23.7327	0.9824	False	10	5
CHD3	-21.5512	0.9859	False	10	5
CDC5L	-20.7367	0.9872	False	10	4
CHD2	-20.5312	0.9876	False	10	4
LIG4	-20.4095	0.9876	False	10	5
HDAC1	-19.2519	0.99	False	10	4
RRM2	-18.5977	0.9925	False	10	4
MBD3	-17.9949	0.9937	False	10	4
DNTT	-17.6794	0.9942	False	10	4
CETN2	-16.426	0.9956	False	10	4
SMARCAD1	-16.1671	0.9959	False	10	5
C9orf142	-15.7148	0.9961	False	10	4
NCOA1	-14.0285	0.9971	False	10	4
KDM5C	-13.5426	0.9975	False	10	5
PTEN	-11.4064	0.9982	False	10	3
SMARCA4	-7.34341	0.9997	False	10	3
MBD4	-2.67988	1	False	10	2
NonTargeting_Human_0051	-1.7181	1	False	1	1
NonTargeting_Human_0379	-1.61433	1	False	1	1
NonTargeting_Human_0885	-1.60128	1	False	1	1
NonTargeting_Human_0970	-1.59965	1	False	1	1
NonTargeting_Human_0635	-1.56145	1	False	1	1
NonTargeting_Human_0322	-1.54253	1	False	1	1
NonTargeting_Human_0301	-1.53525	1	False	1	1
NonTargeting_Human_0567	-1.53412	1	False	1	1
NonTargeting_Human_0101	-1.52816	1	False	1	1
NonTargeting_Human_0005	-1.52339	1	False	1	1
NonTargeting_Human_0870	-1.52302	1	False	1	1
NonTargeting_Human_0084	-1.51428	1	False	1	1
NonTargeting_Human_0076	-1.51136	1	False	1	1
NonTargeting_Human_0679	-1.5103	1	False	1	1
NonTargeting_Human_0993	-1.5031	1	False	1	1
NonTargeting_Human_0211	-1.4908	1	False	1	1
NonTargeting_Human_0192	-1.48984	1	False	1	1
NonTargeting_Human_0734	-1.48323	1	False	1	1
NonTargeting_Human_0646	-1.47828	1	False	1	1
NonTargeting_Human_0802	-1.47377	1	False	1	1
NonTargeting_Human_0851	-1.46495	1	False	1	1
NonTargeting_Human_0829	-1.45973	1	False	1	1
NonTargeting_Human_0234	-1.45607	1	False	1	1
NonTargeting_Human_0890	-1.44927	1	False	1	1
NonTargeting_Human_0827	-1.44804	1	False	1	1
NonTargeting_Human_0801	-1.44706	1	False	1	1
NonTargeting_Human_0844	-1.44233	1	False	1	1
NonTargeting_Human_0136	-1.44232	1	False	1	1
NonTargeting_Human_0150	-1.44163	1	False	1	1
NonTargeting_Human_0531	-1.44146	1	False	1	1
NonTargeting_Human_0900	-1.43655	1	False	1	1
NonTargeting_Human_0901	-1.43645	1	False	1	1
NonTargeting_Human_0378	-1.4353	1	False	1	1
NonTargeting_Human_0441	-1.425	1	False	1	1
NonTargeting_Human_0119	-1.41919	1	False	1	1
NonTargeting_Human_0776	-1.41511	1	False	1	1
NonTargeting_Human_0179	-1.41396	1	False	1	1
NonTargeting_Human_0539	-1.41008	1	False	1	1
NonTargeting_Human_0611	-1.40666	1	False	1	1
NonTargeting_Human_0751	-1.40591	1	False	1	1
NonTargeting_Human_0947	-1.40438	1	False	1	1
NonTargeting_Human_0502	-1.40349	1	False	1	1
NonTargeting_Human_0018	-1.40257	1	False	1	1
NonTargeting_Human_0024	-1.40223	1	False	1	1
NonTargeting_Human_0425	-1.39847	1	False	1	1
NonTargeting_Human_0187	-1.39571	1	False	1	1
NonTargeting_Human_0937	-1.39367	1	False	1	1
NonTargeting_Human_0399	-1.3935	1	False	1	1
NonTargeting_Human_0440	-1.39341	1	False	1	1
NonTargeting_Human_0218	-1.38602	1	False	1	1
NonTargeting_Human_0500	-1.38509	1	False	1	1
NonTargeting_Human_0533	-1.38211	1	False	1	1
NonTargeting_Human_0820	-1.38024	1	False	1	1
NonTargeting_Human_0653	-1.37943	1	False	1	1
NonTargeting_Human_0280	-1.37907	1	False	1	1
NonTargeting_Human_0478	-1.37663	1	False	1	1
NonTargeting_Human_0818	-1.37454	1	False	1	1
NonTargeting_Human_0775	-1.37225	1	False	1	1
NonTargeting_Human_0170	-1.37008	1	False	1	1
NonTargeting_Human_0522	-1.36912	1	False	1	1
NonTargeting_Human_0849	-1.36665	1	False	1	1
NonTargeting_Human_0304	-1.36478	1	False	1	1
NonTargeting_Human_0762	-1.36454	1	False	1	1
NonTargeting_Human_0166	-1.36155	1	False	1	1
NonTargeting_Human_0448	-1.36133	1	False	1	1
NonTargeting_Human_0212	-1.35775	1	False	1	1
NonTargeting_Human_0143	-1.35616	1	False	1	1
NonTargeting_Human_0547	-1.35279	1	False	1	1
NonTargeting_Human_0235	-1.34657	1	False	1	1
NonTargeting_Human_0837	-1.3418	1	False	1	1
NonTargeting_Human_0366	-1.34158	1	False	1	1
NonTargeting_Human_0926	-1.34146	1	False	1	1
NonTargeting_Human_0390	-1.33994	1	False	1	1
NonTargeting_Human_0491	-1.33767	1	False	1	1
NonTargeting_Human_0790	-1.33557	1	False	1	1
NonTargeting_Human_0433	-1.33537	1	False	1	1
NonTargeting_Human_0014	-1.33525	1	False	1	1
NonTargeting_Human_0856	-1.33299	1	False	1	1
NonTargeting_Human_0199	-1.33282	1	False	1	1
NonTargeting_Human_0969	-1.32976	1	False	1	1
NonTargeting_Human_0571	-1.32884	1	False	1	1
NonTargeting_Human_0306	-1.32726	1	False	1	1
NonTargeting_Human_0470	-1.32664	1	False	1	1
NonTargeting_Human_0251	-1.3248	1	False	1	1
NonTargeting_Human_0918	-1.3237	1	False	1	1
NonTargeting_Human_0328	-1.32349	1	False	1	1
NonTargeting_Human_0408	-1.32316	1	False	1	1
NonTargeting_Human_0240	-1.32302	1	False	1	1
NonTargeting_Human_0725	-1.32111	1	False	1	1
NonTargeting_Human_0756	-1.32106	1	False	1	1
NonTargeting_Human_0570	-1.31551	1	False	1	1
NonTargeting_Human_0584	-1.30955	1	False	1	1
NonTargeting_Human_0956	-1.30944	1	False	1	1
NonTargeting_Human_0798	-1.3088	1	False	1	1
NonTargeting_Human_0748	-1.30218	1	False	1	1
NonTargeting_Human_0363	-1.30081	1	False	1	1
NonTargeting_Human_0270	-1.3	1	False	1	1
NonTargeting_Human_0243	-1.29986	1	False	1	1
NonTargeting_Human_0042	-1.29969	1	False	1	1
NonTargeting_Human_0715	-1.29851	1	False	1	1
NonTargeting_Human_0427	-1.29788	1	False	1	1
NonTargeting_Human_0429	-1.29761	1	False	1	1
NonTargeting_Human_0148	-1.29637	1	False	1	1
NonTargeting_Human_0355	-1.29548	1	False	1	1
NonTargeting_Human_0394	-1.29503	1	False	1	1
NonTargeting_Human_0305	-1.29414	1	False	1	1
NonTargeting_Human_0655	-1.29388	1	False	1	1
NonTargeting_Human_0670	-1.29302	1	False	1	1
NonTargeting_Human_0371	-1.293	1	False	1	1
NonTargeting_Human_0336	-1.29242	1	False	1	1
NonTargeting_Human_0659	-1.29104	1	False	1	1
NonTargeting_Human_0620	-1.28981	1	False	1	1
NonTargeting_Human_0090	-1.28807	1	False	1	1
NonTargeting_Human_0497	-1.28644	1	False	1	1
NonTargeting_Human_0403	-1.28388	1	False	1	1
NonTargeting_Human_0848	-1.28125	1	False	1	1
NonTargeting_Human_0130	-1.28062	1	False	1	1
NonTargeting_Human_0796	-1.28028	1	False	1	1
NonTargeting_Human_0929	-1.279	1	False	1	1
NonTargeting_Human_0365	-1.27828	1	False	1	1
NonTargeting_Human_0396	-1.27812	1	False	1	1
NonTargeting_Human_0495	-1.27682	1	False	1	1
NonTargeting_Human_0353	-1.27602	1	False	1	1
NonTargeting_Human_0461	-1.27331	1	False	1	1
NonTargeting_Human_0053	-1.27315	1	False	1	1
NonTargeting_Human_0315	-1.27272	1	False	1	1
NonTargeting_Human_0411	-1.27151	1	False	1	1
NonTargeting_Human_0663	-1.2708	1	False	1	1
NonTargeting_Human_0323	-1.27029	1	False	1	1
NonTargeting_Human_0015	-1.26965	1	False	1	1
NonTargeting_Human_0612	-1.26734	1	False	1	1
NonTargeting_Human_0423	-1.2663	1	False	1	1
NonTargeting_Human_0373	-1.2651	1	False	1	1
NonTargeting_Human_0420	-1.26376	1	False	1	1
NonTargeting_Human_0207	-1.2599	1	False	1	1
NonTargeting_Human_0990	-1.25593	1	False	1	1
NonTargeting_Human_0903	-1.25486	1	False	1	1
NonTargeting_Human_0661	-1.25469	1	False	1	1
NonTargeting_Human_0648	-1.25314	1	False	1	1
NonTargeting_Human_0344	-1.25252	1	False	1	1
NonTargeting_Human_0872	-1.25218	1	False	1	1
NonTargeting_Human_0009	-1.25082	1	False	1	1
NonTargeting_Human_0221	-1.24937	1	False	1	1
NonTargeting_Human_0112	-1.24925	1	False	1	1
NonTargeting_Human_0768	-1.24893	1	False	1	1
NonTargeting_Human_0692	-1.24878	1	False	1	1
NonTargeting_Human_0457	-1.24717	1	False	1	1
NonTargeting_Human_0817	-1.24697	1	False	1	1
NonTargeting_Human_0582	-1.24405	1	False	1	1
NonTargeting_Human_0079	-1.24145	1	False	1	1
NonTargeting_Human_0632	-1.24137	1	False	1	1
NonTargeting_Human_0320	-1.23964	1	False	1	1
NonTargeting_Human_0161	-1.23952	1	False	1	1
NonTargeting_Human_0413	-1.23892	1	False	1	1
NonTargeting_Human_0868	-1.23809	1	False	1	1
NonTargeting_Human_0721	-1.23764	1	False	1	1
NonTargeting_Human_0604	-1.23723	1	False	1	1
NonTargeting_Human_0442	-1.23134	1	False	1	1
NonTargeting_Human_0638	-1.23127	1	False	1	1
NonTargeting_Human_0388	-1.23034	1	False	1	1
NonTargeting_Human_0146	-1.22972	1	False	1	1
NonTargeting_Human_0368	-1.22959	1	False	1	1
NonTargeting_Human_0247	-1.22872	1	False	1	1
NonTargeting_Human_0696	-1.2277	1	False	1	1
NonTargeting_Human_0598	-1.22651	1	False	1	1
NonTargeting_Human_0339	-1.22551	1	False	1	1
NonTargeting_Human_0675	-1.22497	1	False	1	1
NonTargeting_Human_0317	-1.22494	1	False	1	1
NonTargeting_Human_0288	-1.22469	1	False	1	1
NonTargeting_Human_0991	-1.22466	1	False	1	1
NonTargeting_Human_0749	-1.22465	1	False	1	1
NonTargeting_Human_0291	-1.22344	1	False	1	1
NonTargeting_Human_0239	-1.21511	1	False	1	1
NonTargeting_Human_0432	-1.21397	1	False	1	1
NonTargeting_Human_0330	-1.21144	1	False	1	1
NonTargeting_Human_0454	-1.21117	1	False	1	1
NonTargeting_Human_0920	-1.2109	1	False	1	1
NonTargeting_Human_0242	-1.21077	1	False	1	1
NonTargeting_Human_0557	-1.2105	1	False	1	1
NonTargeting_Human_0739	-1.21016	1	False	1	1
NonTargeting_Human_0955	-1.2088	1	False	1	1
NonTargeting_Human_0520	-1.20756	1	False	1	1
NonTargeting_Human_0385	-1.20591	1	False	1	1
NonTargeting_Human_0253	-1.20564	1	False	1	1
NonTargeting_Human_0293	-1.20537	1	False	1	1
NonTargeting_Human_0765	-1.20522	1	False	1	1
NonTargeting_Human_0151	-1.20336	1	False	1	1
NonTargeting_Human_0927	-1.20205	1	False	1	1
NonTargeting_Human_0168	-1.20172	1	False	1	1
NonTargeting_Human_0128	-1.20115	1	False	1	1
NonTargeting_Human_0259	-1.20108	1	False	1	1
NonTargeting_Human_0397	-1.20104	1	False	1	1
NonTargeting_Human_0554	-1.20089	1	False	1	1
NonTargeting_Human_0930	-1.19901	1	False	1	1
NonTargeting_Human_0783	-1.19725	1	False	1	1
NonTargeting_Human_0569	-1.19637	1	False	1	1
NonTargeting_Human_0473	-1.19216	1	False	1	1
NonTargeting_Human_0285	-1.19151	1	False	1	1
NonTargeting_Human_0657	-1.19121	1	False	1	1
NonTargeting_Human_0597	-1.19054	1	False	1	1
NonTargeting_Human_0558	-1.18977	1	False	1	1
NonTargeting_Human_0774	-1.18897	1	False	1	1
NonTargeting_Human_0997	-1.18731	1	False	1	1
NonTargeting_Human_0340	-1.18722	1	False	1	1
NonTargeting_Human_0934	-1.18687	1	False	1	1
NonTargeting_Human_0879	-1.18152	1	False	1	1
NonTargeting_Human_0541	-1.18121	1	False	1	1
NonTargeting_Human_0772	-1.18072	1	False	1	1
NonTargeting_Human_0375	-1.17927	1	False	1	1
NonTargeting_Human_0155	-1.17896	1	False	1	1
NonTargeting_Human_0645	-1.17797	1	False	1	1
NonTargeting_Human_0050	-1.17755	1	False	1	1
NonTargeting_Human_0992	-1.17713	1	False	1	1
NonTargeting_Human_0723	-1.17469	1	False	1	1
NonTargeting_Human_0548	-1.17456	1	False	1	1
MSH2	-1.17396	1	False	10	1
NonTargeting_Human_0220	-1.17373	1	False	1	1
NonTargeting_Human_0591	-1.17285	1	False	1	1
NonTargeting_Human_0948	-1.17197	1	False	1	1
NonTargeting_Human_0406	-1.17074	1	False	1	1
NonTargeting_Human_0516	-1.16926	1	False	1	1
NonTargeting_Human_0957	-1.16783	1	False	1	1
NonTargeting_Human_0925	-1.16725	1	False	1	1
NonTargeting_Human_0335	-1.16714	1	False	1	1
NonTargeting_Human_0249	-1.16547	1	False	1	1
NonTargeting_Human_0950	-1.16517	1	False	1	1
NonTargeting_Human_0623	-1.16509	1	False	1	1
NonTargeting_Human_0298	-1.16488	1	False	1	1
NonTargeting_Human_0410	-1.16456	1	False	1	1
NonTargeting_Human_0763	-1.1634	1	False	1	1
NonTargeting_Human_0209	-1.16311	1	False	1	1
NonTargeting_Human_0384	-1.16252	1	False	1	1
NonTargeting_Human_0459	-1.16229	1	False	1	1
NonTargeting_Human_0600	-1.16216	1	False	1	1
NonTargeting_Human_0004	-1.16151	1	False	1	1
NonTargeting_Human_0954	-1.1606	1	False	1	1
NonTargeting_Human_0563	-1.15688	1	False	1	1
NonTargeting_Human_0831	-1.15572	1	False	1	1
NonTargeting_Human_0404	-1.15498	1	False	1	1
NonTargeting_Human_0350	-1.15477	1	False	1	1
NonTargeting_Human_0709	-1.15446	1	False	1	1
NonTargeting_Human_0506	-1.15405	1	False	1	1
NonTargeting_Human_0171	-1.15337	1	False	1	1
NonTargeting_Human_0037	-1.15306	1	False	1	1
NonTargeting_Human_0999	-1.1523	1	False	1	1
NonTargeting_Human_0231	-1.15211	1	False	1	1
NonTargeting_Human_0082	-1.15112	1	False	1	1
NonTargeting_Human_0088	-1.15051	1	False	1	1
NonTargeting_Human_0828	-1.15049	1	False	1	1
NonTargeting_Human_0634	-1.15036	1	False	1	1
NonTargeting_Human_0743	-1.15021	1	False	1	1
NonTargeting_Human_0839	-1.14997	1	False	1	1
NonTargeting_Human_0865	-1.14522	1	False	1	1
NonTargeting_Human_0017	-1.14455	1	False	1	1
NonTargeting_Human_0767	-1.14415	1	False	1	1
NonTargeting_Human_0666	-1.14347	1	False	1	1
NonTargeting_Human_0127	-1.14297	1	False	1	1
NonTargeting_Human_0189	-1.14266	1	False	1	1
NonTargeting_Human_0059	-1.14193	1	False	1	1
NonTargeting_Human_0238	-1.13994	1	False	1	1
NonTargeting_Human_0426	-1.13877	1	False	1	1
NonTargeting_Human_0562	-1.13838	1	False	1	1
NonTargeting_Human_0010	-1.13622	1	False	1	1
NonTargeting_Human_0807	-1.13614	1	False	1	1
NonTargeting_Human_0367	-1.13613	1	False	1	1
NonTargeting_Human_0185	-1.13502	1	False	1	1
NonTargeting_Human_0778	-1.13231	1	False	1	1
NonTargeting_Human_0546	-1.1316	1	False	1	1
NonTargeting_Human_0780	-1.1314	1	False	1	1
NonTargeting_Human_0559	-1.12976	1	False	1	1
NonTargeting_Human_0058	-1.12975	1	False	1	1
NonTargeting_Human_0758	-1.12912	1	False	1	1
NonTargeting_Human_0116	-1.1283	1	False	1	1
NonTargeting_Human_0800	-1.12662	1	False	1	1
NonTargeting_Human_0068	-1.12619	1	False	1	1
NonTargeting_Human_0282	-1.12437	1	False	1	1
NonTargeting_Human_0658	-1.12288	1	False	1	1
NonTargeting_Human_0172	-1.1212	1	False	1	1
NonTargeting_Human_0764	-1.12077	1	False	1	1
NonTargeting_Human_0370	-1.11816	1	False	1	1
NonTargeting_Human_0337	-1.1177	1	False	1	1
NonTargeting_Human_0036	-1.11742	1	False	1	1
NonTargeting_Human_0308	-1.11619	1	False	1	1
NonTargeting_Human_0667	-1.11589	1	False	1	1
NonTargeting_Human_0803	-1.11573	1	False	1	1
NonTargeting_Human_0731	-1.11502	1	False	1	1
NonTargeting_Human_0013	-1.11476	1	False	1	1
NonTargeting_Human_0952	-1.11366	1	False	1	1
NonTargeting_Human_0001	-1.11184	1	False	1	1
NonTargeting_Human_0523	-1.11035	1	False	1	1
NonTargeting_Human_0011	-1.10985	1	False	1	1
NonTargeting_Human_0687	-1.10921	1	False	1	1
NonTargeting_Human_0704	-1.10767	1	False	1	1
NonTargeting_Human_0118	-1.10594	1	False	1	1
NonTargeting_Human_0682	-1.10415	1	False	1	1
NonTargeting_Human_0188	-1.10279	1	False	1	1
NonTargeting_Human_0617	-1.10196	1	False	1	1
NonTargeting_Human_0021	-1.10119	1	False	1	1
NonTargeting_Human_0492	-1.10111	1	False	1	1
NonTargeting_Human_0678	-1.10056	1	False	1	1
NonTargeting_Human_0416	-1.10037	1	False	1	1
NonTargeting_Human_0649	-1.10027	1	False	1	1
NonTargeting_Human_0977	-1.09862	1	False	1	1
NonTargeting_Human_0962	-1.0982	1	False	1	1
NonTargeting_Human_0392	-1.09718	1	False	1	1
NonTargeting_Human_0843	-1.09669	1	False	1	1
NonTargeting_Human_0325	-1.09612	1	False	1	1
NonTargeting_Human_0275	-1.0951	1	False	1	1
NonTargeting_Human_0260	-1.09489	1	False	1	1
NonTargeting_Human_0484	-1.09399	1	False	1	1
NonTargeting_Human_0727	-1.09381	1	False	1	1
NonTargeting_Human_0111	-1.09358	1	False	1	1
NonTargeting_Human_0095	-1.09087	1	False	1	1
NonTargeting_Human_0514	-1.09064	1	False	1	1
NonTargeting_Human_0698	-1.08958	1	False	1	1
NonTargeting_Human_0794	-1.08674	1	False	1	1
NonTargeting_Human_0724	-1.08525	1	False	1	1
NonTargeting_Human_0421	-1.08416	1	False	1	1
NonTargeting_Human_0121	-1.08133	1	False	1	1
NonTargeting_Human_0465	-1.07977	1	False	1	1
NonTargeting_Human_0960	-1.07936	1	False	1	1
NonTargeting_Human_0359	-1.07874	1	False	1	1
NonTargeting_Human_0481	-1.07615	1	False	1	1
NonTargeting_Human_0204	-1.07602	1	False	1	1
NonTargeting_Human_0686	-1.07598	1	False	1	1
NonTargeting_Human_0735	-1.07572	1	False	1	1
NonTargeting_Human_0329	-1.07557	1	False	1	1
NonTargeting_Human_0836	-1.07413	1	False	1	1
NonTargeting_Human_0695	-1.07394	1	False	1	1
NonTargeting_Human_0881	-1.07331	1	False	1	1
NonTargeting_Human_0988	-1.07114	1	False	1	1
NonTargeting_Human_0830	-1.06816	1	False	1	1
NonTargeting_Human_0524	-1.06667	1	False	1	1
NonTargeting_Human_0167	-1.06563	1	False	1	1
NonTargeting_Human_0613	-1.0655	1	False	1	1
NonTargeting_Human_0846	-1.06493	1	False	1	1
NonTargeting_Human_0296	-1.06473	1	False	1	1
NonTargeting_Human_0163	-1.06422	1	False	1	1
NonTargeting_Human_0840	-1.06365	1	False	1	1
NonTargeting_Human_0699	-1.0635	1	False	1	1
NonTargeting_Human_0553	-1.06188	1	False	1	1
NonTargeting_Human_0689	-1.05921	1	False	1	1
NonTargeting_Human_0676	-1.05862	1	False	1	1
NonTargeting_Human_0479	-1.05853	1	False	1	1
NonTargeting_Human_0639	-1.05598	1	False	1	1
NonTargeting_Human_0894	-1.05527	1	False	1	1
NonTargeting_Human_0650	-1.05499	1	False	1	1
NonTargeting_Human_0129	-1.05426	1	False	1	1
NonTargeting_Human_0447	-1.05392	1	False	1	1
NonTargeting_Human_0556	-1.05265	1	False	1	1
NonTargeting_Human_0590	-1.05068	1	False	1	1
NonTargeting_Human_0137	-1.05029	1	False	1	1
NonTargeting_Human_0710	-1.05008	1	False	1	1
NonTargeting_Human_0712	-1.04917	1	False	1	1
NonTargeting_Human_0162	-1.04879	1	False	1	1
NonTargeting_Human_0474	-1.04864	1	False	1	1
NonTargeting_Human_0575	-1.04687	1	False	1	1
NonTargeting_Human_0532	-1.04449	1	False	1	1
NonTargeting_Human_0700	-1.04298	1	False	1	1
NonTargeting_Human_0750	-1.04223	1	False	1	1
NonTargeting_Human_0319	-1.04157	1	False	1	1
NonTargeting_Human_0681	-1.0414	1	False	1	1
NonTargeting_Human_0805	-1.04063	1	False	1	1
NonTargeting_Human_0485	-1.03927	1	False	1	1
NonTargeting_Human_0518	-1.03678	1	False	1	1
NonTargeting_Human_0641	-1.03639	1	False	1	1
NonTargeting_Human_0980	-1.03518	1	False	1	1
NonTargeting_Human_0560	-1.03477	1	False	1	1
NonTargeting_Human_0916	-1.03422	1	False	1	1
NonTargeting_Human_0099	-1.03405	1	False	1	1
NonTargeting_Human_0117	-1.03272	1	False	1	1
NonTargeting_Human_0175	-1.0319	1	False	1	1
NonTargeting_Human_0549	-1.03162	1	False	1	1
NonTargeting_Human_0841	-1.03048	1	False	1	1
NonTargeting_Human_0276	-1.02971	1	False	1	1
NonTargeting_Human_0206	-1.02905	1	False	1	1
NonTargeting_Human_0302	-1.02842	1	False	1	1
NonTargeting_Human_0595	-1.02723	1	False	1	1
NonTargeting_Human_0028	-1.02719	1	False	1	1
NonTargeting_Human_0174	-1.0259	1	False	1	1
NonTargeting_Human_0217	-1.02515	1	False	1	1
NonTargeting_Human_0998	-1.02478	1	False	1	1
NonTargeting_Human_0968	-1.01886	1	False	1	1
NonTargeting_Human_0616	-1.01825	1	False	1	1
NonTargeting_Human_0979	-1.01269	1	False	1	1
NonTargeting_Human_0606	-1.01266	1	False	1	1
NonTargeting_Human_0324	-1.00965	1	False	1	1
NonTargeting_Human_0019	-1.00954	1	False	1	1
NonTargeting_Human_0294	-1.00844	1	False	1	1
NonTargeting_Human_0674	-1.0078	1	False	1	1
NonTargeting_Human_0362	-1.00717	1	False	1	1
NonTargeting_Human_0747	-1.00671	1	False	1	1
NonTargeting_Human_0138	-1.00392	1	False	1	1
NonTargeting_Human_0227	-1.00372	1	False	1	1
NonTargeting_Human_0869	-1.00259	1	False	1	1
NonTargeting_Human_0210	-1.00167	1	False	1	1
NonTargeting_Human_0464	-1.00135	1	False	1	1
NonTargeting_Human_0519	-0.99934	1	False	1	1
NonTargeting_Human_0899	-0.999285	1	False	1	1
NonTargeting_Human_0074	-0.998595	1	False	1	1
NonTargeting_Human_0110	-0.998481	1	False	1	1
NonTargeting_Human_0300	-0.997009	1	False	1	1
NonTargeting_Human_0085	-0.994727	1	False	1	1
NonTargeting_Human_0978	-0.994112	1	False	1	1
NonTargeting_Human_0383	-0.993936	1	False	1	1
NonTargeting_Human_0976	-0.992702	1	False	1	1
NonTargeting_Human_0859	-0.991872	1	False	1	1
NonTargeting_Human_0602	-0.991477	1	False	1	1
NonTargeting_Human_0545	-0.991234	1	False	1	1
NonTargeting_Human_0782	-0.989942	1	False	1	1
NonTargeting_Human_0706	-0.989934	1	False	1	1
NonTargeting_Human_0044	-0.989514	1	False	1	1
NonTargeting_Human_0909	-0.988868	1	False	1	1
NonTargeting_Human_0593	-0.987603	1	False	1	1
NonTargeting_Human_0755	-0.98732	1	False	1	1
NonTargeting_Human_0729	-0.9849	1	False	1	1
NonTargeting_Human_0654	-0.984771	1	False	1	1
NonTargeting_Human_0940	-0.982557	1	False	1	1
NonTargeting_Human_0193	-0.980056	1	False	1	1
NonTargeting_Human_0153	-0.978244	1	False	1	1
NonTargeting_Human_0414	-0.977146	1	False	1	1
NonTargeting_Human_0536	-0.97681	1	False	1	1
NonTargeting_Human_0279	-0.974802	1	False	1	1
NonTargeting_Human_0585	-0.974781	1	False	1	1
NonTargeting_Human_0534	-0.973362	1	False	1	1
NonTargeting_Human_0266	-0.973082	1	False	1	1
NonTargeting_Human_0730	-0.97282	1	False	1	1
NonTargeting_Human_0919	-0.97198	1	False	1	1
NonTargeting_Human_0290	-0.971844	1	False	1	1
NonTargeting_Human_0808	-0.971768	1	False	1	1
NonTargeting_Human_0637	-0.971731	1	False	1	1
NonTargeting_Human_0357	-0.969306	1	False	1	1
NonTargeting_Human_0967	-0.968106	1	False	1	1
NonTargeting_Human_0422	-0.967186	1	False	1	1
NonTargeting_Human_0861	-0.967059	1	False	1	1
NonTargeting_Human_0760	-0.96587	1	False	1	1
NonTargeting_Human_0651	-0.965535	1	False	1	1
NonTargeting_Human_0498	-0.964575	1	False	1	1
NonTargeting_Human_0415	-0.964487	1	False	1	1
NonTargeting_Human_0223	-0.96412	1	False	1	1
NonTargeting_Human_0120	-0.963995	1	False	1	1
NonTargeting_Human_0334	-0.963665	1	False	1	1
NonTargeting_Human_0453	-0.962933	1	False	1	1
NonTargeting_Human_0804	-0.962032	1	False	1	1
NonTargeting_Human_0781	-0.961371	1	False	1	1
NonTargeting_Human_0964	-0.958309	1	False	1	1
NonTargeting_Human_0578	-0.95467	1	False	1	1
NonTargeting_Human_0915	-0.953849	1	False	1	1
NonTargeting_Human_0895	-0.953618	1	False	1	1
NonTargeting_Human_0236	-0.952938	1	False	1	1
NonTargeting_Human_0791	-0.952215	1	False	1	1
NonTargeting_Human_0462	-0.951817	1	False	1	1
NonTargeting_Human_0810	-0.94989	1	False	1	1
NonTargeting_Human_0040	-0.949035	1	False	1	1
NonTargeting_Human_0555	-0.948699	1	False	1	1
NonTargeting_Human_0785	-0.947543	1	False	1	1
NonTargeting_Human_0738	-0.947404	1	False	1	1
NonTargeting_Human_0717	-0.947369	1	False	1	1
NonTargeting_Human_0233	-0.943967	1	False	1	1
NonTargeting_Human_0250	-0.942813	1	False	1	1
NonTargeting_Human_0286	-0.936548	1	False	1	1
NonTargeting_Human_0812	-0.936534	1	False	1	1
NonTargeting_Human_0842	-0.935316	1	False	1	1
NonTargeting_Human_0643	-0.932839	1	False	1	1
NonTargeting_Human_0487	-0.931479	1	False	1	1
NonTargeting_Human_0245	-0.931147	1	False	1	1
NonTargeting_Human_0938	-0.930923	1	False	1	1
NonTargeting_Human_0501	-0.930055	1	False	1	1
NonTargeting_Human_0364	-0.929603	1	False	1	1
NonTargeting_Human_0664	-0.929314	1	False	1	1
NonTargeting_Human_0467	-0.928999	1	False	1	1
NonTargeting_Human_0986	-0.925023	1	False	1	1
NonTargeting_Human_0740	-0.923421	1	False	1	1
NonTargeting_Human_0741	-0.918498	1	False	1	1
NonTargeting_Human_0535	-0.918377	1	False	1	1
NonTargeting_Human_0720	-0.918237	1	False	1	1
NonTargeting_Human_0496	-0.917251	1	False	1	1
NonTargeting_Human_0214	-0.913895	1	False	1	1
NonTargeting_Human_0975	-0.910982	1	False	1	1
NonTargeting_Human_0784	-0.909112	1	False	1	1
NonTargeting_Human_0642	-0.908538	1	False	1	1
NonTargeting_Human_0158	-0.905711	1	False	1	1
NonTargeting_Human_0377	-0.905489	1	False	1	1
NonTargeting_Human_0857	-0.904644	1	False	1	1
NonTargeting_Human_0622	-0.901182	1	False	1	1
NonTargeting_Human_0169	-0.898621	1	False	1	1
NonTargeting_Human_0401	-0.895821	1	False	1	1
NonTargeting_Human_0195	-0.890152	1	False	1	1
NonTargeting_Human_0077	-0.886554	1	False	1	1
NonTargeting_Human_0963	-0.886209	1	False	1	1
NonTargeting_Human_0063	-0.884568	1	False	1	1
NonTargeting_Human_0156	-0.882976	1	False	1	1
NonTargeting_Human_0581	-0.882773	1	False	1	1
NonTargeting_Human_0159	-0.881533	1	False	1	1
NonTargeting_Human_0825	-0.881278	1	False	1	1
NonTargeting_Human_0445	-0.880521	1	False	1	1
NonTargeting_Human_0091	-0.879607	1	False	1	1
NonTargeting_Human_0573	-0.877076	1	False	1	1
NonTargeting_Human_0746	-0.87292	1	False	1	1
NonTargeting_Human_0030	-0.872317	1	False	1	1
NonTargeting_Human_0624	-0.871238	1	False	1	1
NonTargeting_Human_0035	-0.870285	1	False	1	1
NonTargeting_Human_0376	-0.870084	1	False	1	1
NonTargeting_Human_0526	-0.868953	1	False	1	1
NonTargeting_Human_0923	-0.866728	1	False	1	1
NonTargeting_Human_0360	-0.866529	1	False	1	1
NonTargeting_Human_0863	-0.864555	1	False	1	1
NonTargeting_Human_0265	-0.862965	1	False	1	1
NonTargeting_Human_0847	-0.862341	1	False	1	1
NonTargeting_Human_0834	-0.862066	1	False	1	1
NonTargeting_Human_0349	-0.861563	1	False	1	1
NonTargeting_Human_0346	-0.855415	1	False	1	1
NonTargeting_Human_0819	-0.849868	1	False	1	1
NonTargeting_Human_0016	-0.848974	1	False	1	1
NonTargeting_Human_0576	-0.848344	1	False	1	1
NonTargeting_Human_0761	-0.846834	1	False	1	1
NonTargeting_Human_0973	-0.846355	1	False	1	1
NonTargeting_Human_0626	-0.846146	1	False	1	1
NonTargeting_Human_0572	-0.842916	1	False	1	1
NonTargeting_Human_0618	-0.842274	1	False	1	1
NonTargeting_Human_0309	-0.839306	1	False	1	1
NonTargeting_Human_0911	-0.839177	1	False	1	1
NonTargeting_Human_0133	-0.837209	1	False	1	1
NonTargeting_Human_0472	-0.833595	1	False	1	1
NonTargeting_Human_0821	-0.831747	1	False	1	1
NonTargeting_Human_0343	-0.830742	1	False	1	1
NonTargeting_Human_0208	-0.830628	1	False	1	1
NonTargeting_Human_0566	-0.82905	1	False	1	1
NonTargeting_Human_0949	-0.827708	1	False	1	1
NonTargeting_Human_0483	-0.827454	1	False	1	1
NonTargeting_Human_0688	-0.826118	1	False	1	1
NonTargeting_Human_0814	-0.825767	1	False	1	1
NonTargeting_Human_0984	-0.817175	1	False	1	1
NonTargeting_Human_0160	-0.81471	1	False	1	1
NonTargeting_Human_0594	-0.813285	1	False	1	1
NonTargeting_Human_0627	-0.811979	1	False	1	1
NonTargeting_Human_0543	-0.811436	1	False	1	1
NonTargeting_Human_0303	-0.809366	1	False	1	1
NonTargeting_Human_0583	-0.809093	1	False	1	1
NonTargeting_Human_0352	-0.808565	1	False	1	1
NonTargeting_Human_0736	-0.808493	1	False	1	1
NonTargeting_Human_0391	-0.808268	1	False	1	1
NonTargeting_Human_0033	-0.807985	1	False	1	1
NonTargeting_Human_0906	-0.807513	1	False	1	1
NonTargeting_Human_0061	-0.805968	1	False	1	1
NonTargeting_Human_0529	-0.80559	1	False	1	1
NonTargeting_Human_0493	-0.804452	1	False	1	1
NonTargeting_Human_0769	-0.802903	1	False	1	1
NonTargeting_Human_0034	-0.800096	1	False	1	1
NonTargeting_Human_0722	-0.797923	1	False	1	1
NonTargeting_Human_0942	-0.795387	1	False	1	1
NonTargeting_Human_0176	-0.794308	1	False	1	1
NonTargeting_Human_0135	-0.793943	1	False	1	1
NonTargeting_Human_0252	-0.793271	1	False	1	1
NonTargeting_Human_0504	-0.792251	1	False	1	1
NonTargeting_Human_0953	-0.791939	1	False	1	1
NonTargeting_Human_0985	-0.791593	1	False	1	1
NonTargeting_Human_0672	-0.787617	1	False	1	1
NonTargeting_Human_0104	-0.782468	1	False	1	1
NonTargeting_Human_0707	-0.781105	1	False	1	1
NonTargeting_Human_0180	-0.78055	1	False	1	1
NonTargeting_Human_0345	-0.778646	1	False	1	1
NonTargeting_Human_0995	-0.778495	1	False	1	1
NonTargeting_Human_0277	-0.77798	1	False	1	1
NonTargeting_Human_0959	-0.777783	1	False	1	1
NonTargeting_Human_0854	-0.776138	1	False	1	1
NonTargeting_Human_0797	-0.775238	1	False	1	1
NonTargeting_Human_0052	-0.775192	1	False	1	1
NonTargeting_Human_0246	-0.774957	1	False	1	1
NonTargeting_Human_0530	-0.772861	1	False	1	1
NonTargeting_Human_0114	-0.771423	1	False	1	1
NonTargeting_Human_0507	-0.768662	1	False	1	1
NonTargeting_Human_0488	-0.767694	1	False	1	1
NonTargeting_Human_0230	-0.764509	1	False	1	1
NonTargeting_Human_0515	-0.763438	1	False	1	1
NonTargeting_Human_0393	-0.762814	1	False	1	1
NonTargeting_Human_0278	-0.762785	1	False	1	1
NonTargeting_Human_0419	-0.761431	1	False	1	1
NonTargeting_Human_0428	-0.760356	1	False	1	1
NonTargeting_Human_0186	-0.759124	1	False	1	1
NonTargeting_Human_0046	-0.75486	1	False	1	1
NonTargeting_Human_0799	-0.754238	1	False	1	1
NonTargeting_Human_0732	-0.752847	1	False	1	1
NonTargeting_Human_0149	-0.750422	1	False	1	1
NonTargeting_Human_0907	-0.749428	1	False	1	1
NonTargeting_Human_0351	-0.747725	1	False	1	1
NonTargeting_Human_0272	-0.744596	1	False	1	1
NonTargeting_Human_0552	-0.740637	1	False	1	1
NonTargeting_Human_0542	-0.733836	1	False	1	1
NonTargeting_Human_0773	-0.733282	1	False	1	1
NonTargeting_Human_0931	-0.72916	1	False	1	1
NonTargeting_Human_0318	-0.727703	1	False	1	1
NonTargeting_Human_0482	-0.72708	1	False	1	1
NonTargeting_Human_0565	-0.725574	1	False	1	1
NonTargeting_Human_0904	-0.724704	1	False	1	1
NonTargeting_Human_0705	-0.723823	1	False	1	1
NonTargeting_Human_0469	-0.718879	1	False	1	1
NonTargeting_Human_0719	-0.713483	1	False	1	1
NonTargeting_Human_0255	-0.712461	1	False	1	1
NonTargeting_Human_0087	-0.711866	1	False	1	1
NonTargeting_Human_0669	-0.707465	1	False	1	1
NonTargeting_Human_0961	-0.70516	1	False	1	1
NonTargeting_Human_0283	-0.698237	1	False	1	1
NonTargeting_Human_0257	-0.697886	1	False	1	1
NonTargeting_Human_0793	-0.696845	1	False	1	1
NonTargeting_Human_0614	-0.6957	1	False	1	1
NonTargeting_Human_0745	-0.692061	1	False	1	1
NonTargeting_Human_0951	-0.690622	1	False	1	1
NonTargeting_Human_0601	-0.689575	1	False	1	1
NonTargeting_Human_0164	-0.685523	1	False	1	1
NonTargeting_Human_0795	-0.684871	1	False	1	1
NonTargeting_Human_0064	-0.684212	1	False	1	1
NonTargeting_Human_0468	-0.68388	1	False	1	1
NonTargeting_Human_0770	-0.683187	1	False	1	1
NonTargeting_Human_0065	-0.678401	1	False	1	1
NonTargeting_Human_0577	-0.675871	1	False	1	1
NonTargeting_Human_0824	-0.67508	1	False	1	1
NonTargeting_Human_0056	-0.671797	1	False	1	1
NonTargeting_Human_0823	-0.667198	1	False	1	1
NonTargeting_Human_0289	-0.664343	1	False	1	1
NonTargeting_Human_0183	-0.654077	1	False	1	1
NonTargeting_Human_0451	-0.65287	1	False	1	1
NonTargeting_Human_0759	-0.65061	1	False	1	1
NonTargeting_Human_0131	-0.649495	1	False	1	1
NonTargeting_Human_0326	-0.648642	1	False	1	1
NonTargeting_Human_0550	-0.641264	1	False	1	1
NonTargeting_Human_0092	-0.641062	1	False	1	1
NonTargeting_Human_0833	-0.638171	1	False	1	1
NonTargeting_Human_0455	-0.636176	1	False	1	1
NonTargeting_Human_0147	-0.633734	1	False	1	1
NonTargeting_Human_0142	-0.632708	1	False	1	1
NonTargeting_Human_0792	-0.627523	1	False	1	1
NonTargeting_Human_0431	-0.620894	1	False	1	1
NonTargeting_Human_0677	-0.620865	1	False	1	1
NonTargeting_Human_0838	-0.620327	1	False	1	1
NonTargeting_Human_0935	-0.618831	1	False	1	1
NonTargeting_Human_0596	-0.616203	1	False	1	1
NonTargeting_Human_0108	-0.614041	1	False	1	1
NonTargeting_Human_0027	-0.612896	1	False	1	1
NonTargeting_Human_0489	-0.612055	1	False	1	1
NonTargeting_Human_0271	-0.610359	1	False	1	1
NonTargeting_Human_0072	-0.604284	1	False	1	1
NonTargeting_Human_0789	-0.595995	1	False	1	1
NonTargeting_Human_0389	-0.589839	1	False	1	1
NonTargeting_Human_0439	-0.589579	1	False	1	1
NonTargeting_Human_0347	-0.586371	1	False	1	1
NonTargeting_Human_0071	-0.584296	1	False	1	1
NonTargeting_Human_0512	-0.58346	1	False	1	1
NonTargeting_Human_0173	-0.58304	1	False	1	1
NonTargeting_Human_0354	-0.579913	1	False	1	1
NonTargeting_Human_0589	-0.579219	1	False	1	1
NonTargeting_Human_0521	-0.577282	1	False	1	1
NonTargeting_Human_0544	-0.576693	1	False	1	1
NonTargeting_Human_0450	-0.572574	1	False	1	1
NonTargeting_Human_0332	-0.568731	1	False	1	1
NonTargeting_Human_0224	-0.567223	1	False	1	1
NonTargeting_Human_0933	-0.554155	1	False	1	1
NonTargeting_Human_0757	-0.552249	1	False	1	1
NonTargeting_Human_0505	-0.552205	1	False	1	1
NonTargeting_Human_0754	-0.552009	1	False	1	1
NonTargeting_Human_0579	-0.551877	1	False	1	1
NonTargeting_Human_0405	-0.547051	1	False	1	1
NonTargeting_Human_0248	-0.545106	1	False	1	1
NonTargeting_Human_0213	-0.541307	1	False	1	1
NonTargeting_Human_0109	-0.535053	1	False	1	1
NonTargeting_Human_0177	-0.533439	1	False	1	1
NonTargeting_Human_0494	-0.532872	1	False	1	1
NonTargeting_Human_0568	-0.532579	1	False	1	1
NonTargeting_Human_0382	-0.531581	1	False	1	1
NonTargeting_Human_0435	-0.523118	1	False	1	1
NonTargeting_Human_0094	-0.521151	1	False	1	1
NonTargeting_Human_0944	-0.519567	1	False	1	1
NonTargeting_Human_0896	-0.519166	1	False	1	1
NonTargeting_Human_0287	-0.516632	1	False	1	1
NonTargeting_Human_0671	-0.515676	1	False	1	1
NonTargeting_Human_0140	-0.515502	1	False	1	1
NonTargeting_Human_0946	-0.512335	1	False	1	1
NonTargeting_Human_0588	-0.510775	1	False	1	1
NonTargeting_Human_0902	-0.509958	1	False	1	1
NonTargeting_Human_0006	-0.5063	1	False	1	1
NonTargeting_Human_0891	-0.50356	1	False	1	1
NonTargeting_Human_0668	-0.499954	1	False	1	1
NonTargeting_Human_0409	-0.492371	1	False	1	1
NonTargeting_Human_0615	-0.486171	1	False	1	1
NonTargeting_Human_0718	-0.484782	1	False	1	1
NonTargeting_Human_0316	-0.477884	1	False	1	1
NonTargeting_Human_0475	-0.477679	1	False	1	1
NonTargeting_Human_0100	-0.477609	1	False	1	1
NonTargeting_Human_0633	-0.476382	1	False	1	1
NonTargeting_Human_0503	-0.474847	1	False	1	1
NonTargeting_Human_0201	-0.471521	1	False	1	1
NonTargeting_Human_0387	-0.464826	1	False	1	1
NonTargeting_Human_0608	-0.464457	1	False	1	1
NonTargeting_Human_0032	-0.46442	1	False	1	1
NonTargeting_Human_0924	-0.458427	1	False	1	1
NonTargeting_Human_0460	-0.45374	1	False	1	1
NonTargeting_Human_0054	-0.450605	1	False	1	1
NonTargeting_Human_0816	-0.449565	1	False	1	1
NonTargeting_Human_0229	-0.442785	1	False	1	1
NonTargeting_Human_0256	-0.436769	1	False	1	1
NonTargeting_Human_0878	-0.426635	1	False	1	1
NonTargeting_Human_0268	-0.42641	1	False	1	1
NonTargeting_Human_0880	-0.416292	1	False	1	1
NonTargeting_Human_0629	-0.402908	1	False	1	1
NonTargeting_Human_0905	-0.399581	1	False	1	1
NonTargeting_Human_0216	-0.383911	1	False	1	1
NonTargeting_Human_0564	-0.381012	1	False	1	1
NonTargeting_Human_0103	-0.376064	1	False	1	1
NonTargeting_Human_0203	-0.374385	1	False	1	1
NonTargeting_Human_0887	-0.373441	1	False	1	1
NonTargeting_Human_0178	-0.364558	1	False	1	1
NonTargeting_Human_0586	-0.355661	1	False	1	1
NonTargeting_Human_0994	-0.355088	1	False	1	1
NonTargeting_Human_0073	-0.353082	1	False	1	1
NonTargeting_Human_0466	-0.346604	1	False	1	1
NonTargeting_Human_0070	-0.342272	1	False	1	1
NonTargeting_Human_0182	-0.340101	1	False	1	1
NonTargeting_Human_0374	-0.330183	1	False	1	1
NonTargeting_Human_0105	-0.32755	1	False	1	1
NonTargeting_Human_0372	-0.3271	1	False	1	1
NonTargeting_Human_0418	-0.319553	1	False	1	1
NonTargeting_Human_0274	-0.314011	1	False	1	1
NonTargeting_Human_0047	-0.308734	1	False	1	1
NonTargeting_Human_0123	-0.304762	1	False	1	1
NonTargeting_Human_0693	-0.304098	1	False	1	1
NonTargeting_Human_0297	-0.298545	1	False	1	1
NonTargeting_Human_0165	-0.296286	1	False	1	1
NonTargeting_Human_0066	-0.2906	1	False	1	1
NonTargeting_Human_0407	-0.278438	1	False	1	1
NonTargeting_Human_0395	-0.277222	1	False	1	1
NonTargeting_Human_0701	-0.261627	1	False	1	1
NonTargeting_Human_0102	0	1	False	1	0
NonTargeting_Human_0513	0	1	False	1	0
NonTargeting_Human_0941	0	1	False	1	0
NonTargeting_Human_0943	0	1	False	1	0
NonTargeting_Human_0945	0	1	False	1	0
NonTargeting_Human_0853	0	1	False	1	0
NonTargeting_Human_0580	0	1	False	1	0
NonTargeting_Human_0850	0	1	False	1	0
NonTargeting_Human_0855	0	1	False	1	0
NonTargeting_Human_0012	0	1	False	1	0
NonTargeting_Human_0703	0	1	False	1	0
NonTargeting_Human_0702	0	1	False	1	0
NonTargeting_Human_0708	0	1	False	1	0
NonTargeting_Human_0490	0	1	False	1	0
NonTargeting_Human_0499	0	1	False	1	0
NonTargeting_Human_0122	0	1	False	1	0
NonTargeting_Human_0126	0	1	False	1	0
NonTargeting_Human_0125	0	1	False	1	0
NonTargeting_Human_0124	0	1	False	1	0
NonTargeting_Human_0832	0	1	False	1	0
NonTargeting_Human_0835	0	1	False	1	0
NonTargeting_Human_0237	0	1	False	1	0
NonTargeting_Human_0232	0	1	False	1	0
MLH1	0	1	False	10	0
NonTargeting_Human_0958	0	1	False	1	0
NonTargeting_Human_0008	0	1	False	1	0
NonTargeting_Human_0007	0	1	False	1	0
NonTargeting_Human_0002	0	1	False	1	0
NonTargeting_Human_0003	0	1	False	1	0
NonTargeting_Human_0711	0	1	False	1	0
NonTargeting_Human_0713	0	1	False	1	0
NonTargeting_Human_0714	0	1	False	1	0
NonTargeting_Human_0716	0	1	False	1	0
NonTargeting_Human_0480	0	1	False	1	0
NonTargeting_Human_0486	0	1	False	1	0
NonTargeting_Human_0139	0	1	False	1	0
NonTargeting_Human_0132	0	1	False	1	0
NonTargeting_Human_0134	0	1	False	1	0
NonTargeting_Human_0826	0	1	False	1	0
NonTargeting_Human_0822	0	1	False	1	0
NonTargeting_Human_0225	0	1	False	1	0
NonTargeting_Human_0226	0	1	False	1	0
NonTargeting_Human_0222	0	1	False	1	0
NonTargeting_Human_0228	0	1	False	1	0
NonTargeting_Human_0922	0	1	False	1	0
NonTargeting_Human_0921	0	1	False	1	0
NonTargeting_Human_0928	0	1	False	1	0
NonTargeting_Human_0244	0	1	False	1	0
NonTargeting_Human_0039	0	1	False	1	0
NonTargeting_Human_0038	0	1	False	1	0
NonTargeting_Human_0031	0	1	False	1	0
NonTargeting_Human_0728	0	1	False	1	0
NonTargeting_Human_0726	0	1	False	1	0
NonTargeting_Human_0458	0	1	False	1	0
NonTargeting_Human_0858	0	1	False	1	0
NonTargeting_Human_0852	0	1	False	1	0
NonTargeting_Human_0587	0	1	False	1	0
NonTargeting_Human_0215	0	1	False	1	0
NonTargeting_Human_0219	0	1	False	1	0
NonTargeting_Human_0551	0	1	False	1	0
NonTargeting_Human_0932	0	1	False	1	0
NonTargeting_Human_0936	0	1	False	1	0
NonTargeting_Human_0939	0	1	False	1	0
NonTargeting_Human_0766	0	1	False	1	0
NonTargeting_Human_0733	0	1	False	1	0
NonTargeting_Human_0737	0	1	False	1	0
NonTargeting_Human_0966	0	1	False	1	0
NonTargeting_Human_0965	0	1	False	1	0
NonTargeting_Human_0996	0	1	False	1	0
NonTargeting_Human_0610	0	1	False	1	0
NonTargeting_Human_0444	0	1	False	1	0
NonTargeting_Human_0443	0	1	False	1	0
NonTargeting_Human_0449	0	1	False	1	0
NonTargeting_Human_0026	0	1	False	1	0
NonTargeting_Human_0025	0	1	False	1	0
NonTargeting_Human_0022	0	1	False	1	0
NonTargeting_Human_0023	0	1	False	1	0
NonTargeting_Human_0020	0	1	False	1	0
NonTargeting_Human_0845	0	1	False	1	0
NonTargeting_Human_0029	0	1	False	1	0
NonTargeting_Human_0592	0	1	False	1	0
NonTargeting_Human_0599	0	1	False	1	0
NonTargeting_Human_0205	0	1	False	1	0
NonTargeting_Human_0202	0	1	False	1	0
NonTargeting_Human_0463	0	1	False	1	0
NonTargeting_Human_0509	0	1	False	1	0
NonTargeting_Human_0908	0	1	False	1	0
NonTargeting_Human_0269	0	1	False	1	0
NonTargeting_Human_0694	0	1	False	1	0
NonTargeting_Human_0697	0	1	False	1	0
NonTargeting_Human_0691	0	1	False	1	0
NonTargeting_Human_0690	0	1	False	1	0
NonTargeting_Human_0471	0	1	False	1	0
NonTargeting_Human_0477	0	1	False	1	0
NonTargeting_Human_0476	0	1	False	1	0
NonTargeting_Human_0057	0	1	False	1	0
NonTargeting_Human_0055	0	1	False	1	0
NonTargeting_Human_0875	0	1	False	1	0
NonTargeting_Human_0874	0	1	False	1	0
NonTargeting_Human_0877	0	1	False	1	0
NonTargeting_Human_0876	0	1	False	1	0
NonTargeting_Human_0871	0	1	False	1	0
NonTargeting_Human_0873	0	1	False	1	0
NonTargeting_Human_0273	0	1	False	1	0
NonTargeting_Human_0307	0	1	False	1	0
NonTargeting_Human_0540	0	1	False	1	0
NonTargeting_Human_0537	0	1	False	1	0
MSH6	0	1	False	10	0
NonTargeting_Human_0912	0	1	False	1	0
NonTargeting_Human_0913	0	1	False	1	0
NonTargeting_Human_0910	0	1	False	1	0
NonTargeting_Human_0917	0	1	False	1	0
NonTargeting_Human_0914	0	1	False	1	0
NonTargeting_Human_0683	0	1	False	1	0
NonTargeting_Human_0680	0	1	False	1	0
NonTargeting_Human_0684	0	1	False	1	0
NonTargeting_Human_0685	0	1	False	1	0
NonTargeting_Human_0041	0	1	False	1	0
NonTargeting_Human_0043	0	1	False	1	0
NonTargeting_Human_0045	0	1	False	1	0
NonTargeting_Human_0048	0	1	False	1	0
NonTargeting_Human_0049	0	1	False	1	0
NonTargeting_Human_0862	0	1	False	1	0
NonTargeting_Human_0860	0	1	False	1	0
NonTargeting_Human_0866	0	1	False	1	0
NonTargeting_Human_0867	0	1	False	1	0
NonTargeting_Human_0864	0	1	False	1	0
NonTargeting_Human_0261	0	1	False	1	0
NonTargeting_Human_0262	0	1	False	1	0
NonTargeting_Human_0263	0	1	False	1	0
NonTargeting_Human_0264	0	1	False	1	0
NonTargeting_Human_0267	0	1	False	1	0
NonTargeting_Human_0630	0	1	False	1	0
NonTargeting_Human_0981	0	1	False	1	0
NonTargeting_Human_0636	0	1	False	1	0
NonTargeting_Human_0314	0	1	False	1	0
NonTargeting_Human_0311	0	1	False	1	0
NonTargeting_Human_0312	0	1	False	1	0
NonTargeting_Human_0313	0	1	False	1	0
NonTargeting_Human_0987	0	1	False	1	0
NonTargeting_Human_0113	0	1	False	1	0
NonTargeting_Human_0446	0	1	False	1	0
NonTargeting_Human_0115	0	1	False	1	0
NonTargeting_Human_0561	0	1	False	1	0
NonTargeting_Human_0295	0	1	False	1	0
NonTargeting_Human_0673	0	1	False	1	0
NonTargeting_Human_0788	0	1	False	1	0
NonTargeting_Human_0787	0	1	False	1	0
NonTargeting_Human_0786	0	1	False	1	0
NonTargeting_Human_0412	0	1	False	1	0
PMS2	0	1	False	10	0
NonTargeting_Human_0417	0	1	False	1	0
NonTargeting_Human_0078	0	1	False	1	0
NonTargeting_Human_0075	0	1	False	1	0
NonTargeting_Human_0898	0	1	False	1	0
NonTargeting_Human_0897	0	1	False	1	0
NonTargeting_Human_0893	0	1	False	1	0
NonTargeting_Human_0892	0	1	False	1	0
NonTargeting_Human_0097	0	1	False	1	0
NonTargeting_Human_0096	0	1	False	1	0
NonTargeting_Human_0093	0	1	False	1	0
NonTargeting_Human_0098	0	1	False	1	0
NonTargeting_Human_0527	0	1	False	1	0
NonTargeting_Human_0258	0	1	False	1	0
NonTargeting_Human_0528	0	1	False	1	0
NonTargeting_Human_0321	0	1	False	1	0
NonTargeting_Human_0327	0	1	False	1	0
NonTargeting_Human_0200	0	1	False	1	0
NonTargeting_Human_0665	0	1	False	1	0
NonTargeting_Human_0660	0	1	False	1	0
NonTargeting_Human_0662	0	1	False	1	0
NonTargeting_Human_0400	0	1	False	1	0
NonTargeting_Human_0402	0	1	False	1	0
NonTargeting_Human_0069	0	1	False	1	0
NonTargeting_Human_0062	0	1	False	1	0
NonTargeting_Human_0060	0	1	False	1	0
NonTargeting_Human_0067	0	1	False	1	0
NonTargeting_Human_0888	0	1	False	1	0
NonTargeting_Human_0889	0	1	False	1	0
NonTargeting_Human_0884	0	1	False	1	0
NonTargeting_Human_0886	0	1	False	1	0
NonTargeting_Human_0882	0	1	False	1	0
NonTargeting_Human_0883	0	1	False	1	0
NonTargeting_Human_0086	0	1	False	1	0
NonTargeting_Human_0080	0	1	False	1	0
NonTargeting_Human_0081	0	1	False	1	0
NonTargeting_Human_0083	0	1	False	1	0
NonTargeting_Human_0089	0	1	False	1	0
NonTargeting_Human_0241	0	1	False	1	0
NonTargeting_Human_0538	0	1	False	1	0
NonTargeting_Human_0292	0	1	False	1	0
NonTargeting_Human_0338	0	1	False	1	0
NonTargeting_Human_0333	0	1	False	1	0
NonTargeting_Human_0331	0	1	False	1	0
NonTargeting_Human_0652	0	1	False	1	0
NonTargeting_Human_0656	0	1	False	1	0
NonTargeting_Human_0430	0	1	False	1	0
NonTargeting_Human_0806	0	1	False	1	0
NonTargeting_Human_0508	0	1	False	1	0
NonTargeting_Human_0434	0	1	False	1	0
NonTargeting_Human_0437	0	1	False	1	0
NonTargeting_Human_0436	0	1	False	1	0
NonTargeting_Human_0438	0	1	False	1	0
NonTargeting_Human_0348	0	1	False	1	0
NonTargeting_Human_0342	0	1	False	1	0
NonTargeting_Human_0341	0	1	False	1	0
NonTargeting_Human_0603	0	1	False	1	0
NonTargeting_Human_0607	0	1	False	1	0
NonTargeting_Human_0605	0	1	False	1	0
NonTargeting_Human_0647	0	1	False	1	0
NonTargeting_Human_0644	0	1	False	1	0
NonTargeting_Human_0640	0	1	False	1	0
NonTargeting_Human_0517	0	1	False	1	0
NonTargeting_Human_0510	0	1	False	1	0
NonTargeting_Human_0511	0	1	False	1	0
NonTargeting_Human_0424	0	1	False	1	0
NonTargeting_Human_0358	0	1	False	1	0
NonTargeting_Human_0356	0	1	False	1	0
NonTargeting_Human_0310	0	1	False	1	0
NonTargeting_Human_1000	0	1	False	1	0
PMS1	0	1	False	10	0
NonTargeting_Human_0625	0	1	False	1	0
NonTargeting_Human_0744	0	1	False	1	0
NonTargeting_Human_0742	0	1	False	1	0
NonTargeting_Human_0631	0	1	False	1	0
NonTargeting_Human_0983	0	1	False	1	0
NonTargeting_Human_0982	0	1	False	1	0
NonTargeting_Human_0989	0	1	False	1	0
NonTargeting_Human_0525	0	1	False	1	0
NonTargeting_Human_0299	0	1	False	1	0
NonTargeting_Human_0184	0	1	False	1	0
NonTargeting_Human_0181	0	1	False	1	0
NonTargeting_Human_0361	0	1	False	1	0
NonTargeting_Human_0369	0	1	False	1	0
NonTargeting_Human_0254	0	1	False	1	0
NonTargeting_Human_0752	0	1	False	1	0
NonTargeting_Human_0753	0	1	False	1	0
NonTargeting_Human_0621	0	1	False	1	0
NonTargeting_Human_0574	0	1	False	1	0
NonTargeting_Human_0198	0	1	False	1	0
NonTargeting_Human_0190	0	1	False	1	0
NonTargeting_Human_0196	0	1	False	1	0
NonTargeting_Human_0197	0	1	False	1	0
NonTargeting_Human_0194	0	1	False	1	0
NonTargeting_Human_0628	0	1	False	1	0
NonTargeting_Human_0284	0	1	False	1	0
NonTargeting_Human_0281	0	1	False	1	0
NonTargeting_Human_0191	0	1	False	1	0
NonTargeting_Human_0619	0	1	False	1	0
NonTargeting_Human_0141	0	1	False	1	0
NonTargeting_Human_0145	0	1	False	1	0
NonTargeting_Human_0144	0	1	False	1	0
NonTargeting_Human_0386	0	1	False	1	0
NonTargeting_Human_0381	0	1	False	1	0
NonTargeting_Human_0380	0	1	False	1	0
NonTargeting_Human_0815	0	1	False	1	0
NonTargeting_Human_0813	0	1	False	1	0
NonTargeting_Human_0811	0	1	False	1	0
NonTargeting_Human_0609	0	1	False	1	0
NonTargeting_Human_0974	0	1	False	1	0
NonTargeting_Human_0971	0	1	False	1	0
NonTargeting_Human_0972	0	1	False	1	0
NonTargeting_Human_0777	0	1	False	1	0
NonTargeting_Human_0771	0	1	False	1	0
NonTargeting_Human_0779	0	1	False	1	0
NonTargeting_Human_0157	0	1	False	1	0
NonTargeting_Human_0154	0	1	False	1	0
NonTargeting_Human_0152	0	1	False	1	0
NonTargeting_Human_0398	0	1	False	1	0
NonTargeting_Human_0809	0	1	False	1	0
NonTargeting_Human_0456	0	1	False	1	0
NonTargeting_Human_0107	0	1	False	1	0
NonTargeting_Human_0106	0	1	False	1	0
NonTargeting_Human_0452	0	1	False	1	0

## Sheet: RAD18KO TMZ Enrichment
gene	SigmaFC	p_value	significant	# sgRNAs	# signif. sgRNAs		Gene Score p-value: Estimated (one-sided) p-value of the gene score, based on a permutation test where sgRNAs are randomly assinged to genes.
MLH1	178.328	0	True	10	10
MSH6	148.115	0	True	10	9
PMS2	122.089	0	True	10	9
PMS1	113.212	0	True	10	10
MSH2	66.2007	0	True	10	6
CHD3	3.58877	0.014	False	10	3
PTEN	3.24524	0.0158	False	10	3
UNG2	3.08629	0.0165	False	10	2
CETN2	2.95931	0.017	False	10	3
XRCC4	2.64528	0.019	False	10	2
DNTT	2.37702	0.0208	False	10	2
MBD4	2.12785	0.0234	False	10	2
SETD1B	2.00597	0.0261	False	10	2
RBL1	1.70054	0.0605	False	10	2
RNF138	1.64805	0.0623	False	10	2
EZH2	1.48963	0.0717	False	10	2
L3MBTL2	1.43046	0.0753	False	10	2
CDK5RAP3	1.37798	0.0777	False	10	2
NonTargeting_Human_0981	1.29846	0.0826	False	1	1
RB1	1.25139	0.0844	False	10	1
ERCC4	1.22411	0.0866	False	10	2
XRCC2	1.21285	0.0869	False	10	2
ID2	1.20133	0.0883	False	10	2
MSH4	1.1086	0.0893	False	10	2
HLTF	1.08769	0.0903	False	10	2
UBE2V2	1.05649	0.092	False	10	1
NonTargeting_Human_0621	1.04007	0.0931	False	1	1
MNAT1	0.975179	0.095	False	10	1
FAN1	0.933401	0.0978	False	10	1
NonTargeting_Human_0860	0.917117	0.1012	False	1	1
RPA2	0.842806	0.102	False	10	1
UBE2A	0.822808	0.1047	False	10	1
NonTargeting_Human_0437	0.781832	0.1062	False	1	1
NonTargeting_Human_0966	0.764334	0.107	False	1	1
TREX2	0.74963	0.1086	False	10	1
SAMHD1	0.744063	0.1094	False	10	1
SIAH1	0.734427	0.1118	False	10	1
NonTargeting_Human_0636	0.703709	0.1153	False	1	1
NonTargeting_Human_0273	0.700303	0.1162	False	1	1
FBXO18	0.69992	0.1172	False	10	1
NonTargeting_Human_0779	0.65982	0.1188	False	1	1
NonTargeting_Human_0540	0.64024	0.1198	False	1	1
ESCO2	0.638329	0.1213	False	10	1
POLE4	0.624756	0.1259	False	10	1
NonTargeting_Human_0025	0.587977	0.131	False	1	1
NonTargeting_Human_0874	0.584189	0.1325	False	1	1
NonTargeting_Human_0314	0.58378	0.1337	False	1	1
NonTargeting_Human_0875	0.57178	0.1347	False	1	1
WRAP53	0.552666	0.1366	False	10	1
BABAM1	0.543917	0.139	False	10	1
SMARCA4	0.533863	0.1404	False	10	1
NonTargeting_Human_0007	0.531252	0.1415	False	1	1
NonTargeting_Human_0864	0.515607	0.143	False	1	1
RNF4	0.513341	0.1441	False	10	1
RBL2	0.500118	0.1453	False	10	1
CBX8	0.49301	0.1468	False	10	1
NonTargeting_Human_0338	0.487363	0.1479	False	1	1
EEPD1	0.481954	0.1491	False	10	1
POLM	0.476502	0.1503	False	10	1
NonTargeting_Human_0753	0.474397	0.151	False	1	1
TICRR	0.46759	0.1525	False	10	1
SMAD5	0.464355	0.1534	False	10	1
ASH1L	0.463053	0.1561	False	10	1
PGAP2	0.46261	0.1582	False	10	1
CHD2	0.462321	0.1599	False	10	1
NonTargeting_Human_0777	0.459043	0.1604	False	1	1
NonTargeting_Human_0081	0.456102	0.1617	False	1	1
FIGNL1	0.454133	0.1627	False	10	1
NonTargeting_Human_0855	0.454112	0.1637	False	1	1
PHB	0.444137	0.166	False	10	1
ERCC6	0.441414	0.1668	False	10	1
NonTargeting_Human_0742	0.433658	0.1688	False	1	1
NonTargeting_Human_0331	0.433456	0.1704	False	1	1
SHFM1	0.414145	0.1722	False	10	1
NonTargeting_Human_0551	0.410713	0.1735	False	1	1
NonTargeting_Human_0261	0.407064	0.175	False	1	1
NonTargeting_Human_0269	0.406487	0.1763	False	1	1
ZUFSP	0.406134	0.1779	False	10	1
NonTargeting_Human_0310	0.406075	0.1791	False	1	1
SMARCAD1	0.3981	0.1808	False	10	1
NonTargeting_Human_0254	0.397818	0.1815	False	1	1
TELO2	0.395732	0.1826	False	10	1
DDB1	0.395667	0.1836	False	10	1
C19orf40	0.388139	0.1878	False	10	1
HDAC1	0.38295	0.1889	False	10	1
MSH3	0.379629	0.1915	False	10	1
OARD1	0.3796	0.1927	False	10	1
NonTargeting_Human_0115	0.374923	0.1941	False	1	1
KDM5B	0.372961	0.1963	False	10	1
KDM4B	0.369189	0.1975	False	10	1
PRIMPOL	0.36675	0.2014	False	10	1
NonTargeting_Human_0965	0.36303	0.2031	False	1	1
PER1	0.35912	0.2044	False	10	1
KDM2A	0.357469	0.2054	False	10	1
NonTargeting_Human_0697	0.352978	0.2077	False	1	1
NonTargeting_Human_0417	0.351884	0.2094	False	1	1
JARID2	0.349984	0.2103	False	10	1
E2F4	0.341514	0.2113	False	10	1
E2F2	0.33986	0.2129	False	10	1
UBR2	0.339188	0.2139	False	10	1
SMAD3	0.338867	0.215	False	10	1
SMARCAL1	0.338164	0.2158	False	10	1
CUX1	0.336282	0.2172	False	10	1
RAD18	0.336197	0.218	False	10	1
TOP1	0.334034	0.22	False	10	1
RNF8	0.325172	0.2226	False	10	1
MELK	0.324927	0.2238	False	10	1
NonTargeting_Human_0244	0.324188	0.2252	False	1	1
NonTargeting_Human_0102	0.322974	0.226	False	1	1
NonTargeting_Human_0139	0.321048	0.2287	False	1	1
RAD23A	0.320815	0.2299	False	10	1
GMNN	0.31658	0.2311	False	10	1
NonTargeting_Human_0434	0.314949	0.2327	False	1	1
ALKBH2	0.30375	0.2336	False	10	1
NonTargeting_Human_0619	0.301054	0.2354	False	1	1
USP1	0.300202	0.2367	False	10	1
NonTargeting_Human_0402	0.286551	0.2406	False	1	1
PARP3	0.283653	0.2421	False	10	1
XPA	0.283495	0.2433	False	10	1
DCLRE1C	0.281152	0.2448	False	10	1
NonTargeting_Human_0889	0.279901	0.2463	False	1	1
NonTargeting_Human_0083	0.278227	0.2489	False	1	1
SWSAP1	0.276624	0.2516	False	10	1
H3F3A	0.276116	0.2528	False	10	1
NonTargeting_Human_0398	0.274549	0.2552	False	1	1
NonTargeting_Human_0125	0.273295	0.258	False	1	1
RNF169	0.261297	0.2638	False	10	1
CHD5	0.26046	0.265	False	10	1
RNASEH1	0.257205	0.2661	False	10	1
SMCHD1	0.254831	0.2668	False	10	1
CCND2	0.25401	0.2681	False	10	1
NonTargeting_Human_0605	0.239703	0.2717	False	1	1
POLN	0.23617	0.274	False	10	1
DCLRE1A	0.234501	0.2772	False	10	1
RBBP7	0.232332	0.2787	False	10	1
MGMT	0.232288	0.2801	False	10	1
NUDT16L1	0.219164	0.2822	False	10	1
NonTargeting_Human_0958	0.217393	0.2832	False	1	1
H2AFX	0.213335	0.2844	False	10	1
NonTargeting_Human_0267	0.211537	0.2858	False	1	1
NonTargeting_Human_0910	0.207802	0.2874	False	1	1
SSBP2	0.205106	0.2885	False	10	1
NonTargeting_Human_0451	0	1	False	1	0
ATRX	0	1	False	10	0
C1ORF112	0	1	False	10	0
RAD51D	0	1	False	10	0
PIK3CA	0	1	False	10	0
NR0B1	0	1	False	10	0
RAD51B	0	1	False	10	0
ZSWIM7	0	1	False	10	0
XPC	0	1	False	10	0
NonTargeting_Human_0949	0	1	False	1	0
NonTargeting_Human_0948	0	1	False	1	0
NonTargeting_Human_0941	0	1	False	1	0
MAX	0	1	False	10	0
NonTargeting_Human_0943	0	1	False	1	0
NonTargeting_Human_0942	0	1	False	1	0
NonTargeting_Human_0945	0	1	False	1	0
NonTargeting_Human_0944	0	1	False	1	0
NonTargeting_Human_0947	0	1	False	1	0
NonTargeting_Human_0946	0	1	False	1	0
NonTargeting_Human_0581	0	1	False	1	0
NonTargeting_Human_0852	0	1	False	1	0
NTHL1	0	1	False	10	0
NonTargeting_Human_0851	0	1	False	1	0
NonTargeting_Human_0850	0	1	False	1	0
NonTargeting_Human_0857	0	1	False	1	0
NonTargeting_Human_0584	0	1	False	1	0
NonTargeting_Human_0019	0	1	False	1	0
NonTargeting_Human_0018	0	1	False	1	0
NonTargeting_Human_0017	0	1	False	1	0
NonTargeting_Human_0016	0	1	False	1	0
NonTargeting_Human_0015	0	1	False	1	0
NonTargeting_Human_0854	0	1	False	1	0
NonTargeting_Human_0013	0	1	False	1	0
NonTargeting_Human_0012	0	1	False	1	0
NonTargeting_Human_0011	0	1	False	1	0
NonTargeting_Human_0010	0	1	False	1	0
NonTargeting_Human_0703	0	1	False	1	0
NonTargeting_Human_0702	0	1	False	1	0
ZNF451	0	1	False	10	0
NonTargeting_Human_0700	0	1	False	1	0
NonTargeting_Human_0707	0	1	False	1	0
NonTargeting_Human_0706	0	1	False	1	0
NonTargeting_Human_0705	0	1	False	1	0
NonTargeting_Human_0704	0	1	False	1	0
NonTargeting_Human_0709	0	1	False	1	0
NonTargeting_Human_0708	0	1	False	1	0
TTK	0	1	False	10	0
NonTargeting_Human_0492	0	1	False	1	0
NonTargeting_Human_0491	0	1	False	1	0
NonTargeting_Human_0490	0	1	False	1	0
NonTargeting_Human_0497	0	1	False	1	0
NonTargeting_Human_0496	0	1	False	1	0
NonTargeting_Human_0495	0	1	False	1	0
NonTargeting_Human_0494	0	1	False	1	0
NonTargeting_Human_0499	0	1	False	1	0
NonTargeting_Human_0498	0	1	False	1	0
NonTargeting_Human_0129	0	1	False	1	0
NonTargeting_Human_0128	0	1	False	1	0
NonTargeting_Human_0123	0	1	False	1	0
NonTargeting_Human_0122	0	1	False	1	0
NonTargeting_Human_0121	0	1	False	1	0
NonTargeting_Human_0120	0	1	False	1	0
NonTargeting_Human_0127	0	1	False	1	0
NonTargeting_Human_0126	0	1	False	1	0
NonTargeting_Human_0124	0	1	False	1	0
NonTargeting_Human_0831	0	1	False	1	0
NonTargeting_Human_0830	0	1	False	1	0
NonTargeting_Human_0833	0	1	False	1	0
NonTargeting_Human_0832	0	1	False	1	0
NonTargeting_Human_0835	0	1	False	1	0
NonTargeting_Human_0834	0	1	False	1	0
NonTargeting_Human_0837	0	1	False	1	0
NonTargeting_Human_0836	0	1	False	1	0
ATAD5	0	1	False	10	0
NonTargeting_Human_0838	0	1	False	1	0
ATAD2	0	1	False	10	0
PPP4C	0	1	False	10	0
NonTargeting_Human_0237	0	1	False	1	0
NonTargeting_Human_0236	0	1	False	1	0
NonTargeting_Human_0235	0	1	False	1	0
[truncated: 1,282 more rows]
