# Supplementary material for: Trans-lesion synthesis and mismatch repair pathway crosstalk defines chemoresistance and hypermutation mechanisms in glioblastoma
Source: Nat Commun. 2024 Mar 4;15:1957. doi: 10.1038/s41467-024-45979-5 (PMC10912752; doi:10.1038/s41467-024-45979-5)
Supplement: Supplementary file 7 — Supplementary Data 4 [file 41467_2024_45979_MOESM7_ESM.xlsx]

## Sheet: Sheet1
Gene Name	Entrez ID
NHEJ pathway (error-prone Double-strand break repair):
XRCC6	2547
XRCC5	7520
XRCC7	5591
RAD50	10111
MRE11	4361
NBN	4683
DCLRE1C	64421
POLL	27343
POLM	27434
DNTT	1791
LIG4	3981
XRCC4	7518
NHEJ1	79840
POLQ	10721
53BP1	7158
RIF1	55183
RNF168	165918
RNF169	254225
RNF8	9025
Homologous Recombination (error-free Double strand break repair):
RBBP8	5932
TOPBP1	11073
BRCA1	672
BRCA2	675
BARD1	580
BRIP1	83990
ABRAXAS1	84142
UIMC1	51720
RAD51	5888
RAD51B	5890
RAD51C	5889
RAD51D	5892
XRCC2	7516
RAD54L	8438
BLM	641
MUS81	80198
TOP3A	7156
TOP3B	8940
FBXO5	26271
Trans-Lesion Synthesis (error-prone DNA replication/repair of bulky adducts):
RAD18	56852
UBE2A	7319
UBE2B	7320
POLH	5429
POLK	51426
POLI	11201
REV1	51455
USP7	7874
MAD2L2	10459
Template Switch (error-free DNA replication/repair of bulky adducts):
SHPRH	257218
HLTF	6596
ZRANB3	84083
Nucleotide Excision Repair (error-free adduct repair):
XPA	7507
XPB (ERCC3)	2071
XPD (ERCC2)	2068
XPC	7508
XPG (ERCC5)	2073
RAD23B	5887
LIG3	3980
XRCC1	7515
LIG1	3978
Repair/Replication DNA Polymerases
POLD1	5424
POLE	5426
Fanconi Anemia (FA) Pathway:
FANCA	2175
FANCB	2187
FANCC	2176
FANCD2	2177
FANCG	2189
FANCL	55120
FANCE	2178
FANCM	57697
FANCI	55215
USP1	7398
FAAP20	199990
FAAP100	80233
UBE2T	29089
FANCL	55120
BRIP1	83990
PALB2	79728
RAD51C	5889
SLX4	84464
Mismatch Repair
PMS1	5378
PMS2	5395
MLH1	4292
MSH6	2956
MSH2	4436
MLH3	27030
MSH3	4437
EXO1	9156
Base Excision Repair
OGG1	4968	PMS1
NEIL1	79661	PMS2P3
NEIL2	252969	EXO1
NEIL3	55247
PNKP	11284
APEX1	328
XRCC1	7515
LIG3	3980
FEN1	2237
PCNA	5111
Poly ADP Ribose Polymerases
PARP1	142
PARP2	10038
PARP3	10039
PARP4	143
PARPBP	55010
Checkpoint Signaling
ATM	472
CHEK2	11200
ATR	545
ATRIP	84126
CHEK1	1111
CLSPN	63967
RAD17	5884
RAD9A	58883
RAD9B	144715
RAD1	5810
HUS1	3364
HUS1B	135458
Mitosis/Spindle Assembly Checkpoint
TRIM69	140691
MAD2L1	4085
BUB1B	701
BUB3	9184
MAD2L2	10459
CDH1	999
CDC20	991
PTTG1	9232
ESPL1	9700
BUB1	699
MAD1L1	8379
Nucleotide metabolism:
RRM1	6240
RRM2	6241
RRM2B	50484
TK1	7083
RNASEH1	246243
