# Supplementary material for: Trans-lesion synthesis and mismatch repair pathway crosstalk defines chemoresistance and hypermutation mechanisms in glioblastoma
Source: Nat Commun. 2024 Mar 4;15:1957. doi: 10.1038/s41467-024-45979-5 (PMC10912752; doi:10.1038/s41467-024-45979-5)
Supplement: Supplementary file 8 — Supplementary Data 5 [file 41467_2024_45979_MOESM8_ESM.xlsx]

## Sheet: Sheet1
Patway p value	p values were determined by paired two samples two-tail t test
	DMSO		TMZ
	U373	U373 RAD18-/-	U373	U373 RAD18-/-
BER	8.0566e-09	2.06247e-08	2.26717e-26	1.21255e-40
TLS	9.14521e-08	1.19679e-05	4.12748e-24	3.46838e-32
FA	7.34341e-16	8.05358e-18	1.0207e-50	1.43931e-73
HR	2.11589e-21	8.5285e-23	5.91879e-71	8.041e-85
NHEJ	5.32179e-11	2.00215e-07	5.93795e-35	2.50528e-40
NER	1.65519e-05	3.12026e-06	1.39781e-29	1.22292e-38
Checkpoint Signaling	2.69873e-27	1.48943e-23	8.5194e-48	3.60099e-69
Mitosis/Spindle Assembly Checkpoint	9.19924e-14	7.37939e-12	4.5595e-30	8.29975e-47
Poly ADP Ribose Polymerases	0.960987	0.00572833	1.21759e-14	1.46525e-21
Nucleotide metabolism:	1.20157e-07	2.55538e-07	1.3217e-14	4.41302e-21
Template Switch	0.570416	0.262382	6.78379e-05	2.939e-09
	0.0608787	0.0314018	1.05401e-05	0.00179514
-LOG10 p value for heatmap
BER	8.09385	7.68561	25.6445	39.9163
TLS	7.03881	4.92198	23.3843	31.4599
FA	15.1341	17.094	49.9911	72.8418
HR	20.6745	22.0691	70.2278	84.0947
NHEJ	10.2739	6.6985	34.2264	39.6011
NER	4.78115	5.50581	28.8546	37.9126
Checkpoint Signaling	26.5688	22.827	47.0696	68.4436
Mitosis/Spindle Assembly Checkpoint	13.0362	11.132	29.3411	46.0809
Poly ADP Ribose Polymerases	0.0172823	2.24197	13.9145	20.8341
Nucleotide metabolism:	6.92025	6.59254	13.8789	20.3553
Template Switch	0.243808	0.581066	4.16853	8.5318
	1.21553	1.50305	4.97716	2.7459
Log2 Fold Change
BER	-1.1436	-1.2083	-3.026	-4.2214
TLS	-0.9171	-0.7716	-3.0126	-3.9685
FA	-0.9349	-1.094	-3.5449	-4.887
HR	-1.4059	-1.4923	-3.6628	-4.7588
NHEJ	-1.0049	-0.6744	-2.8528	-3.6538
NER	-0.7911	-0.7629	-2.6496	-3.8709
Checkpoint Signaling	-2.1141	-1.813	-3.7037	-5.0836
Mitosis/Spindle Assembly Checkpoint	-1.6707	-1.43525	-3.24595	-4.5967
Poly ADP Ribose Polymerases	-0.000738091	-0.324329	-1.92848	-3.44852
Nucleotide metabolism:	-1.64577	-1.29862	-3.00849	-4.06048
Template Switch	0.0463289	0.0801365	-1.11207	-2.88794
