# Supplementary material for: Trans-lesion synthesis and mismatch repair pathway crosstalk defines chemoresistance and hypermutation mechanisms in glioblastoma
Source: Nat Commun. 2024 Mar 4;15:1957. doi: 10.1038/s41467-024-45979-5 (PMC10912752; doi:10.1038/s41467-024-45979-5)
Supplement: Supplementary file 9 — Supplementary Data 6 [file 41467_2024_45979_MOESM9_ESM.xlsx]

## Sheet: mutation_summary
Sample ID	Genotype	TMZ	A>C&T>G	A>G&T>C	A>T&T>A	G>A&C>T	G>C&C>G	G>T&C>A	total
N2	RAD18+/+, MLH1+/+	-	92	402	82	436	127	95	1234
N3	RAD18+/+, MLH1+/+	-	109	450	82	439	128	108	1316
N4	RAD18+/+, MLH1+/+	-	97	413	81	417	120	106	1234
N5	RAD18+/+, MLH1+/+	-	108	492	96	520	148	120	1484
N6	RAD18+/+, MLH1+/+	-	79	351	61	366	113	84	1054
N9	RAD18+/+, MLH1+/+	-	86	375	70	357	107	87	1082
NT2	RAD18+/+, MLH1+/+	+	119	495	95	656	151	135	1651
NT3	RAD18+/+, MLH1+/+	+	110	463	90	699	142	115	1619
NT4	RAD18+/+, MLH1+/+	+	97	456	87	673	133	108	1554
NT6	RAD18+/+, MLH1+/+	+	104	491	96	697	152	132	1672
NT9	RAD18+/+, MLH1+/+	+	115	531	95	673	168	128	1710
NT10	RAD18+/+, MLH1+/+	+	109	492	93	688	144	104	1630
R5	RAD18-/-, MLH1+/+	-	106	505	110	536	163	161	1581
R6	RAD18-/-, MLH1+/+	-	118	513	113	556	156	157	1613
R7	RAD18-/-, MLH1+/+	-	103	503	100	507	151	163	1527
R8	RAD18-/-, MLH1+/+	-	120	595	122	620	177	176	1810
R9	RAD18-/-, MLH1+/+	-	112	505	115	577	152	168	1629
R10	RAD18-/-, MLH1+/+	-	110	530	118	587	167	178	1690
RT2	RAD18-/-, MLH1+/+	+	113	560	116	911	170	178	2048
RT3	RAD18-/-, MLH1+/+	+	125	563	117	961	164	170	2100
RT4	RAD18-/-, MLH1+/+	+	97	426	92	825	128	150	1718
RT5	RAD18-/-, MLH1+/+	+	119	488	109	889	145	158	1908
RT6	RAD18-/-, MLH1+/+	+	125	527	113	904	158	184	2011
RT7	RAD18-/-, MLH1+/+	+	130	599	131	1115	175	185	2335
NM1_3	RAD18+/+, MLH1-/-	-	131	783	114	584	140	161	1913
NM1_4	RAD18+/+, MLH1-/-	-	114	804	89	479	113	130	1729
NM1_5	RAD18+/+, MLH1-/-	-	118	786	97	587	133	145	1866
NM1_6	RAD18+/+, MLH1-/-	-	130	790	92	515	128	145	1800
NM1_7	RAD18+/+, MLH1-/-	-	109	719	92	501	137	139	1697
NM1_8	RAD18+/+, MLH1-/-	-	122	807	108	585	141	151	1914
NM1T4	RAD18+/+, MLH1-/-	+	116	721	106	953	119	166	2181
NM1T5	RAD18+/+, MLH1-/-	+	115	619	84	803	132	140	1893
NM1T7	RAD18+/+, MLH1-/-	+	89	613	87	893	129	141	1952
NM1T9	RAD18+/+, MLH1-/-	+	116	856	110	1005	143	165	2395
NM1T12	RAD18+/+, MLH1-/-	+	113	661	85	905	144	132	2040
NM1T13	RAD18+/+, MLH1-/-	+	132	813	111	987	146	174	2363
RM1_2	RAD18-/-, MLH1-/-	-	139	764	137	669	162	202	2073
RM1_7	RAD18-/-, MLH1-/-	-	135	770	136	716	168	206	2131
RM1_8	RAD18-/-, MLH1-/-	-	115	669	130	685	172	190	1961
RM1_9	RAD18-/-, MLH1-/-	-	122	721	127	646	157	199	1972
RM1_10	RAD18-/-, MLH1-/-	-	132	811	119	597	163	197	2019
RM1_13	RAD18-/-, MLH1-/-	-	141	915	163	739	183	238	2379
RM1T4	RAD18-/-, MLH1-/-	+	114	640	121	948	150	204	2177
RM1T6	RAD18-/-, MLH1-/-	+	137	910	141	1062	180	201	2631
RM1T7	RAD18-/-, MLH1-/-	+	140	685	138	1023	182	214	2382
RM1T9	RAD18-/-, MLH1-/-	+	146	718	142	1025	174	220	2425
RM1T13	RAD18-/-, MLH1-/-	+	132	693	135	1002	176	210	2348
RM1T14	RAD18-/-, MLH1-/-	+	95	551	68	710	95	140	1659
