# Supplementary material for: Trans-lesion synthesis and mismatch repair pathway crosstalk defines chemoresistance and hypermutation mechanisms in glioblastoma
Source: Nat Commun. 2024 Mar 4;15:1957. doi: 10.1038/s41467-024-45979-5 (PMC10912752; doi:10.1038/s41467-024-45979-5)
Supplement: Supplementary file 10 — Supplementary Data 7 [file 41467_2024_45979_MOESM10_ESM.xlsx]

## Sheet: COSMIC_v2_weight_count
	N2	N3	N4	N5	N6	N9	NT10	NT2	NT3	NT4	NT6	NT9	R10	R5	R6	R7	R8	R9	RT2	RT3	RT4	RT5	RT6	RT7	NM1_3	NM1_4	NM1_5	NM1_6	NM1_7	NM1_8	NM1T12	NM1T13	NM1T4	NM1T5	NM1T7	NM1T9	RM1_10	RM1_13	RM1_2	RM1_7	RM1_8	RM1_9	RM1T13	RM1T14	RM1T4	RM1T6	RM1T7	RM1T9
Signature.1	228.99	185.99	166.199	219.626	173.814	170.742	220.401	192.666	199.807	227.878	192.091	264.728	285.212	267.644	258.161	243.655	302.535	266.944	280.251	278.13	238.57	259.516	268.267	287.315	167.88	104.482	215.428	157.174	129.876	173.434	164.782	143.33	0	0	0	0	217.53	297.702	282.125	294.061	339.87	218.512	222.102	0	244.758	248.373	214.976	280.156
Signature.2	0	0	0	0	0	0	0	0	0	0	0	0	0	0	0	0	0	0	0	0	0	0	0	0	0	0	0	0	0	0	0	0	0	0	0	0	0	0	0	0	0	0	0	0	0	0	0	0
Signature.3	0	0	0	0	0	0	0	0	0	0	0	0	0	138.128	0	0	0	111.745	0	0	164.123	0	0	0	0	0	0	0	0	0	0	0	0	0	0	0	0	0	0	0	0	0	0	0	0	0	0	0
Signature.4	0	0	0	0	0	0	0	0	0	0	0	0	0	0	0	0	0	0	0	0	0	0	0	0	0	0	0	0	0	0	0	0	0	0	0	0	0	0	0	0	0	0	0	0	0	0	0	0
Signature.5	668.154	716.756	708.752	901.586	519.912	503.619	725.326	906.841	792.922	694.24	840.862	745.419	875.969	726.936	795.592	747.175	884.182	718.737	910.241	828.079	446.353	871.638	871.769	974.061	578.772	420.805	366.891	478.996	550.732	584.118	677.846	712.358	547.938	636.801	528.331	581.922	556.563	951.098	769.841	898.391	851.774	921.712	1092.01	371.801	850.659	944.5	1007.43	912.174
Signature.6	0	0	0	0	0	0	0	0	0	0	0	0	0	0	0	0	0	0	0	0	0	0	0	0	0	0	0	0	0	0	0	0	0	0	0	0	0	0	0	0	0	0	0	136.799	0	0	0	0
Signature.7	0	0	0	0	0	0	0	0	0	0	0	0	0	0	0	0	0	0	0	0	0	0	0	0	0	0	0	0	0	0	0	0	0	0	0	0	0	0	0	0	0	0	0	0	0	0	0	0
Signature.8	0	0	0	0	0	0	0	0	0	0	0	0	0	0	0	0	0	0	0	0	0	0	0	0	0	0	0	0	0	0	0	0	0	0	0	0	0	0	0	0	0	0	0	0	0	0	0	0
Signature.9	0	0	0	0	0	0	0	0	0	0	0	0	0	0	0	0	0	0	0	0	0	0	0	0	0	0	0	0	0	0	0	0	0	0	0	0	0	0	0	0	0	0	0	0	0	0	0	0
Signature.10	0	0	0	0	0	0	0	0	0	0	0	0	0	0	0	0	0	0	0	0	0	0	0	0	0	0	0	0	0	0	0	0	0	0	0	0	0	0	0	0	0	0	0	0	0	0	0	0
Signature.11	0	0	0	0	0	0	281.964	199.718	241.6	265.703	270.57	195.03	0	0	0	0	0	0	393.39	436.276	442.403	392.243	370.483	584.729	0	0	0	0	0	0	374.858	356.618	403.157	311.541	367.367	399.528	0	0	0	0	0	0	339.481	263.54	344.316	334.326	340.33	321.668
Signature.12	211.57	178.611	140.59	114.288	219.562	254.934	367.664	136.749	140.922	312.511	295.437	357.455	243.713	264.113	274.494	211.655	300.658	304.648	340.383	313.765	282.292	234.907	283.713	345.884	128.096	253.676	325.918	294.446	232.868	201.92	0	175.274	0	0	0	190.631	234.226	295.159	251.913	335.821	331.538	193.585	0	199.288	182.984	233.01	0	147.855
Signature.13	0	0	0	0	0	0	0	0	0	0	0	0	0	0	0	0	0	0	0	0	0	0	0	0	0	0	0	0	0	0	0	0	0	0	0	0	0	0	0	0	0	0	0	0	0	0	0	0
Signature.14	0	0	0	0	0	0	0	0	0	0	0	0	0	0	0	0	0	0	0	0	0	0	0	0	0	0	0	0	0	0	0	0	0	0	0	0	0	0	0	0	0	0	0	0	0	0	0	0
Signature.15	0	0	0	0	0	0	0	0	0	0	0	0	0	0	0	0	0	0	0	0	0	0	0	0	0	0	0	0	0	0	0	0	0	0	0	0	0	0	0	0	0	0	0	0	0	0	0	0
Signature.16	0	0	0	0	0	0	0	0	0	0	0	0	0	0	0	0	0	0	0	0	0	0	0	0	228.221	0	150.585	0	0	175.529	0	0	0	0	0	0	276.197	0	0	0	0	0	0	0	0	0	0	155.662
Signature.17	0	0	0	0	0	0	0	0	0	0	0	0	0	0	0	0	0	0	0	0	0	0	0	0	0	0	0	0	0	0	0	0	0	0	0	0	0	0	0	0	0	0	0	0	0	0	0	0
Signature.18	0	0	0	0	0	0	0	0	0	0	0	0	0	0	0	0	0	0	0	0	0	0	0	0	0	0	0	0	0	0	0	0	0	0	0	0	0	0	0	0	0	0	0	0	0	0	0	0
Signature.19	0	0	0	0	0	0	0	0	0	0	0	0	0	0	0	0	0	0	0	0	0	0	0	0	0	0	0	0	0	0	0	0	0	0	0	0	0	0	0	0	0	0	0	0	0	0	0	0
Signature.20	103.148	108.438	107.74	0	110.34	125.327	0	0	0	0	0	0	162.27	113.045	157.821	139.291	174.204	156.087	0	0	133.899	0	137.615	0	403.429	392.87	411.872	379.356	351.717	342.017	336.057	469.752	520.275	341.384	359.622	492.453	357	386.386	346.819	412.49	314.679	341.399	298.174	369.912	283.274	369.265	263.745	374.034
Signature.21	0	0	0	0	0	0	0	0	0	0	0	0	0	0	0	0	0	0	0	0	0	0	0	0	0	0	0	0	0	0	0	0	0	0	0	0	0	0	0	0	0	0	0	0	0	0	0	0
Signature.22	0	0	0	0	0	0	0	0	0	0	0	0	0	0	0	0	0	0	0	0	0	0	0	0	0	0	0	0	0	0	0	0	0	0	0	0	0	0	0	0	0	0	0	0	0	0	0	0
Signature.23	0	0	0	0	0	0	0	0	0	0	0	0	0	0	0	0	0	0	0	0	0	0	0	0	0	0	0	0	0	0	0	0	0	0	0	0	0	0	0	0	0	0	0	0	0	0	0	0
Signature.24	0	0	0	0	0	0	0	0	0	0	0	0	0	0	0	0	0	0	0	0	0	0	0	0	0	0	0	0	0	0	0	0	0	0	0	0	0	0	0	0	0	0	0	0	0	0	0	0
Signature.25	0	0	0	0	0	0	0	0	0	0	0	0	0	0	0	0	0	0	0	0	0	0	0	0	0	0	0	0	0	0	0	0	0	0	0	0	0	0	0	0	0	0	0	0	0	0	0	0
Signature.26	0	92.6998	83.0201	141.644	0	0	0	136.683	144.004	0	0	0	0	0	0	0	0	0	0	0	0	0	0	0	406.601	557.167	346.24	446.633	346.589	436.981	393.216	453.674	409.312	344.359	368.999	511.111	356.767	380.902	286.136	171.745	0	276.324	206.605	241.381	147.739	436.509	193.86	180.032
Signature.27	0	0	0	0	0	0	0	0	0	0	0	0	0	0	0	0	0	0	0	0	0	0	0	0	0	0	0	0	0	0	0	0	0	0	0	0	0	0	0	0	0	0	0	0	0	0	0	0
Signature.28	0	0	0	0	0	0	0	0	0	0	0	0	0	0	0	0	0	0	0	0	0	0	0	0	0	0	0	0	0	0	0	0	0	0	0	0	0	0	0	0	0	0	0	0	0	0	0	0
Signature.29	0	0	0	0	0	0	0	0	0	0	0	0	0	0	0	0	0	0	0	0	0	0	0	0	0	0	0	0	0	0	0	0	0	0	0	0	0	0	0	0	0	0	0	0	0	0	0	0
Signature.30	0	0	0	0	0	0	0	0	0	0	0	0	0	0	0	0	0	0	0	0	0	0	0	0	0	0	0	0	0	0	0	0	0	0	0	0	0	0	0	0	0	0	0	0	0	0	0	0
