# Supplementary material for: Trans-lesion synthesis and mismatch repair pathway crosstalk defines chemoresistance and hypermutation mechanisms in glioblastoma
Source: Nat Commun. 2024 Mar 4;15:1957. doi: 10.1038/s41467-024-45979-5 (PMC10912752; doi:10.1038/s41467-024-45979-5)
Supplement: Supplementary file 11 — Supplementary Data 8 [file 41467_2024_45979_MOESM11_ESM.xlsx]

## Sheet: Fig 7
case	RAD18_RNA	MGMT_RNA	Signature 11	Proliferation_Score	RAD18_adjusted	RAD18_level	MGMT_level	Hypermutation	MMR
R001	0.674811	2.35408	1.74	-0.658171	-0.566448	low	medium	n	MMR+
R002	1.96504	3.34789	0	-0.534767	0.606899	high	medium	n	MMR+
R003	0.946636	3.69666	0	-0.596224	-0.353295	low	high	n	MMR+
R004	1.38039	1.43592	0	-0.620715	0.103655	medium	low	n	MMR+
R005	2.33224	2.76969	0	0.54348	-0.0471457	medium	medium	n	MMR+
R006	1.02173	2.74066	0	-0.295369	-0.563153	low	medium	n	MMR+
R008	2.24663	1.95927	0.49	0.156955	0.233343	high	low	n	MMR+
R009	1.55512	1.64038	0	-0.325526	-0.00120319	medium	low	n	MMR+
R012	2.71125	0.744484	9.9	0.422449	0.446495	high	low	n	MMR+
R017	0.97185	3.70167	0	-0.680136	-0.248605	low	high	n	MMR+
R018	1.98506	2.34934	0	-0.522518	0.615319	high	medium	n	MMR+
R019	0.849006	3.88237	0	-0.664441	-0.386315	low	high	n	MMR+
R020	1.07387	2.74791	925.97	-0.448717	-0.36577	low	medium	y	MMR-
R021	1.25761	3.16127	968.55	-0.420072	-0.209159	medium	medium	y	MMR-
R023	1.94069	3.75429	0	-0.390795	0.446191	high	high	n	MMR+
R024	1.25798	4.00279	0	-0.436748	-0.193001	medium	high	n	MMR+
R025	1.5358	4.09801	0	-0.291345	-0.0528923	medium	high	n	MMR+
R026	1.45432	3.9955	0	-0.580024	0.139042	high	high	n	MMR+
R027	2.29315	1.24443	2693.06	0.48254	-0.0285143	medium	low	y	MMR-
R028	0.928928	5.24916	0	-0.673091	-0.2982	low	high	n	MMR+
R029	1.39865	4.14524	0	-0.055149	-0.413752	low	high	n	MMR+
R030	1.58525	1.93722	0	-0.589909	0.279341	high	low	n	MMR+
R032	0.952993	3.58357	1.61	-0.727902	-0.222221	low	high	n	MMR+
R033	1.74028	3.80664	0	-0.023858	-0.101753	medium	high	n	MMR+
R039	1.73262	2.90255	3856.42	0.0493994	-0.178806	medium	medium	y	MMR-
R040	1.27799	3.70455	21.22	-0.065902	-0.524228	low	high	n	MMR+
R041	1.66484	3.47134	0	-0.302602	0.0868098	medium	high	n	MMR+
R042	1.72914	4.05951	0	0.34273	-0.460107	low	high	n	MMR+
R056	2.32793	1.68364	0	0.592473	-0.0978588	medium	low	n	MMR+
R059	1.96504	2.80709	0.42	-0.286939	0.372173	high	medium	n	MMR+
R060	2.52711	1.73164	0	0.647437	0.0492676	medium	low	n	MMR+
R061	1.87071	0.553705	0	-0.403252	0.388004	high	low	n	MMR+
R063	2.28637	1.05294	0	-0.0914073	0.508311	high	low	n	MMR+
R064	2.26508	1.80626	0	-0.348556	0.73057	high	low	n	MMR+
R065	0.639444	3.37702	0	-0.725516	-0.53803	low	medium	n	MMR+
R066	1.76959	2.60066	0	0.102001	-0.191649	medium	medium	n	MMR+
R067	1.12909	3.31203	0	-0.703976	-0.0687831	medium	medium	n	MMR+
R068	3.20303	0.212244	0	0.406607	0.953279	high	low	n	MMR+
R070	2.71108	1.71805	0	0.676817	0.205414	high	low	n	MMR+
R071	2.70932	0.105456	0	0.22602	0.63061	high	low	n	MMR+
R072	2.53172	3.24292	0	0.545872	0.150076	high	medium	n	MMR+
R074	1.43814	3.09349	0	-0.423113	-0.0257548	medium	medium	n	MMR+
R076	2.17055	3.53604	0	0.690262	-0.347853	low	high	n	MMR+
R077	2.34259	2.13084	1056.86	0.55697	-0.0495724	medium	low	y	MMR-
R078	2.51938	2.33863	0	-0.182449	0.827548	high	medium	n	MMR+
R080	2.41374	1.41579	0	0.587987	-0.00779724	medium	low	n	MMR+
R081	1.54844	2.13789	0	-0.364077	0.0286342	medium	low	n	MMR+
R082	1.58893	2.83188	0.51	-0.064002	-0.215082	medium	medium	n	MMR+
R083	2.93418	0.730099	3.44	0.56527	0.534161	high	low	n	MMR+
R084	2.20268	1.26358	850.5	0.654889	-0.282223	low	low	y	MMR-
R085	1.57764	2.53474	0	0.402513	-0.668224	low	medium	n	MMR+
R086	1.00707	3.99794	0	-0.499114	-0.38484	low	high	n	MMR+
R087	2.21522	1.27385	0	0.643327	-0.258727	low	low	n	MMR+
R088	1.70507	2.29096	1241.38	0.590832	-0.719163	low	medium	y	MMR-
R089	1.1445	2.95469	0	-0.771366	0.0104518	medium	medium	n	MMR+
R090	0.898037	3.06427	0	-0.694139	-0.309156	low	medium	n	MMR+
R091	0.903029	3.20948	0.68	-0.625553	-0.369124	low	medium	n	MMR+
R092	0.937759	3.90844	0	-0.751947	-0.214682	medium	high	n	MMR+
R093	1.71837	2.26808	0	0.278046	-0.409612	low	medium	n	MMR+
R095	1.14604	3.90981	0	-0.665816	-0.0879789	medium	high	n	MMR+
R096	2.43136	1.97206	1.71	0.388511	0.198758	high	low	n	MMR+
R099	2.07394	0.432268	0	-0.375561	0.565011	high	low	n	MMR+
R100	2.6904	0.558074	0	-0.31515	1.12426	high	low	n	MMR+
R101	2.84683	4.14383	0	0.138044	0.851448	high	high	n	MMR+
R102	2	4.38962	0	-0.0934501	0.223872	high	high	n	MMR+
R103	0.830008	2.85806	0.29	-0.648092	-0.420797	low	medium	n	MMR+
R104	1.14217	3.71524	0	-0.755325	-0.0070753	medium	high	n	MMR+
R106	2.42627	4.70835	0	0.463849	0.122313	high	high	n	MMR+
R107	2.09294	2.75263	0	0.147688	0.0884263	medium	medium	n	MMR+
R108	2.15688	3.80257	0	0.52468	-0.204693	medium	high	n	MMR+
R109	1.12216	3.13169	0	0.279124	-1.00685	low	medium	n	MMR+
R113	1.93175	2.50264	0.27	-0.351449	0.399983	high	medium	n	MMR+
R114	2.45153	4.95886	0	0.596405	0.022018	medium	high	n	MMR+

## Sheet: Patient clinical data
#ID	SNV Pipeline	Cohorts	Type	Non-Surgical Treatment	Hypermutation	MGMT_MET_Initial	MGMT_Recurrence	Surgical Intervals (months)	Overall Survival (months)	Age (years)	Alive or Loss to Follow up	WES_Normal	WES_Initial	WES_Recurrence	RNAseq_Initial	RNAseq_Recurrence
R001	SAVI2	INCB	Primary GBM	Stupp only concomitant	0	NaN	NaN	5.16667	6.6	70-79	0	YES	YES	YES	YES	YES
R002	SAVI2	INCB	Primary GBM	Stupp 4 cycles after concomitant	0	NaN	NaN	10	17.73	40-49	0	YES	YES	YES	YES	YES
R003	SAVI2	INCB	Primary GBM	Stupp 5 cycles after concomitant	0	NaN	NaN	8.66667	17.07	60-69	0	YES	YES	YES	YES	YES
R004	SAVI2	INCB	Primary GBM	Stupp 2 cycles after concomitant	0	NaN	NaN	5.8	27.2	50-59	0	YES	YES	YES	YES	YES
R005	SAVI2	INCB	Primary GBM	Stupp only concomitant	0	NaN	NaN	5.2	12.8	50-59	0	YES	YES	YES	YES	YES
R006	SAVI2	INCB	Primary GBM	Stupp + 5 cycles after concomitant	0	NaN	NaN	11.3	17.53	50-59	0	YES	YES	YES	YES	YES
R008	SAVI2	INCB	Primary GBM	Stupp 5 cycles after concomitant	0	NaN	NaN	10.1	15.27	40-49	0	YES	YES	YES	YES	YES
R009	SAVI2	INCB	Primary GBM	Stupp +6 cycles after concomitant	0	NaN	NaN	40.2	46.37	60-69	0	YES	YES	YES	YES	YES
R012	SAVI2	INCB	Secondary GBM	stupp 9 cycles after concomitant	0	NaN	NaN	31.8667	45.17	40-49	0	YES	YES	YES	YES	YES
R017	SAVI2	INCB	Primary GBM	Stupp 6 cycles concomitant	0	NaN	NaN	5.8	30.2	30-39	0	YES	YES	YES	-	YES
R018	SAVI2	INCB	Primary GBM	Stupp + 3 Cycles CDDP and TMZ	0	NaN	NaN	17.9	24.9	50-59	0	YES	YES	YES	-	YES
R019	SAVI2	INCB	Primary GBM	Stupp + 5 cycles concomitant	0	NaN	NaN	8.7	18.4	40-49	0	YES	YES	YES	YES	YES
R020	SAVI2	MD Anderson	Primary GBM	TMZ radiochemo	1	1	NaN	32.8	40.9	50-59	0	YES	YES	YES	-	-
R021	SAVI2	MD Anderson	Primary GBM	TMZ radiochemo	1	1	1	11.3	13.43	40-49	0	YES	YES	YES	-	-
R023	SAVI2	MD Anderson	Primary GBM	TMZ radiochemo	0	0	NaN	11.7333	18.7	60-69	0	YES	YES	YES	-	-
R024	SAVI2	MD Anderson	Primary GBM	TMZ radiochemo	0	0	NaN	6.53333	16.67	40-49	0	YES	YES	YES	-	-
R025	SAVI2	MD Anderson	Primary GBM	TMZ radiochemo	0	0	NaN	0.8	4.37	60-69	0	YES	YES	YES	-	-
R026	SAVI2	MD Anderson	Primary GBM	TMZ radiochemo	0	0	NaN	16.3333	18.73	60-69	0	YES	YES	YES	-	-
R027	SAVI2	MD Anderson	Secondary GBM	TMZ radiochemo, 6 cycles TMZ and 2 cycles Bevacizumab+Vironstat	1	1	1	8.06667	38.77	60-69	0	YES	YES	YES	-	-
R028	SAVI2	MD Anderson	Primary GBM	TMZ radiochemo	0	0	NaN	5.86667	13.03	60-69	0	YES	YES	YES	-	-
R029	SAVI2	MD Anderson	Secondary GBM	TMZ radiochemo	0	NaN	NaN	7.73333	17	50-59	0	YES	YES	YES	-	-
R030	SAVI2	TCGA	Primary GBM	TMZ radiochemo	0	1	1	27.0667	48.27	60-69	0	YES	YES	YES	YES	YES
R032	SAVI2	TCGA	Primary GBM	TMZ radiochemo	0	NaN	0	3.96667	13.3	60-69	0	YES	YES	YES	-	YES
R033	SAVI2	TCGA	Primary GBM	TMZ radiochemo	0	NaN	0	7.36667	10.57	60-69	0	YES	YES	YES	YES	YES
R039	SAVI2	TCGA	Primary GBM	TMZ radiochemo	1	1	1	28.9	32.47	50-59	0	YES	YES	YES	-	YES
R040	SAVI2	TCGA	Primary GBM	TMZ radiochemo	0	0	0	13.7667	22.17	40-49	0	YES	YES	YES	-	YES
R041	SAVI2	TCGA	Primary GBM	TMZ radiochemo	0	0	0	2.7	4.7	50-59	0	YES	YES	YES	-	YES
R042	SAVI2	TCGA	Primary GBM	TMZ radiochemo	0	NaN	0	2.33333	14.33	30-39	0	YES	YES	YES	YES	YES
R056	SAVI2	SMC	Primary GBM	CCRT, TMZ (6), LDTMZ, Avastin/Irinotecan	0	1	1	24.1	60.6667	40-49	1	YES	YES	YES	YES	YES
R059	SAVI2	SMC	Primary GBM	CCRT, TMZ (6)	0	NaN	NaN	18.8667	48.7	30-39	1	YES	YES	YES	YES	YES
R060	SAVI2	SMC	Primary GBM	CCRT, TMZ (6), LDTMZ	0	1	0	14.3	38.8333	30-39	1	YES	YES	YES	YES	YES
R061	SAVI2	SMC	Primary GBM	CCRT	0	NaN	NaN	2.26667	34.8333	40-49	0	YES	YES	YES	YES	YES
R063	SAVI2	SMC	Primary GBM	CCRT, TMZ (6)	0	1	1	29.6667	32.6667	30-39	1	YES	YES	YES	YES	YES
R064	SAVI2	SMC	Primary GBM	CCRT, TMZ (6), LDTMZ, irino/avastin	0	1	0	8.83333	42.2667	50-59	1	YES	YES	YES	YES	YES
R065	SAVI2	SMC	Primary GBM	CCRT, TMZ (6)	0	1	0	14.9333	25.8	30-39	0	YES	YES	YES	YES	YES
R066	SAVI2	SMC	Primary GBM	CCRT, TMZ (6)	0	NaN	NaN	14.2333	23.2667	50-59	1	YES	YES	YES	YES	YES
R067	SAVI2	SMC	Primary GBM	CCRT, TMZ (3)	0	0	NaN	6.56667	22.0333	50-59	0	YES	YES	YES	YES	YES
R068	SAVI2	SMC	Primary GBM	CCRT, TMZ (6)	0	1	1	15.6333	19.0667	70-79	0	YES	YES	YES	YES	YES
R070	SAVI2	SMC	Primary GBM	CCRT, TMZ (3)	0	1	NaN	6.66667	16.6333	70-79	1	YES	YES	YES	YES	YES
R071	SAVI2	SMC	Primary GBM	CCRT, TMZ (6)	0	1	NaN	11.0333	15.5333	60-69	0	YES	YES	YES	YES	YES
R072	SAVI2	SMC	Primary GBM	CCRT, TMZ (2)	0	1	NaN	5.36667	13.8333	70-79	0	YES	YES	YES	YES	YES
R074	SAVI2	SMC	Primary GBM	CCRT, TMZ (4)	0	NaN	NaN	6.86667	11.9667	40-49	0	YES	YES	YES	YES	YES
R076	SAVI2	SMC	Secondary GBM	TMZ (2)	0	NaN	NaN	2.6	57.6	40-49	0	YES	YES	YES	YES	YES
R077	SAVI2	SMC	Secondary GBM	TMZ (17)	1	1	NaN	15.8333	44.5	40-49	1	YES	YES	YES	YES	YES
R078	SAVI2_NC	SMC	Secondary GBM	CCRT, TMZ (6)	0	NaN	NaN	28.6333	81.4667	30-39	0	-	YES	YES	YES	YES
R080	SAVI2_NC	SMC	Primary GBM	CCRT, TMZ (12)	0	NaN	0	20.4	33.0333	60-69	0	-	YES	YES	YES	YES
R081	SAVI2_NC	SMC	Primary GBM	CCRT, TMZ (4), LDTMZ	0	0	NaN	7.13333	16.9	50-59	0	-	YES	YES	YES	YES
R082	SAVI2_NC	SMC	Primary GBM	CCRT	0	0	NaN	2.6	10.6333	40-49	1	-	YES	YES	YES	YES
R083	SAVI2_NC_R	SMC	Primary GBM	CCRT, TMZ (6)	0	1	NaN	15.8333	33.7333	50-59	0	-	-	-	YES	YES
R084	SAVI2_NC_R	SMC	Secondary GBM	CCRT,TMZ (17)	1	NaN	NaN	20.5	33.1	40-49	0	-	-	-	YES	YES
R085	SAVI2_NC_R	SMC	Primary GBM	CCRT, TMZ (6)	0	NaN	NaN	12.9	32.2333	50-59	0	-	-	-	YES	YES
R086	SAVI2_NC_R	SMC	Primary GBM	CCRT, TMZ (6)	0	NaN	NaN	19.3667	31.5	<30	0	-	-	-	YES	YES
R087	SAVI2_NC_R	SMC	Primary GBM	CCRT, TMZ (6)	0	NaN	0	18.3333	27.4333	30-39	1	-	-	-	YES	YES
R088	SAVI2_NC_R	SMC	Primary GBM	CCRT, TMZ (6)	1	0	0	11.6333	25.0667	30-39	0	-	-	-	YES	YES
R089	SAVI2_NC_R	SMC	Primary GBM	CCRT	0	NaN	NaN	3.46667	15.2	40-49	0	-	-	-	YES	YES
R090	SAVI2_NC_R	SMC	Primary GBM	CCRT, TMZ (2)	0	0	NaN	5.16667	12.9333	40-49	0	-	-	-	YES	YES
R091	SAVI2_NC_R	SMC	Primary GBM	CCRT,TMZ (4)	0	0	0	6.83333	11.8667	40-49	0	-	-	-	YES	YES
R092	SAVI2_NC_R	SMC	Primary GBM	CCRT, TMZ (3)	0	0	NaN	5.96667	10.9667	40-49	0	-	-	-	YES	YES
R093	SAVI2_NC_R	SMC	Primary GBM	CCRT, TMZ (3)	0	0	NaN	7.36667	8.3	70-79	1	-	-	-	YES	YES
R095	SAVI2	SMC	Primary GBM	RT, TMZ (9)	0	NaN	NaN	9.16667	19.9333	60-69	1	YES	YES	YES	YES	YES
R096	SAVI2	SMC	Primary GBM	RT, TMZ (9), carboplatin/VP16	0	NaN	NaN	2.2	30	40-49	1	YES	YES	YES	-	YES
R099	SAVI2	SMC	Primary GBM	CCRT	0	NaN	NaN	3.13333	19.4	50-59	1	YES	YES	YES	YES	YES
R100	SAVI2	SMC	Primary GBM	CCRT, TMZ (2)	0	NaN	NaN	4.76667	17.8	40-49	0	YES	YES	YES	YES	YES
R101	SAVI2	SMC	Primary GBM	CCRT, LDTMZ, Afatinib,Irinotecan/Bevacizumab	0	NaN	NaN	2.83333	14	60-69	0	YES	YES	YES	YES	YES
R102	SAVI2_NC_R	SMC	Primary GBM	CCRT, TMZ (6), Irino/Avastin	0	NaN	NaN	10.2333	16.4333	60-69	0	YES	YES	-	YES	YES
R103	SAVI2	SMC	Secondary GBM	CCRT	0	NaN	NaN	3.16667	18.5667	50-59	0	YES	YES	YES	YES	YES
R104	SAVI2	SMC	Primary GBM	CCRT, TMZ (4), LDTMZ	0	NaN	NaN	11.3333	27.6333	50-59	1	YES	YES	YES	YES	YES
R106	SAVI2	SMC	Primary GBM	CCRT, TMZ (6)	0	NaN	NaN	9.53333	13.3667	50-59	0	YES	YES	YES	YES	YES
R107	SAVI2	SMC	Primary GBM	CCRT, TMZ (4)	0	NaN	NaN	7.06667	15.8	50-59	1	YES	YES	YES	YES	YES
R108	SAVI2	SMC	Primary GBM	CCRT, TMZ (2)	0	NaN	NaN	4.8	8.63333	50-59	1	YES	YES	YES	YES	YES
R109	SAVI2	SMC	Primary GBM	CCRT, TMZ (6)	0	NaN	NaN	11.7667	18.6667	50-59	0	YES	YES	YES	YES	YES
R113	SAVI2_NC_R	SMC	Primary GBM	CCRT	0	NaN	NaN	3.13333	18.4667	50-59	0	-	-	-	YES	YES
R114	SAVI2_NC_R	SMC	Secondary GBM	TMZ (9)	0	NaN	NaN	8.66667	74.6333	40-49	1	YES	YES	-	YES	YES
