# Supplementary material for: Trans-lesion synthesis and mismatch repair pathway crosstalk defines chemoresistance and hypermutation mechanisms in glioblastoma
Source: Nat Commun. 2024 Mar 4;15:1957. doi: 10.1038/s41467-024-45979-5 (PMC10912752; doi:10.1038/s41467-024-45979-5)
Supplement: Supplementary file 12 — Supplementary Data 9 [file 41467_2024_45979_MOESM12_ESM.xlsx]

## Sheet: Sheet1
CRISPR guides	Sequence
RAD18_sg1	ATTGGAACCTGACAGAGAAG
RAD18_sg2	CACTTTCAGCGGCTCTTGTGG
MLH1_sg1 (GLibA_29382)	TGACTGCAGCTTGTACCCCC
MLH1_sg2	TGACTGCAGCTTGTACCCCC
POLK_sg52	TCGGTATTTGTCAAAGTTGG
POLK_sg53	GTGTGTTGAACCTAGACCCA
POLD3_sg68	CAAAGGAAACTGAAAACATG
POLD3_sg70	GGTTCCGTGACAGACACTGT
NT_57	CCGCTATTGAAACCGCCCAC
NT_753	AAGTGACGGTGTCATGCGGG
FANCD2_sg33	AACACAGGAGTCCACTACGA
FANCD2_sg39	CAGGACTTTGCAAAAGATGG
PRKDC_sg91	CTCCATAATCCGGACCACAA
PRKDC_sg97	AAATGTGGATTCGAACAACA
CHEK2_sg13	AACTCCAGCAGTCCACAGCA
CHEK2_sg19	TGCTGGGTATAACCGTGCTG
siRNAs	Sequence
SiPOLH	GCAGAAAGGCAGAAAGUUA
SiPOLK	GUAAAGAGGUUAAGGAAA
SiPOLI	CAGUCUUAUUACCUGAAAGTT
SiMSH2	CCCAUGGGCUAUCAACUUAAU
SiRAD18	GAGCAUGGAUUAUCUAUUCAA
SiCon	UAGCGACUAAACACAUCAAUU
SiEXO1	Dharmacon, Inc. siGENOME Human EXO1 (9156) siRNA -SMARTpool, 20 nmol, M-013120-00-0020
Primers used in PCR
017_ArrayF	TAACTTGAAAGTATTTCGATTTCTTGGCTTTATATATCTTGTGGAAAGGACGAAACACCG
018_ArrayR	ACTTTTTCAAGTTGATAACGGACTAGCCTTATTTTAACTTGCTATTTCTAGCTCTAAAAC
1st_lib_F_mix is an equal molar mixture of the four primers.
1st_lib_F	CGACGCTCTTCCGATCTCGATTTCTTGGCTTTATATATCTTGTGGAAAGG
1st_lib_F+1	CGACGCTCTTCCGATCTTCGATTTCTTGGCTTTATATATCTTGTGGAAAGG
1st_lib_F+2	CGACGCTCTTCCGATCTATCGATTTCTTGGCTTTATATATCTTGTGGAAAGG
1st_lib_F+3	CGACGCTCTTCCGATCTGATCGATTTCTTGGCTTTATATATCTTGTGGAAAGG
1st_lib_R	CGTGTGCTCTTCCGATCCAATTCCCACTCCTTTTCAAGACCTAG
Indexing primers
D701	CAAGCAGAAGACGGCATACGAGATCGAGTAATGTGACTGGAGTTCAGACGTGTGCTCTTCCGATC
D702	CAAGCAGAAGACGGCATACGAGATTCTCCGGAGTGACTGGAGTTCAGACGTGTGCTCTTCCGATC
D703	CAAGCAGAAGACGGCATACGAGATAATGAGCGGTGACTGGAGTTCAGACGTGTGCTCTTCCGATC
D704	CAAGCAGAAGACGGCATACGAGATGGAATCTCGTGACTGGAGTTCAGACGTGTGCTCTTCCGATC
D705	CAAGCAGAAGACGGCATACGAGATTTCTGAATGTGACTGGAGTTCAGACGTGTGCTCTTCCGATC
D706	CAAGCAGAAGACGGCATACGAGATACGAATTCGTGACTGGAGTTCAGACGTGTGCTCTTCCGATC
D707	CAAGCAGAAGACGGCATACGAGATAGCTTCAGGTGACTGGAGTTCAGACGTGTGCTCTTCCGATC
D708	CAAGCAGAAGACGGCATACGAGATGCGCATTAGTGACTGGAGTTCAGACGTGTGCTCTTCCGATC
D709	CAAGCAGAAGACGGCATACGAGATCATAGCCGGTGACTGGAGTTCAGACGTGTGCTCTTCCGATC
D710	CAAGCAGAAGACGGCATACGAGATTTCGCGGAGTGACTGGAGTTCAGACGTGTGCTCTTCCGATC
D711	CAAGCAGAAGACGGCATACGAGATGCGCGAGAGTGACTGGAGTTCAGACGTGTGCTCTTCCGATC
D712	CAAGCAGAAGACGGCATACGAGATCTATCGCTGTGACTGGAGTTCAGACGTGTGCTCTTCCGATC
D501	AATGATACGGCGACCACCGAGATCTACACAGGCTATAACACTCTTTCCCTACACGACGCTCTTCCGATCT
D502	AATGATACGGCGACCACCGAGATCTACACGCCTCTATACACTCTTTCCCTACACGACGCTCTTCCGATCT
D503	AATGATACGGCGACCACCGAGATCTACACAGGATAGGACACTCTTTCCCTACACGACGCTCTTCCGATCT
D504	AATGATACGGCGACCACCGAGATCTACACTCAGAGCCACACTCTTTCCCTACACGACGCTCTTCCGATCT
D505	AATGATACGGCGACCACCGAGATCTACACCTTCGCCTACACTCTTTCCCTACACGACGCTCTTCCGATCT
D506	AATGATACGGCGACCACCGAGATCTACACTAAGATTAACACTCTTTCCCTACACGACGCTCTTCCGATCT
D507	AATGATACGGCGACCACCGAGATCTACACACGTCCTGACACTCTTTCCCTACACGACGCTCTTCCGATCT
D508	AATGATACGGCGACCACCGAGATCTACACGTCAGTACACACTCTTTCCCTACACGACGCTCTTCCGATCT

## Sheet: Sheet2
D701	CAAGCAGAAGACGGCATACGAGATCGAGTAATGTGACTGGAGTTCAGACGTGTGCTCTTCCGATC
D702	CAAGCAGAAGACGGCATACGAGATTCTCCGGAGTGACTGGAGTTCAGACGTGTGCTCTTCCGATC
D703	CAAGCAGAAGACGGCATACGAGATAATGAGCGGTGACTGGAGTTCAGACGTGTGCTCTTCCGATC
D704	CAAGCAGAAGACGGCATACGAGATGGAATCTCGTGACTGGAGTTCAGACGTGTGCTCTTCCGATC
D705	CAAGCAGAAGACGGCATACGAGATTTCTGAATGTGACTGGAGTTCAGACGTGTGCTCTTCCGATC
D706	CAAGCAGAAGACGGCATACGAGATACGAATTCGTGACTGGAGTTCAGACGTGTGCTCTTCCGATC
D707	CAAGCAGAAGACGGCATACGAGATAGCTTCAGGTGACTGGAGTTCAGACGTGTGCTCTTCCGATC
D708	CAAGCAGAAGACGGCATACGAGATGCGCATTAGTGACTGGAGTTCAGACGTGTGCTCTTCCGATC
D709	CAAGCAGAAGACGGCATACGAGATCATAGCCGGTGACTGGAGTTCAGACGTGTGCTCTTCCGATC
D710	CAAGCAGAAGACGGCATACGAGATTTCGCGGAGTGACTGGAGTTCAGACGTGTGCTCTTCCGATC
D711	CAAGCAGAAGACGGCATACGAGATGCGCGAGAGTGACTGGAGTTCAGACGTGTGCTCTTCCGATC
D712	CAAGCAGAAGACGGCATACGAGATCTATCGCTGTGACTGGAGTTCAGACGTGTGCTCTTCCGATC
D501	AATGATACGGCGACCACCGAGATCTACACAGGCTATAACACTCTTTCCCTACACGACGCTCTTCCGATCT
D502	AATGATACGGCGACCACCGAGATCTACACGCCTCTATACACTCTTTCCCTACACGACGCTCTTCCGATCT
D503	AATGATACGGCGACCACCGAGATCTACACAGGATAGGACACTCTTTCCCTACACGACGCTCTTCCGATCT
D504	AATGATACGGCGACCACCGAGATCTACACTCAGAGCCACACTCTTTCCCTACACGACGCTCTTCCGATCT
D505	AATGATACGGCGACCACCGAGATCTACACCTTCGCCTACACTCTTTCCCTACACGACGCTCTTCCGATCT
D506	AATGATACGGCGACCACCGAGATCTACACTAAGATTAACACTCTTTCCCTACACGACGCTCTTCCGATCT
D507	AATGATACGGCGACCACCGAGATCTACACACGTCCTGACACTCTTTCCCTACACGACGCTCTTCCGATCT
D508	AATGATACGGCGACCACCGAGATCTACACGTCAGTACACACTCTTTCCCTACACGACGCTCTTCCGATCT
