# Supplementary material for: Trans-lesion synthesis and mismatch repair pathway crosstalk defines chemoresistance and hypermutation mechanisms in glioblastoma
Source: Nat Commun. 2024 Mar 4;15:1957. doi: 10.1038/s41467-024-45979-5 (PMC10912752; doi:10.1038/s41467-024-45979-5)
Supplement: Supplementary file 13 — Supplementary Data 10 [file 41467_2024_45979_MOESM13_ESM.xls]

## Sheet: CX4014237
SampleReferenceNbr	LabCorpSpecNbr	LabCorpCaseNbr	D3S1358	TH01	D21S11	D18S51	Penta E	D5S818	D13S317	D7S820	D16S539	CSF1PO	Penta D	vWA	D8S1179	TPOX	FGA	AMEL	Mouse
LN-18	27J90520	CX4014237	15, 16	9	28	17, 19	7, 10	11, 13	12, 13	8, 10	11, 13	12	11	17, 18	12, 14	8	19, 23	X, Y	NA*
U-373	27J90530	CX4014237	16, 17	9.3	29, 30	13	7, 10	11, 12	10, 11	10, 12	12	11, 12	10, 12	16, 18	13, 15	8	21, 25	X, Y	NA
U-87	27J90510	CX4014237	16, 17	9.3	28, 29, 32.2	13	7, 14	11, 12	8, 11	8, 9	12	10, 11	9, 14	15, 17	10, 11	8	18, 24	X	NA
NA* = No mouse DNA was detected for this sample.
