# Supplementary material for: Trans-lesion synthesis and mismatch repair pathway crosstalk defines chemoresistance and hypermutation mechanisms in glioblastoma
Source: Nat Commun. 2024 Mar 4;15:1957. doi: 10.1038/s41467-024-45979-5 (PMC10912752; doi:10.1038/s41467-024-45979-5)
Supplement: Supplementary file 16 — Source Data [file 41467_2024_45979_MOESM16_ESM.xlsx]

## Sheet: Fig.1
Fig. 1a										Fig. 1b
Fig. 1c
Fig. 1d
% RAD18 foci positive cell
Control	TMZ
24.42	95.45
18.75	82.98
10	81.58
10.67	94.92
% RAD18 foci overlap with RPA
Control	TMZ
6.64	18.52
1.24	23.82
0.27	16.22
15.55	16
3.61	38.15
9.34	28.62
3.42	2.71
2.28	4.31
	39.87
	6.72
	17.94
	8.43
	15.52
Fig. 1f
Fig. 1g
	LN18 -			LN18+O6bG			LN18 RAD18-/- -			LN18 RAD18-/-+O6bG
0	2.37e-08	2.66e-08	2.5e-08	8.72e-09	1.68e-08	2.32e-08	1.52e-08	1.84e-08	2.27e-08	1.44e-08	1.74e-08	1.92e-08
2	9.37e-06	9.36e-06	9.6e-06	5.27e-05	5.5e-05	5.39e-05	8.9e-06	8.35e-06	8.5e-06	5.23e-05	5.56e-05	5.15e-05
48	1.11e-07	9.09e-08	7.67e-08	1.34e-05	1.34e-05	1.35e-05	9.66e-08	1.02e-07	1.19e-07	1.47e-05	1.42e-05	1.24e-05

## Sheet: Fig.2
Fig.2a
Fig. 2b
		NHARas SiCon			NHARas SiRAD18			NHA SiCon			NHA SiRAD18
	0	0.949759	1.0117	1.03923	1.04386	1.10526	0.850877	1.00926	0.935185	1.05556	1.08677	0.935131	0.977254
	10	0.419821	0.44735	0.488644	0.105263	0.157895	0.131579
	20	0.103235	0.137646	0.0619408	0.00877193	0.017544	0.017544
	40							0.777778	1	0.898148	1.00253	0.884583	0.893008
	80							0.824074	0.685185	0.722222	0.581297	0.673968	0.657119
Fig. 2c
	U373			U373sgRAD18
0	0.89319	1.1016	1.00521	0.936387	1.07687	0.98674
1	0.98326	1.01606	1.04458	0.833735	0.913019	0.883253
2	0.86997	0.93911	0.87452	0.667656	0.709384	0.662648
4	0.65551	0.68654	0.6931	0.306009	0.353301	0.377782
Fig.2d
	U87			U87sgRAD18
0	1.02662	0.9384	1.03498	0.915058	1.00035	1.08459
2	1.06616	1.05703	1.01293	0.903475	0.988768	0.910846
4	0.90114	0.86844	0.96122	0.731836	0.765532	0.83503
8	0.68745	0.68137	0.64411	0.509653	0.45279	0.462267
Fig.2e
	LN18			LN18sgRAD18			LN18+O6bG			LN18sgRAD18+O6bG
0	0.95895	1.03925	1.0018	0.98353	0.952766	1.0637	0.841279	1.07072	1.088	0.887508	1.069	1.04349
5	0.808776	1.05276	0.986746	0.885954	1.06308	1.09198	0.664554	0.732392	0.509866	0.502289	0.498365	0.494114
10	0.919959	0.919959	0.979797	0.942822	0.887197	0.854568	0.23981	0.804983	0.693936	0.387835	0.371812	0.312623
20	0.91301	1.00528	1.09638	0.969236	1.05998	1.03822	0.34524	0.529742	0.484373	0.166776	0.241988	0.148136
Fig.2f
	LN18			LN18+MeOX			LN18sgRAD18			LN18sgRAD18+MeOX
0	0.941113	1.02944	1.02944	1.01494	0.798072	1.18699	0.974436	1.00548	1.02009	0.937244	1.01606	1.0467
50	0.920444	0.846808	0.781408	1.02506	0.653494	0.77494	0.956958	0.901917	1.01656	1.02359	0.679338	0.769458
100	0.63559	0.606847	0.546776	0.87759	0.824096	1.02506	0.721403	0.827964	0.685796	0.593479	0.792069	0.688678
150	0.321509	0.414038	0.368985	0.547952	0.232771	0.384578	0.459371	0.472545	0.496022	0.46682	0.314272	0.312469
200	0.0985036	0.157606	0.114652	0.10988	0.124337	0.208193	0.12456	0.222642	0.197861	0.00835655	0.0101589	0.0127806
Fig.2g
	U373			U373sgRAD18			U373+MeOX			U373sgRAD18+MeOX
0	1.02067	1.02868	0.950648	0.986942	1.02842	0.984637	0.966358	1.02963	1.00463	1.06082	0.995162	0.944022
2	0.506764	0.481326	0.569931	0.220564	0.200812	0.196203	0.114506	0.0876543	0.12716	0.020387	0.016586	0.0331721
4	0.330983	0.312691	0.309832	0.069132	0.046088	0.0605728	0.0391975	0.0348765	0.0567901	0.0048376	0.00276434	0.00345543
Fig. 2i
	U373				U373sgRAD18
0	90.06	102.02	107.92		75.45	106.96	114.59	103
10	100.59	112.74	101.02	103.74	80.62	95.02	59.61	64.7
50	105.24	97.84	107.69	102.38	70.37	92.93	37.79	104.47
100	131.68	126.9	111.31	101.82	67.45	68.22	64.34	64.71
250	102.26	118.27	100.19	98.03	63.21	59.84	53.76	55.3

## Sheet: Fig.3
Fig. 3b
	M			G2			S+G1
RAD18+/+	0.7	0.55	0.6	14.78	15.15	14.53	84.52	84.3	84.87
RAD18-/-	1.43	1.5	1.22	14.74	15.9	14.69	83.88	83.76	82.88
RAD18+/+ TMZ	1.27	0.99	0.101	35.31	37.2	37.01	63.42	61.8	61.98
RAD18-/- TMZ	1.74	2.02	1.09	46.14	40.44	45.99	52.11	52.12	57.54
Fig. 3c
	-			TMZ 2uM
U373	1.3	2.1	1.3	2.9	3.4	3.6
U373sgRAD18	1.5	1.2	1.8	4.9	5.6	6.8
U373sgMLH1	2.7	2.3	2.7	1.9	2.7	2.6
U373sgRAD18+MLH1	9.2	10	9.7	6.9	6.6	9.4
Fig. 3e
Fig. 3f
	U373			U373RAD18-/-			U373MLH1-/-			U373RAD18-/-MLH1-/-			U373MSH2-/-			U373RAD18-/-MSH2-/-
0	0.977497	1.05214	0.970362	1.0332	0.983692	0.98311	1.03697	0.991334	0.971693	0.961674	1.01272	1.0256	0.98614	0.988706	1.02515	1.04259	0.98783	0.969576
1	0.975302	1.01317	1.12623	0.748398	0.742574	0.887012	0.984402	1.04679	0.962449	0.98099	1.03986	0.88165	0.988193	1.05441	0.986653	0.885605	1.04677	0.934631
2	0.792536	0.80022	0.733809	0.417006	0.44205	0.492137	0.894281	0.883304	0.905835	0.886709	0.889928	0.917983	0.981006	0.991273	0.983573	0.976356	0.90386	0.935675
4	0.437431	0.384742	0.44786	0.138614	0.0978451	0.133372	0.958983	0.982091	0.93472	0.885789	0.883489	0.911544	0.950205	0.961499	1.06109	0.917942	0.954451	0.971662
Fig. 3g
Fig. 3h
Fig. 3i

## Sheet: Fig.4
Fig. 4b
	SiCon			SiPOLH			SiPOLK			SiPOLI
0	1.01539	1.05213	0.932481	1.01243	1.05046	0.937102	0.987671	1.01366	0.998673	0.946493	1.00905	1.04445
2	0.626539	0.797778	0.678332	0.651422	0.757688	0.679262	0.41904	0.501444	0.441982	0.689496	0.750247	0.735265
4	0.258766	0.301526	0.295102	0.323346	0.392855	0.353187	0.141163	0.167148	0.155443	0.388212	0.445999	0.35512
	U373			U373+REV1i
0	0.854466	0.938788	1.20675	0.895797	1.10858	0.995622
2	0.584635	0.580887	0.599625	0.742119	0.847198	0.944396
Fig. 4c
	U373				U373sgRAD18
0	12.32	8.16	7.01		3.31	3.13	5.5	7.37
TMZ 2h	7.89	7.79	8.33	8.97	4.48	4	0.85	6.8
TMZ 48h	41.03	40.78	38.22	44.23	7.27	21.79	7.89	3.51
	U373			U373sgMLH1
-	8.72	7.58	3.64	2.52	3.94	6.73
TMZ 48h	25.71	43.01	30.94	6.16	7.19	4.95
Fig. 4d
TMZuM	U373			U373 RAD18-/-			U373 POLK-/-			U373 RAD18-/- POLK-/-
0	1.01052	0.984222	1.00526	1.00848	1.00908	0.982444	0.994052	0.976553	1.02939	1.04096	0.971451	0.987592
1	0.962833	1.00351	0.980715	0.793616	0.891471	0.809177	0.831751	0.866751	0.816653	0.698693	0.667069	0.671681
2	0.812763	0.762623	0.873422	0.563192	0.561995	0.582943	0.647833	0.704792	0.691753	0.386406	0.363017	0.376853
4	0.639902	0.495442	0.480014	0.21217	0.216958	0.188529	0.385337	0.317397	0.320828	0.102119	0.118261	0.112002
Fig. 4e
	U373				U373sgRAD18
0	25.69	17.59	21.09	19.69	0	0.83	0	1.46
TMZ 5h	37.65	40.14	32.48		0	1.87	3.81	5.77
TMZ 53h	51.91	55.45	52.25	56	18.33	11.67	7.04	11.39
Fig. 4f
TMZ uM	U373_siCon			U373_siPOLH			U373sgRAD18_siCon			U373sgRAD18_siPOLH			U373sgPOLK_siCon			U373sgPOLK_siPOLH			U373sgRAD18+POLK_siCon			U373sgRAD18+POLK_siPOLH
0	0.981474	1.01847	1.00006	0.98412	1.029	0.986878	0.969074	0.950284	1.08064	0.964473	0.987883	1.04764	0.969651	0.984175	1.04617	1.02583	0.975924	0.998249	0.98889	1.01539	0.995722	1.00068	1.04863	0.950687
1	0.917222	0.828367	0.964128	0.863143	0.939114	0.952528	0.557839	0.348796	0.483852	0.624225	0.560828	0.664356	0.602645	0.686972	0.990462	0.708211	0.629604	0.69414	0.406362	0.351297	0.352746	0.198682	0.332442	0.335613
2	0.511889	0.624993	0.590477	0.759465	0.718094	0.735646	0.13897	0.144255	0.128792	0.277579	0.275397	0.284267	0.32972	0.221548	0.267071	0.369771	0.299794	0.301107	0.109095	0.0840464	0.0811482	0.101859	0.0914122	0.0768609
4	0.117352	0.190808	0.112219	0.322315	0.319056	0.385875	0.0223136	0.0183989	0.0246624	0.0517642	0.0386778	0.0372237	0.0505094	0.0659007	0.0637329	0.0757926	0.0645363	0.0806704	0.00807342	0.00476125	0.0076594	0.00596978	0.0110068	0.00764878
Fig. 4g
%GFP-Polκ/PCNA colocalization positive cells	-			TMZ
SiCon	3	10	9	20	31	32
SiPOLH	7	11	8	50	55	51
SiRAD18	0	2	2	4	0	12

## Sheet: Fig.5
Fig. 5f
U373							U373 RAD10-/-
Drug1:	TMZ						Drug1:	TMZ
Drug2:	CHK2i						Drug2:	CHK2i
ConcUnit:	𝜇M						ConcUnit:	𝜇M
	0	0.5	1	1.5	2			0	0.5	1	1.5	2
8	94.2462	96.7375	98.6962	99.8837	99.9388		8	99.4352	99.0254	99.9502	99.8948	99.9889
6	83.6384	91.1857	97.3618	99.8715	99.9633		6	98.2003	99.402	99.8505	99.9612	99.9779
4	56.0568	66.5789	88.7862	98.9655	99.9633		4	92.6242	95.8746	98.6156	99.8893	99.9779
2	16.6248	30.9175	60.4762	93.4015	99.8898		2	64.5385	70.7404	87.3193	98.5215	99.9779
0	0	4.06439	40.4725	80.7492	99.749		0	0	3.90941	32.5046	71.5488	99.6345
Fig.5g
U373						U373RAD18-/-
Drug1	TMZ					Drug1	TMZ
Drug2	DNAPKi					Drug2	DNAPKi
ConcUnit	uM					ConcUnit	uM
	0	1.25	2.5	5			0	1.25	2.5	5
8	96.9282	93.5884	98.679	99.4392		8	99.7808	99.5324	99.8587	99.8587
6	91.8313	71.2194	92.0992	99.3582		6	99.2937	98.9771	99.4885	99.8052
4	69.0136	45.9904	77.7556	98.2927		4	97.3306	95.3286	98.5338	99.6736
2	35.7779	0.897252	30.7247	94.0869		2	81.8501	80.5349	92.703	99.2109
1	23.771	-21.7895	5.32743	88.4977		1	56.9731	56.6516	82.3031	98.5435
0	0	-43.9342	-24.4003	69.1071		0	0	-6.56145	21.7789	92.2987
Fig. 5h
	U373			U373sgRAD18			U373sgPOLD3			U373sgRAD18+POLD3
0	1.01052	0.984222	1.00526	1.00848	1.00908	0.982444	0.944814	1.05321	1.00198	1.00949	0.948705	1.04181
1	0.962833	1.00351	0.980715	0.793616	0.891471	0.809177	0.705914	0.615855	0.628797	0.416261	0.352398	0.410105
2	0.812763	0.762623	0.873422	0.563192	0.561995	0.582943	0.406615	0.411469	0.450297	0.196974	0.200821	0.190049
4	0.639902	0.495442	0.480014	0.21217	0.216958	0.188529	0.170412	0.140212	0.178501	0.0276994	0.0276994	0.0453963

## Sheet: Sup. Fig.1
Sup. Fig. 1c

## Sheet: Sup.Fig.3B
	Proliferation_Score_ssgsea	RAD18_mRNA
TCGA-02-0047-01	-0.0214334	3.60186
TCGA-02-0055-01	0.0291552	4.1345
TCGA-02-2483-01	0.525608	4.64255
TCGA-02-2485-01	0.2704	5.02417
TCGA-02-2486-01	-0.253857	2.80127
TCGA-06-0125-01	0.194129	4.63161
TCGA-06-0129-01	0.413961	4.88294
TCGA-06-0130-01	0.257946	3.98684
TCGA-06-0132-01	-0.349437	2.86777
TCGA-06-0138-01	0.0841136	4.36437
TCGA-06-0139-01	-0.200944	3.23771
TCGA-06-0141-01	-0.215119	4.10077
TCGA-06-0156-01	0.220877	4.51569
TCGA-06-0157-01	0.224672	4.58475
TCGA-06-0158-01	-0.036367	4.04727
TCGA-06-0168-01	0.196209	4.07758
TCGA-06-0174-01	0.414016	4.55168
TCGA-06-0178-01	0.243443	3.76346
TCGA-06-0184-01	-0.0941543	5.37041
TCGA-06-0187-01	0.119459	3.8725
TCGA-06-0190-01	0.0750652	4.28459
TCGA-06-0210-01	-0.131926	4.24574
TCGA-06-0211-01	0.160248	4.78117
TCGA-06-0219-01	0.287611	4.62153
TCGA-06-0238-01	0.265664	3.70997
TCGA-06-0644-01	0.273438	4.35199
TCGA-06-0645-01	-0.0797183	3.23679
TCGA-06-0646-01	0.166198	4.22093
TCGA-06-0649-01	-0.134036	4.2488
TCGA-06-0686-01	0.338275	4.3517
TCGA-06-0743-01	-0.0894719	3.44515
TCGA-06-0744-01	0.188705	3.87315
TCGA-06-0745-01	0.289867	4.15993
TCGA-06-0747-01	0.0430808	4.10908
TCGA-06-0749-01	-0.286502	2.91135
TCGA-06-0750-01	-0.16126	3.63158
TCGA-06-0878-01	0.113474	3.7011
TCGA-06-0882-01	-0.260272	3.09924
TCGA-06-1804-01	0.0164726	3.63514
TCGA-06-2557-01	0.176448	4.16427
TCGA-06-2558-01	0.247762	4.00318
TCGA-06-2559-01	0.436299	5.2206
TCGA-06-2561-01	-0.124396	5.0756
TCGA-06-2562-01	-0.115701	4.19084
TCGA-06-2563-01	0.0975418	3.93621
TCGA-06-2564-01	0.0651431	4.49822
TCGA-06-2565-01	-0.0117373	4.51432
TCGA-06-2567-01	0.347213	4.04482
TCGA-06-2569-01	0.41256	4.84293
TCGA-06-2570-01	0.105028	3.86332
TCGA-06-5408-01	0.193389	5.28671
TCGA-06-5410-01	-0.173037	3.27813
TCGA-06-5411-01	0.00508997	3.88305
TCGA-06-5412-01	-0.0656926	3.8965
TCGA-06-5413-01	0.372736	5.09098
TCGA-06-5414-01	0.0354826	4.78624
TCGA-06-5416-01	0.458985	4.1148
TCGA-06-5417-01	0.219897	4.73144
TCGA-06-5418-01	-0.00732039	4.07359
TCGA-06-5856-01	0.295761	4.38273
TCGA-06-5858-01	0.358134	4.30123
TCGA-06-5859-01	0.301759	3.99278
TCGA-08-0386-01	0.234341	4.09682
TCGA-12-0616-01	0.454854	4.37301
TCGA-12-0618-01	0.216353	4.76383
TCGA-12-0619-01	0.23666	4.60857
TCGA-12-0821-01	0.278089	4.54416
TCGA-12-1597-01	0.296918	4.27629
TCGA-12-3650-01	0.529932	5.07715
TCGA-12-3652-01	0.251376	4.44675
TCGA-12-3653-01	0.328557	4.43139
TCGA-12-5295-01	0.34558	3.77375
TCGA-12-5299-01	0.176455	4.21439
TCGA-14-0781-01	-0.208668	3.75686
TCGA-14-0787-01	0.187142	4.8277
TCGA-14-0789-01	-0.277589	3.4874
TCGA-14-0790-01	0.182074	4.05519
TCGA-14-0817-01	0.296645	3.84471
TCGA-14-0871-01	0.468195	5.55211
TCGA-14-1034-01	0.211659	4.61722
TCGA-14-1823-01	-0.0234858	3.45276
TCGA-14-1825-01	0.4285	5.41921
TCGA-14-1829-01	0.133157	4.81891
TCGA-14-2554-01	-0.0368248	3.57391
TCGA-15-0742-01	0.29608	4.5332
TCGA-15-1444-01	0.00109295	3.70337
TCGA-16-0846-01	-0.0820277	3.47473
TCGA-16-1045-01	-0.204415	4.5997
TCGA-19-1390-01	0.457382	5.43039
TCGA-19-1787-01	0.560446	4.69309
TCGA-19-2619-01	0.206677	5.35136
TCGA-19-2620-01	-0.178851	4.48431
TCGA-19-2624-01	0.492788	5.23998
TCGA-19-2625-01	0.13578	4.14784
TCGA-19-2629-01	0.13298	4.61854
TCGA-19-4065-01	0.16253	4.4734
TCGA-19-5960-01	0.322393	5.47857
TCGA-26-1442-01	-0.343656	3.29886
TCGA-26-5132-01	0.380282	4.67184
TCGA-26-5133-01	0.153925	5.01886
TCGA-26-5134-01	0.441962	4.58441
TCGA-26-5135-01	0.133206	3.73157
TCGA-26-5136-01	0.298046	3.67722
TCGA-26-5139-01	-0.0255961	4.02461
TCGA-27-1830-01	-0.0132464	4.12658
TCGA-27-1831-01	0.13711	4.0714
TCGA-27-1832-01	0.216404	4.32713
TCGA-27-1834-01	-0.22273	3.89686
TCGA-27-1835-01	0.0586997	4.9316
TCGA-27-1837-01	0.170322	4.88287
TCGA-27-2519-01	0.0367578	3.84757
TCGA-27-2521-01	0.232274	4.12952
TCGA-27-2523-01	0.378693	4.51089
TCGA-27-2524-01	0.291791	4.20563
TCGA-27-2526-01	0.0551841	3.9674
TCGA-27-2528-01	0.240342	4.87008
TCGA-28-1747-01	0.0844341	4.23697
TCGA-28-1753-01	0.346861	4.70871
TCGA-28-2499-01	-0.283483	4.096
TCGA-28-2509-01	0.312562	4.77603
TCGA-28-2510-01	-0.115015	4.13293
TCGA-28-2513-01	-0.204689	3.57739
TCGA-28-2514-01	0.0690661	4.32714
TCGA-28-5204-01	0.355158	4.85129
TCGA-28-5207-01	0.0382906	4.92638
TCGA-28-5208-01	0.300482	4.59144
TCGA-28-5209-01	0.349782	4.77905
TCGA-28-5213-01	-0.0801297	3.49291
TCGA-28-5215-01	0.267914	4.53418
TCGA-28-5216-01	0.124894	4.39503
TCGA-28-5218-01	0.215071	3.72996
TCGA-28-5220-01	0.158064	4.54713
TCGA-32-1970-01	0.162771	4.44838
TCGA-32-1980-01	-0.259447	3.09724
TCGA-32-1982-01	-0.0548171	4.12861
TCGA-32-2615-01	-0.0152178	3.79403
TCGA-32-2616-01	0.312893	4.09576
TCGA-32-2632-01	0.172898	4.61392
TCGA-32-2634-01	0.39048	4.61143
TCGA-32-2638-01	-0.0578926	3.54905
TCGA-32-4213-01	0.197648	4.27029
TCGA-32-5222-01	0.200784	4.52396
TCGA-41-2571-01	0.0608608	3.42982
TCGA-41-2572-01	0.0526025	3.60897
TCGA-41-3915-01	0.0850086	4.36343
TCGA-41-4097-01	-0.213627	4.19036
TCGA-41-5651-01	0.460643	4.47812
TCGA-76-4925-01	0.474249	4.55427
TCGA-76-4926-01	0.0677806	4.4092
TCGA-76-4927-01	0.188592	4.18463
TCGA-76-4928-01	0.118289	4.15233
TCGA-76-4929-01	-0.0400069	3.69947
TCGA-76-4931-01	0.285762	4.72686
TCGA-76-4932-01	0.276421	5.15248

## Sheet: Sup.Fig.3C
	RAD18	UBE2A	UBE2B	POLH	POLK	POLI	REV1	USP7	MAD2L2	Phase
MGH100.P5.A01	1.04733	1.02815	1.08941	0.296375	0	0	0.187682	0.927713	0	G1
MGH100.P5.A03	0	1.15689	0	0.459807	0	0.0351105	0.38559	0.240299	1.32059	S
MGH100.P5.A04	0.966815	1.64014	1.50401	1.07969	0	1.26262	0	0	0	G1
MGH100.P5.A06	0.567535	0.974605	0	0.499794	0	1.0452	0.623855	0.0679578	1.48764	S
MGH100.P5.A07	0	1.13378	0.515346	0.958448	1.04562	1.11348	0	0.619378	0	G1
MGH100.P5.A08	0.274467	1.13687	1.10838	0.551144	0.893063	0.676714	0.36463	0.0925758	1.39541	G2M
MGH100.P5.A09	0	0.702409	0	0.415785	0.439613	0.858309	0.427493	0.775951	1.18069	S
MGH100.P5.A10	0	0	1.33157	0.486565	0.147641	0.113264	0	0.942356	1.65337	G1
MGH100.P5.A12	0.969117	0.307332	0.544266	0.646689	0	0	0.571351	0	1.43771	S
MGH100.P5.B02	0.156524	1.17662	1.12169	0.38733	1.12183	0.081517	0.710287	0.936652	1.18515	S
MGH100.P5.B07	0.60304	1.11258	1.10412	0.409567	0	0	0	0	0	G2M
MGH100.P5.B08	0	1.28886	0	0.416643	0.649552	0.0181268	0.635419	0	1.21118	G1
MGH100.P5.B09	0	1.32039	1.04553	1.17062	0.385871	0.556334	0	0	1.51703	G1
MGH100.P5.B10	0.681495	0	0.912347	0.324668	0	0	0	0	0	G1
MGH100.P5.C03	0.880488	0	0.478444	0.874555	0.856091	0	0	0	1.16345	G2M
MGH100.P5.C04	0.512101	1.19098	0.42323	0.53584	0.919016	0.560436	0.656133	0.356505	1.27713	G2M
MGH100.P5.C06	0	1.24497	0	0.446153	0.208291	0.253363	0.46196	0	0.942429	G1
MGH100.P5.C08	0	0	0	1.65553	0	0	2.05795	0	0	S
MGH100.P5.C10	0.526705	1.32639	0	0.594147	0	0.303799	0	0.172744	1.18352	G1
MGH100.P5.D01	0.460036	1.11717	0.984865	0.384422	0.93429	0.773328	0.0571528	0	1.07539	S
MGH100.P5.D03	0	0	1.14157	0.224125	0.319548	0.952557	0	1.29217	0	G1
MGH100.P5.D04	0	1.26206	0.859216	0.413523	0	0	0	0.746968	0	G1
MGH100.P5.D07	0	1.27529	0.840512	0.33122	0	0.476065	0	0.0338645	1.2054	G1
MGH100.P5.D09	0	1.41518	0.730214	0.307815	1.08293	0.776763	0	0.696137	0	G1
MGH100.P5.E01	0.826187	0.990522	0.597095	1.01104	0	0	0.638041	0.585034	0	G2M
MGH100.P5.E02	1.05753	0	0	0.0941484	0.515764	0	0	0	1.26568	G1
MGH100.P5.E06	0	0.780517	0.889985	0.419542	0	0.908949	0.202614	0.636498	1.25614	G2M
MGH100.P5.E08	0	0.223654	0.968709	0.373163	0.946797	0.532722	0.0928312	0.150749	0.882601	G1
MGH100.P5.E11	0	1.03315	0	0	0	0	1.06852	0	0	G1
MGH100.P5.E12	0.0807658	1.1265	0.371164	0.229761	0.598785	0.863101	0.175617	0.493896	1.06215	S
MGH100.P5.F04	0	1.25518	0	0.334763	0.336869	0.901666	0	0.915366	1.06673	G2M
MGH100.P5.F06	0.596329	1.13991	0.964977	0.610286	0.311646	0	0.553572	0.519803	1.10238	S
MGH100.P5.F09	0.0804164	1.35132	1.29664	0.690709	0.474829	0.75836	0	0.665321	1.40149	G2M
MGH100.P5.F11	0	0.936033	0.897358	0.434554	0	0.567809	0.125036	0.0593194	0	G1
MGH100.P5.F12	0	1.53775	1.25755	0	0	0	0	1.35948	0	S
MGH100.P5.G01	0.346373	1.43172	0.966592	0.888214	0.924713	0	0	0.874797	0	G1
MGH100.P5.G02	0.32614	1.47825	0.43572	0.123501	0.567927	0.521935	0.932603	0.127934	1.37801	S
MGH100.P5.G03	0.729192	1.06709	0.844498	0.222239	0	0.731141	0.176811	0.346201	1.21362	S
MGH100.P5.G06	0.815962	1.19497	0.911	0.39446	1.0238	0.275544	0	0.387719	1.36643	G2M
MGH100.P5.G09	0.12004	1.23165	1.21962	0.402865	0.948183	0.659443	0.862993	0.577539	0	G1
MGH100.P5.G12	0	1.35228	1.32035	1.10692	0	0	0.971891	0	1.15629	G2M
MGH100.P5.H01	0.162493	0.82754	0	0.320553	0	0.155015	0.320171	0.235377	1.04516	G1
MGH100.P5.H03	0	1.50397	1.47095	0.669389	0.601518	0.0506717	0	0	1.51409	G1
MGH100.P5.H04	0.689181	1.31434	1.15697	0.388757	0.715416	0.0446504	0.0995713	0	1.43694	S
MGH100.P5.H06	0.917148	1.17858	1.10145	0.326339	0	0.760061	0	0.0483957	1.14061	G2M
MGH100.P5.H07	0.909966	0.873036	0.738116	0.434581	0	0.714135	0.679681	0.289184	1.23988	G2M
MGH100.P5.H10	1.08243	1.3207	0.819319	0.474041	0	0	0	0	1.60563	S
MGH100.P5.H11	0	1.36954	0.811419	0.450315	0.174427	0.94343	0	0.720049	0	G1
MGH100.P6.A01	0.525054	1.32594	1.1162	0.510333	0.089447	0.224399	0	0.196038	1.40719	G1
MGH100.P6.A02	0.728059	0.160161	0.421108	0.620493	0	0	0	0.757897	1.33264	G2M
MGH100.P6.A06	0.948199	1.16271	0	0.674232	1.02048	0.0490513	0.208549	0	1.32378	G2M
MGH100.P6.A07	0	0	0.290699	0.468449	0	0	0.182334	0.514075	0	S
MGH100.P6.A09	0	0.78175	1.2312	0.828486	0.219287	0.238119	0.210866	0.104973	1.37015	G2M
MGH100.P6.A11	0	1.32751	0.518736	0.538503	0	0	0	1.09854	1.58379	G1
MGH100.P6.A12	0.355324	1.16006	1.15253	0.289261	0.58651	0	0.376598	0.413696	1.14365	S
MGH100.P6.B06	0.0705568	1.27384	0.589275	0.618319	1.21984	0	0.214606	0	0.937427	S
MGH100.P6.B07	0.203177	1.28627	0.405743	0.686133	0.264372	0.159042	0	0.0299372	1.10112	G2M
MGH100.P6.B09	0.738335	1.02156	1.07336	1.12567	0	0	0.0805821	0.704455	1.15678	G2M
MGH100.P6.B10	0.998878	1.05723	0	0.405541	0.221538	1.04745	0	0.936544	0	G1
MGH100.P6.B12	0	0.683597	0.249665	0.662919	0.668401	0.78443	0.907905	0.242464	1.35278	S
MGH100.P6.C01	0	0	0	0.54857	1.01287	0	0	0	0	G1
MGH100.P6.C04	0	1.01301	0.879086	0.578034	0	0	0	0	1.4923	G1
MGH100.P6.C05	0.852746	0.33921	0.811839	0.290558	0.160567	0.220786	0	0.941315	1.11949	S
MGH100.P6.C09	0.953021	1.37794	1.23295	1.07268	0.77085	0.815746	0	0	1.11995	G1
MGH100.P6.C11	0	0	0.805153	0.422342	0.941747	0.927013	0.667848	0.519354	0.940429	G1
MGH100.P6.D02	0	0	0	0.776749	1.0182	0.42594	0	0.961573	1.20236	G1
MGH100.P6.D04	0	1.43682	0	0.782402	1.22246	0	0	0	0.814686	G1
MGH100.P6.D05	0	1.43976	0.180062	0.833307	1.23085	0	0.914343	0.988291	0	G1
MGH100.P6.D07	0	1.35089	0.379897	0.393418	0.588562	0.268275	0.119122	0.260571	0.475711	G1
MGH100.P6.D08	0	0	1.34741	0.71658	1.26292	0.094465	0.872434	0.557299	1.3722	G1
MGH100.P6.D09	0	0.324406	0.233843	0.529899	0	0.332495	0.803641	0.477611	0.898365	G1
MGH100.P6.D10	1.00112	1.13937	0.751555	0.560975	1.13701	0.523856	0	0.229369	1.36068	S
MGH100.P6.D12	0.447914	1.39161	0	1.03734	0	0.917145	0.1202	0.106472	1.06291	G1
MGH100.P6.E04	0	1.41852	0.992596	0.654323	0.77117	0.312164	0	0.337619	1.32824	G1
MGH100.P6.E05	0.337024	1.10653	1.1364	0.709835	0	0.279659	0.111317	0.575865	1.07471	G1
MGH100.P6.E07	0.633647	1.32096	0.247028	0.378265	0	1.06325	0.0831844	0.239628	1.15187	G1
MGH100.P6.E08	0.162228	0	0.976335	0.541807	0.645565	0.266002	0	0.866871	1.107	S
MGH100.P6.E09	0	1.28959	1.02575	0.256315	0	0.480739	0.226485	0	1.11779	G1
MGH100.P6.F01	0.495432	0.412002	1.13551	1.11466	0.936911	0	0.893933	0.802664	1.3397	G1
MGH100.P6.F05	0.928325	1.11556	0.807741	0.560096	0.548658	0.692113	0.535778	0.200948	1.12009	S
MGH100.P6.F07	0	1.30864	1.07253	0.455174	0.355151	1.08035	0.427041	0.266872	0	G1
MGH100.P6.F09	0	1.5442	0.169098	0.348144	0	1.42386	0	0	1.42252	G1
MGH100.P6.F11	0	0.345501	0.791507	0.445075	0.551142	0	0.156772	0	0	G1
MGH100.P6.F12	0	1.33772	1.31003	0.591579	0	0	0	0	1.13087	S
MGH100.P6.G02	0	0.501162	0	0.444569	0	0	0	0	0	G1
MGH100.P6.G04	0.784467	1.11772	0	1.05673	0.537744	0.149606	0.650854	0.489754	1.24657	S
MGH100.P6.G07	0	1.36068	1.00354	0.538398	0	0	0.53623	0.977138	0	G1
MGH100.P6.G11	0.777256	0.890381	0.579102	0.374918	0.789578	0.839646	0.417519	0.567514	1.16413	G1
MGH100.P6.G12	0	1.16569	0	0.449236	0	0.828293	0	0	1.00197	G1
MGH100.P6.H01	0	1.23683	0.656876	0.568378	0.110296	0.554364	0	0	0	G1
MGH100.P6.H04	0	0.926704	0.945034	0.914221	0.711881	0.23777	0.699302	0.707359	1.26843	G1
MGH100.P6.H05	0.771812	1.12013	1.01258	0.361278	0	0.439703	0.871869	1.06834	1.06002	G1
MGH100.P6.H06	0	0	1.58543	1.07309	1.388	0	0	0	1.26967	G1
MGH100.P6.H09	1.05838	1.24795	0.75717	0.237867	1.04037	0	1.01723	0.531421	1.34353	S
MGH100.P6.H11	0.846626	0	0.771701	1.01637	0	0.203712	0.136752	0.215756	1.42903	G2M
MGH100.P6.H12	0	0	1.23016	1.19674	0	1.11022	1.38673	0	1.29516	G1
MGH100.P8.A02	0	1.65729	0	0	0	1.28459	0	0	0	G1
MGH100.P8.A04	0	0	1.36888	1.11804	0.951198	1.00803	0	0	1.43941	G1
MGH100.P8.A06	1.0862	1.21169	0.283189	0.194239	0	0	0.245007	0	0	G1
MGH100.P8.A08	1.03313	0	0.785995	0.586045	0	0	0	0	1.10748	S
MGH100.P8.A12	0	0.538944	0.490851	0.752625	1.50729	0.0838173	0	0	1.64149	G1
MGH100.P8.B02	0.399042	0	0	0.487771	0.764614	0.577277	0	0.905916	1.35365	G1
MGH100.P8.B03	0	0.922753	1.21737	0.611502	0.814054	0.702578	0	0	1.18466	S
MGH100.P8.B06	0	0.839515	0.59331	1.00872	1.34551	0	1.09436	0	1.28546	G1
MGH100.P8.B08	0.789299	0	1.41261	0.273269	1.09359	0	0	1.06903	0.435452	G2M
MGH100.P8.B09	0	0	0	0.39056	0	0.221763	0	0.867124	1.3695	G1
MGH100.P8.B10	0	1.22284	0.77492	0.37141	0.987125	0.0183158	0.0396385	1.04216	1.07861	S
MGH100.P8.B11	0.518009	0	1.08675	0.611113	0.131617	0.58159	0	0.383005	0	S
MGH100.P8.B12	0	0	0	0.586136	0	0.159884	0.196291	0.770951	1.39952	G1
MGH100.P8.C02	0	1.48163	0.619092	0.357969	0	1.29021	0	0	0	G1
MGH100.P8.C03	0	0	0	0.4941	0	1.19864	0.463569	0.196049	1.35105	G1
MGH100.P8.C04	0.240956	1.22066	1.04425	0.0879705	0	1.18157	0.689447	0.465478	1.21073	S
MGH100.P8.C07	1.04806	0.828342	0	0.696179	0.320277	0.866175	0	0	0	G1
MGH100.P8.C09	0	0	1.68864	0.480385	0	0	0	0	1.7662	G1
MGH100.P8.C10	0.581105	1.31525	0	0.225805	0	0.728423	0.78756	0.686427	1.22552	G1
MGH100.P8.C12	0	0	1.14749	0.4523	0.695972	1.16525	0.152306	0.135078	0	G1
MGH100.P8.D01	0	1.40825	0	0.63199	0	0	0	0	1.11365	G1
MGH100.P8.D02	0	0	1.10519	0.719864	1.09703	1.00641	0.797221	0.332365	1.11968	G1
MGH100.P8.D03	0	1.19023	0	0.902053	0.058159	0.858981	0.104987	0.0925938	1.14653	G1
MGH100.P8.D05	0	0.863974	1.242	0.390309	0.728307	0.607211	1.09379	0	0.324154	G1
MGH100.P8.D08	0	0.79346	0.923402	0.671656	1.08142	0.437316	1.14654	0	0	G1
MGH100.P8.D09	0	0	1.38855	1.40078	1.44507	0	0	0.0717014	0	G1
MGH100.P8.D11	0	1.29781	0.989486	0.322076	0	0	0	0.604493	0.888966	S
MGH100.P8.E03	1.16625	0.854315	0.436518	0.414885	0	0	0.905024	0	1.3162	S
MGH100.P8.E05	0.852553	0.556615	0	0.184922	0	0.581611	0	0.46404	1.36934	S
MGH100.P8.E06	1.0788	0.790385	0.121973	0.821512	0	0.57692	0	0	1.46451	S
MGH100.P8.E08	0.870829	1.38388	1.09156	0.359012	0.0573226	0.872396	0.461078	0	1.19597	S
MGH100.P8.E09	0.684923	0.452818	1.02807	0.334762	0.242356	0.910992	0.0934509	0	0.730056	G1
MGH100.P8.F03	0.675689	1.28046	0.92979	0.912778	0.103963	0.833254	0	0.16112	1.50067	G2M
MGH100.P8.F04	0.944068	0	1.05931	0.258452	0.994075	0	0.879433	0	0	G1
MGH100.P8.F05	1.16935	1.02628	1.20432	0.334154	0.196374	0.561734	0	0	1.20817	S
MGH100.P8.F07	1.27243	0	0.802253	0.408885	0.83534	1.12816	0	0.705101	1.51723	G1
MGH100.P8.F08	0	1.54361	1.35063	0.498228	0	0.0899135	0.200317	0	0	G1
MGH100.P8.F09	0	1.10322	0	0.657318	0.622308	0.423092	0	1.00911	1.24153	G1
MGH100.P8.F10	0	0	1.14558	0.177401	0	0.615499	0.378169	0.626989	1.01532	S
MGH100.P8.F11	0	1.53382	1.11461	0.687117	0.89247	0.168601	0.188475	0.732622	1.01244	G1
MGH100.P8.G01	0	1.39757	0.256901	0.972256	0	0	0.790811	0.334921	1.5427	G1
MGH100.P8.G02	0	1.13814	1.51701	1.07843	1.40667	1.21136	0.296227	0	1.59851	G1
MGH100.P8.G03	1.02207	1.18987	0.914229	0.76575	0.318144	0.74894	0.950825	0.737768	1.08783	G1
MGH100.P8.G04	0	0.56433	0	0.611477	1.11826	0.0762021	0.174203	0.813099	1.18047	G1
MGH100.P8.G05	1.08919	1.16769	0.243719	0.880052	0.833883	0.772861	0	0	1.06571	S
MGH100.P8.G06	1.16613	1.11492	0.996454	0.280248	0.972346	0	0.843557	0	1.32255	G1
MGH100.P8.G07	1.07657	0.884679	1.09588	0.510002	1.13621	1.10526	0	0.79141	0.700689	G1
MGH100.P8.G08	0.337504	0	0.361256	0.302354	0	0	0	0.89446	0	G1
MGH100.P8.G12	0	0.943483	0	0.337601	0	0.662391	0	0	0	G1
MGH100.P8.H02	1.43632	1.70626	0	0	1.54467	0	1.28981	0	1.80751	G2M
MGH100.P8.H05	0.929494	1.38886	0.860311	0.64923	0.822992	0	0.524916	0.249372	0.98456	G1
MGH100.P8.H08	0	0	0.809046	0.977153	0	0	0	0	0	G1
MGH100.P8.H12	0.757547	0.882148	1.21241	0.378386	0	0.623254	0	1.02303	1.31061	G1
MGH100.P9.A01	1.11198	1.25024	0.861105	0.860247	0.435429	0	0	0	1.03242	S
MGH100.P9.A02	0	0.90084	0.321489	0.80671	0.984735	1.21563	0	0.557917	0	G1
MGH100.P9.A03	0	1.65923	0	0.608774	1.00886	0	0	0	0	G1
MGH100.P9.A04	1.13773	1.16184	0.681543	0.456612	1.05799	0.821626	0.164467	0.546663	1.10107	S
MGH100.P9.A06	1.16157	0	1.21516	0.849902	1.00362	1.2363	0.486497	0.280763	0	G1
MGH100.P9.A07	0.395722	1.22037	1.33928	1.33538	0	0	0	0.181567	0.56403	G1
MGH100.P9.A08	0	1.42229	0.436808	1.25696	0	0	0.290395	0	0	G1
MGH100.P9.A09	0.107693	0.913829	0.283072	0.708607	0.749299	0.735052	0	0.489212	1.13046	G1
MGH100.P9.A11	0	1.46584	1.07894	0.291049	1.07885	0	0	0.0755943	0	G1
MGH100.P9.B01	0.43028	0	1.43088	0.932148	0.956552	1.29044	1.19535	0	1.28345	G1
MGH100.P9.B03	0	1.28199	0.861447	0.528208	0.697741	0	1.11106	0.46577	1.46105	G1
MGH100.P9.B04	0	0.76736	0.564032	0.440186	0.285753	0.129459	0.0871708	0	0.29715	G1
MGH100.P9.B05	0.930772	0	0.893665	0.637697	1.06751	0	0.643765	0	0	G1
MGH100.P9.B06	0.296336	1.55417	1.33544	1.17498	1.24374	0	0	0	0	G1
MGH100.P9.B07	0.741955	0	0.671039	0.43701	0.508725	0	0.434444	0	1.53659	G1
MGH100.P9.B08	0.835212	1.26416	1.20115	1.19181	1.30184	0	0.390535	0.101712	1.23543	G1
MGH100.P9.B11	0.829924	0	0.504415	0.651786	0.67903	0.581673	1.27405	0	0	S
MGH100.P9.C01	0	1.21264	1.15729	0.54616	0	0.114596	0	0.960986	1.01848	G1
MGH100.P9.C02	0	0.814837	0	1.42204	0	0.398059	0	0	0	G1
MGH100.P9.C03	0	0	1.08265	0.575897	0	0.908182	0.106753	0	1.30119	G1
MGH100.P9.C04	0.597469	0	0.73371	0.260674	1.23135	0.885336	0.314856	0.348412	1.21882	G1
MGH100.P9.C05	0	1.56094	0.783468	0.247575	0	0.183837	0	0	0	G1
MGH100.P9.C06	0	0.609263	0	1.25958	0	0.102115	0.315659	0.892849	0	G1
MGH100.P9.C07	0	1.23104	0.263526	0.475061	0	0.632538	0.228382	0	0.467279	S
MGH100.P9.C08	0.774378	1.07438	0.878183	0.118812	0.910241	0.768435	0	0.655076	0	G1
MGH100.P9.C11	1.03491	0.941113	0.562367	0.864651	0.980532	0.151628	0.478604	0.692856	1.40548	S
MGH100.P9.D01	0	0.265355	1.12184	0.422325	0.942779	0	0	0.190033	0	G1
MGH100.P9.D05	0.569895	0.966871	0.85575	0.986366	0.784694	0.375676	0.883117	0.32018	1.06382	S
MGH100.P9.D06	1.21075	1.47351	0.992175	0.217778	0	0.445267	0	0.759953	0.985394	G1
MGH100.P9.D07	0.9855	1.39541	1.40329	1.00441	1.20981	0.74077	0	1.2725	1.39443	S
MGH100.P9.D09	0	1.31843	0.629183	0.829629	0.970005	0	0	0	1.13384	G2M
MGH100.P9.D10	0.863327	1.072	0	0.668554	0.725738	0.610907	1.06093	0.0509384	1.19349	S
MGH100.P9.E01	1.07738	1.16585	0	0.585207	0.274669	0.123878	0	0.136066	1.18695	G2M
MGH100.P9.E04	0.518264	1.35027	1.16025	0.675616	0	0.0360503	0.462984	0.071235	1.00933	S
MGH100.P9.E05	0	1.61876	0.534955	0.404282	0.17025	0	0	0	1.50974	G1
MGH100.P9.E06	0.575026	0.693178	1.03333	0.741139	0.631275	0.614744	0	0.924624	1.16265	S
MGH100.P9.F01	1.41476	0	1.10675	0.968593	0.65785	0	0	1.02076	1.4179	S
MGH100.P9.F04	0.166524	1.27928	1.02929	0.844887	0.474175	0	0	0.801685	1.06234	G2M
MGH100.P9.F06	0.448994	0	1.28267	0.440137	0	0.113609	1.18389	0.125296	1.41439	S
MGH100.P9.F07	0	0	0.897393	0.594783	1.09775	0.971317	0.66445	0.113918	1.30077	G1
MGH100.P9.F08	1.22343	1.3962	0.542354	1.12541	0.807021	0	0.569228	0	1.39886	S
MGH100.P9.F09	0	0	1.07539	1.21956	0.296664	0.61174	0	0.817484	0.482016	G1
MGH100.P9.G01	0	0	0	0.367019	0.26784	0	0	0	0	G1
MGH100.P9.G02	1.18357	1.20628	0.120691	0.556888	1.13738	0.3209	0	0.0623514	0.392978	S
MGH100.P9.G03	1.03561	1.25835	1.15868	0.687001	0.749307	0.155652	0	0.599374	0	G2M
MGH100.P9.G04	0	0	0.34675	0.431546	0.98986	0	0	0	0	G1
MGH100.P9.G05	0.87802	1.41309	0.979367	0.772614	0.249378	0.49933	0.701766	0.216984	1.19493	S
MGH100.P9.G06	0	1.07963	0	0.284524	1.12277	0.268591	0.758758	0.983731	0	G1
MGH100.P9.G07	0	1.11631	1.05001	0.211922	0	0.739196	0.32721	0.220619	0.725077	G1
MGH100.P9.G08	1.1739	0	1.43664	1.11633	0	0.121362	0	0.742261	1.55724	S
MGH100.P9.G10	0	1.42236	0.44362	1.01736	0.454423	0	0	0	1.00396	G2M
MGH100.P9.H01	0.999743	1.30365	0.172145	0.370735	0	1.00736	0.18583	0.285374	0.514479	S
MGH100.P9.H02	1.25686	1.55218	0.123277	0.85263	0	0.950988	1.20301	0.60811	0	G1
MGH100.P9.H03	0.870537	1.02537	1.05523	1.13902	1.10181	0.992532	0	0.683736	1.39235	G1
MGH100.P9.H05	0	0.903669	0	0.959708	0.894584	0	0	0.819539	1.50416	G1
MGH100.P9.H06	0	1.51184	0.765944	0.638994	0	0	0	0	0	G1
MGH100.P9.H07	0	1.47872	0	0.980575	0	0	0.362718	0	0	G1
MGH100.P9.H08	0	0	1.07857	0.228855	0	1.01439	0	0	1.12863	G1
MGH100.P9.H09	0	1.05087	0.842466	0.567592	0	0.196061	0.250505	0.622892	1.57456	G1
MGH100.P9.H11	1.29181	0.973804	0	0.938685	1.14286	1.00677	0	0.672506	1.50426	S
MGH101.P2.A01	0	0	0	0.478363	1.8189	0.147685	0	0	0	G1
MGH101.P2.A04	0	1.79021	0	0.297254	0.0340573	0.0316044	0	0	0	G2M
MGH101.P2.A08	0	0	1.92009	0.528586	0	0	0	0	0	G1
MGH101.P2.B01	0	1.93828	0.524991	1.25062	0	0	0	0.371245	0	G1
MGH101.P2.B02	0	0	0	0.792728	0.191646	0	0	0	0	G1
MGH101.P2.B03	0	1.70518	0	0.715945	0	0	0	0.355541	1.88275	G1
MGH101.P2.B07	0	0	0	0.507704	0	0	0	0	0	G1
MGH101.P2.B08	0.0735876	2.15342	0	0.619152	0	0.0708673	0	0	0	G1
MGH101.P2.B09	0	0	0	0.528731	0	0	0	0	0	G1
MGH101.P2.B12	0	0	0	0.757076	0	0	0	0	2.44435	G1
MGH101.P2.C05	0	0	0	0.76123	0	0	0	1.58332	0	G1
MGH101.P2.C06	0	0	0	0.340625	1.52913	1.287	0	0.373655	1.79224	G1
MGH101.P2.C07	0	0	0	0.870431	0	0	0	0	2.33788	S
MGH101.P2.C08	0	0	0.702121	0.470974	0.0848412	0	0	0	2.09107	G1
MGH101.P2.C09	0	2.25284	0	0.598626	1.42569	0.150083	0	0	0	G1
MGH101.P2.C10	0	1.32637	0	0.511175	0	0	0	0	0	G1
MGH101.P2.C11	0	0	0	0.49259	0	0.150267	0	0	0	G1
MGH101.P2.D03	0	0	0	0.921377	0.168099	0	0	2.09421	0	G1
MGH101.P2.D04	1.73275	0	1.08279	0.418337	0	0	0	0	1.67364	S
MGH101.P2.D05	0	0	0	0.54454	0	0	0	0	0	G1
MGH101.P2.D09	0	2.1043	0	0.539137	1.40239	0.0288655	0	0	0	G2M
MGH101.P2.D10	0	0	1.49081	0.368759	0	0	0	0	0	G1
MGH101.P2.D11	1.84009	2.27637	0	0.583545	0.0804041	0.116887	0	0	0	G1
MGH101.P2.E01	0	0	0	0.699829	0	0.0965221	0	0	0	G1
MGH101.P2.E03	0	0	0	1.2186	0	1.75975	0	0	2.31982	G1
MGH101.P2.E04	0	0	0	0.942478	0	0	0	0	0	G1
MGH101.P2.E07	0	0	1.95304	1.01076	0	0	0	0	0	G1
MGH101.P2.E08	0	0	0	0.335614	0	0.0831591	0	0	2.02339	G2M
MGH101.P2.E09	0	0	0	0.587086	0.0509471	0	0	0	0	S
MGH101.P2.E11	0	0	0.0856679	0.696603	0	1.05697	0	1.67625	0	G1
MGH101.P2.E12	0	0	0	1.17416	0	0	0	0	0	G1
MGH101.P2.F03	0	0	1.69908	0.374724	0	0.113753	0	0	0	G1
MGH101.P2.F04	0	1.9942	0	0.528509	0	0	0	0	0	G1
MGH101.P2.F05	0	0	0.282813	0.710443	0	0	0	0	0	G1
MGH101.P2.F08	0	0	0	0.917189	0	0	0	0	0	S
MGH101.P2.F09	0	0	0	0.709604	0	0.0424096	0	0	0	G2M
MGH101.P2.F10	0	0	0	0.616619	0.0507035	0	0	0	0	G2M
MGH101.P2.F11	0	0	0	0.378471	0.0371869	0	0	0	0	S
MGH101.P2.F12	0	0	0	0.478971	0.0384906	0	0	0	1.98297	G2M
MGH101.P2.G05	0	0	0	0.840618	0	0.186577	0	0	0	G1
MGH101.P2.G09	0	1.50207	0	0.498471	0	0.0352195	0	0	0	S
MGH101.P2.G11	0	0.126248	0	0.584965	0.0487266	0.0369243	0	0	0	G1
MGH101.P2.G12	2.01195	2.06028	1.78064	0.679465	0	0.0879835	0	0	0	G1
MGH101.P2.H08	0	0	0	0.483715	0	1.88646	0	0	0	G1
MGH101.P2.H11	0	0	0	0.744989	0	0.118836	0	0	0	G1
MGH101.P2.H12	0	0	0	0.531287	0	0	0	0	2.25705	S
MGH101.P3.A02	0	0	0	0.339613	1.39872	0	0	0.727462	0.27505	G1
MGH101.P3.A03	1.56644	0	0	0.502598	0	0	0	1.59421	0	G1
MGH101.P3.A06	0	0	0	0.392877	0	0.0562056	0	0	1.98031	G2M
MGH101.P3.A07	0	0	0.127129	0.633474	0.0757819	0	0	0	0	S
MGH101.P3.A09	0	0	0	0.610687	0	0	0	0	0	G1
MGH101.P3.A10	0	0	0	0.734132	0.190031	0.105964	0	0	0	G1
MGH101.P3.A12	0	0	0	0.52237	0.150662	1.90663	0	0	2.16015	G1
MGH101.P3.B01	0	0	0	0.490029	0	0.0927044	0	0	0	G1
MGH101.P3.B04	1.82412	0	0	0.766094	1.56438	1.82674	0	0	0	G1
MGH101.P3.B06	0	1.82073	0	0.658028	0	0.0485918	0	0	0	G1
MGH101.P3.B10	0	0	0	0.349907	0	0	0	0	0.710313	G1
MGH101.P3.B11	0	0	0	0.61048	0	0.0550992	0.0695476	0.209262	0	G1
MGH101.P3.C01	0	0	0	0.968084	0	0	0	0	0	G1
MGH101.P3.C03	0	0	0	0.561376	0	0.0998308	0.194391	0	0	G1
MGH101.P3.C05	0	0	1.07051	0.463266	0	0	0	0	1.69403	G1
MGH101.P3.C07	0	0	0	0.47039	0	0	0	0	1.68281	G1
MGH101.P3.C09	0	0	0.391555	0.548307	0	0.0518034	0	0	2.20335	G1
MGH101.P3.C10	0	0.905313	0	0.467987	0	0.201484	0	0.970037	1.25057	G2M
MGH101.P3.C12	0	0	0	1.20538	0	0	0	0	0	S
MGH101.P3.D02	0	1.93062	1.64404	0	0	0	1.73067	0	0	G1
MGH101.P3.D04	0	0	0	0.704377	0	0.0838016	0	0	0	G1
MGH101.P3.D08	0	0.541642	0	0.4751	0	0	0	1.57783	1.86419	G1
MGH101.P3.D09	0	0	0	0.352848	1.84291	0	0	0	1.79628	G1
MGH101.P3.D10	0.283476	0	0	0.336656	0	0.0291114	0	0	0	S
MGH101.P3.D11	0	1.74378	0	0.398227	0	1.59864	0	0	1.8131	G1
MGH101.P3.D12	0	0.144792	0	1.29728	0.158329	0.0438296	0	0	0	G1
MGH101.P3.E01	0	0	0	0.948241	0	0.273054	0	0	0	G1
MGH101.P3.E03	0	0	0.114001	0.430663	0	0	0	0	2.17003	G1
MGH101.P3.E05	0	0	1.61073	0.685826	0	0	0	1.14167	0	G1
MGH101.P3.E07	0	1.68371	1.32655	1.37222	0	0.0349716	0	0.548792	0	G2M
MGH101.P3.E08	0	1.67575	0.0970444	0.416405	0.0575482	0.0841982	0	0	0	G1
MGH101.P3.E09	0	0	0	0.576259	0	0.037776	0	0	0	G1
MGH101.P3.E11	0	0	0.0892787	1.4677	0	0	0	0	0	G1
MGH101.P3.F01	0	1.82626	0	0.534814	0	0.0344577	0	0	1.70771	G1
MGH101.P3.F02	1.09458	0	0.157476	0.555749	0	0.0736789	0	0	1.74588	S
MGH101.P3.F03	0	0	1.48481	0.470976	0.0440013	0.0330599	0.952677	0	0	S
MGH101.P3.F04	0	0	0	1.09326	0	2.06594	0	0	0	G1
MGH101.P3.F05	0	0	0.994129	0.732005	1.97583	0	0	0	0	G1
MGH101.P3.F06	0	1.97201	0	0.354848	0	1.84196	0	0	0	S
MGH101.P3.F12	1.42384	1.81217	0.419203	0.483451	0.0398933	0.0716003	0	0	1.76291	G2M
MGH101.P3.G01	0	0	0	0.886057	0	0	0	0	0	G1
MGH101.P3.G02	0	0	0	0.544918	0	0	0	0	0	G1
MGH101.P3.G05	0	0	0	1.19193	0	0	0	0	0	G1
MGH101.P3.G06	0	1.5673	0.824616	1.1041	0.0912289	1.32238	0	0	1.1498	G1
MGH101.P3.G07	0	0	0	1.49785	0	0	0	0.276619	0	G1
MGH101.P3.G09	1.33628	0	1.62009	0.469774	0	0.0283332	0	0	0	S
MGH101.P3.G10	0	0	0.0948168	0.782418	0	1.31072	0	0	0	G1
MGH101.P3.G11	0	0	0	0.589942	1.88	0.0483297	0	0	0	G1
MGH101.P3.G12	0	0	0	0.469182	0	0.119115	0	1.65272	0	S
MGH101.P3.H02	0	0	0	0.563725	1.75499	0	0	1.33148	0	S
MGH101.P3.H03	0	0.10552	0	0.547767	1.7337	0.0525269	0	0	0	G1
MGH101.P3.H06	0	0	0	0.484323	0.0488486	0.0705514	0	0	0	G1
MGH101.P3.H07	0	0	0	0.478289	0	0	0	0	1.88426	G1
MGH101.P3.H09	0	0	0	0.617983	0	0.0912314	0	0	0	S
MGH101.P3.H10	0	0	0	0.396464	0.0369586	0.0778969	0	0	0	G1
MGH101.P3.H11	0.224037	0	0	0.49322	0	0	0	0	0	G1
MGH101.P3.H12	0	0	0	0.637365	0	0.0528646	0	0	0	G1
MGH101.P4.A02	0	0	0	0.447687	1.28175	0	0	0.0767054	0.315864	G1
MGH101.P4.A03	0	0	0.221918	0.498921	0	0	0	0.774561	0	G1
MGH101.P4.A05	0	0	0	0.499367	0	0	0	0	0	G1
MGH101.P4.A06	0.20733	2.06225	1.82517	0.376674	0	0	0	1.22276	0	G2M
MGH101.P4.A07	0	0	0	0.443958	0	0	0	0	2.12959	G1
MGH101.P4.B02	0	0	0	0.577054	0	0	0	0.0736672	0	G2M
MGH101.P4.B03	0	0	0	0.62132	0.457813	0	0	0	0	G2M
MGH101.P4.B04	0	0	0	0.553361	0	0	0.613281	0	1.9689	G1
MGH101.P4.B06	0	1.78372	0	0.319975	0	1.28034	0	0	0	G2M
MGH101.P4.B07	0	0	0	0.286749	0	0	0	2.08996	0	G1
MGH101.P4.B10	0	1.93351	0	0.368703	1.8026	0	1.4216	0	0.273759	G2M
MGH101.P4.B12	0	0	1.6719	0.537431	0	0	0	0	1.92718	G1
MGH101.P4.C02	0	0	0	0.738439	0.122432	0	0	0	0	G1
MGH101.P4.C03	0	0	0	0.640714	0	0	0.604776	0	0	G1
MGH101.P4.C07	0	0	0	0.57652	0	0	0	0	0	G1
MGH101.P4.C09	0	0	0	0.883997	0	0.117621	0	0	0	G1
MGH101.P4.C10	0	0	0	0.296108	0	0	0	0	0	G1
MGH101.P4.C11	0	0	0.176968	0.449551	0	0	0	0	0	G1
MGH101.P4.C12	1.49057	0	0	0.565054	0.333211	0	0	0	2.05521	G2M
MGH101.P4.D02	0	1.68581	0	0.371775	0	0	0	0	1.64016	S
MGH101.P4.D03	0	2.02098	0	0.355558	0	0	0	0	1.78583	G1
MGH101.P4.D04	0	2.06455	0.635982	0.698861	0	0	0	0	1.74065	G1
MGH101.P4.D07	0	0	1.41888	0.219149	0	0	1.41135	0.0495225	1.79613	S
MGH101.P4.E01	0	0	0	0.80825	0.136631	0.193137	0	0	0	G1
MGH101.P4.E02	0	0	0	0.722367	0	0	0	1.60554	0	G2M
MGH101.P4.E04	0	0	0	2.01094	0	0	0	0	0	G1
MGH101.P4.E05	0	0	0	0.456808	0	0	0	1.73025	1.40784	G1
MGH101.P4.E08	0	0.50487	0	0.496699	1.7814	0	0	1.25553	0	G1
MGH101.P4.E10	0	0	0	0.333458	0	0.0375623	0	0	0	G1
MGH101.P4.E11	0	0	0	1.08944	0	0.0373147	0	0	0	G1
MGH101.P4.E12	0	0	1.48988	0.381844	0	0	1.15124	0	1.80323	S
MGH101.P4.F04	0	2.114	2.02545	0.977384	0	0.125326	0	0	2.19985	G2M
MGH101.P4.F05	0	0	0	0.45618	0	0.203075	0	0	2.09149	G2M
MGH101.P4.F09	0	0	0	0.513919	0	0	0	0.0575942	0	G1
MGH101.P4.F12	0	0	0	0.483176	0	0	0	0	0	G1
MGH101.P4.G01	0	0.251928	0	2.14469	0	0.14798	0	0	0	G1
MGH101.P4.G05	0.0828925	0	1.54142	0.427184	0	0	0	0	1.54196	G1
MGH101.P4.G06	0	0.287834	0	0.451639	1.81516	0	0	0	0	G1
MGH101.P4.G07	0	1.81918	0	0.785334	0	0.103677	0	0	0	G1
MGH101.P4.G08	0	0	0.264828	0.507453	0	0	0	0	0	G1
MGH101.P4.G09	0	0	0	0.422596	0	0	0	0.0941964	0	G1
MGH101.P4.G10	0	0	0	0.512325	0	0	0	0	2.01655	G1
MGH101.P4.G12	0	1.75217	1.51256	0.433113	0.0978809	0.0422236	0	1.24132	1.82502	G1
MGH101.P4.H02	0.408662	1.51425	0	0.339102	0	0.0320604	1.10806	0	1.61882	G1
MGH101.P4.H03	0.994957	0	0	0.472684	0.0426692	0	0	0	0	S
MGH101.P4.H06	1.77348	0	0	0.419492	0	1.54459	0	0	0	G1
MGH101.P4.H07	0	0	0	0.580181	0	2.00828	0	0.112808	1.67995	G1
MGH101.P4.H08	0	0	0	0.772073	0	0	0	0	0	G1
MGH101.P4.H09	0	0.759016	0	0.29334	0.0772633	0.0586333	0	0	0	G1
MGH101.P4.H12	0	0	0	0.552255	1.46372	0	0	0	1.3705	G1
MGH102.P1.A01	0	0	0	0	0	0	0	0	1.79419	S
MGH102.P1.A02	0	0.369831	1.06698	0.254636	0	0	0	0.576534	1.39766	S
MGH102.P1.A03	0	1.42621	0.750275	0.445513	0	0	1.09866	1.15281	0	G1
MGH102.P1.A05	0	0	1.16363	0.297593	0.327584	0	0	0.609549	1.2771	G1
MGH102.P1.A07	0	0	1.56764	0.294664	0	1.25979	0	0.184513	0.788894	G1
MGH102.P1.A09	0	1.4335	1.31296	0.430127	0	0	0	0.551557	0	G1
MGH102.P1.A12	0	0.338826	1.52355	0.368128	0	0	0.431139	0	0.299101	G1
MGH102.P1.B01	0	1.05886	0	1.22285	0	0	0	0	1.48053	G1
MGH102.P1.B10	0	0	1.17385	0.39068	1.25726	0.0871839	0	0	1.14499	G1
MGH102.P1.B11	0	0	1.1615	0.593529	0.624394	1.18674	0	0.864716	0	G1
MGH102.P1.C02	1.01399	0	1.57771	0.281895	0	0	0	0.232187	0	G2M
MGH102.P1.C03	0	1.37176	1.25372	0.341021	0.407257	0	0.0961442	0	1.53578	G1
MGH102.P1.C07	0	0	1.5279	0.447208	1.43671	0	0.318667	0	0	G1
MGH102.P1.D01	0	1.22359	1.15796	0.488286	0	0	0	0	1.14487	G1
MGH102.P1.D02	0	1.63537	1.41104	0.983	1.39806	1.36467	1.3441	0	1.01895	G1
MGH102.P1.D03	0.109526	0	1.3244	0.355104	0.442048	0	0.671586	0.115216	1.36624	G1
MGH102.P1.D06	0.743883	0	0.281504	0.423534	0.183479	0	0	0.489334	1.45369	S
MGH102.P1.D07	0.71412	1.07587	1.16549	0.455901	0	0	0.703418	0	1.18516	G1
MGH102.P1.D09	0.491228	1.06742	0.743419	0.409935	0.814422	0.881821	1.13927	0.705604	1.09123	G1
MGH102.P1.D12	1.063	0	1.37333	0.578576	0	0	0	0.227423	1.38142	G1
MGH102.P1.E01	0	1.25142	1.18236	0.288484	1.26867	0	0	0.804611	0	G1
MGH102.P1.E04	0	1.37815	0.925706	0.353662	1.31135	0.109913	1.0127	0	1.15334	G1
MGH102.P1.E10	0	1.25767	0.282682	0.118999	0.956534	0	0	0.59336	1.3249	G2M
MGH102.P1.E11	0	0	0.336782	0.191184	0	0	0.12399	0.19684	1.39421	G1
MGH102.P1.F01	0	0	1.14653	0.603225	1.10228	0	0.552212	0	0	G1
MGH102.P1.F02	0	0.869739	0.164362	0.15349	0	0	0.464861	0.634239	1.12084	G1
MGH102.P1.F04	0	1.09474	0.869553	0.579929	0.548252	0.48854	0	0	0	G1
MGH102.P1.F05	0.227904	1.4847	1.20267	0.760227	0.542822	0	0.9358	0.238823	0.648958	G1
MGH102.P1.F06	0	0.714473	1.01682	0.605742	0.606881	0	0	0.574648	1.31984	G1
MGH102.P1.F07	0	0	0.413286	0.561681	0.855705	0.817322	0	0.7379	0.87106	G1
MGH102.P1.F08	0.486982	0	0	0.327916	1.02762	0	0.336061	0.346793	0.315369	G1
MGH102.P1.F10	1.08627	1.12632	0.835676	0.299194	1.26064	0.0780185	1.06484	0.637886	1.31544	G1
MGH102.P1.F11	0	1.63892	1.36401	0.805741	1.35324	0.50656	0	0	0	G1
MGH102.P1.F12	0	1.4442	1.372	0.317801	0.663787	0.173973	0.45252	0.188988	0.766293	G1
MGH102.P1.G01	1.12389	1.51657	1.36434	0.688869	0	0	0.881316	0	1.36253	G1
MGH102.P1.G06	0	0	1.40008	0.232198	1.75422	1.54956	1.32672	0	0	G1
MGH102.P1.G10	0	0	0	0.755696	1.65288	1.28586	0	0.226725	1.64178	G1
MGH102.P1.G11	0	0	0.687717	0.603042	0	0	0	0	1.32891	G1
MGH102.P1.H02	0.97649	0	1.29604	0.389554	0	0	0	0	1.53461	G1
MGH102.P1.H07	0	1.66614	1.28439	0.489157	0	0	0	0	0	G1
MGH102.P1.H10	0	0	1.11723	0.412939	1.25004	0.106378	0	0.288302	1.52929	G1
MGH102.P1.H11	0.048462	1.25556	1.1134	0.43145	0	0	0.527031	0.680583	0.897771	G1
MGH102.P1.H12	1.0147	1.35698	1.02638	0.270561	1.2281	0	0	0	1.72345	G1
MGH102.P3.A01	0	0	1.57712	0.293688	1.14446	0	0	0	1.21658	G1
MGH102.P3.A03	0	1.10898	0	0.937955	0	0	1.28877	0.535717	1.12028	G1
MGH102.P3.A05	0	1.47337	1.12644	0.963054	1.18686	0	0.251878	0	1.36322	G1
MGH102.P3.A07	1.22694	0	1.08666	0.502266	0	0	1.18937	0.483426	1.23101	S
MGH102.P3.A08	0	1.50411	0	0.309469	0	0	0.455413	0	1.47089	G1
MGH102.P3.A09	0.250545	0.979338	1.28639	0.313173	1.08617	0	0	0	1.10637	G2M
MGH102.P3.A10	0.326479	1.45498	1.07205	0.53605	0	0.748211	0.775346	0.869617	1.32044	S
MGH102.P3.A11	0	1.44677	1.41385	0.484812	1.04745	0	0.584155	0.662173	1.32949	G1
MGH102.P3.B01	0.496764	0	0.881988	0.475476	0.685974	0	0	1.15611	1.29313	S
MGH102.P3.B02	0	0	1.10809	0.679502	0.729353	0	0	1.42659	0	G1
MGH102.P3.B03	0.822757	1.02398	1.14509	1.01849	1.34218	0	0	1.2609	0	G1
MGH102.P3.B04	0	1.25165	1.07688	0.314471	0.581389	0	0.761611	0.375534	0	G1
MGH102.P3.B06	0	0	1.3188	0.280512	0.975583	0	1.13967	1.2115	0	S
MGH102.P3.B07	0	0	0	1.0113	0.933191	0	0.963376	0.628482	0	G1
MGH102.P3.B08	0	1.3459	0	0.970536	1.32142	1.03451	0.626217	0	0	G1
MGH102.P3.B09	0	1.18263	1.28776	0.424482	0	0	0.28111	0.864333	1.28278	G1
MGH102.P3.B10	0.920813	0.318301	0.886584	1.08606	1.24157	0.115475	0.397188	0.219948	0	G1
MGH102.P3.B12	0	0	0.75517	0.225185	0.998427	0	0	0	0	G1
MGH102.P3.C01	0	0	0.829028	0.520641	1.20495	0	0	0	0.882839	G1
MGH102.P3.C02	0	0	1.09835	0.494105	0	0.944515	0.609546	0.775275	0.963423	G1
MGH102.P3.C03	0	1.59976	1.42276	0.494212	0.751514	0	1.03902	0	0.737206	G1
MGH102.P3.C04	0	1.42634	0.994837	0.41095	1.47767	0.166711	0	1.20896	1.61036	G1
MGH102.P3.C05	0	1.52691	0.480693	0.386276	0	0	0	0	1.64601	G1
MGH102.P3.C07	0	0	1.328	0.292058	1.09206	0.222451	0	1.13939	1.29253	G1
MGH102.P3.C08	0	1.19462	1.50232	0.38372	0	1.01275	0.318721	0.624197	1.17369	S
MGH102.P3.C09	0	1.04676	0.264025	0.910435	0	0.187127	0.757145	0.813424	1.31725	G1
MGH102.P3.C11	0	1.53267	1.23018	0.488788	0.668629	0	1.07823	0.194175	1.3596	S
MGH102.P3.C12	0	0.513061	0.824155	0.470326	1.01788	0	0	0.796992	1.27753	G1
MGH102.P3.D05	0	0.990163	1.33934	0.336738	1.13376	0	0	1.08251	0	G1
MGH102.P3.D07	0.984654	1.20799	1.06444	0.408152	1.06606	0.611339	0	0	1.38825	G1
MGH102.P3.D08	0	0	1.32961	0.327876	0	0	0.957213	0.159002	0.692077	G1
MGH102.P3.D09	0	1.12916	1.24273	0.160583	1.46875	0	0	0.999676	0	G1
MGH102.P3.D11	0	1.14653	0.712332	0.0603999	0.419062	0	0	0.284095	1.23253	G1
MGH102.P3.D12	0	1.42335	1.3349	0.196413	0.837924	0	0.995402	0	1.45604	G1
MGH102.P3.E02	1.0845	1.1631	1.04679	0.718217	1.06428	0	0.795033	0	1.20439	G2M
MGH102.P3.E03	0	0.933694	0.934728	0.462688	1.18389	0.990788	0.180453	0.962894	1.08228	G1
MGH102.P3.E04	0	0	0	0.587077	0.343581	0.977753	0	0	1.03722	G1
MGH102.P3.E05	0	1.42574	1.34195	0.512504	0	0	0	0	1.43747	G1
MGH102.P3.E10	1.17067	1.23842	1.00297	0.885337	0	0.0979377	0	0.753806	1.15848	S
MGH102.P3.E11	0	0	0.868281	0	1.1029	0	1.26491	0.973038	0	G1
MGH102.P3.E12	0.059717	1.25356	0.218376	0.69169	0	0	0	0.319041	1.27459	G1
MGH102.P3.F01	0.787825	1.06818	0	0.197577	1.06882	1.212	0.27562	0.141577	1.32595	G1
MGH102.P3.F02	1.10747	1.24625	1.16243	0.423049	1.22545	0	0.925961	0.525161	1.38782	S
MGH102.P3.F03	0	1.20845	1.10216	0.360356	0.577541	0	1.12104	0.893713	0.752382	G1
MGH102.P3.F04	0	0	0	0.252321	0	0	0	0.586726	1.34657	G1
MGH102.P3.F05	1.06255	0.346942	0.990006	0.468325	1.0233	0.670668	0	0	1.10803	S
MGH102.P3.F06	0	0	1.10242	0.166108	0	0.0850643	0.804284	0.292201	1.26344	G1
MGH102.P3.F07	0	1.2799	0.838918	0.193821	0	0	0	1.23934	1.23471	G1
MGH102.P3.F08	0	1.50055	1.39012	0.572803	1.28054	0	0.52124	0	0	G1
MGH102.P3.F09	0	0.599291	1.15604	0.445936	0.267301	0	0.9572	0.132727	1.41021	G1
MGH102.P3.F10	0	1.37742	0	0.493692	0	0.114883	0	1.12105	0	S
MGH102.P3.F11	0.376596	0	0	0.60573	0.636269	0.214883	0	1.12362	1.55183	G1
MGH102.P3.F12	0.961195	1.33473	1.35928	0.645347	1.00617	0	0.298317	0	1.04473	G2M
MGH102.P3.G01	0	1.4436	0.987181	0.489819	0	0	0.797316	0.421518	1.64245	G1
MGH102.P3.G03	0	0.981153	1.14365	0.684566	0	0	0.620531	1.209	0	G1
MGH102.P3.G04	0	1.59814	0	0.0963818	0	0	1.14409	0	1.6943	G1
MGH102.P3.G05	0	0	1.16063	0.194625	0.682921	0.0955828	0	0	0	G1
MGH102.P3.G07	0.650554	0.889926	1.21359	0.327762	0.806783	0.937078	0.717832	0	1.01408	G1
MGH102.P3.G08	0	1.50032	1.38693	0.248279	1.15053	0	0	0.396084	1.50125	S
MGH102.P3.G10	0	0	0	0.710723	0.273868	0	0.628598	0.97413	0	G1
MGH102.P3.H01	0	0.438434	1.12555	0.815334	0	0	0.537701	0.973637	1.44205	G2M
MGH102.P3.H02	0	1.41662	0.689569	0.463711	1.45022	0.277814	0.512455	1.20524	0.946822	G1
MGH102.P3.H05	0	1.44728	1.20706	0.281623	1.05227	0.95886	0.320308	0.74946	1.36671	G1
MGH102.P3.H06	0	1.3971	1.00178	1.09798	0	0	0	0	0	G1
MGH102.P3.H07	1.13095	1.28148	0.902447	0.685412	0	0.610701	0.813148	0.242181	0.451361	S
MGH102.P3.H08	0	0	1.00969	0.40297	0	0.0895097	0.335279	1.19495	0	G1
MGH102.P3.H09	0.955054	1.1865	1.02092	0.299311	0.537871	0.737607	0.802056	1.04666	1.37201	G1
MGH102.P3.H10	0.68851	1.40295	0.956334	0.200428	0.941755	0	0.239765	0	1.26385	G1
MGH102.P3.H12	0	1.58486	1.28057	0.402459	0	0	0	0.751964	0	G2M
MGH102.P4.A05	0	1.23919	1.16821	0.654515	0.718019	0.79088	0.896311	0	1.50146	G1
MGH102.P4.A06	0.218293	0	1.11747	0.726913	1.18258	0	0.837975	0	1.30115	G2M
MGH102.P4.A07	0	0	0	0.557924	1.45065	0	0	0.694121	0	G1
MGH102.P4.A08	0	0	0	0.310812	0.162135	0	0	0.578145	0	G1
MGH102.P4.A12	0	1.13675	1.17923	0.113716	0	0	0	0.165202	1.24642	G1
MGH102.P4.B01	0	1.14679	1.26086	1.14829	0.75936	0	0.965861	0.922629	0	G1
MGH102.P4.B03	0	1.15596	1.24812	1.1673	0.623315	0	1.26972	0.377221	1.37266	G1
MGH102.P4.B04	0.495228	0.864352	1.29202	0.58226	0.564792	0	0	1.16735	0	G1
MGH102.P4.B05	0.874268	0	0	0.728678	0	0	0	0	0	G1
MGH102.P4.B06	0	1.33977	0.97421	0.37749	0.427173	0	0.72152	0	1.13521	G1
MGH102.P4.B07	0.258363	0.627289	1.19439	0.683316	1.17289	0	0.462368	0.773587	1.34159	G1
MGH102.P4.B09	0	1.11684	0	0	0.935912	0	0	1.22989	0	G1
MGH102.P4.B12	0	0	0	0.527006	0	0	0	0	1.60481	G1
MGH102.P4.C05	0	1.52884	1.37552	1.1734	0.826514	0.731054	0	1.39232	1.25531	G1
MGH102.P4.C06	0	0	1.07961	0.266195	0.509485	0	0.824484	0.836636	1.30727	G1
MGH102.P4.D01	0	1.24202	0.930585	0.682407	0	0	0	0	0	G1
MGH102.P4.D02	1.20831	0	0	0.376494	0	1.13786	1.23543	1.22431	0	S
MGH102.P4.D03	0.373232	1.18832	0.782651	0.592424	1.06729	0	0.609694	0.570975	1.12445	S
MGH102.P4.D05	0	1.04956	1.11708	0	0.746363	0.653813	1.0621	0.902751	1.49988	G1
MGH102.P4.D08	0.846546	1.41217	1.38388	0	0	0	0	0.743677	1.40831	G1
MGH102.P4.D12	0	0	1.45249	0.441973	0	0	0	0.162671	1.50056	G1
MGH102.P4.E01	0	1.1262	0	1.1181	1.35026	0.415819	0	0	0	G1
MGH102.P4.E02	1.23706	1.14596	0	0.625537	0	1.13081	1.2305	0	1.44693	S
MGH102.P4.E03	0	1.434	1.21006	0.338079	0	0	0.411798	0	0	G1
MGH102.P4.E05	1.19991	1.36649	1.22721	0.742064	0.600213	1.47658	0	1.0795	1.38247	G1
MGH102.P4.E07	0	0	0	0.724767	0	0.865229	1.02724	0	1.09413	G1
MGH102.P4.E09	0	0	1.06902	0	0	0.354795	0	0.574083	1.3043	G1
MGH102.P4.F01	0	0	1.32119	0	0	0	0	0	0	G1
MGH102.P4.F02	0.839494	0	1.48487	0.938134	0.915697	0	0.900819	0	0	G1
MGH102.P4.F05	0	1.57321	0	0.77009	0	0	1.1615	0	0	G1
MGH102.P4.F06	0	0	0	0.664261	0	0	0.439976	0.325423	0	G1
MGH102.P4.F08	0	1.69412	0.8725	0	0	0	0	0.643333	1.31509	G1
MGH102.P4.F12	0	1.34962	0.537616	0.21354	0	0	0.525688	0	1.30152	G1
MGH102.P4.G03	1.0951	1.13778	1.02726	0.767561	0.848721	0	0	0.876352	1.0947	S
MGH102.P4.G06	0	1.46606	0.778127	0.907173	0.604791	0	0	0.762555	0	G1
MGH102.P4.G07	0	0.810827	1.07855	0.525516	1.27336	0	0	0.780179	0	G1
MGH102.P4.G09	0	1.27659	1.16772	0.509211	1.11151	0.35511	0	0.889595	0	S
MGH102.P4.G11	1.07686	0	0.995045	0.439983	0.747065	0	0.732518	0	1.05577	G1
MGH102.P4.H03	0	1.5509	1.29967	0.381075	0	0	0.972836	1.48324	0	G1
MGH102.P4.H04	0.745238	0	0	0	0	0	0.475384	1.36012	1.13212	G1
MGH102.P4.H05	0.710681	1.30519	1.36732	0.669936	0	0	0	0	0	G1
MGH102.P4.H06	0	1.31377	1.19974	0.396701	0	0	0	0.62937	1.27252	G1
MGH102.P4.H07	0	1.19353	1.21697	0.336969	0.377487	0	0.550769	0.860297	1.14763	G1
MGH102.P4.H09	0	1.07518	0.926772	0.629428	0	0	1.24255	0	0	G1
MGH102.P4.H10	0.190033	0	0.528773	0.344743	0.789828	0.0350195	0.222212	0.53834	1.33678	S
MGH102.P4.H12	0	0.667438	1.29055	0.55545	1.46368	0.304042	0	0	1.3872	G1
MGH102.P5.A02	0.771439	1.20606	0.606835	0	0	0	0.884842	0	1.41186	S
MGH102.P5.A06	0	1.24932	0.833608	0.526959	0	0	0	1.1515	1.07045	G1
MGH102.P5.A07	0.414241	1.29049	0.848268	0.714445	0	0	1.03521	0.834388	0	G1
MGH102.P5.A08	0	0	1.3926	0.460266	0.899492	0	0	0	0	G1
MGH102.P5.A10	0.166893	1.27265	1.03659	0.709897	0.430797	0.604047	0.89912	0.514598	1.17602	G1
MGH102.P5.A11	0	1.20962	1.55367	0.396556	0.775526	0	0.982424	0	1.22169	G1
MGH102.P5.B02	0	0	1.23926	0.87412	1.27939	0	0	0	0	G1
MGH102.P5.B04	0	0	1.41941	0	1.08234	0	0	0	0	G1
MGH102.P5.B07	0	0	0.995517	0.644096	0.625006	0	0	0.698261	1.12622	S
MGH102.P5.B10	0	1.53969	1.50742	0.630493	1.07216	0.750529	0.422598	0	1.16718	S
MGH102.P5.B11	0	1.17855	0	0.388587	0	0.890712	0	0.715065	1.34637	G1
MGH102.P5.C02	0	0	0	0	0	0	0	0	1.1996	G1
MGH102.P5.C03	0	0	0	0.744243	0.765611	0	1.16311	0.550075	1.30134	S
MGH102.P5.C04	1.07042	0	0.76098	0	0	0	0	0.96589	0	G1
MGH102.P5.C10	0	0	1.49799	0.680094	1.49793	0	1.20766	0.555102	1.51565	G2M
MGH102.P5.C11	0	0.703358	0.777422	0.431586	1.33277	0	0.718351	1.17581	1.37768	G1
MGH102.P5.C12	0	0.633662	1.35111	0.260402	1.55259	0.0476115	0	0.26624	0	G1
MGH102.P5.D03	0	1.17883	0.630248	0	1.18738	0.246495	0	0.268524	0	G1
MGH102.P5.D04	0	0	1.2967	0.703485	0	0	1.14377	1.07794	1.51598	G1
MGH102.P5.D05	0.844883	0.808433	1.40666	0.849643	1.1518	1.04288	0.341009	0	0.741602	G1
MGH102.P5.D11	0	1.40156	1.18137	0.517837	1.18082	0	0	0	1.21398	S
MGH102.P5.D12	0.662761	1.00402	1.18252	0.533845	0.371779	1.17396	0.310498	0	0.764195	G1
MGH102.P5.E02	0	1.21706	1.09933	0.429766	0	0	0	0.973234	0	G2M
MGH102.P5.E05	0	0.864287	0.866243	0	1.13404	0	0.774515	0	1.00631	G2M
MGH102.P5.E08	1.04505	1.3047	1.09119	0.309913	1.08833	0	0.658984	0.650061	1.38414	G1
MGH102.P5.E09	0.439981	0	0	0.666194	1.32647	0	0	0	0.960993	G1
MGH102.P5.E10	0.376824	0.728902	0.594405	0	0	0.955087	0	0.700641	1.41547	G1
MGH102.P5.F01	1.31042	0	0	0	0	0.585158	0.664988	0.621212	1.73945	G1
MGH102.P5.F03	0.741282	0	1.04361	0.67078	0.359062	0	0.560757	0.740644	1.23684	G2M
MGH102.P5.F04	0	0	0.723914	0.575299	1.06473	0.300288	0	0.325197	1.41523	G1
MGH102.P5.F05	0	0	1.25119	0.784975	0.448267	0	0.690842	0.249192	0	S
MGH102.P5.F06	0	1.09436	1.09587	0.495783	1.10078	0.304182	0.535246	0.688926	1.361	G1
MGH102.P5.F08	0	1.2228	1.16706	0.766949	1.09834	0	1.06086	0.658252	1.08198	G1
MGH102.P5.F11	0	0.855233	0.940215	0.506847	0	0.486154	0.928531	0	0.997999	G1
MGH102.P5.F12	1.37222	0	1.36698	0.544717	1.46131	0	0	0	0	S
MGH102.P5.G02	0	1.31553	0.714154	0.848872	0	0	0.53621	1.44876	1.33615	G1
MGH102.P5.G03	1.43811	0	0.950451	0.377106	1.22139	0	0.54905	0	0	G1
MGH102.P5.G04	0	1.51266	0	0.73088	1.49808	0.835688	0	0	1.22256	G1
MGH102.P5.G06	0	0.989108	1.08964	0.415392	0.431455	0.989326	0.549452	0.767915	0.52239	G1
MGH102.P5.G07	0	0	1.10557	0.771902	0	0	0.801388	0.44938	0.717699	G1
MGH102.P5.G08	0.454761	1.51367	1.30035	0.487922	0.871362	0.160072	1.02063	0.816602	1.32841	G1
MGH102.P5.G09	0	0.813696	1.20064	0.200112	1.10261	1.01577	0	0.635635	1.18952	S
MGH102.P5.G10	0.312884	1.07622	1.13747	0.448326	0.162279	0.995143	0.926114	0.581011	1.24746	G1
MGH102.P5.G12	0	1.16501	1.35021	0	0	0	0	0	1.23114	G1
MGH102.P5.H03	0	0	1.12666	0.297361	0.0521112	1.35196	0	0	0	G1
MGH102.P5.H04	0.522766	0	1.29548	0	1.00677	1.32719	0	0.659843	0	G1
MGH102.P5.H06	0	1.00922	1.38918	0.765739	0.268117	0.546881	0	0	0.650142	G1
MGH102.P5.H12	0	1.87081	0	0.700287	0	0	0	0	0	S
MGH104.P5.A02	0	0	0.905668	1.43317	0	0.409639	0	0	0	G1
MGH104.P5.A04	0.939142	1.15714	0.986361	0.78563	0	0.445805	0.116691	0.866663	1.27011	G2M
MGH104.P5.A05	0.961067	1.12346	0	0.569639	0	0.0553432	0	0	0	S
MGH104.P5.A06	1.06904	1.0142	1.35014	0.18829	0	0	0	0.203673	1.48831	G1
MGH104.P5.A07	0.953052	1.31466	1.25845	0.344379	0.583549	0.802845	0.02871	0	0	S
MGH104.P5.A08	0	0.338882	1.12141	0.775871	0.741297	1.03868	1.12276	0	0	G1
MGH104.P5.A09	0	0	0.835424	0.311348	1.30061	0	0.791606	0.631979	1.34245	S
MGH104.P5.A11	0	0	1.60715	0	0	0	0	0	0	S
MGH104.P5.A12	0.453015	0.678013	0.481162	0.216684	0.886649	1.10196	0	0	1.15046	S
MGH104.P5.B01	0	1.52655	1.18171	0.259818	0	0	0	0	1.47413	G1
MGH104.P5.B02	0.484977	0.963299	0.970787	0.693618	0.78872	0.858171	0	0.681956	1.13736	G2M
MGH104.P5.B03	0	0	0.365496	0.512892	0.708633	0.84588	0	0	1.22356	G1
MGH104.P5.B04	0	0.385439	1.31658	0.322454	0.781351	0.0554908	0	0	0	S
MGH104.P5.B06	0	1.30485	0.977886	0.53452	0.491152	0	1.14568	0	1.0753	S
MGH104.P5.B07	0	1.31521	0	0.74327	1.34714	1.52127	0.158406	0.414959	0	G1
MGH104.P5.B08	0	1.33335	0.891146	0.367289	0.76362	0.910843	0.184312	0.0905449	1.28911	G1
MGH104.P5.B09	0	1.24696	0.859517	0.774075	0	0.695804	0.300361	0.916469	1.24189	G2M
MGH104.P5.B10	0	1.64358	0	0.0249637	0	0.0342371	0	0.218853	1.52009	S
MGH104.P5.B11	0.853609	1.39491	1.08138	0.204769	1.24746	0.899262	0.188848	0.643858	0.879698	S
MGH104.P5.C01	0	1.51981	0	0.306954	0	0	0.242775	0.155328	0	G1
MGH104.P5.C02	0	1.20727	1.19374	0.102186	0	0	0	0	1.42383	G2M
MGH104.P5.C04	0	0.686573	0.886543	0.547255	0.153622	1.28968	0	0	1.19255	G1
MGH104.P5.C05	0	1.39353	0.144481	0.229915	0.281922	0.0668603	0	0.138903	0.468381	G2M
MGH104.P5.C06	0	1.45708	0.687412	0.243256	0	0	0	0.798624	0.627362	S
MGH104.P5.C07	1.0795	1.42968	0.560419	0.25689	0	0.0696425	0	0.674354	1.19589	S
MGH104.P5.C09	0	1.4267	0.742057	0.435313	0	0.991389	0	0.58942	1.4923	G1
MGH104.P5.D01	0	0	1.14762	0.648228	1.01401	0	0	1.00763	0.976758	G1
MGH104.P5.D02	0.796677	1.22352	1.14871	0.118007	0	0.549944	0.850232	0.234131	0.924472	S
MGH104.P5.D03	1.05174	0.986978	1.10306	1.05792	0.135315	0.188848	0.532266	0.676862	1.323	G1
MGH104.P5.D05	0.174605	1.53713	0	0.36059	0	0.091375	0	0	1.29321	G1
MGH104.P5.D06	0	1.47815	0	0	0	0	0	0	0	S
MGH104.P5.D08	0	1.48225	0.299179	0.4124	0	0.266217	0.188723	0	0	G1
MGH104.P5.D09	0.803261	0.822012	1.23076	0.297817	0.713542	0	0.113291	0	0	G1
MGH104.P5.D10	0.222583	1.40313	1.27007	0.348922	0	0.857199	0	0	1.60191	S
MGH104.P5.D12	0	1.36141	1.2829	0.782925	1.32191	0	0.228746	0	1.31518	G2M
MGH104.P5.E02	0	0.449755	1.12788	0.474029	0	0	0	0	1.0157	S
MGH104.P5.E04	0	0	1.04936	0.361577	0	0.571731	1.11511	0.0583927	1.32739	S
MGH104.P5.E07	0	1.4813	0.96745	0.868966	0	0.70298	0.379342	0	1.50707	G1
MGH104.P5.E09	0	1.65137	0	0.391692	0	0	0	1.2998	1.18887	G1
MGH104.P5.E11	1.33233	1.15104	0.924151	0	0.562844	0	0	0.510899	0	S
MGH104.P5.E12	0.666427	1.23696	0	0.634999	0.0685034	0	0.0651953	0.323316	1.19795	S
MGH104.P5.F01	0	1.14265	1.12415	0.306301	0.260065	0.115793	0	0.493277	1.17337	S
MGH104.P5.F02	0	1.32044	0.91905	0.501351	0	0.90973	0.935035	0.18901	1.17711	S
MGH104.P5.F04	0	1.2473	0.966203	0.260942	0	0	0	1.0084	1.11912	S
MGH104.P5.F05	0.742191	1.47364	0.670392	0.383944	0	0.199374	0.260622	0.121604	0	S
MGH104.P5.F06	0	0.791785	0.969766	0.666662	0.481916	0	0.0806182	0.433476	0.890942	G1
MGH104.P5.F07	0	1.50116	1.15897	0.812283	0	0	0	0.547663	1.37344	G1
MGH104.P5.F08	0	1.44212	0.911046	0.351308	1.03507	1.30752	0.0809613	0	1.06696	S
MGH104.P5.F10	0	0	0.786915	0.673298	0	0.672999	0	0.995155	1.06977	G1
MGH104.P5.F12	0	1.59871	1.34755	0.350024	0	0	0	0	1.25055	S
MGH104.P5.G01	0	0.933802	0	0.355448	0	0	0	0	0	G1
MGH104.P5.G03	0.628868	0	1.22439	0.192602	0.923016	0	1.08236	0	1.26042	S
MGH104.P5.G04	0.311574	0	0	0.449729	0	0	0	0.668529	1.28547	G1
MGH104.P5.G06	0.660827	1.24491	1.08767	0.50885	0.407513	1.08142	0.284764	0	1.09561	S
MGH104.P5.G08	0.776542	1.12945	1.0813	0.224571	0.261954	0	0.636293	0.228207	0	G2M
MGH104.P5.G10	0.104088	1.41537	0.831866	0.422459	0	0	0	0	0.811057	S
MGH104.P5.G12	0	0	0	0.397346	0	0	1.13571	0	1.30068	G1
MGH104.P5.H01	1.05943	0	1.46446	0.313381	0	0.927221	0.969974	0	0.896734	S
MGH104.P5.H02	0	0.991673	0.964118	0.791835	0	0	0.66486	0	1.27208	S
MGH104.P5.H03	0.880289	0.504136	1.28468	0.201045	0.479306	0	0.251859	0.373217	1.34491	S
MGH104.P5.H04	0.333424	1.5099	1.3708	0.666279	0	0.679076	1.16481	1.06846	1.39094	S
MGH104.P5.H05	0	1.35269	0.560847	0.576614	0	0	0	0.122871	0	G1
MGH104.P5.H06	0	0	1.09727	0.659356	0	0	0.97827	0	0	G1
MGH104.P5.H07	0.821178	1.01519	0.601056	0.536169	0	0.0857721	0	0	1.28995	S
MGH104.P5.H09	0	0	1.41028	0.808713	0.947994	0.193469	0	0	1.52324	G2M
MGH104.P5.H10	0.245717	0	1.65602	0.129851	0	0	0	0	1.88652	G1
MGH104.P5.H12	0.204221	0.626808	0.70971	0.641682	0	0	0	0	0	S
MGH104.P6.A02	1.05149	0.881674	0.967422	0.418943	0	0	0	0.869842	1.21034	S
MGH104.P6.A03	0	1.15313	1.45424	1.21281	1.60407	0	0	0.920172	0	G1
MGH104.P6.A04	0	0	1.03947	0	0	0	0.843594	0	0	S
MGH104.P6.A05	0.727859	1.41209	1.31912	0.696841	0	0	1.00998	0	1.33854	G2M
MGH104.P6.A06	1.49339	0	1.42169	0.22772	0	0	0.31209	0.907869	0.59636	S
MGH104.P6.A08	0	0	1.28851	0.531933	0.517233	0.547333	0.771652	0.903698	0.942036	G2M
MGH104.P6.A09	0.76031	1.48639	1.03996	0.478859	0	0.165265	0	1.08325	0	G1
MGH104.P6.A10	0	1.07625	1.02531	0.296345	0	0.751695	0	0.858941	1.34499	S
MGH104.P6.A11	0	0.991146	0	0.450966	0.144145	0	0	0	1.4705	S
MGH104.P6.A12	1.1757	1.19168	1.34663	0.279956	0.417751	0.0164506	0.0418434	0.169814	1.30554	G2M
MGH104.P6.B01	0.746435	1.21726	1.23616	0.131806	0.973495	0.0330932	0	0.271348	0.983622	S
MGH104.P6.B02	0	1.31791	1.08669	0.368128	0.593734	0.520664	0.103025	0.0792863	1.23012	S
MGH104.P6.B05	0.644308	1.39419	0.943193	0.331144	0	0	0	0	1.6387	G1
MGH104.P6.B06	0	1.37647	0.861828	0.609272	1.24225	0.699825	0	0.0558429	1.36497	G1
MGH104.P6.B07	0.510448	0.873872	1.01626	0.495388	1.21407	0.094149	0	0.0450387	0	S
MGH104.P6.B08	0.103229	0	1.01997	0.173199	0	0.8616	0.0855612	0.790868	0	G2M
MGH104.P6.B09	0	1.5749	0	0.383183	1.15328	0	0.0773808	0.617712	1.17099	G1
MGH104.P6.B10	1.04208	1.7075	0.469747	0.410609	0	0.0787199	0	0	0	G1
MGH104.P6.B11	0.737823	0	0.914205	0.535678	0.994799	0.860299	0.476608	0.503281	0	G1
MGH104.P6.B12	0	0.0979721	0.847732	0.335969	0	0.0418114	0.273043	0.0473705	1.63218	G2M
MGH104.P6.C01	0.686565	1.54431	0.781613	0.620622	0.957931	0	1.23963	0.233359	1.41335	S
MGH104.P6.C03	0	1.33982	0	0.770777	0.529627	1.28255	0.461589	0.876241	1.19214	G1
MGH104.P6.C04	0	0.802535	0.968024	0.356633	0	1.1224	0	0	1.27362	S
MGH104.P6.C05	0	1.60688	1.02502	0.591389	0	0.193202	0.0926384	0	1.44101	G1
MGH104.P6.C06	0	1.37808	1.08384	0.313172	0.92	0.710565	0	0.128576	1.38939	G2M
MGH104.P6.C07	1.05905	1.1249	0.696262	0.362146	0.271865	0.333107	0	0	0	G2M
MGH104.P6.C08	0.78483	1.159	0.686683	0.488154	0.926557	0.496788	0	0.632848	0.818625	S
MGH104.P6.C09	0.788445	0.860125	0.534989	0.237132	0.607757	0	0.312022	0	1.38667	S
MGH104.P6.C10	0	1.32918	1.00807	0.35095	0.272663	0	0.950072	0.355239	1.27557	S
MGH104.P6.C11	0.140325	1.18715	0	0.195371	0	0.0497385	0.392554	0.0555563	1.26968	S
MGH104.P6.D01	0.371419	0	0.731062	0.228823	0	0.0382285	0.0443905	0.967824	1.18293	S
MGH104.P6.D03	0.707112	0	0.720501	0.731117	0	0	1.21571	0	1.27371	G1
MGH104.P6.D05	0.522152	0.789849	0.993395	0.371672	0	0.279878	0	0.047491	0.198996	S
MGH104.P6.D06	0	0	0	0.480936	1.27048	0	0	0.124108	1.31137	G2M
MGH104.P6.D07	0.123347	0	0.134593	0.750388	1.15975	0.193169	0.391093	0.129937	0.954056	G1
MGH104.P6.D08	0	1.12837	0.869926	0.208771	0.654559	1.12143	0.741605	0.119964	1.11442	G1
MGH104.P6.D09	1.14362	1.57566	0.729394	0.359978	0.526158	0	0	1.12396	0.357877	G1
MGH104.P6.D10	1.04868	1.37278	0.544156	0.837988	1.24742	0	0	0.0986122	0.935123	G2M
MGH104.P6.E02	0	1.29859	0.229067	0.282534	0	0.688652	0.86363	0.674418	1.25785	S
MGH104.P6.E03	0	0	1.30837	0.94083	0	0	0.530369	0	1.37132	G1
MGH104.P6.E04	0	1.13581	0	0.275189	0.120164	0.598955	0.487732	0	0.45795	S
MGH104.P6.E05	0.982515	0	1.13759	0.639207	0	0.897009	0	0	1.46472	S
MGH104.P6.E07	0.883537	1.07343	1.08303	0.409106	0.891439	0.0467934	0.23692	0.0520336	1.24947	S
MGH104.P6.E08	0	1.00794	0	0.366283	0	0.866598	0.199098	0	1.61952	S
MGH104.P6.E09	0.431299	1.56295	0.935756	0.641954	0	0	0.795052	0.794124	1.34651	S
MGH104.P6.E10	0	1.33439	0.979971	0.808952	0.9423	0.224949	0.199529	0.0990676	1.36224	G2M
MGH104.P6.E11	0.216915	1.30545	0.896546	0.392018	0	0	0.201754	0	0.851812	S
MGH104.P6.F01	0	1.46818	0	0.257682	0.402371	0	0.389745	0.544912	1.54948	G2M
MGH104.P6.F02	0.810351	1.02786	0	0.151435	0.519794	0.498682	0	0.865663	0.936806	S
MGH104.P6.F03	0	0.825566	0	0.213229	0.798638	0.275231	0	1.04727	1.46276	S
MGH104.P6.F04	0	1.41874	1.25309	0.218687	0	0	0	0	1.39838	S
MGH104.P6.F05	0	1.41867	1.12353	0.234587	0.360003	0.291967	0.65443	0	1.53394	S
MGH104.P6.F06	0.474689	0.849223	0	0.373049	1.0279	0.509209	0	0	1.23192	S
MGH104.P6.F09	1.02795	0	1.05989	0.906848	0	1.39516	0.648313	0	0	G1
MGH104.P6.F10	0.180053	1.28372	1.03129	0.81358	0	0	0	0.814575	1.04465	S
MGH104.P6.F12	0	1.41719	0	0	0	0	0	0	1.14722	S
MGH104.P6.G01	0	0	0	0.636627	0	0.531211	0	0	1.21483	G1
MGH104.P6.G02	0.842964	1.34069	0	0.446844	0	0	0.775632	0	1.61189	S
MGH104.P6.G03	1.0283	1.25871	0	0.588355	0	0	0	0	0	S
MGH104.P6.G04	0	1.22951	0	0.723535	0	0	0	0	1.25447	S
MGH104.P6.G06	1.15003	1.51857	0	0.494107	1.21578	1.01918	0	0	0	G1
MGH104.P6.G07	0	1.04135	1.01101	0.295474	0.645306	0	0	0	1.46566	S
MGH104.P6.G08	0	1.00467	0.875595	0.514183	0	0	0	0	1.49063	G1
MGH104.P6.G09	0	1.44737	0	0.947804	0	0	0	0	1.09152	S
MGH104.P6.G10	0.646131	1.05564	0	0.368754	0	0.639161	0.401355	0	1.10976	S
MGH104.P6.G11	0	0.840783	1.28179	0.529827	0.74628	0	0	0	1.26328	G2M
MGH104.P6.G12	0	0	0.880781	0.50422	0	0	0	0	1.50535	G1
MGH104.P6.H01	0	1.24948	0	0.384933	0	0	0	0.511513	1.50461	S
MGH104.P6.H06	0.948336	1.3988	0.980249	0.6059	0	0	0.920088	0	0	S
MGH104.P6.H07	0.636588	1.06963	1.1506	0	0	0	0	0	1.60314	S
MGH104.P6.H09	0	1.30002	1.22177	0	0	0	0.622099	0	1.3884	S
MGH104.P6.H10	1.12932	0	0	0.34423	0	0	0	0.878954	1.33105	G1
MGH104negP2.A01	0	0.796734	1.1795	0.51726	0.494871	0.254573	0.427478	0.502577	1.17792	S
MGH104negP2.A02	0	0	1.67094	0.578521	0	0	0	1.29397	1.7197	G1
MGH104negP2.A03	0.299995	1.40273	0.736045	0.664967	0	0.0283797	0.831676	0	1.02871	S
MGH104negP2.A04	0.61563	0	0.919288	0.129588	0.041888	0.0310656	0	0.804044	1.416	S
MGH104negP2.A05	0	1.31196	1.14974	0.388319	0	0.980613	0.349952	0.136347	1.32103	G1
MGH104negP2.A07	0	1.22157	1.08831	0.250413	0	0	1.00568	1.03864	0	G1
MGH104negP2.A09	0	0	1.62712	1.42046	0	0.101453	1.47754	0	0	G1
MGH104negP2.A11	0	1.37806	0.982366	0.216365	0	0.203015	0.141127	1.06439	1.36637	G2M
MGH104negP2.A12	0.609768	0	0.668509	0.750696	0	0.104084	0	0.134793	1.27028	G2M
MGH104negP2.B01	0	1.48619	1.21726	0.531372	0	0	0	0	1.43692	S
MGH104negP2.B02	0	1.52111	0	0.443734	0	0	0	0.791423	1.46806	G2M
MGH104negP2.B03	0.846305	1.14567	0	1.02462	0	0.830079	0	0	1.51612	S
MGH104negP2.B05	0	1.25404	0	0.203925	0	0.0479678	0.418316	0.251504	1.06383	S
MGH104negP2.B06	0	0.907602	0.940613	0.5464	0.954556	0.448999	0.0395259	0	1.19179	G1
MGH104negP2.B08	0	1.09717	0	0.399016	1.03254	0	0	1.08583	1.38174	G1
MGH104negP2.B10	0	0	1.07398	0.479647	0	0	0	0	0	G1
MGH104negP2.B11	0	1.37178	0.659343	0.238241	0	0	0.844017	0.634218	1.39386	G2M
MGH104negP2.C01	0	1.38796	1.27153	0.417318	0.649746	0.1429	0	0.86313	1.2221	G1
MGH104negP2.C03	0	0	0	0.199782	0	0	0	0.109384	0	S
MGH104negP2.C04	0.0600917	1.36673	0	0.919505	0	0.0566552	0	0.439673	1.3165	S
MGH104negP2.C06	0	0	0	1.70689	0	0	0.271934	0	0	G1
MGH104negP2.C09	0.839036	0	1.1661	0.732777	0.747598	0.676125	0	0.119539	1.06905	S
MGH104negP2.C11	0	1.07285	1.11333	0.199226	0.838722	0.0879276	0	0.0511936	1.34524	G2M
MGH104negP2.D01	0.932088	0.954532	0	0.624263	0.747677	0.580144	0.449387	0.359535	1.31923	G1
MGH104negP2.D02	0.863484	0	0.933802	0.567115	0.237372	0	0.71242	0	1.06938	S
MGH104negP2.D03	0	0.935921	0	0.265366	0	0.050767	0	1.03396	1.34066	S
MGH104negP2.D04	0.178008	0	1.07348	0.776812	0.866283	0.815216	0.586886	0	0	G1
MGH104negP2.D07	0	0	0	0.33422	0	0.213522	1.06567	0	1.3375	G1
MGH104negP2.D08	0	0	0.353315	0.696862	0	0	0	0	0	G1
MGH104negP2.D10	0	0	1.30723	0.669262	0	0	0	0	1.60544	G1
MGH104negP2.D12	0.799242	0.822215	0.563998	0.2152	0	0.0094754	0.601675	0	1.36018	S
MGH104negP2.E01	0.479766	1.39577	0.955438	0.29965	0	1.00165	0.651302	0	1.24961	G1
MGH104negP2.E02	1.32884	0.942434	0.983715	0.481465	1.25689	1.47636	0	0.213427	1.48901	G1
MGH104negP2.E03	0	1.0404	1.03785	0.19001	0	0.535731	0	0	0.409744	S
MGH104negP2.E05	0	0.961279	0.729067	0.253924	0.83469	1.275	0.732706	0.65085	1.19519	G1
MGH104negP2.E06	1.00391	0	0	0.317673	0	0.627887	0	0	1.18442	S
MGH104negP2.E07	1.0899	0	1.38141	0.50893	0	0	0	0.203178	1.33322	G1
MGH104negP2.E10	0	0	0	0.417147	1.32753	0.964525	0	0	1.44705	G1
MGH104negP2.E12	0.726924	1.11458	1.0921	0.226565	0	0	0	0.0393923	0.946743	S
MGH104negP2.F01	0	1.22266	0.97781	0.414868	0	0.102208	0.488452	0	0	G1
MGH104negP2.F03	0.300912	0.865084	1.21041	0.983925	0.426341	0	0.251255	0.114015	1.21591	S
MGH104negP2.F04	1.0013	1.17721	0.498676	0.187771	0	0	0.701791	0.452982	1.41307	S
MGH104negP2.F05	0	1.36276	1.13237	0.29017	0	0	0.123052	0.108865	1.0101	S
MGH104negP2.F06	0	1.60768	0.931277	0.84849	0	1.36385	0	0	1.33896	S
MGH104negP2.F07	0	0	0.322089	0.753778	0	1.2754	0	1.07774	1.43074	G1
MGH104negP2.F08	0	0	0.843716	0.931013	0	1.15593	0.107091	0.238471	0	G1
MGH104negP2.F09	0.368529	1.18969	0.244263	0.141581	0.123815	0.237292	0.854443	0.16341	1.36447	G2M
MGH104negP2.F10	0	1.04375	1.09024	0.220137	0	0.691003	0.425012	0.779732	1.27772	S
MGH104negP2.F11	0	0	0	0.224004	0.248947	0	1.20925	0.0655947	1.21174	S
MGH104negP2.F12	0	1.34085	0.388595	0.183572	0	1.01987	0	0.808128	1.38573	G1
MGH104negP2.G01	0	1.4208	1.21816	0.94818	0.533259	0	0	0	1.23041	G1
MGH104negP2.G02	0	0	1.16956	0.699167	0	0	0.359866	0.247262	1.20614	G1
MGH104negP2.G03	0	1.23112	0.937356	0.18216	0.950408	1.05474	0	0.132481	1.05903	G1
MGH104negP2.G05	0	0.701116	0	0.449594	0	0	0.0279263	0.0476981	1.09062	S
MGH104negP2.G06	0	1.30048	0.994421	0.933139	1.12635	0	0	0.906242	1.07311	G2M
MGH104negP2.G11	0	0.594271	0.99437	0.256161	0	0.087035	0.651947	0.0510501	1.22473	G1
MGH104negP2.G12	0	1.29951	1.17732	1.16717	0	1.28945	0	0	0.997582	G1
MGH104negP2.H01	0	0.963325	0.68145	0.260605	0	0	0.49236	0.817369	1.44848	S
MGH104negP2.H02	0.296651	1.24326	1.01199	0.392965	0	0.285062	0.636256	0	0	S
MGH104negP2.H03	0	0.559956	0	0.561958	0	0	0.270395	1.00606	1.69974	G2M
MGH104negP2.H04	0	0	0.954862	0.426486	0	1.37516	0	0	0	S
MGH104negP2.H05	0.523233	1.32007	0.729848	0.198185	0	0	0	0	1.17051	S
MGH104negP2.H06	0.956849	0	0	0.296525	0.433112	0	0.114061	0.337619	0	G1
MGH104negP2.H11	0.31706	0.928167	0.30584	0.339182	0	0.0601387	0.761415	0	0.60597	S
MGH104negP2.H12	0	1.47023	0	0.198314	0	0	0.521926	0.739414	0	S
MGH104negP4.A02	0.795406	1.3927	0.108228	0.45505	0.172091	0	0.49547	0	1.19027	S
MGH104negP4.A03	0	1.2589	0.209121	0.222339	0.382031	0.10202	0.426257	0	0.704271	G1
MGH104negP4.A04	0	0	0	1.4453	0	0.210916	0	1.4252	0	S
MGH104negP4.A05	0.556346	1.41186	1.12148	0.572986	0.0755274	0	0	0	0	S
MGH104negP4.A06	0.0805526	1.20362	0.362223	0.718794	0.303755	0	0.341854	0.0446197	1.12077	S
MGH104negP4.A07	0	0	0.492693	0.26009	0	0.100204	0.529791	0	1.26851	S
MGH104negP4.A08	0	1.02043	0.941389	0.476173	1.29362	0	0	0	0	G1
MGH104negP4.A09	0	1.37501	1.34325	0.414436	0.16323	0.0457519	0.740733	0	1.30923	G1
MGH104negP4.A10	0	1.24196	1.03654	0.232119	0	0	0	0	0	G1
MGH104negP4.A11	0	0.851182	0.134663	0.250667	0.669362	0	0	0.475008	0.910512	G1
MGH104negP4.A12	0	1.40328	0.88546	0.470676	0	0	0	0	0	G1
MGH104negP4.B01	0	1.30175	1.17984	0.23286	0	0.0625021	0	0	1.29008	S
MGH104negP4.B02	0	1.60315	0.341945	0.471555	1.1514	0	0.561353	0	0	G1
MGH104negP4.B03	0	1.09943	0	0.783656	0	0.109653	0	0	0	G1
MGH104negP4.B05	1.16337	0	0.966951	0.701724	0	0	0.334125	0.765021	1.06012	S
MGH104negP4.B06	1.00901	1.24946	0.943179	0.221226	0.580661	0	0.584622	0	1.14488	S
MGH104negP4.B07	0.655831	0.847435	0.82587	0.464693	1.18092	0.368034	0.140586	0	1.2105	G1
MGH104negP4.B08	0.471658	1.53971	0.458175	0.331537	0	1.15754	0.182949	0	0.653683	G1
MGH104negP4.B10	0	1.21344	0.995792	0.764651	0.559925	0.995159	0.0884373	0	0	G1
MGH104negP4.B11	0.840927	1.40736	0	0.28987	0	0	1.05691	1.41275	0	G1
MGH104negP4.C02	0.747305	0	0.834186	0.0439642	0	0.465376	0.63322	0.463656	1.276	G2M
MGH104negP4.C03	0	1.18176	1.0704	0.251298	0	0	0.282134	0.0953082	1.40043	S
MGH104negP4.C04	0	0	0.259951	0.2935	0	0	0.11354	1.05506	0	G1
MGH104negP4.C05	0	1.30648	0.419801	0.303793	0	0	0.530773	0.704387	1.1311	S
MGH104negP4.C06	0	1.41856	0	0.190954	0	0.0456781	0	0	0	G1
MGH104negP4.C07	0.935505	1.31079	0.80708	0.318475	0.0757641	0.0570851	0.439884	0.251905	1.18002	S
MGH104negP4.C08	0.982416	1.31491	0.931516	0.184663	0	0.207632	0.524576	0.328507	1.2817	S
MGH104negP4.C09	0	0.866806	1.3118	0.128606	0.332863	0.0332112	0.580071	0.361873	1.39427	S
MGH104negP4.C12	0.183704	0	1.39383	0.252786	1.02457	1.24093	0.0517641	0.0455068	0	S
MGH104negP4.D02	0.840491	1.30646	0.68317	0.284726	0.66842	1.09106	0.891373	0	1.06688	G1
MGH104negP4.D03	0.300191	0.849829	0	0.140373	0	0	0.965315	0.284904	1.40284	G1
MGH104negP4.D06	0	0	0	0.650445	1.38405	0	0	0	0	G1
MGH104negP4.D07	0	1.47693	0	0	0	0	0	0	1.72643	S
MGH104negP4.D08	0	0	1.4433	0.320742	0.855591	0	0.33944	0.702305	0	G1
MGH104negP4.D10	0	1.44854	1.22004	0.776401	0	0.0500201	0	0.605685	0	G2M
MGH104negP4.D11	0.15898	0.715522	1.17068	0.271476	0.437535	0	0.384424	0.443291	1.37285	S
MGH104negP4.D12	0.898722	1.14572	0.827509	0.176214	0.540632	0.546332	0.120031	1.06843	1.17455	S
MGH104negP4.E01	0.293393	0.676843	1.2082	0.286197	1.04532	0.600347	0.102063	1.05098	1.0901	G1
MGH104negP4.E02	0.656315	0.90898	1.03561	0.539611	0.691769	0.658111	0.579404	0.626716	1.09583	G2M
MGH104negP4.E04	0	1.37194	0.109892	0.309011	1.12048	0.172923	0	0	1.34977	S
MGH104negP4.E05	0	1.41801	1.30311	0.426325	0	0.564215	0.31599	1.21781	0	G1
MGH104negP4.E06	0	1.60659	0.997555	0.924624	0.813593	0	0.623196	0	0	G1
MGH104negP4.E07	1.0244	1.12495	0.835304	0.603109	0	0.96844	0	0.158971	1.35031	S
MGH104negP4.E08	0	1.504	1.22794	0.599831	0	0.0638731	0	0.0715528	1.51563	G2M
MGH104negP4.E09	0	0.465116	0	0.226707	0	0.89236	0.576713	0	0.414036	G1
MGH104negP4.E10	0.416288	1.27791	0.971946	0.22877	0	0.0546689	0.155412	0.203453	1.07862	S
MGH104negP4.E11	0	1.44338	1.1484	0.359427	0	0	0	0.621593	1.43535	G2M
MGH104negP4.E12	0	0	0	0.236709	0	0	0	0	0	S
MGH104negP4.F02	0.745633	0.295752	1.03965	0.2629	0.401847	0.930593	0	0.114908	1.01028	S
MGH104negP4.F03	0	1.24563	0.530683	0.275078	0.361537	0.609451	0.494771	0.544914	0	G1
MGH104negP4.F04	0.946499	1.22925	0.620925	0.255671	1.282	0.298125	0.399651	0	0.959471	S
MGH104negP4.F06	0	1.55456	1.4271	0.567905	0	0.527663	0.331496	0.78182	0	S
MGH104negP4.F07	0	1.66834	0	0.488932	0.113686	1.35926	1.44239	0	1.42011	G1
MGH104negP4.F08	0	0.663264	1.19796	0.0588649	0.901472	0	0	0	1.33834	G1
MGH104negP4.F09	0	1.14905	0.771635	0.752298	0	0	0	1.03447	0	G1
MGH104negP4.F10	0	1.13898	0.619531	0.651912	0	0	0.173325	0	1.36644	S
MGH104negP4.F11	0	1.30956	1.30084	0.388906	0	0	0	0.856765	1.54483	G1
MGH104negP4.F12	0	1.03647	0	1.06159	0	0.988971	0	0.746368	1.54492	G1
MGH104negP4.G01	0	0	1.18368	0.596121	0.5096	0	0	0.876944	1.18954	S
MGH104negP4.G02	0.900032	0	0.668897	0.647639	0	1.16192	0.40874	0	1.41515	S
MGH104negP4.G03	1.04157	1.02673	0	0.903416	0.832155	0	0.656837	0	1.43002	S
MGH104negP4.G04	0	1.54196	1.32097	0.866878	0.103331	0.304651	0	0	1.32709	G1
MGH104negP4.G05	0	0	0	0.225625	0	0	0	0.891182	1.18847	G1
MGH104negP4.G06	0	0	0	0.656361	0	0	0	0	1.74647	G1
MGH104negP4.G07	0	1.17399	1.12922	0.392205	0	1.05321	0	1.09204	1.46029	G1
MGH104negP4.G09	0.516905	1.37219	0.672566	0.561394	0	0	0	0	1.45987	S
MGH104negP4.G10	0.385475	0.947113	0.653761	0.275529	0.118444	0	0.722334	0.551639	1.47692	G2M
MGH104negP4.G12	0.304658	0.94693	0.0550239	0.693375	0.0327107	0.197125	0.239207	1.01751	1.34099	G2M
MGH104negP4.H02	0.354497	1.32016	1.25306	0.260384	0	0	0.233369	0.0510219	1.16699	G2M
MGH104negP4.H04	0	1.71804	0.697827	1.07655	0	0	1.20916	0	1.7517	G2M
MGH104negP4.H05	0	0	0	0	0	0	0	0.766996	0.772674	G1
MGH104negP4.H06	0.261816	0	0.455378	1.26775	1.35547	0	0	0	0	G1
MGH104negP4.H08	0	1.04255	0.774224	0.28317	0	0	1.074	0.233533	1.5291	G2M
MGH104negP4.H10	0.775822	0	0	0.232615	1.1907	1.31945	0	0.99805	0	S
MGH104negP7.A01	0	0	1.30059	0.319704	0.540207	0.0880236	0	0	0	G1
MGH104negP7.A02	0	1.67299	1.00865	1.55721	0	0	0	1.58436	0	G1
MGH104negP7.A03	0	1.29484	1.28257	1.35973	0.498054	0.703928	0.420959	0	0	G1
MGH104negP7.A05	0	0.35429	1.15627	0.769452	0	0.699069	0	0	1.51806	G2M
MGH104negP7.A06	0.838148	1.56178	0.33116	0.966243	0	0.0944037	0	0	0	S
MGH104negP7.A07	0	1.45534	1.0062	1.12983	0	1.42413	0	0	0	G1
MGH104negP7.A10	0	1.58856	1.24929	0.913824	1.13892	0	1.54088	0	1.72111	G2M
MGH104negP7.A11	0	0	1.17322	0.625135	0	0.188879	0.605766	0	0	G1
MGH104negP7.A12	0	0	0	0.761	0.707946	0	0	0	0	G1
MGH104negP7.B02	1.1327	0.360964	0	0.359561	0	0	0.98914	0.147619	1.23102	G2M
MGH104negP7.B03	0	0	1.01298	1.08652	0	0	0	0	0.934511	S
MGH104negP7.B04	0	1.68305	1.2037	0.470614	0.0910469	1.06248	1.29894	0	0	S
MGH104negP7.B05	0	0	1.02295	0.222446	0.795278	0.0475361	0	0	1.02715	S
MGH104negP7.B06	0.0596579	0	1.06682	0.456345	0.897233	0	0.309116	0.0628772	1.29566	S
MGH104negP7.B07	0	1.22206	0.856571	0.242638	0.9757	0.903439	0.122699	0.0397248	1.26029	S
MGH104negP7.B08	0.357538	1.33072	0.76998	0.206014	0	0.0487512	0.59461	0	0.954973	S
MGH104negP7.B09	0.0328527	0.93731	1.08241	0.284997	0.983244	0	0.736054	0.816517	1.36612	G2M
MGH104negP7.B10	0.838478	0.154529	0	0.196642	0	0.637824	0	0.0811193	1.34938	S
MGH104negP7.B11	0.480246	1.16749	0.859489	0.928111	0	0	0	0	0.977219	S
MGH104negP7.B12	0	0	0.790528	0.223114	0.6611	0	0	0	1.21956	G1
MGH104negP7.C02	0.93133	0	1.29807	1.29116	0	0.171523	0.971841	1.14312	0	G1
MGH104negP7.C03	0.537215	1.497	0	0.305959	0.763161	0	0	1.10627	1.33767	G1
MGH104negP7.C04	0	0	1.27699	0.533765	0.920432	1.03978	1.02292	0.199093	1.03785	G1
MGH104negP7.C05	0	1.4785	0	0.253903	1.39895	0	0.378011	0.203679	1.35308	G1
MGH104negP7.C07	0	0	1.22713	0.501199	1.1673	0	0.286565	0	0.377665	G1
MGH104negP7.C08	0	0	1.25647	0.433331	0	0	0	0.923442	1.54925	G1
MGH104negP7.C09	0	1.24869	1.28658	0.704423	1.02188	0.770874	0	0.0500694	1.22777	G1
MGH104negP7.C10	0.989991	0.933503	0.841209	0.337985	0.794925	0.258328	0	0.826448	1.32902	G2M
MGH104negP7.C11	0.864135	1.213	0.891432	0.628816	1.01296	0.0625796	0	0	1.28202	G2M
MGH104negP7.C12	0	0	1.24122	0.120086	1.32456	0	0	0	1.13611	G1
MGH104negP7.D01	0	1.16243	1.01462	0.391505	0	0	0	1.03114	1.45523	G1
MGH104negP7.D04	0	1.21885	0.829656	0.469203	0.903699	0.0304914	0.307647	0.0473831	1.20541	G1
MGH104negP7.D05	0	0	1.01959	0.891219	0	0	0.243602	0	1.11624	G1
MGH104negP7.D06	0	1.83421	0.627096	0.749766	0	0	1.07139	0.172167	0	G1
MGH104negP7.D07	0.257225	1.11482	0.676703	0.109289	0	1.02395	0	0.368687	1.2469	G1
MGH104negP7.D08	0	0.578134	0.897375	0.666163	1.19543	1.00252	0.878014	0	1.18717	G1
MGH104negP7.D09	0	0	0.845221	0.906332	0.427007	0	0.413791	0	1.04616	G1
MGH104negP7.D10	1.10278	1.49467	0.517793	1.01123	0.323128	0	0	0	0	G1
MGH104negP7.D11	0	0	1.01669	0.36184	0	0.0622542	0	1.00529	1.21599	G1
MGH104negP7.D12	0	1.59559	1.13013	0.367127	1.21088	0	0.632033	0.133664	1.38748	G1
MGH104negP7.E01	0	0.877716	0.0875315	0.300672	1.03241	0	0.518656	0.333616	1.16029	S
MGH104negP7.E02	0	0	1.37544	0.286371	0	1.3808	0	0	1.60135	S
MGH104negP7.E04	0	0	0.422839	1.29552	0	0	0	0	1.37039	G1
MGH104negP7.E05	0	1.31793	0.632615	0.790006	1.15692	0.926441	0	0	1.35711	S
MGH104negP7.E06	0.680323	0	1.39956	1.10075	0	0	0	0.894913	1.3173	G1
MGH104negP7.E08	0.367823	0.564413	0.953708	0.554821	1.05248	0	0.122992	0.608713	1.08756	S
MGH104negP7.E09	0.571564	1.03163	0.800468	0.86086	0.163679	0.709155	0	0	1.1544	G2M
MGH104negP7.E11	0	1.477	0.192793	0.273429	0	1.2873	0.811979	0	1.34979	S
MGH104negP7.E12	0.536391	1.7145	0	0.449687	0	0.068667	0	1.08458	0	G1
MGH104negP7.F02	1.24318	1.47534	1.64334	0.415794	1.08764	0.13167	0.376086	0	0	G1
MGH104negP7.F03	0	1.03877	0	1.01671	0	0	0	0.225087	1.16143	G1
MGH104negP7.F04	0.930296	0	1.16397	0.56756	0	0.94002	0	0.80196	1.46196	G1
MGH104negP7.F05	0.242717	0.968455	1.12633	1.34535	0	0.119958	0.916575	0	1.21878	G1
MGH104negP7.F06	1.14308	1.47796	0	0.63591	0	0	0.652145	0.964638	1.51798	S
MGH104negP7.F07	0	0	0	0.916669	0	1.07702	0	0	0	G1
MGH104negP7.F08	0	0	0.172961	0.075292	0.661938	0	0	0.230496	1.29265	S
MGH104negP7.F09	0.342706	1.15198	0.422679	0.587269	0.731765	0	0	0	0	S
MGH104negP7.F11	0	0	0	0.477837	0	0	0	0.157968	0	G1
MGH104negP7.F12	0	0.907736	0.506983	0.281874	0	0	0.750243	0	0.977873	G1
MGH104negP7.G01	0	1.3194	1.02525	0.55118	0.684998	0.667313	0.854359	0.151018	1.16864	S
MGH104negP7.G02	0	0.930793	1.01333	1.04885	0.271803	0.720921	0	0.236829	0	G1
MGH104negP7.G03	1.11681	0	0.917494	0.34778	0	0	0	1.11508	1.24655	G1
MGH104negP7.G04	0.635143	0	0	0.839376	0	0	0.446699	0.929082	1.51307	G2M
MGH104negP7.G05	0.227193	1.37818	0	0.0904939	0	0	0	0	1.63808	S
MGH104negP7.G06	0	0.909659	0	0.628735	0	0	1.32379	0	0	G1
MGH104negP7.G07	0.825092	0	1.0129	0.362757	0	0.681922	0	0	1.45243	S
MGH104negP7.G08	0.465835	0	0.537284	0.386167	0	0.85023	0	0.0703942	1.24957	G2M
MGH104negP7.G11	1.09145	0	0.329931	0.193239	0	0	0	0	1.26818	G1
MGH104negP7.G12	0	0	1.15726	0.194412	0.494325	1.49437	0	1.59944	0	G1
MGH104negP7.H01	0	0	0.990135	0.453662	0.0790269	0	0	0	0	G1
MGH104negP7.H03	1.08632	0	1.33959	0.405176	0.923808	1.27992	0.272086	0	1.30313	G1
MGH104negP7.H04	0	1.44632	0.857798	0.154047	0	0	0	0	1.44551	G2M
MGH104negP7.H06	0.661701	1.20188	0	0.183788	0.0578413	0	0	0.805075	1.2191	S
MGH104negP7.H08	0	0	1.12686	0.548772	0	0	0	0.8511	1.35555	G1
MGH104negP7.H10	0.888477	1.01147	0.837681	0.498452	0.352942	1.27748	0	0.551719	0.500363	S
MGH104negP7.H11	0	1.47207	0	0.539093	0.388705	0	0	0	1.63551	S
MGH104negP7.H12	1.14543	1.1602	0.391492	0.262001	0	0	0.557638	0.234802	1.19332	G2M
MGH105A.P1.A01	0	1.5281	1.38695	0.337552	0	0	0	0.175771	1.18459	G2M
MGH105A.P1.A02	0	0	0	0.175901	1.21994	0.120148	1.0364	0	1.50078	G1
MGH105A.P1.A05	0	1.37892	0	0.341854	0	0	0.261559	0.555207	0	G1
MGH105A.P1.A06	0	1.84164	0	0.737602	0	0.119233	0	0	0	G1
MGH105A.P1.A07	0	1.31824	1.31409	0.220586	0.321473	1.0595	0.38296	1.15731	0	G1
MGH105A.P1.A08	1.28655	1.31551	0	0.115534	0	0.0259128	0	0	0	G1
MGH105A.P1.A09	0.688052	0	0	0.681314	1.03415	0.248644	0	0	0	S
MGH105A.P1.A10	1.17737	1.30729	0.957469	0.821898	0	0	0	0	1.30688	G2M
MGH105A.P1.B02	1.34596	0.916805	0	0	0	0.778827	0	0	1.13023	S
MGH105A.P1.B03	0	0	0	0.115343	0	0.71894	0	0	0	G1
MGH105A.P1.B05	0	1.80715	1.82633	0.324819	0.6353	0	1.84282	0.264981	0	G1
MGH105A.P1.B06	0	1.77162	0.771835	0.340939	0	0	0	0	1.45213	G1
MGH105A.P1.B07	0	1.33414	1.13187	0.256054	0	0.931089	0	0	0	G1
MGH105A.P1.B08	0	0	0	0.198761	1.22133	0	0	0.927623	1.23112	G1
MGH105A.P1.B09	0	0	1.43062	0.268478	0	0.895088	0	0.958107	0	G1
MGH105A.P1.B11	0	0	1.56464	0.219593	0	0	0	1.28206	0	G1
MGH105A.P1.B12	0	0	0	0.184063	0.470917	0.115898	0.204069	0	0	G1
MGH105A.P1.C01	0	1.9483	0	1.00308	0	0	0	0	0	G1
MGH105A.P1.C03	1.2036	0	0	0.324928	0	1.21445	0	0.161512	1.49132	G1
MGH105A.P1.C04	0	0	1.30048	0.303531	0.543909	0	0	1.31651	1.35095	G1
MGH105A.P1.C05	1.28813	0	1.35526	0.92858	0	0	0.1231	1.3343	0	G1
MGH105A.P1.C06	1.05078	0	1.16875	0.279047	0	1.13604	0.80136	0.841058	0	G1
MGH105A.P1.C07	0	1.42517	1.054	0.242804	0.327591	1.02018	0	0	1.27486	G1
MGH105A.P1.C09	0	0	1.70241	1.31897	0	0.486382	0.51216	0	0	G1
MGH105A.P1.D03	0	0	1.31472	0.571282	0	1.31372	0	0	0	G1
MGH105A.P1.D05	0	0.904704	1.01245	0.343606	1.37402	0.569415	0	1.14017	0	G1
MGH105A.P1.D07	1.23716	0	0.925393	0.0620361	0	1.3875	0	0.831722	1.43972	G2M
MGH105A.P1.D09	0	0	0	0.216937	0.475693	0.445556	0	0	0.994002	S
MGH105A.P1.D10	1.01847	1.91302	1.28575	0.2702	0	0	0	0	0	G1
MGH105A.P1.D12	0	0	1.74048	0.474795	0	0	1.15953	0	0	G1
MGH105A.P1.E03	0	0.873614	1.35814	0	0.979416	1.29721	0	0	0	G1
MGH105A.P1.E04	0	0	0	0.424169	0	0.914664	0	0.0808807	1.18493	G1
MGH105A.P1.E06	0	1.33431	0.694641	0.378968	0.47212	0.487216	0.823396	0.762823	1.18498	G1
MGH105A.P1.E08	0.926302	1.61744	0	0.893506	0	1.25636	0	0	0	G1
MGH105A.P1.E09	0	0	0	0.365453	1.39554	0	0	0	0	G1
MGH105A.P1.E10	0.955275	0	1.20182	0.62655	0	0	0	0.195966	0	G1
MGH105A.P1.F01	1.21626	0	0.790376	0.946445	0	1.19983	0.132845	0.615135	0	S
MGH105A.P1.F02	0	1.80853	1.55275	0.51744	0	0.587571	0	0	0	G1
MGH105A.P1.F03	1.07206	1.51478	1.00368	1.23809	0	1.28674	0	0.297395	0	G1
MGH105A.P1.F06	0.499339	1.38824	1.54576	0.4303	1.3967	0	0	0.0654447	1.34222	G1
MGH105A.P1.F07	1.15602	0	1.10114	0.297759	0	0	0	0	0	G1
MGH105A.P1.F08	0	0	0.230877	0.459074	0.971457	0	0.956865	0.302846	0	G1
MGH105A.P1.F09	0	0	0	0.612679	0	0	0	1.12144	0.594761	G1
MGH105A.P1.F10	0	0.42226	0.729878	0.407771	1.34836	0	0.932324	0.0964654	1.29189	S
MGH105A.P1.G01	0	0	0	0.553448	0	0	0	0	0	G1
MGH105A.P1.G02	0	1.63252	1.55019	0.387715	0	0	0.321507	0	1.42469	G1
MGH105A.P1.G06	0.0524609	1.1993	0	0.295679	0	0.175626	0	0.0553853	0	G1
MGH105A.P1.G07	0.632662	0.925077	0.611349	1.04937	0	1.03005	0.636641	0	0.861669	G2M
MGH105A.P1.G08	0	0	1.1261	0.225613	0.348987	1.25015	0	0	1.19936	G1
MGH105A.P1.G09	0	1.44634	1.07849	0.18655	0	1.10729	0	0	1.12	G1
MGH105A.P1.G11	0	0	1.26131	0.549664	0	0	0.730223	0	1.31772	S
MGH105A.P1.H01	0	0	1.27076	1.16938	0	0	0.764518	0	0	G1
MGH105A.P4.A01	0	1.29273	0.132672	1.05939	0	0	0	1.29716	1.73359	G1
MGH105A.P4.A04	1.51626	1.64357	0.114214	0.496361	0	0.796601	0	0	0	G1
MGH105A.P4.A09	0	1.23138	1.26166	0.234255	1.27481	0.321103	1.15223	0	1.41935	G1
MGH105A.P4.A10	0	1.85565	1.38066	0.749859	0.558385	0	0	0	0	G1
MGH105A.P4.A12	0.814133	0.216823	0	0.300966	0	0	0	0	1.39419	G1
MGH105A.P4.B01	0	0	0	0.903562	0	0.231434	0	0	0	G1
MGH105A.P4.B04	0	0	1.17086	0.55885	0	0.0764855	0	0	0	G1
MGH105A.P4.B05	0	0	0	0.337655	0	0	0	0	0	G1
MGH105A.P4.B06	0	1.66088	0	0.84444	0	0.144472	0	0.153846	1.84545	G1
MGH105A.P4.B09	1.24498	1.5121	0	0.439931	0	0.587318	0	0.758911	1.3089	S
MGH105A.P4.B12	0	0	1.54721	0.352864	0.548426	0.0595701	1.01572	0.888585	1.44544	G1
MGH105A.P4.C02	0	1.25914	0.0830632	0.167237	0	0.748055	0.620551	0	1.52065	G1
MGH105A.P4.C03	0	0	0	0.363328	0	1.12704	0	0	1.05496	G1
MGH105A.P4.C04	0	0	0	0.459077	0	0.0638084	0	0	1.9002	G2M
MGH105A.P4.C05	0	1.29081	0	0.196789	0	0.550357	1.11893	1.21873	1.17759	G1
MGH105A.P4.C06	1.1861	1.69675	0	0.538724	1.51498	0.180655	0	0	0	G1
MGH105A.P4.C08	1.17684	1.28214	0	0.161758	0.937786	0.404072	0.0856829	0.93571	1.31002	S
MGH105A.P4.C10	0	0	0.932038	0.316904	0	0	0	1.2114	0	G1
MGH105A.P4.C11	0	0	1.39071	0.377861	0.0902961	0	0	0.662739	0	G1
MGH105A.P4.D01	0	0	0.321706	0.0517434	1.35847	0.933306	0	0	0	G1
MGH105A.P4.D03	0.118161	0	1.46994	0.485713	0.702067	1.51123	1.23883	1.30121	0.439021	S
MGH105A.P4.D04	1.42612	0	0	0.719931	0	0.497539	0	0	1.51845	G2M
MGH105A.P4.D06	0	1.51247	1.07177	0.340779	0	0	0	0.703066	0.950337	G1
MGH105A.P4.D09	0	0	0	0.776129	0	0	0	0	0	G1
MGH105A.P4.D10	0	1.58988	0	0.452988	0	0.974164	0	0	1.13183	G1
MGH105A.P4.D11	0	0	1.60124	0.866243	0	0	0	1.28232	1.75042	G1
MGH105A.P4.D12	0	0	0	1.10482	0	0.191071	0	1.22734	0	S
MGH105A.P4.E01	0	0	1.06557	0.611975	0	0	0	0	0	G1
MGH105A.P4.E02	0	0	1.22341	0.517003	0	1.19426	0.782949	0.379627	0	G1
MGH105A.P4.E03	1.37163	0	1.08094	0.607787	0	1.31416	0.154401	0	0	G1
MGH105A.P4.E06	0	0	1.20199	0.629477	0	0	0	0.946423	1.70376	G1
MGH105A.P4.E07	1.47329	1.4728	0	0.496154	0	0.114151	0	0	1.1263	G1
MGH105A.P4.F01	1.14586	0	1.84662	0.643698	0	0	0.471855	0	0	G1
MGH105A.P4.F02	0	0	1.00072	0.325636	0	0.936799	0	0	0	G1
MGH105A.P4.F03	0	0	0.776871	0.340904	0	0	1.43217	0	0	G1
MGH105A.P4.F05	0	0	1.46424	1.10079	0	0	1.53805	0.309366	0	G1
MGH105A.P4.F07	0	0.991737	0.741594	0.553418	0	0.34729	0	0	0	G1
MGH105A.P4.F08	1.37694	1.72487	0	0.264202	0	0	0	0	0	G1
MGH105A.P4.F09	0	0	1.33966	0.468019	0	0.0800828	0	1.16864	0	G1
MGH105A.P4.F10	0	1.89491	1.62867	0.498996	0	0	0	0	0	G1
MGH105A.P4.F11	0	0	1.66965	0.728127	0.093896	0.0713847	0	0	0	S
MGH105A.P4.G01	0	0	0.894631	0.265172	0	0	0	0	0	G1
MGH105A.P4.G03	0.648476	0	1.49511	0.125415	0	0	0	0.368078	0	G1
MGH105A.P4.G06	0	0.81073	0	0.677025	0	0	1.5231	0	0	G1
MGH105A.P4.G07	0.225096	0	1.31019	1.2632	0.778547	0	0.788818	0	0	G2M
MGH105A.P4.G08	1.33152	0	0	0.163314	0	0	0	0	1.48188	G1
MGH105A.P4.G09	1.05418	0	0	0.229632	0	0	0	0	1.42657	G1
MGH105A.P4.G10	0	0	1.13059	0.243531	0	0	0	0	0	G1
MGH105A.P4.G11	1.02689	1.34429	0	0.687095	0.907085	1.13078	0	0	1.39883	G1
MGH105A.P4.G12	1.11877	1.17424	1.31887	0.116805	0	0.531898	0	0	0	G1
MGH105A.P4.H02	0	0	1.71494	0.394268	0	0.0746669	0	0	0.329578	G1
MGH105A.P4.H08	0	0	1.35374	0.906415	0	0	0	0.487182	0	G1
MGH105A.P4.H09	0	1.74575	1.36954	0.993432	0	0	0	0	1.43554	G1
MGH105A.P4.H10	0	1.89249	1.62455	0.426012	0	0	0	0	0	G1
MGH105A.P4.H11	0	1.14919	0	0.275183	0	1.11846	0	0.494367	0	G1
MGH105A.P4.H12	0	1.25782	1.28604	0.0182787	0.0338884	0	0	0	1.43161	S
MGH105B.P2.A07	0	0	1.34213	0.110993	0	1.36001	0.0744076	1.24271	1.59022	G1
MGH105B.P2.A12	0	2.04196	0	1.04758	0	0.322	0	0	0	G1
MGH105B.P2.B05	0	0	1.69472	0.702262	0.279232	0	0	0	0	G1
MGH105B.P2.B10	0	0	1.62982	0.488689	0	0.63321	1.25969	0	1.45135	G1
MGH105B.P2.B11	0	0	1.23497	0.44653	0	0.938374	0	0.931136	0	G1
MGH105B.P2.B12	0	1.91006	1.60071	0.412878	1.04481	0.162068	0	1.30873	1.60863	G1
MGH105B.P2.C05	0	0	0.984544	0.757403	0	0.268118	0	0.0758255	1.28899	G1
MGH105B.P2.C06	0	0.314775	0	0.609682	0	0.459533	0	0	1.77933	G1
MGH105B.P2.D02	0	0	1.433	0.705426	1.15302	0	0.667003	0	0	G1
MGH105B.P2.D05	0	0.979268	1.4194	0.296483	1.15419	0.1662	1.3839	0.483434	1.50615	G1
MGH105B.P2.D06	0	0	1.40043	1.20414	0	0	0.912545	0.952174	1.52153	G1
MGH105B.P2.D07	0	0	1.25174	0.376011	1.0487	1.15902	0	0	1.1806	G1
MGH105B.P2.D09	0	0	1.06392	0.0960095	0	0	0	0	0	G1
MGH105B.P2.D10	0	1.83621	1.2593	0.387274	0	0	0	0.619497	1.47329	G1
MGH105B.P2.D11	0	0	1.19067	0.772011	1.51049	0.0588727	0	0	0	G1
MGH105B.P2.E04	0	0	0	0.390785	0.411611	0	0	1.31479	0	G1
MGH105B.P2.E07	1.0703	0.946218	0.872548	0.227272	0	0	0	0	1.33071	G1
MGH105B.P2.E09	0.729228	0.834849	1.32273	0.272199	1.04906	0.857683	0	0.602562	0	G1
MGH105B.P2.E11	0	0	0	0.17329	0	0.0752478	0.174861	0	1.55623	G1
MGH105B.P2.F02	0	0	1.70617	0.61626	0	0	0	0.401181	0	G1
MGH105B.P2.F03	0	0	1.47409	1.20746	0	1.17165	0.345769	0.540062	1.00805	G1
MGH105B.P2.F04	0	0	0	0.213659	0	0.868504	0	0	1.72275	G1
MGH105B.P2.F06	0	0	1.71053	0.484489	0	0	0	0	1.76988	S
MGH105B.P2.F07	0	0	0.616706	0.402177	0	0	0	0	1.08621	G1
MGH105B.P2.G04	0	1.55609	1.09588	1.3667	1.34046	1.37297	0.848307	0	0	G1
MGH105B.P2.G06	0	0	1.47086	0.281149	0	0	0	0	1.35897	G1
MGH105B.P2.G09	0	0	1.18511	0.471495	0	0	1.52008	0	0	G1
MGH105B.P2.G10	0	1.71316	1.08561	0.23299	0	0	0	0	2.08263	G1
MGH105B.P2.G11	0	2.10917	0	0.807851	0	0	0	0	2.08605	G1
MGH105B.P2.H01	0	0	1.21413	0.326044	1.6118	0.808161	0	0	1.73491	G1
MGH105B.P2.H02	0	0	1.31239	0.469072	0.164981	0	0	0	1.31575	G1
MGH105B.P2.H04	0	1.72318	0	0.273942	1.04117	0	0	0	1.74345	G1
MGH105B.P2.H08	0	1.58886	1.55037	0.427453	0.221052	0.0656048	0	0.689725	0	G1
MGH105B.P2.H10	0.754964	0	0	0.171806	0.730911	0.174026	0	0	0	G1
MGH105B.P2.H11	0	0	0.91306	0.683318	0	1.41822	0	1.15133	1.60107	G1
MGH105B.P3.A03	0	0	0.804673	0.754394	0	0	0	0.676099	0	G1
MGH105B.P3.A04	0	0	1.53123	0.37857	0.477434	0.0725673	0	0	0	G1
MGH105B.P3.A05	0	0	1.34568	0.754784	0	0	0.409637	1.14073	1.75422	G1
MGH105B.P3.A08	0	1.75749	0.879605	0.467771	1.62384	0	0.348514	0.973363	0	G1
MGH105B.P3.A12	0	0	1.45956	1.61017	0.954884	0	0	0	0	G1
MGH105B.P3.B06	0	0	0	1.09783	0	0	0	1.39185	0	G1
MGH105B.P3.B10	0	0	0.836368	0.530608	0	1.54785	0	0	0	G1
MGH105B.P3.B12	0	1.45745	0	0.55296	0	0.0945272	0	1.07382	1.57199	G1
MGH105B.P3.C03	0	0	1.7537	0.253304	0.867631	0.112907	0	0	0	G1
MGH105B.P3.C07	0	1.2645	1.13727	0.511018	1.14848	1.11063	0.127568	0.439331	0.397392	G1
MGH105B.P3.C09	0	0	0	0.230354	0	0	1.00187	0	1.24068	G1
MGH105B.P3.D03	0	0	0.333027	0.926191	1.54338	0	0	0.430582	0	G1
MGH105B.P3.D05	0	1.44444	0	0.508501	0	0.0610505	0	0.0677462	1.54935	G1
MGH105B.P3.D06	0.164139	0.993281	0	0.27586	0	1.40124	0.397382	0.491722	1.47066	G1
MGH105B.P3.D07	0	0	0.248558	1.15583	0	0	0	0	1.45362	G1
MGH105B.P3.D11	0	0	0	0.865436	0	0.300335	0	1.70394	2.1012	G1
MGH105B.P3.E04	0	0	2.09941	0.741073	1.25638	1.62631	0	0.651045	2.00584	G1
MGH105B.P3.E05	0	0	0	1.15563	0	1.29049	0.101637	0.385592	1.69001	G1
MGH105B.P3.E07	0	0	0	0.421093	1.86462	0	0	0	2.10014	G1
MGH105B.P3.E12	0	0.333107	0.773313	0.192574	0	0	0.636621	0	1.2684	G1
MGH105B.P3.F02	0	0	1.04871	0.756519	0	0	0	1.07861	0	G1
MGH105B.P3.F04	0	1.75916	0.778306	0.227139	0	1.16417	0	0.754912	1.28678	G1
MGH105B.P3.F09	0	0.566623	1.72647	0.37144	0	0	0	0.264401	1.88182	G1
MGH105B.P3.F10	0	0	1.55821	0.205641	0	0	0.290906	0	0	G1
MGH105B.P3.F12	0	0	0	0.883651	0	0	1.75084	0	0	G1
MGH105B.P3.G02	0	0	1.82566	0.893926	0	0	0	0	0	G1
MGH105B.P3.G03	0	1.80079	1.61291	0.417611	0	0	0	0	0	G1
MGH105B.P3.G06	0	1.61533	0	0.806984	0	0	0	0.721813	0	G1
MGH105B.P3.G09	0	0	1.57449	0.347403	0	0	0	0.947709	1.38219	G1
MGH105B.P3.G10	0	0	1.64528	0.130544	0	0.0239141	0	0	0	G1
MGH105B.P3.H02	0	0	1.42253	0.579528	0	0	0	0	0	G1
MGH105B.P3.H03	0	0	1.50575	0	0.413143	0	0	1.0571	0	G1
MGH105B.P3.H04	0	0	1.65492	0.451671	0	0.425996	0	0.715186	1.66153	G1
MGH105B.P3.H05	0	0	1.52948	1.42411	1.3303	0	0	0.17206	0	G1
MGH105B.P3.H08	0	0	0	1.607	0.113481	1.40713	0	0	0	G1
MGH105B.P3.H09	0	1.1191	0.527408	0.458275	0	0	0	0	1.68498	G1
MGH105B.P3.H11	0	0	0	0.613074	0	0	0	0	0	G1
MGH105C.B04	0	1.23345	1.00858	0.0938056	0	0.17378	0	0.0212117	0	G1
MGH105C.P1.A01	0	1.40164	0.754079	0.417352	0	0	0.178598	0	0.243755	G1
MGH105C.P1.A03	0	0	0	0.505864	1.37634	0	0	0.161369	0	G1
MGH105C.P1.A05	0	1.49887	0	0.492376	0	1.50638	0	0	0	G1
MGH105C.P1.A08	0	0	1.61014	1.02083	0	0	1.34138	1.22384	0	G1
MGH105C.P1.A09	1.37034	0	0	0.713258	0	0.139095	0	0.744429	0	G1
MGH105C.P1.A10	0	1.24166	0.987802	0.975864	0	0.0608635	0	0	1.33031	G1
MGH105C.P1.A11	0.612387	0	0	0.457129	0	0	0	0	0	G1
MGH105C.P1.A12	0.466894	1.55853	0	0.384091	0	0.0419175	0	0.549546	1.58599	S
MGH105C.P1.B01	0	0	0	0.740297	0	0.10201	0	0	0	G1
MGH105C.P1.B02	0	0	1.62787	0.45005	1.43596	0	0.493778	0	0	G1
MGH105C.P1.B04	0	0	0	0.446214	0	0.0249309	1.16679	0	1.87693	G1
MGH105C.P1.B06	0	0	1.06644	0.787136	0.0641436	1.06669	0	0	1.32553	G1
MGH105C.P1.B07	0	0	0.273012	0.463769	0	0	0	0.0814749	0	G1
MGH105C.P1.B08	0	0	1.28398	0.508406	0	0.923771	0	0.596614	0	G1
MGH105C.P1.B09	0	0.940346	0	0.518122	0.418419	0	0.306758	0	0	G2M
MGH105C.P1.B10	0	0	1.42447	0.593224	0	1.30402	0.229124	0	0	G1
MGH105C.P1.B11	0.129606	0.347052	1.48118	0.346061	0	1.33561	0	0	0	G1
MGH105C.P1.B12	1.55603	1.71191	0	0.420401	0	0	0	0	0	G1
MGH105C.P1.C01	0	0	0.14799	0.336521	0	1.10871	0	0	1.2461	G1
MGH105C.P1.C03	0	0	0.896197	0.987008	0	0	0	0	1.14869	G1
MGH105C.P1.C04	0	1.3036	1.26209	0.203132	0	1.2793	0	0.423294	0	G1
MGH105C.P1.C06	0	0	1.47964	0.20373	0	1.33132	0.0996392	0	1.50176	G1
MGH105C.P1.C07	0.240916	1.61932	0	0.987648	1.0032	0.788534	1.28386	0.882488	0	G1
MGH105C.P1.C08	0	1.70306	0	0.884942	0	0.256269	0	0	0	G1
MGH105C.P1.C10	0.789991	0	0.890337	0.640419	1.28165	0	0.827984	1.16497	1.55552	G1
MGH105C.P1.C11	0	0	0	0.415117	1.4403	0	0	1.27245	0	G1
MGH105C.P1.D01	0	0.88849	0.848895	0.521027	0	0.36712	0.225241	1.1034	0	G1
MGH105C.P1.D04	0	1.53512	1.59665	1.12297	0	0	0	1.24421	0	G1
MGH105C.P1.D05	0	0	1.52835	0.477009	0	0	0	0	0	G1
MGH105C.P1.D08	1.06397	0	0.516617	0.436013	1.41015	0	0	0.188796	0	G1
MGH105C.P1.D09	1.20575	1.42519	0.91523	0.37462	0	0	0.0939318	0.212338	1.32943	G1
MGH105C.P1.D10	0	0	0.819034	0.224196	0	0.280889	0	0.0964591	1.53626	G1
MGH105C.P1.D11	0	0.791478	1.31851	1.10173	0	0.127057	0	0.246907	1.65453	G1
MGH105C.P1.E01	0	0	0	0.605761	0	0	0	0	1.07415	G1
MGH105C.P1.E03	0	0	0	0.788883	0.485185	0	0	0	1.451	G1
MGH105C.P1.E05	0	1.66566	0	0.449342	1.18625	1.33767	0	0	0	G1
MGH105C.P1.E08	0	1.56014	1.06452	0.35051	0	0.99756	1.23701	0	0	G1
MGH105C.P1.E09	0	0	0.675499	0.846952	0.85274	1.24657	1.05505	0.793088	0	G1
MGH105C.P1.E10	0	1.62727	0.606303	0.455031	1.15806	0	0.873575	0	0	G1
MGH105C.P1.F02	0	0	0.764894	0.633667	0.74146	0.685871	0	0	0	G1
MGH105C.P1.F03	0.234678	0	0	0.655697	0	0	0	1.64393	0	G1
MGH105C.P1.F04	0	0	0.491985	0.715913	0	0	1.2735	0	1.65271	G1
MGH105C.P1.F05	0	1.45629	0.841884	0.181924	0	0.122101	0	0	1.7775	G1
MGH105C.P1.F06	0	0	0.360729	0.841187	0.13444	0	0	1.60578	0	G1
MGH105C.P1.F07	0.977472	1.12911	1.20745	0.393174	0.860733	0.0709855	0	0.443191	0	G1
MGH105C.P1.F09	0	0	1.53339	0.315829	0	0	0	0	0	S
MGH105C.P1.F11	0	0	0.74118	0	1.41997	0	0	0.779064	1.41105	G1
MGH105C.P1.G01	0	0	1.50586	1.04749	0	0.0868851	0.0983202	0	1.56731	G1
MGH105C.P1.G03	0	0	0	0.441122	0	0	0	0	0	G1
MGH105C.P1.G04	0	1.47967	0.808062	0.471038	0.763816	0	0	1.10876	1.38841	G1
MGH105C.P1.G06	0	0.146194	0	0.176421	0	0	0.860759	0.906266	0	G1
MGH105C.P1.G07	0	0	1.71961	0.656448	0	1.65677	0	1.21818	1.86807	G1
MGH105C.P1.G08	0	0	1.50394	0.515738	1.48479	1.56648	0	0.124308	0	G1
MGH105C.P1.G09	0.431786	0	0.186093	0.312147	0	0	0	0.308157	0	G1
MGH105C.P1.G11	0	0	1.07911	1.09947	0	0	0	0	0	G1
MGH105C.P1.H01	0	0	1.08906	1.07395	0.593261	0	0	0	0.424154	G1
MGH105C.P1.H02	0	0	0	0	0	0	0	0	1.52717	G1
MGH105C.P1.H03	0	1.64868	0	0.479155	0.133398	0.736157	0	0	1.62921	G1
MGH105C.P1.H10	0	0	1.48	0.366864	0	0.0397167	1.38014	1.2443	0	G1
MGH105C.P1.H11	0	0	0	0.120879	0	0	0	0	0	G1
MGH105C.P1.H12	0	0.668984	0.955416	0.327719	0	0	0	0.0697685	1.18337	G2M
MGH105C.P3.A02	0	0	1.16984	0.714282	0	0.813404	1.03831	0	0	G1
MGH105C.P3.A03	0.800134	1.47176	0.864552	0.451168	0	0	0.199979	0	1.42889	G1
MGH105C.P3.A06	0	1.41201	1.09147	0.18615	0.810482	0.425252	0.851768	0.747196	1.12562	G1
MGH105C.P3.A08	0	1.39803	1.54318	0.34468	0	0	0	0.37345	0	G1
MGH105C.P3.A09	0	1.5851	1.00405	0.298967	0	0	0.27684	0.794153	1.3607	G1
MGH105C.P3.A12	0.298558	0	1.49559	0.404735	0.0385909	1.59805	0	0.435484	0	G1
MGH105C.P3.B02	0	0	0	0.446657	0	0	0	0	1.31391	G1
MGH105C.P3.B03	0	0	0.876602	0.465458	0	0	0	1.01628	1.35792	G1
MGH105C.P3.B04	0	1.38116	0	0.56891	0.550469	1.30065	0	1.48924	0	G1
MGH105C.P3.B06	0	0	0	0.262477	0	0	0	0	1.38303	S
MGH105C.P3.B11	0	0	1.07278	0.413698	0.0731907	0.0554834	0.231834	0	0	G1
MGH105C.P3.C02	0	0	1.52404	0.308521	0	0	0	0	0	G1
MGH105C.P3.C05	0	1.26209	1.08094	0.440768	0.725082	0.179365	0	0.109175	1.4917	S
MGH105C.P3.C06	0	0.618914	0	0.616347	0.447301	0	0	0	0	G1
MGH105C.P3.C07	0	0	1.12615	0.577296	0	0	0	0.401613	0	G1
MGH105C.P3.C09	0	1.59554	1.39392	1.56411	0	0	0	0.309647	0	S
MGH105C.P3.C10	0.913685	0.583778	1.07071	0.217182	0.0239868	0	0.247007	1.22579	1.16721	G1
MGH105C.P3.C11	0	0	0	0.860333	0	0	0	0	0	G1
MGH105C.P3.D01	0	1.74884	1.49524	1.04855	1.65045	0	0	0.550865	0	G1
MGH105C.P3.D02	0.819003	0.493535	0.820442	0.360566	1.0685	0	0	0.499632	1.26781	G1
MGH105C.P3.D03	0	0	0.906767	0.381215	1.11634	0.598257	0	0	1.47884	G1
MGH105C.P3.D05	0	0	1.04276	1.23201	0.615836	0.520203	0	0.790283	0	G1
MGH105C.P3.D06	0	1.17212	0	0.497703	0	0	0	0	1.20491	G1
MGH105C.P3.D07	0	0	0	0	0	0.151072	0	1.15766	1.48481	S
MGH105C.P3.D11	0	0	0.578912	0.9165	0	1.29958	0	0.801597	1.7169	G1
MGH105C.P3.E02	0	0	0	0.395963	0	0	0	0	0	G1
MGH105C.P3.E03	1.05458	1.19229	0	0.841465	1.02422	1.19321	0.290936	0.263384	0	S
MGH105C.P3.E06	0	0	0	0.375488	0.203618	0	0	0	0.906621	G1
MGH105C.P3.E07	0	0	0.901506	0.488435	0	0.101716	0.370181	0	1.48286	G1
MGH105C.P3.E08	0	0.894377	1.95992	0.709594	0	0	0	0	1.47621	G1
MGH105C.P3.E09	1.06755	0	0	0.5966	0	0	0.193268	0	0.548287	G1
MGH105C.P3.F01	0	1.56888	1.05159	0.502993	0	0	0	0.79547	0	G1
MGH105C.P3.F02	0	1.55264	1.13644	0.421896	0	0	0	0.085034	0	G1
MGH105C.P3.F03	0.130886	0	1.2545	0.568854	0	0.788708	0	0	0	G1
MGH105C.P3.F04	0	1.1547	0.156462	0.347416	0	0	0	0	1.34366	G1
MGH105C.P3.F05	0	1.086	1.43989	0.455708	0	0	0	0.117889	1.06535	G1
MGH105C.P3.F06	0	0	0	0.571191	0	0	0	1.17576	0	G1
MGH105C.P3.F07	1.28421	0	0	0.885347	0	0	0.165134	0.147284	1.28852	S
MGH105C.P3.F08	0	0	0	0.30308	0	1.10456	0	0.556215	1.39791	G1
MGH105C.P3.G01	0	0	0.700949	0.459831	0	0	0.365822	0	0	G1
MGH105C.P3.G02	0	0	1.26623	0.504713	0.854067	1.35584	0	0.571441	1.59085	G1
MGH105C.P3.G03	1.30902	0	0	0.915988	1.50521	0	0	0	1.78393	G1
MGH105C.P3.G04	0.37567	0	1.48574	0.443212	1.20941	0	0	1.28781	0	G1
MGH105C.P3.G05	0	0	0	1.24032	0	0	0	0	1.4758	G1
MGH105C.P3.G06	0	1.11574	1.3352	1.1487	0	0.109123	0	0.119741	0	G1
MGH105C.P3.G07	0.556946	0	0.409158	0.275698	0	0.0671018	0	0	1.14464	G1
MGH105C.P3.G08	0	0	0	0.389072	1.69183	1.39785	0	0	1.53667	G1
MGH105C.P3.G09	0	0	0.488185	0.592396	0.201431	0.367763	0	0.598217	0	G1
MGH105C.P3.G10	1.10595	0	0	0.321408	0	0.0265009	0	0	1.65365	G1
MGH105C.P3.H02	0	0	1.63828	0.911946	0	0	0	1.09753	1.97331	G1
MGH105C.P3.H03	0	0	0.813028	0.383331	0	0	0	0	0	G1
MGH105C.P3.H05	0.608166	1.53441	0.245183	0.389481	0.605749	0	0	0.133813	1.45976	G1
MGH105C.P3.H07	0	1.39329	1.76765	0.357265	0	0.193487	0.779551	0	0	G1
MGH105C.P3.H08	0	0	1.17262	0.454464	0.905184	0.0680292	0	0.379351	0.293819	G1
MGH105D.P1.A01	1.60246	0	1.53505	1.34014	0	0	0	0	1.75669	G1
MGH105D.P1.A04	0	1.81998	1.53133	0	0	0	1.38816	0	0	G1
MGH105D.P1.A05	0.954448	0	0	0.750164	0	0.589514	1.17973	0	0	G1
MGH105D.P1.A07	0	0	0	1.13764	0	0	0.139267	0	0	G1
MGH105D.P1.A08	1.17599	0	1.07001	0.496435	1.4827	0	0	0.206532	0	G1
MGH105D.P1.A10	0	0	0	0.293139	0	0	0	1.22172	0.548338	G1
MGH105D.P1.B02	1.15629	1.49714	1.39058	0.719021	0	0	0	0	1.25365	G1
MGH105D.P1.B04	0	1.36614	0	0.727771	0	0.148152	0	1.29917	1.8233	G1
MGH105D.P1.B06	0	0	1.36396	0.63865	0	0	1.39891	0	1.6837	G1
MGH105D.P1.B11	0.336072	0	0	0.936003	0.991575	0.186489	0	0.461608	0	G1
MGH105D.P1.C02	0	0	0	1.05466	1.33154	0	0	1.54133	0	G1
MGH105D.P1.C06	0	1.48464	0.594315	0.498062	0.178431	1.13752	1.15313	0	1.28208	G1
MGH105D.P1.C08	0.701644	0	0.155018	0.799914	0.577128	1.09574	0	0	1.39104	G2M
MGH105D.P1.C09	0	0	0.3904	0.556404	0	0	0	1.37459	1.71861	G1
MGH105D.P1.C11	0.119143	1.37555	1.15385	1.16752	0	0.721559	0.14084	1.06337	0	G1
MGH105D.P1.C12	1.12955	0	1.27524	0.261129	0	0	1.00172	0.0498635	1.23778	G1
MGH105D.P1.D01	0	0	0.138836	0.351237	0	0.680522	0	0	1.61837	G1
MGH105D.P1.D03	0	1.54079	1.70678	0.142681	0	0	0	0.999264	1.47715	G1
MGH105D.P1.D04	0	0.451221	0.600599	0.832528	0.855312	0.0685324	0.747766	0.0758644	1.32437	G2M
MGH105D.P1.D06	1.39746	1.194	1.11796	0.617851	0.241412	1.21668	0	0	0	S
MGH105D.P1.D07	0	0	1.40975	1.31803	0.649611	0	0.685244	0	0	G1
MGH105D.P1.D10	0	1.54264	0.128485	0.361145	0	0.0599443	0	0	1.53114	G1
MGH105D.P1.D11	0	0	0	0.546715	0	0.879214	0	0.102032	1.51027	G1
MGH105D.P1.D12	0.870702	0	0.967557	0.307444	0	0.0979589	1.06686	0.261854	1.22836	G1
MGH105D.P1.E03	0	0	0.293613	0.448597	1.01894	0.816292	0	0	1.65291	G1
MGH105D.P1.E04	0	0	0	0.628533	1.1215	1.33807	0.279272	0	1.45711	G1
MGH105D.P1.E08	0	0	0.189907	1.39158	0.365652	0	0	0	0	G1
MGH105D.P1.E09	0.155482	0	0	0.529735	0	0	1.24935	1.34037	1.77915	G1
MGH105D.P1.E10	0	0.380502	0	0.429775	0	0	0	0.450971	1.73569	G1
MGH105D.P1.E11	0	0.509619	0	0.693631	0	0	0.942574	0	0	G1
MGH105D.P1.F01	0	0	0	0.548027	0	0.0981137	0	0	1.64682	G1
MGH105D.P1.F02	0	0.32448	1.21162	0.484177	0	1.2139	0	1.17954	0	G1
MGH105D.P1.F03	0	0	0.705229	0.511207	0	0.330828	0.0624317	0	0.379533	G1
MGH105D.P1.F04	1.14666	0	0	0.863876	0	0.173576	0.793365	0.185392	1.75291	G1
MGH105D.P1.F06	0	0	0	0.604681	0	0.583095	0	0	1.77095	G1
MGH105D.P1.F11	0	0	0	0.806017	0	0	0	0	0	G1
MGH105D.P1.G02	0.70101	1.77031	0	0.23046	0	0	1.0959	0	0	G1
MGH105D.P1.G03	0	0	0	1.04835	0	0.606511	0	0	0	S
MGH105D.P1.G04	1.03411	0	0	1.19762	0	0	0.41554	1.02408	0	G2M
MGH105D.P1.G05	0	0	1.41633	1.01716	0	1.09334	0.799116	0	0	G1
MGH105D.P1.G06	0	0	0	1.07374	1.25311	0	0.901469	0	1.59646	G1
MGH105D.P1.G09	0.117932	1.69082	0.230791	0.302314	0	0	0	1.3061	0	G1
MGH105D.P1.G10	1.31585	0	1.22055	0.332441	1.07705	0	0.13701	0	1.43588	S
MGH105D.P1.G11	0	0	0	0.782774	0	0	0.463758	0.787725	0	G1
MGH105D.P1.G12	0.261797	1.37765	0.20521	0.290219	0.128659	1.27306	0	0	1.41951	G1
MGH105D.P1.H01	0.190333	0	0	0.559809	0	0	0.329308	0.0759031	1.43879	G1
MGH105D.P1.H03	0	0	0	0.272844	0	0	0.167448	0.577463	1.41838	G1
MGH105D.P1.H04	1.85294	0	0	1.07178	0	0	0	0	0	G1
MGH105D.P1.H11	0.175227	1.30517	0.965316	0.491803	0	0	0.205002	0.130459	1.23594	G1
MGH105D.P3.A03	0	0	0.970687	1.06861	1.34278	0.0766663	0	0.407446	0	G1
MGH105D.P3.A05	0	0.254458	0.178316	0.542986	0	0	0	0.854681	0	G1
MGH105D.P3.A07	0	0	0	0.809418	0.179741	0	0	0	0	G1
MGH105D.P3.A08	0	0	0	0.500137	0	0	0	0	1.67847	G1
MGH105D.P3.A09	0.733998	1.59598	1.27783	0.401214	0	0	0	1.12049	0	G1
MGH105D.P3.B02	0	0	0.282202	0.266644	0.856452	0	0	0	0	G1
MGH105D.P3.B03	0	0	1.37108	0.759788	0	0	0	0	1.77395	G1
MGH105D.P3.B06	0	0	0	0.588597	0	0.210124	0	0	0	G1
MGH105D.P3.B08	0	0	0	0.792465	0	0	0	0.264411	0	G1
MGH105D.P3.B11	0.725622	0	1.37855	1.08411	0	0.209459	0.279026	0	0	G1
MGH105D.P3.C01	0	0	0	1.51018	0	1.20973	0	0	1.4214	G1
MGH105D.P3.C03	0	1.79951	1.48651	0.584224	0	0	0	1.33274	1.58016	G1
MGH105D.P3.C05	0	0	0	0.465518	0	0	0	0	0	S
MGH105D.P3.C09	1.378	0	1.31819	0.322222	0	0.96863	0.845061	0	1.39355	S
MGH105D.P3.C10	0	1.32035	1.00438	0.639024	0	0	0	0	1.55268	G1
MGH105D.P3.C11	0	0	1.02492	0.388229	0	0.151514	0.41996	0.167176	1.48877	G1
MGH105D.P3.D01	0	1.04399	0	0.613349	0	0.149427	0	0	0	S
MGH105D.P3.D03	0	0	0	0.309548	0.666629	0	0	0.978025	1.61802	G1
MGH105D.P3.D04	1.20389	0	1.25708	0.691649	0	0.175464	0	1.15457	1.65725	G1
MGH105D.P3.D05	1.34793	1.24735	0	0.574266	0	1.70014	1.58134	1.63776	0	G1
MGH105D.P3.D07	0	1.51308	0.822487	0	0.0664461	0	0	1.2393	1.3723	S
MGH105D.P3.D10	1.10271	1.34689	0.884537	0.24747	0	0.743548	0	0	1.13418	S
MGH105D.P3.E02	0	0.952841	1.21796	0.345135	0	1.22845	0.761637	0.267032	1.51055	G2M
MGH105D.P3.E04	1.15366	1.50815	0	1.27037	0.37181	0.173793	0	0	1.63237	G1
MGH105D.P3.E05	0	0	1.08943	0.884583	0	0	0	0	0	G1
MGH105D.P3.E08	0	1.37391	0.247127	0.231604	0	0	0	0.134857	0	S
MGH105D.P3.E09	0	0	1.22224	1.26327	0	0.865437	0	0.355788	0	G1
MGH105D.P3.E10	1.14931	0	2.04149	1.57298	0	0	0	0	1.82421	S
MGH105D.P3.E12	1.34892	0	0	0.883066	0	0.0765868	1.18196	0.982903	1.22021	G1
MGH105D.P3.F02	0	0	0	0.949977	0	0	0	0	0	G1
MGH105D.P3.F03	0	0	0	0.396992	1.32428	0.37736	0	0.248087	0	G1
MGH105D.P3.F06	0	0	0.867051	0.660516	0	0	1.14033	0	1.40926	G1
MGH105D.P3.F07	0	0	1.17089	0.563331	0	0.130361	0	1.20706	1.42433	G1
MGH105D.P3.F08	0	0	0	1.09649	0.700055	0.20049	0	0	0	G1
MGH105D.P3.F10	0	0	0.744529	1.66847	0	1.14996	0.243005	1.84983	0	G1
MGH105D.P3.F11	0	0	0	0.52314	0	0	1.6453	0	0	G1
MGH105D.P3.F12	0.716979	0	0	0.0644486	0	1.17078	0	0	0	S
MGH105D.P3.G02	1.08519	1.62125	0	0.292912	0.334618	0.323257	0.323257	0.376786	1.29608	S
MGH105D.P3.G04	0	0	1.01504	0.140541	1.4626	0	0	0	0	G1
MGH105D.P3.G05	0	0	1.61049	0.501731	0	1.05896	0	1.65913	1.37118	G1
MGH105D.P3.G08	1.40848	0	1.08738	0.767937	1.27538	0	0	0.756073	0	G1
MGH105D.P3.G09	1.31286	1.70106	1.25591	0.709249	0	0.543503	0	0.160235	1.6398	S
MGH105D.P3.G12	0	0	0.52617	1.23594	0	0.29041	1.01695	0.513486	0	S
MGH105D.P3.H01	1.96028	0	0	0.551087	0	0	0	0	0	G1
MGH105D.P3.H02	0	0	0.154598	0.931133	0	0.0718927	0	0.1487	0	G1
MGH105D.P3.H03	0	0	1.72098	1.31689	1.1246	1.69298	0	0.847942	0	G1
MGH105D.P3.H04	0.905491	0	1.55744	0.37203	1.70304	0	0.159779	0	1.72262	G1
MGH105D.P3.H08	0	0.52487	0	0.517175	0	0	0	0.693392	1.33169	S
MGH105D.P3.H09	0.279084	1.48742	0	0	0	1.37964	0	1.19138	0	S
MGH105D.P3.H11	0	0	0	0.47813	1.03435	0.079168	0.873847	0	0	G1
MGH105D.P3.H12	0	0	0	0.280451	0	0	0	0.0324718	1.11774	G1
MGH106.P2.A03	0	1.16104	1.07678	0.803504	0.517834	0.580743	0.647787	0.0289991	1.00675	G1
MGH106.P2.A05	0.523324	1.27016	0.906374	0.208179	0	0	0	0.944839	1.44514	G2M
MGH106.P2.A06	0.245374	0	0	0.38368	1.02795	0	0	0	0	G1
MGH106.P2.A07	0.0728006	0	1.67191	1.00938	0	0	0	0	1.52882	S
MGH106.P2.A11	0	0	0	0.968203	1.10253	0	0	0	1.0897	G1
MGH106.P2.B01	0	0	1.27172	0.410248	1.07657	0.0608157	0	0.998497	0	G1
MGH106.P2.B02	0.509291	1.03948	1.1883	0.714772	0.861778	0	0.452359	0	1.25113	G1
MGH106.P2.B03	0	0	1.6287	0.471883	1.40816	1.38462	0.430442	0	0	G1
MGH106.P2.B05	1.06285	0	0.719578	0.581974	0.604483	0.763847	0.526118	0.221819	1.62248	G1
MGH106.P2.B06	1.29578	0	0.622296	0.953481	0	0	0.793046	0.41083	0.79532	G1
MGH106.P2.B07	0	1.00637	1.03806	0.574839	0.0824744	0.713427	0.502757	0.39547	1.26351	G1
MGH106.P2.B08	0	0	0	0.60578	0	0	0	0	0	G1
MGH106.P2.B11	0	0	1.30198	0.472636	1.12909	0	1.19461	0.143969	1.20424	G1
MGH106.P2.B12	0	0	1.62022	0.563768	0	1.12261	0	0.23264	1.23138	G1
MGH106.P2.C03	0	1.61714	1.32983	0.484397	0	0.749224	0	0.189127	0	G1
MGH106.P2.C05	0.110549	1.18384	0.925426	0.963896	0.382179	0.0293199	0.953148	0.0624979	0.840092	G1
MGH106.P2.C12	0.772287	1.33085	0.794376	0.504068	0	0	0.475497	0.565407	1.27696	S
MGH106.P2.D02	0	0.730355	1.06858	0.293868	0.763969	0	0.749511	0.708794	1.28876	G1
MGH106.P2.D03	0	0.356738	0.0562963	0.307617	0	0.072193	0.733313	0.526495	1.14547	G1
MGH106.P2.D04	0	0.888861	0.908973	0.532807	0	1.39501	0.774417	0	1.61491	G1
MGH106.P2.D07	0	1.07171	0.970305	0.398072	0.327535	0.124492	0.432061	0	0	G1
MGH106.P2.D09	0.73261	0	1.15208	0.994488	1.22782	0	0	0	0	G1
MGH106.P2.D10	0	0	1.52499	0.599061	0	0	1.17614	0.176608	0	G1
MGH106.P2.D12	0.818398	0	1.23493	0.455639	0	0	0.56339	0.100465	1.54838	G2M
MGH106.P2.E03	0	0	0	1.53148	0	0	0.826937	1.20793	0	G1
MGH106.P2.E04	0	0	1.33001	1.12738	1.01305	0.0993586	0	0.109956	0	S
MGH106.P2.E05	0	0	0	0.695969	0	0	0	0.111002	0	G1
MGH106.P2.E08	0.909607	1.09005	0.916568	0.562513	0	0.396625	0.106532	0	0	G1
MGH106.P2.E09	0	1.43607	0	0.559396	0	0	1.14921	0	0	G1
MGH106.P2.E12	0	1.55489	0.371744	0.717549	0.246848	0.332871	0.51413	0	0	G1
MGH106.P2.F01	0	0	1.55237	0.295748	0.794749	0	0.828739	0	0	G1
MGH106.P2.F03	0	0	0.115111	0.499445	0	0	0.0666843	0	0	G1
MGH106.P2.F05	0.466527	1.14734	0	0.448324	0	0.545446	0.874911	0.65297	1.20493	G1
MGH106.P2.F06	0	0.926181	1.16011	0.299795	0.314031	0	0.96026	0.436138	1.38138	G1
MGH106.P2.F07	0.745311	1.20246	0.141132	0.163729	0	0.0659881	0.684309	0.190521	1.18154	S
MGH106.P2.F08	0	1.54492	0	0.325045	0	0.0920249	1.09454	0	0.77107	S
MGH106.P2.F10	0	0	0.255993	1.26196	0	1.57311	1.03453	0	0	G1
MGH106.P2.G01	0	1.34218	1.40407	0.30285	0	0.041906	0	0	0	S
MGH106.P2.G05	1.01288	0	0.766673	0.819888	0	0.310899	0.619404	0.787697	1.22874	G1
MGH106.P2.G06	0	1.27259	1.39484	0.419673	0.0560065	0	0	0	1.211	G1
MGH106.P2.G07	0	0.82993	1.00362	0.443864	0.75724	0.592583	0.152794	0.594623	1.01946	G1
MGH106.P2.G08	1.70023	0	0	0.511717	0	1.76369	0	0.310271	0	G1
MGH106.P2.G10	0	0	1.08445	0.927821	0.771398	0.097815	0	0	1.2615	G1
MGH106.P2.G11	0	0	1.54935	0	1.15161	0	0	0	0	G1
MGH106.P2.G12	0	1.37464	0	0.651287	0	1.13812	0	0	1.72053	G1
MGH106.P2.H01	0	0	0	0.223173	0	0	0.922738	0	0	G1
MGH106.P2.H02	1.4385	1.50193	1.39889	0.833467	0	0	0	0.713447	1.20916	S
MGH106.P2.H03	0.504136	1.27145	0.790078	0.478405	0.0336877	0.0718382	0.707675	0	1.11458	G1
MGH106.P2.H04	0	0	0	0.233654	0.827802	0	0	0	1.30679	G1
MGH106.P2.H07	1.07018	0	0.89069	0.29148	0	0.0482369	0	0.736091	1.33573	G1
MGH106.P2.H09	0	0	0.138036	1.19429	0.58876	0.0638533	0.65888	0.0704767	0	G1
MGH106.P2.H10	0	0	0	0.900664	0.973763	0	0.528569	0	1.71301	S
MGH106.P3.A02	0	1.09657	0.668118	0.136481	0	0.149229	0.954545	0.861191	0.850626	G1
MGH106.P3.A06	0	0	0.616509	0.532034	0	0.951948	0.155264	0.176179	1.20387	G1
MGH106.P3.A08	1.39151	0.831293	1.3138	0.51869	0	0.726391	0	0	1.3059	S
MGH106.P3.A09	0.936789	1.16315	1.29429	0.291537	0.0508296	0.493266	0.468	0	0	G1
MGH106.P3.A10	0	0	0	1.09014	0	0	1.27729	0	0	G1
MGH106.P3.A11	0.538125	1.4608	0	0.808372	1.26182	0	0	0	0	G1
MGH106.P3.B01	0.48589	0.68658	1.08133	0.660858	0.333423	0.0287336	0.248873	0.338581	1.37802	G2M
MGH106.P3.B03	0.236401	1.48172	1.56925	0.318785	1.04796	1.17098	0	0.179369	0	G1
MGH106.P3.B04	0	1.14329	1.15017	0.423985	0.73192	0.0215314	1.10249	1.12334	0.216576	G1
MGH106.P3.B07	0	0	1.24976	0.597722	0.95991	0.819475	0	0	1.22093	G1
MGH106.P3.B09	0	1.46063	1.06799	0.312584	0	0	0.889489	0	1.02722	G1
MGH106.P3.B11	0.971696	0	1.13225	0.0693873	0.904882	0	0	0.143315	1.12632	S
MGH106.P3.C02	0.354526	0	1.52588	0.639639	1.14917	0	0	0	0	G1
MGH106.P3.C04	0	0.617384	1.47217	1.03424	0.703789	0.132391	0	1.12754	1.34846	G1
MGH106.P3.C05	0	0.76432	0.556983	0.335384	0	0.777287	0	0	0	G1
MGH106.P3.C06	0.497082	0	0.992892	0.569735	1.29001	0.0885754	1.11142	0.0978881	0.829131	G1
MGH106.P3.C07	0.942421	1.17107	0.892325	0.725799	0.673193	0.296671	1.05064	0	1.10997	S
MGH106.P3.C08	1.13492	1.68766	1.36723	0.441399	1.33136	0	0	0.249944	1.54417	G1
MGH106.P3.C10	0	0	0.689937	0.712455	0.16286	0.978859	0.156204	0	0	G1
MGH106.P3.C11	0.966815	1.24862	0.914457	0	0.262766	0.362056	0.163171	0	1.32801	G1
MGH106.P3.D03	0	1.2287	0.901753	0.606032	0.810458	0.51773	0	0	1.47723	G1
MGH106.P3.D05	0.882152	1.39432	0.983301	0.253869	0.688518	0	0	0.493887	0.834864	G1
MGH106.P3.D09	0	0	0.791754	0.483414	0.985607	0.418077	0.882679	0	1.00874	G1
MGH106.P3.E01	0.0294183	0.890309	1.15708	0.872184	0	0	0.459398	0	1.19736	G1
MGH106.P3.E03	0	0	0	0.742917	0	0.292612	0	0.211521	1.13218	G1
MGH106.P3.E06	0.761769	0	1.11364	0.333963	0	0	0.0798509	0	0	S
MGH106.P3.E07	0.491529	0	0.979844	0.500058	0.538088	0.0542133	0.582379	0	0.268434	G1
MGH106.P3.E08	0	1.80016	0	0.360494	0	0	0	0	1.74074	G1
MGH106.P3.E10	0	1.23766	1.10196	0.904222	0	0.0576735	0	0	1.37364	G1
MGH106.P3.E12	0	1.68449	1.30673	0.0620233	0	0	0	0.0485992	1.25407	G1
MGH106.P3.F01	0	1.31559	1.49688	0.558774	0.953477	1.22405	0.640926	0	0	G1
MGH106.P3.F02	0	0	1.31612	0.430238	0	1.06892	0.555275	0	0	G1
MGH106.P3.F04	0	0	1.3144	0.507515	0	0.269612	0	0.387065	0.642013	G1
MGH106.P3.F05	0	1.01998	1.44986	0.977611	0.984804	0	0.805376	0.975847	0	G1
MGH106.P3.F07	0.424553	0	1.26822	0.537081	0	1.06331	0	0	1.41434	G1
MGH106.P3.F12	0	1.38472	0.935465	0.894172	0	1.1422	0.269922	1.04673	1.2309	G1
MGH106.P3.G01	0.147113	1.13513	0.20264	0.333141	0	0	0.659376	0.0576584	1.37087	G2M
MGH106.P3.G02	0	0.197072	0	0.435861	0	1.05146	0	0	1.23677	G1
MGH106.P3.G04	1.64115	1.48717	1.15401	0.496138	0	0	0	0	1.62421	G1
MGH106.P3.G05	1.35457	0	1.5217	0.651794	0.693983	1.05097	0	1.52245	1.49475	G1
MGH106.P3.G09	0.930127	0.883296	0	0.777765	0	1.07968	0.800153	0	0.484464	G1
MGH106.P3.G10	0	0	0	0.295445	0	0.532355	1.0486	1.01876	0	G1
MGH106.P3.G11	0	0	1.33731	0.831655	0.627398	0	0.324773	0.0434826	1.58601	G2M
MGH106.P3.H02	0	0	1.66436	0.423742	1.12909	0	0	0	0	G1
MGH106.P3.H03	0	0	0.751586	0.590252	0	0	0	0.186402	1.50041	G1
MGH106.P3.H05	0	0.889239	1.32562	0.443579	0	0	0	0.173219	1.08547	G1
MGH106.P3.H08	0	0	0.622092	0.379549	0	1.15685	0.534869	0	0.954021	G1
MGH106.P3.H11	1.2766	1.24169	0.406972	1.10597	0.370073	0.300739	0	0	1.50816	G2M
MGH106.P7.A01	0	0.905765	0.847591	0.60182	0	0.340623	0.356098	0.046304	1.22752	G1
MGH106.P7.A05	0.784252	0.808035	1.03997	0.308074	0.204202	0.0216088	1.02261	0	1.34748	G1
MGH106.P7.A10	0	0	0.807918	0.776864	0.206773	0.624872	0.109809	0	1.62465	G2M
MGH106.P7.B04	0	0	0.540754	1.27572	0.870118	1.2074	0	1.24665	0	G1
MGH106.P7.B09	0	1.27847	1.193	0.497282	0	0	0.0768923	0	0	G1
MGH106.P7.B11	0	0	1.0572	0.29451	0	0	0.863123	0	1.26967	G1
MGH106.P7.C03	0	0	0.730762	0	0	1.7987	0	0	0	G1
MGH106.P7.C04	0	0	1.26126	0.824752	0	0.0354462	0	0.0747152	1.00423	G1
MGH106.P7.C08	1.27219	1.44192	1.1514	0.351861	0.90005	0	0	1.24278	0	G1
MGH106.P7.C10	0	1.03585	0.571535	0.23833	0.187163	0.101605	0	0.113419	0	G1
MGH106.P7.D04	0	1.48672	0.245123	1.16997	0.0859443	0.139669	0	0	0	G1
MGH106.P7.D06	0	0	0	0.44645	0	0.387195	0	0	0	G1
MGH106.P7.D10	0.801549	1.08459	0.876512	1.04952	0.176747	0.137842	0	0.975252	0	G1
MGH106.P7.E02	1.14105	0	0	1.32505	0	1.52985	0	0	0	G1
MGH106.P7.E04	0.0790855	0.15326	1.39146	0.352919	0	0	1.10533	0.521531	0.872578	G1
MGH106.P7.E05	0.419496	1.74031	1.68159	0.488292	0.12413	0	0	0	0	G1
MGH106.P7.E09	0.843007	1.14929	0.575389	0.302053	0.535159	0	0.202189	1.05665	0	S
MGH106.P7.E10	0	0	1.4235	0.577966	0	0	0	0	1.46337	G1
MGH106.P7.E12	0	1.56979	0.920017	0.912242	0.112071	0	0	0	0	G1
MGH106.P7.F01	0	0.487865	0.107398	0.273583	1.3078	1.27927	0	0.758849	1.44466	G1
MGH106.P7.F02	0	1.18127	0	0.245693	0	0.761068	0.333387	0.304249	0.938405	G1
MGH106.P7.F06	0	0	1.70366	0.147221	0.714105	0	0	1.55467	0	G1
MGH106.P7.F07	0	0	1.56198	0.43051	0.704757	0.2118	0	0	1.55451	G1
MGH106.P7.F08	0	0.897892	1.32549	1.07171	0	0.0544097	0	0	1.24036	G1
MGH106.P7.F11	0.838794	0	0.193757	0.655967	0	0.468289	0.0627902	0.315969	1.05564	G1
MGH106.P7.G01	0	0.44001	0	0.569698	1.0028	0	0	0.0971165	0	G1
MGH106.P7.G08	1.02267	1.46622	1.17173	0.203647	0.114078	0.724319	0	0	1.32151	G1
MGH106.P7.G12	0	1.45511	1.29553	0.401458	0	0.298888	0	0.508129	1.39535	G1
MGH106.P7.H01	1.05982	1.2338	1.15352	0.618753	0.775945	0.496397	0.676892	0	1.25963	G1
MGH106.P7.H04	0	1.30019	0.911344	0.39534	0.371521	0.910389	0.593946	0	0.348439	G1
MGH106.P7.H07	0	1.28756	0.546988	0.618552	0.654866	0	0.830487	0	1.35996	G1
MGH106.P7.H08	0	0	0	1.41206	0	0.101195	0	0	0	G1
MGH106.P7.H09	1.11449	0	0.68698	0.301346	0.152551	0	0.859111	0	0	G1
MGH106.P7.H10	0	0	0.659357	0.767973	0.0442128	0.0331078	0.181118	0	0	G1
MGH106.P7.H12	0	1.56933	0.689427	0.294503	0	0	0.131708	0.612494	1.12734	G1
MGH106CD3posP1.F06	0	0	1.62531	0.354207	0	0.124573	0	0	0	G1
MGH110.CD45.P1.E04	0	0.357982	1.61626	0.44195	1.58901	0	0	0	1.01409	G1
MGH110.P1.A01	0	0	0.483267	0.85804	0	0	0	1.23945	1.52733	G1
MGH110.P1.A02	0	0.101469	1.31081	0.149199	0.601117	0	0	0	0	G1
MGH110.P1.A05	0.27045	0	0.71405	0.231038	0	0	0	0.578482	0	S
MGH110.P1.A06	0.922585	1.38916	0.984964	0.343901	0	1.00314	0.224047	0.772955	1.19113	G2M
MGH110.P1.A08	1.53795	1.43219	1.11352	0.628952	1.28782	0	0	0.442818	1.57088	G1
MGH110.P1.A09	0	0	1.34373	0.359358	0	1.299	0	0	1.58138	G1
MGH110.P1.A10	0	1.2295	1.39177	0.399389	0	0.718095	0	0.0513982	1.19428	S
MGH110.P1.A11	0	1.60795	0.726727	0.508061	0.256309	0.378878	0	1.10628	0	G1
MGH110.P1.A12	0.453387	1.26076	0.84667	0.497537	0.465811	0.052841	0	0	0.389851	S
MGH110.P1.B04	0	1.50029	1.36875	1.04293	0.38248	0.128592	0	0	1.35112	G1
MGH110.P1.B06	0	0	1.53014	0.405974	0	0.124131	1.03984	0.461979	1.33967	G1
MGH110.P1.B07	0	0	1.4274	0.92761	1.26209	0	1.379	0	0	G1
MGH110.P1.B08	1.03521	1.25273	1.33127	0.528688	0	0.649307	0.383688	0.955	1.29903	S
MGH110.P1.B09	0	0	1.53547	0.468386	0	0.200067	0	0	1.34569	G1
MGH110.P1.B10	0.942163	0.134335	0.962434	0.150009	0	0	0.103119	1.00455	1.37734	S
MGH110.P1.C01	0	1.43723	0.981399	0.779527	0	0.628518	0	0	0	G1
MGH110.P1.C02	0.942917	0	1.20573	0.390447	1.12242	0.150814	0.682272	0.448138	1.19973	G2M
MGH110.P1.C03	0.464269	0.990483	0.659432	0.261907	0.411006	0	1.11568	0.427707	1.19946	S
MGH110.P1.C04	0	1.41409	1.28859	0.844753	0	0.938849	0.737155	0.325901	1.39135	G2M
MGH110.P1.C05	0	1.05033	1.28231	0.209145	0.863077	0.744148	0	0	1.26827	S
MGH110.P1.C06	0.21807	1.34082	1.03259	0.556359	0	0.050756	0.169485	0	1.1214	S
MGH110.P1.C08	0	0.221791	0.539617	0.230886	0	1.16211	0	0.0800943	0	G1
MGH110.P1.C09	0	1.24304	0	0.582098	0.360509	0.515861	0	0.560831	1.44205	S
MGH110.P1.C10	0	1.36928	0	0.276952	0	0	0.188245	0.0921455	1.5192	G1
MGH110.P1.C11	0	1.5143	1.24222	0.621777	0	0	1.27531	0	0	G1
MGH110.P1.C12	0.359395	1.35339	1.08629	0.686013	0	0.274418	0.0897671	0	1.42371	G2M
MGH110.P1.D01	0	1.34868	0	0.288396	0	0	0	1.11942	1.65678	G1
MGH110.P1.D02	0	1.647	1.45615	0.596587	0.549881	0	0	0.580368	1.3886	S
MGH110.P1.D03	1.06739	0	0.694178	0.263599	0.405255	1.0071	0	0	1.08289	S
MGH110.P1.D04	0	1.4175	1.11117	0.514823	0	1.33031	0	0.577532	1.37619	G1
MGH110.P1.D05	0	0.742052	1.55148	1.22768	0.19836	0.79347	0	0	0	G1
MGH110.P1.D06	0.983315	1.50454	1.50667	0.630615	1.49707	0.965786	0	0	0	S
MGH110.P1.D07	0	0	1.25239	0.890043	0	0	0	0.615091	0.782057	G1
MGH110.P1.D09	0	0	1.30469	0.717717	0.108872	0	0.18876	0.676615	1.32935	G1
MGH110.P1.D10	1.24331	0.563552	0.890436	0.752443	0.65088	0.0963089	1.19787	0.106501	1.49136	G2M
MGH110.P1.E02	0	0	0	0.732484	0	0	0	0	0	G1
MGH110.P1.E03	0	1.41642	0	0	0	0	0	0	1.59779	G1
MGH110.P1.E04	0	0	0	0.281925	0	0.212821	0	0	1.42032	G1
MGH110.P1.E05	0	0.52924	0	0.917806	1.36425	0	0	0	0	G1
MGH110.P1.E06	0	0.638487	1.2169	0.373545	0.667873	0.164189	0	0	1.3068	G1
MGH110.P1.E07	0.914175	0	0	0.2881	0.918284	0	0	0.533121	1.52318	S
MGH110.P1.E09	0	1.07064	1.26406	0.301051	0	0.0667964	1.24766	0	1.31057	G1
MGH110.P1.E11	0	0	1.06679	0.69855	0.770139	0	0.538522	0	1.53873	G1
MGH110.P1.E12	0.0714394	1.17132	1.18949	0.241027	1.21217	0.127159	0	0.550637	1.41896	S
MGH110.P1.F02	0.849856	0.875501	0	0.378297	0	0.359177	1.01055	0	1.30479	G1
MGH110.P1.F03	0	1.59927	0	0.48248	0	0.0302307	0	0.966104	1.61622	G1
MGH110.P1.F04	0	1.20129	0.182751	0.215145	0	0	0	0.354408	1.57144	G1
MGH110.P1.F05	1.05128	0	1.6094	0.467937	1.67223	0	1.03888	0	0.951008	G2M
MGH110.P1.F06	0	1.25331	1.2924	0.126686	0	0	0	0.547479	1.42498	G1
MGH110.P1.F07	0.0347306	1.12749	0.965097	0.192652	0.0445541	0.609592	0	0.600609	0.998	S
MGH110.P1.F08	0	1.36852	1.34121	0.574422	0	0.0845474	0.465921	0	1.32721	G1
MGH110.P1.F09	0	0	0	0.583421	0.273742	0	0	1.07234	0	G1
MGH110.P1.F10	0	1.78065	0.0652039	0.189525	0	0	0	0	0	G1
MGH110.P1.F11	0	1.48503	1.47867	0.0697023	0	0	0.964649	0.24302	1.61631	G1
MGH110.P1.F12	0	1.47298	0.971644	0	0	0	0	0	1.50926	G1
MGH110.P1.G01	0	0.370702	1.66803	0.576515	1.42523	0.131275	0	0	1.72266	G1
MGH110.P1.G02	0.379781	0.645299	0.965935	0.289599	0.569493	0.0750185	0.0945955	0.516325	1.37799	G2M
MGH110.P1.G03	0	0	0.313909	0.175258	1.22681	0	0.19613	0.303819	0	G1
MGH110.P1.G04	0.166766	0	0.82368	0.63708	0	0.49331	0.975581	0	1.45701	G2M
MGH110.P1.G05	0	0.966828	1.39908	0.393652	0	1.09172	0	0	0	G1
MGH110.P1.G06	0	1.52771	0	1.05203	0	1.23415	1.11241	0	1.49769	G1
MGH110.P1.G07	0	1.56321	1.55695	0.313975	0.96969	0	0	0.832781	1.58737	G1
MGH110.P1.G08	0	0	0	0.375472	0	0	0.17558	0	0	G1
MGH110.P1.G09	0.870049	0.783213	1.05557	0.773646	0	1.01709	0.161308	0.395483	1.40326	G2M
MGH110.P1.G12	0.2369	1.27452	1.24506	0.523055	1.44384	1.24285	0	0	1.60983	G1
MGH110.P1.H01	0.246053	1.45661	0.964323	0.231635	0.0771762	0	0.546637	0.994362	1.32629	S
MGH110.P1.H02	0	0	1.52345	0.183535	0	0	0	1.04056	0	G1
MGH110.P1.H03	0.611805	1.27342	1.33999	0.667506	1.16815	0	0.790178	0.931594	1.34619	S
MGH110.P1.H04	0.501379	1.49943	1.01836	0.341756	0	0	0.502788	0.855633	0	S
MGH110.P1.H05	0.249966	1.22872	1.18585	0.312602	0	0.0955442	0.315486	0.310113	1.2394	S
MGH110.P1.H07	0	1.42576	1.17334	0.531172	0	0	0	0.367425	1.63231	G2M
MGH110.P1.H08	1.14544	1.39138	1.65573	0.521742	0	0	0	0	1.17736	G1
MGH110.P1.H10	0	0	1.38328	0.884065	0.532497	0.0734907	0.674646	0.596619	0.315085	S
MGH110.P1.H11	0	1.10209	1.38173	0.354694	0	0	0	0	1.58509	S
MGH110.P1.H12	1.31681	0	0.264521	0.308214	1.29677	0	0	0.832537	1.4841	S
MGH110.P2.A01	0	1.48464	0	0.782137	0	0	0.409438	0.16082	1.42873	G1
MGH110.P2.A02	0	0	1.60878	0.976686	0	0.800585	0	1.09893	1.47042	G1
MGH110.P2.A03	0	0	1.54747	0.195164	0	1.02858	0	0.392512	1.48831	G1
MGH110.P2.A04	0	1.5254	1.14201	0.267444	0	0	0	1.16605	0.611936	G1
MGH110.P2.A05	0	1.4892	1.00236	0.350831	0	0	0	0	0	G1
MGH110.P2.A06	1.25248	0	0.443841	0.280419	0	0.0609892	1.26434	0.823367	1.68145	S
MGH110.P2.A07	0	0	0.764155	0.26896	0.789978	0.272583	0	0.539952	1.51435	S
MGH110.P2.A09	0	1.52226	0	0.362613	0.260152	1.47627	0.338232	1.04412	1.42672	G1
MGH110.P2.A11	0	0	0.530336	0.265974	0	0.919398	0.36469	0	1.6766	G1
MGH110.P2.A12	0	0	0.971336	1.06766	1.0797	0.0600507	0	0.246032	1.64015	G1
MGH110.P2.B02	0.687329	0.957691	0.606692	0.318213	0.613519	0.0598325	0.40285	0.124035	0.432949	G1
MGH110.P2.B03	0	1.52431	1.20123	1.07346	0.213278	0	1.02535	0.453872	1.43208	G2M
MGH110.P2.B05	0	1.07956	0.185488	0.396765	0.452702	0	0	0.646734	1.32759	G2M
MGH110.P2.B06	0	0	0.636544	0.69567	0	0	0	0.427086	1.35243	G1
MGH110.P2.B07	0	1.38127	1.32084	0.305742	0	0.0679645	0.281356	0	1.56034	G1
MGH110.P2.B08	0	1.32206	0	0.464887	0.876947	1.0883	1.29807	0	1.49164	G1
MGH110.P2.B09	1.18353	1.20843	0	0.261306	0	1.19191	0.121394	0.479099	1.4014	S
MGH110.P2.B10	0	1.37727	1.1239	0.393653	0	0	0.794715	0	1.14736	S
MGH110.P2.B11	0.0568422	0.559052	0.590267	0.292232	0.349758	0	0	0.160545	1.29823	S
MGH110.P2.B12	0	1.44417	0	0.264254	1.27173	0.149124	0.100828	0.334927	0	G1
MGH110.P2.C01	0	1.2895	0	0.449656	1.36693	0	0.225614	0.340438	1.43757	G1
MGH110.P2.C03	0	1.11587	1.51827	0.441804	1.53368	0	0	0	1.23384	G1
MGH110.P2.C04	0	0.976005	1.11903	0.675645	0	0	0	0	0.89877	G1
MGH110.P2.C05	0	1.50733	1.29198	0.315392	0	0	0	0	0	G1
MGH110.P2.C07	0	0	1.22625	0.758555	0.616431	0	0	0.369532	0	G1
MGH110.P2.C08	0	1.45014	1.00659	0.290465	0	0.184423	0.211805	0.189919	1.26794	G1
MGH110.P2.C09	1.05873	1.30343	1.33333	0.835449	0.0629313	0.198316	0.60107	0.379739	1.45484	G2M
MGH110.P2.C10	0	1.26603	1.24649	0.541925	0.755739	1.42828	0.141248	0	0	G1
MGH110.P2.C11	0.403947	0.369319	1.31589	0.102339	0	0.138886	0	0	1.45031	S
MGH110.P2.C12	0	0.956139	1.23063	1.04622	0	0	0.420589	0.667292	1.39098	G1
MGH110.P2.D01	0	1.64335	1.43839	0.173417	0	0.127185	0	0.140462	1.445	G1
MGH110.P2.D02	0	1.65537	0	0	0	0	0.29736	0	1.5423	G1
MGH110.P2.D05	0	1.80134	0	0.598906	0	0.37052	0	0.750282	1.28263	G1
MGH110.P2.D07	0.58823	1.44612	1.34287	0.224758	0	0	0	1.05081	1.16579	G2M
MGH110.P2.D08	0	1.58833	0	0.218277	0	0.279924	0	0	0	G1
MGH110.P2.D09	0	0	0.882986	0.160607	0	0	0.841908	0.58216	1.52817	S
MGH110.P2.D10	0	0	0.2699	0.252733	0	0.321217	0	0	1.25063	G1
MGH110.P2.D12	0	1.4444	1.19858	0.229148	0.0908071	0	0.699079	0	1.33456	G2M
MGH110.P2.E02	1.06465	1.26109	0	1.13286	0.559863	0.715305	0	0.717185	1.37125	G2M
MGH110.P2.E03	0	0	0	0.272523	0	0	0	0.160881	0	G1
MGH110.P2.E05	0	1.16341	0	0.357277	0.948228	0.115911	0.523806	1.15034	0.925673	G1
MGH110.P2.E06	0	1.53427	1.53194	0.886764	0	0.339287	0	0.642559	1.46601	G1
MGH110.P2.E09	0.922071	1.10288	1.42865	0.206914	0	1.19599	0	0	1.0902	G1
MGH110.P2.E10	0	0	1.31658	0.333026	0.237255	0.1864	0	0.859587	1.40212	G1
MGH110.P2.E11	0.356167	0	0	1.08419	0	0.0955059	0	0.693941	0	G1
MGH110.P2.E12	0.877381	1.12461	0	0.395232	0	0	0	0.518075	1.34619	G1
MGH110.P2.F02	0	0	0.271198	0.251351	0.985299	0	0	0	0.499249	G1
MGH110.P2.F04	0	1.88197	0.468293	0.64345	0	0	0	0	0	G1
MGH110.P2.F07	0	0	1.52716	0.39315	0.19224	1.17582	0.184636	0	0	G1
MGH110.P2.F09	1.26933	1.39284	1.37762	0.357191	0.386328	0.0617603	0.201823	0.227279	1.55021	S
MGH110.P2.F10	0.773513	0.765101	0.770102	0.508572	0.211211	0.475717	0	0.684896	1.42896	S
MGH110.P2.F12	0.252468	1.3928	0.362989	0.362989	0.971565	0	0	0.653212	0	G1
MGH110.P2.G01	0	0	0	0.284191	0	0	0	1.44904	1.73793	G1
MGH110.P2.G02	0	0	1.05962	0.324745	1.43735	0.0116669	0	0	1.66856	G1
MGH110.P2.G03	0.94422	0.139531	1.34551	0.206822	1.05427	0.346449	0	0	1.42322	S
MGH110.P2.G04	0	0.814112	0	0.382237	0	0	0	0.451876	1.4515	G1
MGH110.P2.G08	0	0.831842	1.15073	0.229614	0	0.124061	0	0	1.31312	G1
MGH110.P2.G09	0.488016	1.25144	1.1032	0.584234	0.885355	0	0.14492	0.0471689	1.3399	G2M
MGH110.P2.G10	0	0	0	0.236162	0.28322	0.58233	0.240539	0	1.51313	G1
MGH110.P2.G11	0	1.92268	2.0243	0.903956	1.94189	0	0	0	2.13544	G1
MGH110.P2.H01	0	1.4327	0	0.305459	1.28325	0.0917914	0.825479	0.0536415	1.48623	G1
MGH110.P2.H02	0.0225608	1.47939	0	0.270035	0	1.29944	0	1.37565	1.55882	G1
MGH110.P2.H04	0	1.67116	0	0.956118	0.17101	0	0	0	1.72365	G1
MGH110.P2.H05	0	0	1.69272	0.190542	1.30738	0.108392	0	0	1.73242	G1
MGH110.P2.H06	0	1.08011	1.15634	0.110975	0	0.75617	0.959487	0.051866	1.26842	S
MGH110.P2.H07	1.3592	1.4174	1.25337	0.758571	0	0.114821	0.250204	0.442854	1.53706	S
MGH110.P2.H08	0.985616	1.26243	0.864961	0.793244	0.30966	0.0231936	0.635896	0.360528	0.939591	S
MGH110.P2.H09	0.955901	0.998325	0.495713	0.637452	1.00442	1.12206	0.86547	0.78276	1.47401	G2M
MGH110.P2.H10	0.364123	1.10605	1.15266	0.0988991	0.291849	0.0168935	0	0	1.508	G1
MGH110.P2.H12	0	0	1.53717	0.0877679	0	0.106858	0	0	1.6634	G1
MGH110.P3.A01	0.0754507	0.840792	0	0.347864	0.269045	0.660359	0.547585	0	0	G1
MGH110.P3.A02	1.28477	1.28822	1.34192	0.206396	0	1.19588	0.435228	0	1.30358	G2M
MGH110.P3.A03	0	1.32826	0.56506	0.324477	0.454901	0.723376	0	0.424254	1.29806	S
MGH110.P3.A04	0	0.485857	0.0897781	0.423781	0.186041	0	0	0	1.38832	G1
MGH110.P3.A05	0.152154	0.771825	0.603837	0.250678	1.2531	0.647297	0	0.466065	1.39498	G1
MGH110.P3.A06	0	1.57399	0.515206	0.152012	0	1.31534	0.0801884	1.39086	1.37456	G1
MGH110.P3.A08	0	0	0	0.939455	0	0	0	1.47018	0	G1
MGH110.P3.A09	0	0	0.640585	1.10435	1.36807	0	1.44815	0.502377	1.64121	G1
MGH110.P3.A11	0.0507134	0	1.06035	0.202451	1.1331	1.12168	0.115135	0.533797	0	G1
MGH110.P3.A12	0	1.16703	0.916796	0.144138	0.145561	0.316051	0	0	1.39415	S
MGH110.P3.B01	0	0	1.36741	0.484383	0	0.670509	0	0.287638	1.17476	G1
MGH110.P3.B03	0	0	1.38932	0.684048	1.35214	1.40652	0	0.407804	1.37323	G1
MGH110.P3.B04	0.988087	1.31554	0.991353	0.635365	0	0	0	0	0.947509	S
MGH110.P3.B05	0	0	1.58775	0.290296	0	0	0	0	1.95377	G1
MGH110.P3.B07	0	0	1.83602	0.30253	0	0	0	0.257551	2.23703	G2M
MGH110.P3.B08	0	0.230308	1.10822	0.434188	1.07186	0	0	0.590963	1.18377	S
MGH110.P3.B10	0	1.15119	1.05972	0	1.16403	1.18401	0	0	1.29887	G1
MGH110.P3.B12	0	1.4368	0	0.187332	0	0	1.30604	0	0	G1
MGH110.P3.C01	0	1.63756	0	0.941454	0	0	0	0	0	G1
MGH110.P3.C03	0	1.07369	0.25112	0.235803	0	0.695801	0.155172	0.585561	0.782235	S
MGH110.P3.C04	0	0	1.36156	0.79783	1.42794	1.42912	0	0	0	G1
MGH110.P3.C05	0.523347	0	0	0.136848	0	0	0	0	0	G1
MGH110.P3.C06	0	1.19022	1.34655	0	0	0	0	0	1.6935	G1
MGH110.P3.C08	0	1.16889	1.60081	0.373406	1.1723	0	0	0.79987	0	G1
MGH110.P3.C09	0.204487	0.309759	0.469413	0.279621	0.140913	0.891737	0	0	1.33267	G1
MGH110.P3.C10	0.645602	1.45221	1.1779	0.569324	1.23098	0.697357	0	0.0934191	1.18007	G2M
MGH110.P3.C11	0	0	1.25231	0.554326	0	1.08	0.755413	0.407308	1.10079	G1
MGH110.P3.C12	0	0	1.51548	0.281133	0	0	0	0	1.53463	G1
MGH110.P3.D02	0	1.53894	0.949776	0.689194	0	0	0	0	1.55512	G1
MGH110.P3.D03	0	0	1.36347	0.359748	0	0.249633	0.508817	0.218304	0	G1
MGH110.P3.D05	0.735939	1.24087	1.27882	0.430035	0	0.0454707	0.360026	0.876849	1.2253	S
MGH110.P3.D06	0	0	1.32795	0.406952	0	1.2775	0.91106	1.06385	1.4995	G1
MGH110.P3.D07	0	0	1.46201	0.391159	0.691686	0.0577141	0	0.700644	0	S
MGH110.P3.D08	0	1.59876	0	0.18646	1.11516	0	0.413077	0	1.58219	G1
MGH110.P3.D09	0	0	1.64668	0.232719	0	0	0.666658	0.350457	1.86607	G1
MGH110.P3.D10	0	0	1.60557	0.818129	0	0	0.337755	0	0	G1
MGH110.P3.D11	0	1.3566	1.48612	1.19993	0	0.338361	0	0	1.17247	G1
MGH110.P3.D12	0	0	1.40079	0.281363	0	0.799942	0	0.19778	0.856599	G1
MGH110.P3.E01	0	1.50546	1.28266	0.297205	0	0.36875	0	0.0464772	1.40331	G1
MGH110.P3.E02	0	0.281753	0	1.20155	0	1.29948	0	0.112008	0	G1
MGH110.P3.E03	0	0	0	0.985343	0	0.107873	0	0	1.46586	G1
MGH110.P3.E06	0	1.279	1.47125	0.395847	0	1.26556	0	0	0	G1
MGH110.P3.E07	0.32613	1.46679	1.33128	0.191782	0	0	0	1.01996	1.58509	G2M
MGH110.P3.E08	1.56827	0	1.61424	0.160396	0	0.212446	0	0.232981	0	G1
MGH110.P3.E09	0.906167	0	0.116814	0.724868	1.09776	0.361681	0.796129	0.363801	1.17839	S
MGH110.P3.E10	1.53098	1.99025	1.29492	0.130952	0	0.00918014	0	0.351357	1.52042	G2M
MGH110.P3.E11	0	1.44811	0	0.314114	0.0871902	0.335601	1.12451	0.242388	1.29465	G1
MGH110.P3.E12	1.28482	1.63626	1.58784	0.336359	0	0	0	0	0	G1
MGH110.P3.F01	0.90523	0	1.43185	0.545569	0.97112	0.9379	0	1.17878	1.55086	G1
MGH110.P3.F02	0	1.58449	1.28112	0.266022	0.288006	0	0	0	0	G1
MGH110.P3.F03	0	1.58687	1.25911	0.295309	0	0.0801201	0	0	0	G1
MGH110.P3.F04	0.786076	1.44357	0.898735	0.453752	0	0.0654962	1.28437	0	0.948188	S
MGH110.P3.F05	0.681518	1.42386	1.28484	0.520848	0	0	0	0.541131	1.01049	G2M
MGH110.P3.F07	0	0	0	0.320456	0.898611	1.41598	0	0	1.33711	G2M
MGH110.P3.F08	0	0.309178	0.918797	0.598948	0	0	1.24126	0	1.48184	S
MGH110.P3.F09	0.135494	0	0.187984	0.168969	0.818135	0	0.159756	0.308155	1.20224	S
MGH110.P3.F10	0.471147	1.3917	1.15051	0.261026	0	0.167875	1.06011	1.22678	1.4133	S
MGH110.P3.F11	0	0	0	0.896551	1.48463	0.674314	0	0	0	G1
MGH110.P3.G05	0	1.16615	0.836187	0.263338	0	0	0.0632799	0	1.53307	S
MGH110.P3.G07	0	0	1.50404	0	0.873822	0	0	0.852259	1.5562	S
MGH110.P3.G08	0.764992	0	0.782681	0.661088	0.161674	0.23586	0.969851	0.35838	1.29578	G2M
MGH110.P3.G10	0	1.56656	0	0.34359	0	0.0952738	0	0	1.46352	G1
MGH110.P3.G11	0	0.559869	1.40305	0.281994	1.34277	0	0.966201	0	1.58025	G1
MGH110.P3.G12	0.17201	1.00192	0	0.700544	0	0	0.111661	0.249203	1.48767	S
MGH110.P3.H01	0.907954	0.689513	0.999119	0.683112	0.309656	0.772968	0	0.961276	1.454	G2M
MGH110.P3.H03	0	1.64586	1.17221	0.411179	0	0	0.391225	0.152632	0.994908	G1
MGH110.P3.H04	1.21611	0.511705	1.12832	0.197184	0	0	0	0.717889	0	S
MGH110.P3.H05	0.148076	0	0.451281	0	0.738929	0	0	0	0	S
MGH110.P3.H06	0	1.14545	0.327367	0.215615	0.359546	0.170576	0	0.133528	0	S
MGH110.P3.H07	0	0	0	0.307349	0	1.14857	0	0.671813	1.32985	G1
MGH110.P3.H11	0	0	1.00056	0	0	0	0	0	0	G1
MGH110.P3.H12	0	0	0	0.465537	0.446186	0.362525	0	0	1.79959	G1
MGH110.P5.A01	0	0	0.211783	0.402301	0.952829	0.0159943	0	0	1.6763	S
MGH110.P5.A02	0	0	0	0.22589	0	0	0	0.0702133	0	G2M
MGH110.P5.A03	0	1.1645	0.178591	0.57991	0.656216	0	0	0	1.24533	G1
MGH110.P5.A04	0	1.15801	0	0.293809	0	0.0387483	0.273516	1.02549	1.54585	G1
MGH110.P5.A05	0	0	0	0.579117	0	1.06065	0	0	1.24447	G1
MGH110.P5.A06	0	1.51227	1.10125	1.0724	1.33853	0.650997	0.728541	0.257605	1.36917	G1
MGH110.P5.A07	0	1.16575	0	1.05501	0	0.737804	0	1.39509	1.35916	G1
MGH110.P5.A08	0	0	0.961982	0.41885	0.0943705	0	0.0859956	1.04505	1.51506	G1
MGH110.P5.A09	0	0.985228	1.03359	0.826454	0	0.0990258	0.158307	0.109583	1.37771	G1
MGH110.P5.A10	0	1.7074	1.30472	0.26074	0.83542	0.763641	0.838106	0.17081	1.06377	G1
MGH110.P5.A11	0	0.474668	1.16823	0.614133	1.04933	0	0.279628	0.761068	1.32921	G1
MGH110.P5.A12	0	0	0	0.146628	0	0	0.120061	0.287993	1.2581	S
MGH110.P5.B01	0	0	0.775756	0.405087	0	0	1.18876	0	0	G1
MGH110.P5.B02	0.131884	1.18293	0.587194	0.602924	0.0612093	0.480311	0	0	1.38723	S
MGH110.P5.B03	0	1.53468	0	0.239444	0.734213	0	0	0.564791	1.52989	G1
MGH110.P5.B04	0	1.26476	0.61694	0.814132	1.12023	0	0.561056	0	1.06619	S
MGH110.P5.B05	1.02592	1.39179	0.819338	0.829952	0.296737	1.09539	0.881101	0.769353	1.12046	G1
MGH110.P5.B06	0.207749	1.16596	0.8431	0.559454	1.01225	0	0.391554	0.460857	1.20499	S
MGH110.P5.B07	0	0.908775	0.235005	0.436886	0	0	0	0.375879	1.46269	G1
MGH110.P5.B09	0	1.52574	0.633756	0.584019	0.227875	0	0.802662	0	0.62472	S
MGH110.P5.B10	0	1.19267	1.24493	0	0	0	0	0	0	G1
MGH110.P5.B11	0	0.836745	1.40769	0.354905	0.686326	0.689894	0	1.13222	1.57236	S
MGH110.P5.B12	0	0	0	1.4483	0	0	0	0.909534	0	G2M
MGH110.P5.C01	0	0	0	0.277581	0	1.04151	1.0792	0	1.21414	S
MGH110.P5.C02	0	1.1706	0.543162	0.395817	0	1.31034	0.107797	0.0954463	1.27237	G1
MGH110.P5.C04	0	1.57144	0	0.269838	0	0	0	0	0	G1
MGH110.P5.C05	0.360463	1.08334	1.18695	0.49614	0.528852	1.10957	0.515573	0	0	G1
MGH110.P5.C06	0	0	0	0.471622	0.170768	0	0	0	1.36148	G1
MGH110.P5.C07	0	1.59275	0.475865	0.629589	1.0396	1.53064	1.40942	0	0	G1
MGH110.P5.C08	0	1.05743	1.24813	0.493133	1.04535	0.828479	0.192634	0.122456	1.23067	G2M
MGH110.P5.C10	0	1.56948	0	1.12355	0	0.705548	0	0	1.55559	G1
MGH110.P5.C11	0	0	0	0.777055	0.869447	1.42691	0	0	1.72775	G1
MGH110.P5.C12	0	1.17418	0.572639	0.52033	0	0.483254	0.368393	0	1.218	S
MGH110.P5.D02	0	1.1565	1.34814	0.396657	0.411579	1.06015	0.176271	0.676475	1.29564	S
MGH110.P5.D03	0	1.71013	0.989865	0.591951	0.546787	1.3835	1.69188	0	1.65481	G1
MGH110.P5.D04	0.988234	1.49677	0.639169	0.719705	0	0	0	0.665714	1.13533	G2M
MGH110.P5.D08	0.358355	0.966513	0	0.525393	0	0.963973	0	0.982916	0.621029	S
MGH110.P5.D09	0	1.20038	1.31678	0.292894	0	0	0	0.155013	1.48386	G1
MGH110.P5.D10	0	0	0.923897	0.505522	0.434259	0	0	0.578202	1.39358	G2M
MGH110.P5.D11	0	0	0.873746	0.385771	0	1.24063	0	0	0	G1
MGH110.P5.D12	0.38809	0.891124	0	0.394003	0	0	0.550333	0.40287	0	S
MGH110.P5.E01	0	1.30465	0	0.102167	0.813839	1.1611	0	0.150335	1.5356	G1
MGH110.P5.E03	0.998358	1.27698	0.764483	0.742365	0	0.470916	0.250563	0.225816	1.5386	S
MGH110.P5.E04	1.13933	0	0.364437	0.497705	0.627648	0.927802	0	1.35674	0	G1
MGH110.P5.E05	1.07267	1.21159	0.345314	0.736237	0.133481	0.102928	0.128251	0	1.42457	S
MGH110.P5.E06	0	1.41643	1.34433	0.429825	0	0	0.971518	0	1.44506	G1
MGH110.P5.E07	0.613273	0.242244	0.99268	0.408023	1.32811	0.260087	0	0.0894204	1.06115	G1
MGH110.P5.E08	0.904664	0	0	0.35272	0	0.139899	0	0.142488	1.53529	G1
MGH110.P5.E09	1.03922	0.826292	1.19553	0.483695	0	1.0692	0	0	1.24697	G1
MGH110.P5.E10	1.08256	1.54292	0.209214	0.881937	1.01779	1.18607	0	0.447985	0	G1
MGH110.P5.E11	0	1.17109	0.975037	0.737794	0	0	0	0.284951	0	G1
MGH110.P5.E12	0	1.00911	0.533911	0.452315	0	0.826296	1.14369	0.521833	0.681701	G1
MGH110.P5.F01	0	1.67625	0	1.64853	1.0214	0	0	0	1.44693	G1
MGH110.P5.F03	0.0781977	1.32061	0.685735	0.424963	0	0.911402	0.09339	0.082394	1.49685	S
MGH110.P5.F04	0	1.40573	1.0544	1.09527	1.03229	0.840242	0	0.749097	1.46251	G2M
MGH110.P5.F05	0.896041	1.25977	1.00889	0.896547	0.631951	0.68792	0.301059	0.159352	1.27204	G2M
MGH110.P5.F06	0	1.6343	1.31205	0.322885	0.222644	1.12864	0.214517	0.427954	0.786383	G1
MGH110.P5.F08	1.09401	0	1.45624	0.60501	1.30788	0.159614	0	0.474485	1.44882	G1
MGH110.P5.F09	0	1.33504	0	1.03466	1.29559	1.35741	1.16669	1.09602	1.20794	G1
MGH110.P5.F12	0	1.50478	0.787015	0.589436	1.35843	0	0	0.189846	1.17732	G1
MGH110.P5.G01	0.417727	1.201	0.235014	0.214725	1.42693	0	0	0	0.967712	G1
MGH110.P5.G02	0	1.57045	1.50333	0.723415	0	0	0.190151	0.16956	0	G1
MGH110.P5.G03	0	0	0	0.452459	1.02494	0	0.600731	0.558524	1.00387	G1
MGH110.P5.G04	0.284888	1.44367	0.668147	0.723518	0	0	1.05319	0	1.4972	G2M
MGH110.P5.G05	0	1.53851	0	0.51612	0	1.44031	0	0	1.4384	G1
MGH110.P5.G06	0.283049	1.13693	1.03319	0.584961	0	0.155756	0	0.171356	0.751549	G1
MGH110.P5.G07	0	0	1.15535	0.758789	0.769898	1.20897	0.221695	0.77142	0.869137	G2M
MGH110.P5.G08	0.720114	0	0	0.28183	0.4909	0.139619	0	0.812512	1.37178	G1
MGH110.P5.G09	0	0	0	0.587398	0	1.11731	0	1.05598	0	G1
MGH110.P5.G10	1.05664	1.31657	1.0493	0.556177	0	1.07593	0	0.716619	0	S
MGH110.P5.G11	1.02207	1.38546	1.26334	0.265373	0	0.0901959	0.531918	0.816277	1.37397	S
MGH110.P5.G12	0	1.1378	1.08633	0.716766	1.2347	0	0.215126	1.03946	1.6962	G1
MGH110.P5.H01	0	0	0	0.869468	0	1.24556	0.848556	0	1.60162	G1
MGH110.P5.H02	0.612571	0	1.23077	1.0094	0	1.22074	0.421593	0.774947	1.09067	G1
MGH110.P5.H03	0.58946	1.23426	0.992485	0.310297	1.19039	0.807017	0.0548248	0	1.10525	S
MGH110.P5.H04	0	1.44687	0	0.439235	0.141976	1.15289	0.452824	0.294507	0.89927	G1
MGH110.P5.H05	0.766529	1.44797	0.511224	0.382474	0	0.293222	0	0.843923	1.26748	G1
MGH110.P5.H06	0.811968	1.4129	1.34615	0.1655	0.127048	0.0974318	0.295734	0.108017	1.30675	G1
MGH110.P5.H07	0	1.41289	1.31554	0.70662	0	1.17035	0	1.09951	1.39985	G1
MGH110.P5.H09	0	1.50119	0	0.678678	0	1.405	0	0.876057	1.50748	G1
MGH110.P5.H10	0	1.71688	1.4741	0.57382	0.19291	0.998001	0	0.165421	0	G1
MGH110.P5.H11	0	0	0.993278	0.463778	0.50408	0	0	0.789298	0.964196	G1
MGH110.P5.H12	0.611646	0	0.297574	0.609154	0	0.150499	0	0	1.33699	S
MGH113.P10.A01	0	0.709799	0.996008	0.341499	0	0	0	0	1.34084	G1
MGH113.P10.A02	1.32989	1.17598	0.729571	0.766761	0	0	0.826589	0.975189	1.43357	S
MGH113.P10.A03	0	0.889386	1.33949	0.350649	0	0.256776	0.945916	0	1.11941	G2M
MGH113.P10.A04	0	0	0	0.309094	0.541712	0	0	0	1.78476	G1
MGH113.P10.A05	0.99774	1.34217	1.08839	0.900145	0.567335	0	0	0	1.34489	S
MGH113.P10.A08	0	0	1.54243	0.105808	0.514549	0	0	1.06447	0	G2M
MGH113.P10.A09	0	0	1.05951	0.641519	1.18337	0	0.126354	0	1.40881	G1
MGH113.P10.A10	0	1.72747	0	0.194395	1.71079	0	0	0	1.53029	G1
MGH113.P10.A11	0	0	0	0.890995	1.36383	0	1.06581	0	1.41293	G1
MGH113.P10.A12	0	1.22503	1.30907	0.783331	1.08767	0	0.338791	0.110151	1.45158	G2M
MGH113.P10.B01	0	1.70455	0	0.167617	1.18219	0	0	0	1.49803	G1
MGH113.P10.B02	0	1.49587	1.38938	1.03401	0	1.03061	0	0	0.828097	G1
MGH113.P10.B03	0	1.35274	1.52003	1.22966	0	0	0	0	1.79634	G1
MGH113.P10.B04	0	0.681224	1.47072	0.141457	0	0	0	0.452618	1.42652	G2M
MGH113.P10.B05	1.04054	0	1.40715	1.00211	1.35552	0	0.567971	0	1.49945	S
MGH113.P10.B06	0	0	1.63659	0.164537	1.40121	0	1.34892	0	0	G1
MGH113.P10.B07	0	1.54352	1.21262	0.150393	0	0	0	0	0	S
MGH113.P10.B08	0	1.67909	1.99416	0.666791	0	0.120009	0	1.74164	0	G1
MGH113.P10.B09	0	0	0	0.303597	0.984476	0	0	0.179782	1.07156	G1
MGH113.P10.B10	0	0	0	0.696153	1.57043	0	1.78306	0	0	G1
MGH113.P10.B11	0	1.85318	1.5493	0.426592	0	0	0	1.38676	1.84644	G1
MGH113.P10.B12	0	0	1.16379	0.161905	1.53374	1.37009	0	0.204482	1.58243	G1
MGH113.P10.C01	0.485356	0	1.11667	0.629478	0	0.214066	0	0	0	G1
MGH113.P10.C02	0	0	1.30489	0	1.08632	0	0	0	1.28829	G1
MGH113.P10.C03	0	0	0.253168	0.562451	0	1.25194	0	1.0995	1.62237	G1
MGH113.P10.C04	0.82089	0	0	0.627016	0	0	0.765908	0	1.45224	S
MGH113.P10.C05	0	1.76661	0.358778	0.140371	0	0	0	1.42715	0	G1
MGH113.P10.C07	0	0.713897	0	0.113365	0	0.147781	0	0	1.29814	G1
MGH113.P10.C09	0	0	0	0.177261	0.851368	0	0	0	1.5951	S
MGH113.P10.C11	0	1.45268	0	0.338576	0	0.508749	0.86174	1.21432	0	G1
MGH113.P10.C12	0	0	0.812092	0.259172	1.70155	0	0	1.27987	1.81271	G1
MGH113.P10.D03	1.19831	0	0	0	0.566863	0.917827	0	0	1.53046	G1
MGH113.P10.D04	0	0	0	0.283263	0	0	0	0	1.4558	G1
MGH113.P10.D05	0	1.65239	1.38055	0.409987	1.13536	0	1.16456	0.5351	1.3321	G1
MGH113.P10.D06	0	1.61771	1.51143	0.661844	0	0	1.12607	1.30401	1.44234	G1
MGH113.P10.D07	1.32417	1.14369	0	0.355282	0	0	0	0	0	G1
MGH113.P10.D08	0	1.62541	1.27911	0	0	0.236028	0	0.913644	1.31508	S
MGH113.P10.D09	0	0	0	0.682058	0	0	0	0	1.52453	G1
MGH113.P10.D10	0	0	0	0.257313	0	0	0.27417	0	1.5732	G1
MGH113.P10.D11	0	0	0	0.298129	0	0	0	0	0	G1
MGH113.P10.D12	0	0	1.47618	0	0	0	1.22644	0.923887	1.39136	G1
MGH113.P10.E01	0	1.45364	0	0.880476	0	0	0	1.05868	1.55193	G1
MGH113.P10.E02	0	0	0	0	0	1.07291	0	0	1.34536	G1
MGH113.P10.E03	0	1.09595	1.09354	0.293467	1.07299	0.847576	0.423239	0	1.35463	G1
MGH113.P10.E04	0	1.54074	1.25342	0.205414	0	0	0.314693	0	0	G1
MGH113.P10.E05	0	1.6255	0	0.233463	0	0	1.21986	0.218844	1.41489	G1
MGH113.P10.E06	0	0.924083	1.09177	0.826084	0	0	0	0.722393	1.60469	S
MGH113.P10.E07	0	1.3891	0.794549	0.169166	0	0.770167	0	0	1.20984	G1
MGH113.P10.E10	0.248674	0.888755	0	0.313163	0	0.173093	0	0	0	G1
MGH113.P10.E11	0	0	1.23209	0.435861	0	0	0	0	1.22129	S
MGH113.P10.F02	0	1.24509	0	0.631701	0	0	0.476501	0	1.31961	G1
MGH113.P10.F04	0	1.56831	0	0.822626	0	0	1.12508	0	0.991905	G1
MGH113.P10.F05	0	1.54476	1.53311	0.685223	0.729937	0	0	0	0	G1
MGH113.P10.F06	0	1.65022	0	0.31873	0	0.109808	0.330562	0	1.41667	G1
MGH113.P10.F07	0	1.59012	0	0.401	0.521303	0	0	0.836087	1.28307	G1
MGH113.P10.F10	0.425103	0	1.30214	0.247233	0	0.488695	0	0.483216	1.42859	G1
MGH113.P10.F11	0	0	1.46157	1.58022	0	1.05091	0	0	1.61498	G1
MGH113.P10.F12	0.894565	0.996884	1.23472	0.205906	0	0	0.315971	0.596683	1.43455	S
MGH113.P10.G01	0	0	1.2566	1.41017	1.14284	0	0	0	1.15944	G1
MGH113.P10.G03	0	1.42485	1.1427	0.0796809	0	0.573828	0	0.788604	1.32255	G1
MGH113.P10.G04	0	1.32172	1.42096	0.177728	0	0	1.31305	0.137651	0	G1
MGH113.P10.G06	0	1.46001	1.12533	0.543914	0	0	0	0	1.42332	G1
MGH113.P10.G07	0	1.31134	0	0	0	0	0.816651	0	0	G1
MGH113.P10.G09	0	0.677455	1.60762	0	0	0.612671	0	0	0	G1
MGH113.P10.G10	0	0	0	0.614977	0	0	0	0	1.651	S
MGH113.P10.G11	0.848533	1.33957	0.877829	0.608539	0	1.35544	0	1.05233	1.1245	S
MGH113.P10.G12	0	0	1.1244	0.588716	0	0	0.279971	0	1.17347	S
MGH113.P10.H01	0.278896	0.702472	1.3794	0.733323	0.332091	0	0	0	0	G1
MGH113.P10.H02	0	0	0	1.12107	0.510904	0.78218	0.496413	0	1.8369	G1
MGH113.P10.H04	0	0.387769	1.45685	0.197276	1.28165	0.525032	0	0	1.31378	G1
MGH113.P10.H05	0	1.76339	0	0.35385	0	0	0	0	1.64364	G1
MGH113.P10.H06	0.396815	1.21757	0	0.0656591	0	0.0871938	0	0.178932	1.69229	G1
MGH113.P10.H07	0	0	1.27258	0.430662	1.22535	0	0	0	1.60004	G1
MGH113.P10.H08	0	1.5982	0.71487	0.19007	0	1.31662	0	0.0849642	1.41405	G1
MGH113.P10.H10	0	0	0	0.662343	0	0	0	0	1.69948	G1
MGH113.P8.A01	1.27672	1.20233	0	0.251888	0.0524503	0	0.890322	0.453294	1.42029	S
MGH113.P8.A02	0.344851	1.04507	0	0.261936	0	0	0	0	0	G1
MGH113.P8.A03	0	0	0.403132	0.584668	0	0	1.05287	1.07669	1.64863	G1
MGH113.P8.A06	0	0	0.972208	0.534313	0	0.828318	0	0	1.48787	G1
MGH113.P8.A07	0	1.10463	0	0.344954	0	0	0.256011	0	0	G1
MGH113.P8.A08	0	0	0	0.967075	0.599588	0	0	0	1.15539	G1
MGH113.P8.A09	1.32016	0	0	0.490752	1.09052	1.20502	0	0	1.34758	G1
MGH113.P8.A10	0	0	1.69661	0.391168	0.890946	0.64956	0	0	0	G1
MGH113.P8.A12	1.11791	0	0	0.253417	0	0	0	0	0	G1
MGH113.P8.B01	0	1.57575	0	0	1.32024	0.182009	0.22339	0.200399	1.35045	G1
MGH113.P8.B03	1.18568	0	0	0	0	0	0	0	0	S
MGH113.P8.B04	1.28936	1.38976	0.69562	0.921597	0	0	1.32877	0	0	S
MGH113.P8.B05	0	1.33653	1.08941	0.194381	0.611182	0	1.12362	0.158905	1.3331	G1
MGH113.P8.B06	0	0	0.859771	0.73613	1.01858	0.204018	0	0.890188	0	G1
MGH113.P8.B07	0.923726	1.17568	1.17503	0.162123	0.145777	0	0	0.888038	1.60324	S
MGH113.P8.B08	0.934906	1.66613	0	0.277834	0	1.55088	0	0	0	G1
MGH113.P8.B09	0.954198	1.334	1.16842	0.231078	0	1.13417	0	0	1.21116	S
MGH113.P8.B10	0.821121	0.74005	0.910385	0.365096	0	1.2667	1.12534	0.639935	0.394194	G1
MGH113.P8.B11	0	0	0.78731	0.409314	0.152391	1.27389	0.990734	0	0.429963	G1
MGH113.P8.B12	0	1.34011	1.26267	0.322526	0	0	1.01687	0.331754	0.588891	G1
MGH113.P8.C01	0.815884	1.67191	0	0.390231	0	0	0	0	0	G1
MGH113.P8.C03	0	1.06858	1.03721	0.966209	0	0	0	0.32218	1.52268	G1
MGH113.P8.C04	0	0	0	1.11945	0	1.01115	1.21562	1.25204	1.51	G1
MGH113.P8.C05	0.697345	1.40213	1.06952	0.422514	0	0.846898	0	0.732387	0.6039	G1
MGH113.P8.C06	1.08568	0	1.10769	0.608534	0	1.0816	0	0.221175	1.27101	S
MGH113.P8.C08	1.36148	0.93152	0	0.491725	0.216774	0	0.986093	0.18621	0	G1
MGH113.P8.C09	0	0	0	1.0229	0	0.532284	0	0.566355	1.38239	G1
MGH113.P8.C10	0	1.55197	1.56243	1.17602	0	0	0	0.79336	1.50691	S
MGH113.P8.C11	0.812915	1.22271	1.34159	0.702875	1.04859	0	0.219232	0.698103	1.34431	S
MGH113.P8.C12	0	0	0	0.441531	0	1.587	0	1.36358	1.50785	S
MGH113.P8.D01	0	1.05658	0	0.375062	0	0.965038	0	1.08638	1.51976	S
MGH113.P8.D02	0.837166	1.55806	0.867112	0.711132	0	0	0	0.639141	0	G1
MGH113.P8.D04	0	1.14495	0.706569	0.381181	0	0	0	0	0.968993	S
MGH113.P8.D05	0.90677	0	1.02402	0.493799	0.569011	0	1.06235	0.814492	1.09846	G1
MGH113.P8.D08	0.994495	1.29121	0	0	0	0	0	0.94836	1.25839	G1
MGH113.P8.D09	0	0	0.601678	0.891587	0	1.23532	0	0.234534	1.62975	G1
MGH113.P8.D11	0.916551	1.28615	1.15817	0.559021	1.1025	0.757685	0.143827	0	1.21381	S
MGH113.P8.D12	0	0.658356	0.540671	0.406813	0	0	0.22927	0	1.519	G1
MGH113.P8.E02	0	1.62619	1.37727	0	0	0	0	0	0	G1
MGH113.P8.E03	0.704632	1.05677	0.967663	0	0.638099	0	0.308758	0.948358	1.22345	G1
MGH113.P8.E05	0	0	0.441523	0.466001	0	0	0	0.959319	1.44339	S
MGH113.P8.E07	0	0	1.46641	0.425009	0	0	0	0	0	G1
MGH113.P8.E09	0	1.41664	1.50022	0.579511	1.46541	0	0	0	1.40795	G1
MGH113.P8.E10	0	1.35597	1.26707	0.353036	0	0	0	0.617397	0	G1
MGH113.P8.E11	1.33193	0	0	0	0	1.59065	0	0	1.41218	G1
MGH113.P8.E12	1.20578	0	1.66523	0.872444	1.03733	0.53128	0	1.25782	1.64522	G1
MGH113.P8.F01	1.07999	0	0	0.290932	0	0.155774	0	0	1.42594	G1
MGH113.P8.F02	0	1.23289	0.965669	0.942709	0	1.04492	0	0	0	G1
MGH113.P8.F03	0	0	0	0.46419	0	0	0.812049	0.508453	0	S
MGH113.P8.F05	0	1.66576	0	0.168039	0	1.45266	0	0.234995	1.50078	G1
MGH113.P8.F07	0	1.06914	0	0.324684	0.60247	0.439008	0	0.511763	1.19025	G2M
MGH113.P8.F08	0.364519	1.61185	1.1356	0.408775	0	0	0.145381	0.487875	1.5709	G1
MGH113.P8.F09	1.15041	0	0	0.47647	1.22838	0	1.07671	0	0	G1
MGH113.P8.F10	0	1.38572	1.60571	0.187991	1.31029	0	0	0	0	G1
MGH113.P8.F11	0	0.930332	1.39027	0.141671	1.02755	1.0525	0	0	0	G1
MGH113.P8.G02	0	1.14537	1.19218	0.56782	0.809998	0.976739	0	0	0	G1
MGH113.P8.G04	0	0	0	1.13015	0	1.19657	0	0	0	G1
MGH113.P8.G05	1.11158	0.344957	0.619925	0.590916	0	0	0	0.238338	1.84629	G2M
MGH113.P8.G06	0	1.48397	0	0.744652	0	1.41671	0.477807	0	1.64516	G1
MGH113.P8.G07	0.169164	1.27388	0.924374	0.216757	0	0.369432	0	0.793468	1.45198	G1
MGH113.P8.G08	0	1.44658	1.28203	0.502261	0	0	0	0.739773	0	G1
MGH113.P8.G09	1.05084	1.53721	1.12322	0.178505	1.16981	1.03576	0	0.566806	0.965929	S
MGH113.P8.G10	0	1.6941	1.45161	0.315195	0.896387	1.07468	0	0.0760641	0	G1
MGH113.P8.G12	1.0262	0	0	1.01599	0	0.0686002	0.0859233	0.247644	1.42709	G1
MGH113.P8.H01	0	1.8308	0	0.267269	0	0.5401	0	0	0	S
MGH113.P8.H02	1.29178	1.50297	1.63698	0	0	0	0	0	1.40234	G1
MGH113.P8.H03	0	0	1.50343	1.16525	0	1.17002	0	1.18894	0	G1
MGH113.P8.H10	1.57612	2.00316	0.865478	0	0.92103	0.555977	0	0	0	G1
MGH113.P8.H12	0	1.73036	0	0.621397	1.29683	1.50745	0	0	1.57093	G1
MGH113.P9.A02	0	0	1.29222	0.414845	0	0	0	0.273743	1.47453	G1
MGH113.P9.A03	1.08863	0	0	0.521346	1.21694	0.129834	0	0	0	S
MGH113.P9.A04	0.90485	0	1.63908	0.302596	0.354669	0	0.255734	1.0462	0	G1
MGH113.P9.A06	0	1.53516	0	0.316147	0	0	0.472293	0	1.24099	S
MGH113.P9.A07	1.03265	0.98547	0.183993	0.176844	0	0	0.639098	0	0.973587	S
MGH113.P9.A08	0	1.35626	0	0.277581	1.20098	0.116988	0.413367	0.850387	1.30882	G1
MGH113.P9.A09	0	1.47079	0.590425	0.114652	0	0	0	0.381126	0.526211	G1
MGH113.P9.A10	0	0	0	0.159428	1.24184	0	0.376895	1.20539	0	G1
MGH113.P9.A11	0	0	0.704453	0.343727	1.15896	0	0	0	1.25831	G1
MGH113.P9.A12	0	0	0.764168	0.200128	0.863059	0	0	0	0	S
MGH113.P9.B01	0	1.54762	0.293065	0.2419	1.03864	0	0	1.07196	1.25969	G1
MGH113.P9.B02	0	0	1.04021	0.166725	0	0	0.480705	0.0871154	0.330625	G1
MGH113.P9.B03	0	1.50223	0	0.251283	0.850419	0	0	0	0	G1
MGH113.P9.B04	0.31598	0	0.981678	0.236863	0	0	0.84041	0.980622	1.59607	S
MGH113.P9.B05	0	1.27963	0.592921	0.22724	1.26166	0	0.148126	1.07933	1.52348	G1
MGH113.P9.B06	1.09683	0	0.15168	0.226085	0	0	0	0.607639	0.658711	S
MGH113.P9.B07	0	0	0	0.604747	0	0	0	0	0.802044	G1
MGH113.P9.B09	1.20565	0.819969	0.75646	0.541821	0	0	0.237257	0.582756	1.27046	S
MGH113.P9.B11	0	1.68862	1.22369	0.436405	1.30314	0.602258	0.341883	0	0	G1
MGH113.P9.B12	0	0.652372	0	0.0554079	0	0	0.496111	0.196343	1.5348	S
MGH113.P9.C01	1.6019	1.76113	0.402996	0.564882	0	0	0	0	0	G1
MGH113.P9.C03	0.759464	1.42572	1.34061	0.272607	0	0.715232	0.989867	0	1.3325	G1
MGH113.P9.C04	0.672243	0	0	0.368723	0	0	0	0.310698	0	G1
MGH113.P9.C08	0	0	0	0.652295	0	0.34908	0	0	1.48269	G1
MGH113.P9.C09	0	0	0	0.443599	1.23197	0	0.644468	0.203377	1.30573	G1
MGH113.P9.C10	1.33718	0	0	0.991972	0	0	0	0.972221	1.49158	G1
MGH113.P9.C11	0	1.43583	0.837274	0.825319	1.50312	0	0	0.822788	0	G1
MGH113.P9.C12	0.112848	1.46288	1.44223	0.205841	0	1.32715	1.34913	0	1.4797	S
MGH113.P9.D01	0	0.643442	0	0.666166	0	0	0	0	1.78194	S
MGH113.P9.D02	0	1.1615	1.49188	0.381349	0	0	0	0.189097	1.46777	G1
MGH113.P9.D03	0	0.967988	0	0.166473	0	1.1931	0	0.135497	1.28487	G2M
MGH113.P9.D04	0.840126	1.58847	0	0.136721	1.31142	0	0	0	1.66201	G1
MGH113.P9.D05	0	1.27017	1.14562	0.270282	0	0	0	0	1.42774	G1
MGH113.P9.D07	0	1.27774	0	0.331169	0	1.04265	0.59641	0.304558	1.28843	S
MGH113.P9.D08	0.671818	1.47972	1.2464	0.920959	0	0.958908	0	1.12088	0.891089	G1
MGH113.P9.D09	0.950543	1.46651	1.16765	0.244999	0	1.04138	0.692561	0.289004	0.959856	S
MGH113.P9.D12	1.03443	1.30174	0.272931	0.256741	1.41932	1.23792	1.29031	0	1.11982	G1
MGH113.P9.E01	0	0	1.4643	0.355481	0	0.151385	0.673792	0	0	G1
MGH113.P9.E02	0.304665	1.5283	1.09345	0.352152	1.34456	0.71397	0	1.27394	1.26906	G1
MGH113.P9.E03	0	1.40008	0	0.568666	0	0	0.553793	0	1.71145	G1
MGH113.P9.E04	0.137264	0	1.1525	0.760833	0	0	0	0.144023	0	G1
MGH113.P9.E05	0	0	1.37316	0.299336	0.457633	1.17108	0	0	0	G1
MGH113.P9.E10	0.793646	1.5108	0.904761	0.165384	0	0	0.19554	0.922014	1.15392	G1
MGH113.P9.F01	0	0	0.959958	0.292733	0.237699	1.33874	0	1.10294	0	G1
MGH113.P9.F04	0	0	0	0.0784093	0	0.1036	0	0.563306	1.26433	G1
MGH113.P9.F05	1.07365	0	0	0.200155	0	0	0	1.17004	0	G2M
MGH113.P9.F06	0	0	0	0.586908	0	0.320525	0.587902	0	1.48749	G1
MGH113.P9.F07	0	0	1.261	0	0	0	0	0.368832	1.4445	S
MGH113.P9.F09	0	1.39337	1.80029	0.155442	0	0	0.982407	0	1.81366	G1
MGH113.P9.F10	1.28285	0.935735	1.42534	0.599346	0	0.129394	0	0.0769481	1.2305	S
MGH113.P9.F11	0.565919	1.45303	0	0.262561	1.29372	0	0	0.786008	0	G1
MGH113.P9.F12	0	1.66563	0	0.46139	0	1.46857	0	0	1.41676	G1
MGH113.P9.G01	1.02702	1.3313	0.487997	0.111921	0.17446	0	0.379621	0.476555	1.37372	S
MGH113.P9.G02	0	0	0	0.618238	0	0.101218	1.58847	0	1.81695	G1
MGH113.P9.G04	1.11117	0.768172	0.814128	0	0	1.19191	0	0.113891	1.51172	G1
MGH113.P9.G05	0	0.967605	0.786679	0.263047	0.670226	0	0	0.373487	0.97755	G1
MGH113.P9.G06	0	1.4745	1.40901	0.267555	0	0	1.06848	0	0	G1
MGH113.P9.G07	0.538274	1.45605	0.718158	0.210957	0	0	0.262461	0	1.03875	S
MGH113.P9.G08	0	0	0	0.369997	0	0	0.203161	1.0703	0	G1
MGH113.P9.G10	0	0	0	0.332339	0	0	1.35904	0.802848	0	G1
MGH113.P9.G12	0	0	0	0.464031	0	0	0	1.20901	0	G1
MGH113.P9.H01	1.06727	0.294989	1.38864	0.246748	0	0.101763	1.19369	0	0	S
MGH113.P9.H02	0	0	0.516696	0.240164	1.20373	0	0	0.324929	1.18983	G1
MGH113.P9.H03	1.15481	1.4356	0	0.241545	1.1093	1.22664	0	1.03388	1.62375	S
MGH113.P9.H04	1.00068	1.55853	0	0.0618733	0	0.0393718	0.533994	0	1.38943	G2M
MGH113.P9.H06	0	1.24247	1.80422	1.12811	0	0	0	1.28635	0	G1
MGH113.P9.H07	0	0	0	0.257035	1.22598	0.252248	0	0	2.05251	G1
MGH113.P9.H10	0	0	0	0.480187	0	0	0	0	2.22284	G1
MGH113.P9.H11	0	0	0	0.754559	0	1.26853	0	0	1.37	G1
MGH113.P9.H12	0	1.44483	1.07383	0.963293	0	0.504135	0	0	1.39303	G2M
MGH115.P3.A04	0	1.34009	1.2877	0.357123	0.50019	0.0207448	0	0.82163	0	G1
MGH115.P3.A05	0	0	1.28242	0.994764	0	0	0.894826	0	0.773523	G1
MGH115.P3.A11	0	0	1.04877	0.739832	0	0.0331396	0	0.141787	1.42444	G2M
MGH115.P3.B01	0	0	0	0.347732	0.0349821	0.559178	0.326754	0	0.740766	G1
MGH115.P3.B03	0.971127	0	1.07734	1.18649	0.682163	0.077537	0	0	0	G1
MGH115.P3.C02	0	0	1.22538	0.350877	0	0	0.179064	0	1.23643	G1
MGH115.P3.C04	0.970416	0	1.19208	0.911416	0.559017	0.621093	0	0	0	G1
MGH115.P3.C07	0.578801	1.47545	1.39831	0.258449	0	1.20429	0	0	1.5373	G1
MGH115.P3.C09	0	0	0.880194	0.654329	1.10224	0.0469902	0.204027	0.834719	1.51765	G1
MGH115.P3.C12	0	0	1.25512	0.374637	0	0	1.21242	0	1.62839	G1
MGH115.P3.D07	0.632327	0.873464	0.991716	0.725324	1.13463	0.98428	0	0.0858768	1.01361	G1
MGH115.P3.E02	0	1.60936	1.51748	0.504762	0.694907	0	0.270034	0.24285	0	G1
MGH115.P3.E03	0	1.80094	1.70014	1.56887	0	0.0735921	0.239248	0	0	S
MGH115.P3.E04	1.16565	1.26132	0.820271	0.79959	0.966602	0.761887	0.0930162	0.304219	1.23504	S
MGH115.P3.E05	0	0	1.15223	0.747407	0.10301	0.145693	0	0.0456541	0	G1
MGH115.P3.E07	0.799597	1.41487	0	0.217095	0.69614	0	0	0	1.17569	G1
MGH115.P3.F04	1.33269	1.69454	1.67333	1.16514	0.766916	0	0.319812	0	0	G2M
MGH115.P3.F05	0	1.4948	1.5013	1.15166	0	0.0443971	1.00832	0	0	S
MGH115.P3.F09	1.20562	0	1.47312	0.909972	0.798187	0.150627	0.566475	0.197211	0	G1
MGH115.P3.F12	0.525284	1.47493	1.23435	0.269608	0	0	0.638676	0.177109	0	G1
MGH115.P3.G01	0.975282	1.65545	1.2071	0.394876	1.29734	1.1012	0	0	1.03481	G1
MGH115.P3.G09	0.455139	1.07994	1.26287	1.23805	0	0.87154	0	1.04781	1.0453	S
MGH115.P3.G10	1.21324	0.796804	1.35789	0.342092	0.043529	1.00794	0	0.365514	1.22328	G1
MGH115.P3.G12	0	0	1.70386	1.03241	1.35299	0.081591	0.184052	0	1.61237	G1
MGH115.P3.H04	0	0	1.46219	0.26064	0	0.831093	0.77999	0	1.23226	G2M
MGH115.P3.H08	0.178318	1.6978	1.67345	1.02666	0.45114	0	0	0	0	G1
MGH115.P3.H10	0	1.55625	1.67979	0.546714	0.146111	0.0404754	0	0.568134	1.69312	G1
MGH115.P3.H12	0	1.72386	0	0.58253	0	0	0	0.206474	0	G1
MGH115.P4.A02	0	0	1.44637	0.281883	0.772448	1.14981	1.02787	0	0	G1
[truncated: 4,855 more rows]

## Sheet: Sup. Fig.6
Sup.Fig. 6B
NHEJ pathway
Days	RAD18+/+ TMZ	RAD18+/+ sgPRKDC TMZ	RAD18-/- TMZ	RAD18-/- sgPRKDC TMZ
0	1	1	1	1
4	0.573477	0.760148	0.554313	0.744565
8	0.456989	0.47786	0.266773	0.213768
12	0.419355	0.311808	0.0974441	0.0416667
FA pathway
Days	RAD18+/+ TMZ	RAD18+/+sgFANCD2 TMZ	RAD18-/- TMZ	RAD18-/- sgFANCD2 TMZ
0	1	1	1	1
4	0.573477	0.68764	0.597738	0.699634
8	0.456989	0.238202	0.206785	0.212454
12	0.419355	0.0606742	0.0791599	0.0274725
BIR/MiDAS
Days	RAD18+/+TMZ	RAD18+/+ sgpolD3 TMZ	RAD18-/- TMZ	RAD18-/- polD3 TMZ
0	1	1	1	1
4	0.712977	0.453767	0.597738	0.312397
8	0.490076	0.145548	0.206785	0.0380165
12	0.393893	0.0753425	0.0791599	0.00826446
Sup. Fig. 6C
TMZ uM	U87			U87sgPOLD3			U87sgRAD18			U87sgRAD18+POLD3
0	1.08631	1.10669	0.806995	0.990305	1.06011	0.949588	0.98977	1.12493	0.885304	1.15536	1.07096	0.773679
1	1.02743	1.10141	1.04932	0.6762	0.815802	0.607853	0.93252	0.981507	0.956128	0.693029	0.714598	0.695842
2	0.711122	0.833417	0.806241	0.570044	0.671837	0.602036	0.617942	0.762542	0.650994	0.419193	0.500781	0.457643
4	0.611475	0.554857	0.479366	0.36064	0.344644	0.305381	0.289199	0.403108	0.334055	0.165989	0.178181
Sup. Fig. 6D
TMZ uM	U87			U87 CHK2i			U87sgRAD18			U87sgRAD18 CHK2i
0	0.909439	1.04231	1.04825	0.988262	1.10117	0.910565	1.09058	0.973524	0.9359	0.921529	0.925904	1.15257
2	0.692887	0.576679	0.642121	0.400224	0.41867	0.553382	0.432677	0.467166	0.574813	0.401692	0.392065	0.4472
4	0.410497	0.41486	0.390666	0.36948	0.242035	0.338178	0.239854	0.262324	0.268072	0.198658	0.174154	0.18203

## Sheet: Sup. Fig.7
Sup Fig. 7A&B
Sup Fig. 7C
TMZ	LN229			LN229 RAD18-/-			LN229 MLH1-/-			LN229 RAD18-/- MLH1-/-
0	0.996946	1.06274	0.940311	0.981137	1.0994	0.919468	0.831223	1.02457	1.14421	0.942553	1.03468	1.02277
1	0.371252	0.407274	0.390408	0.295284	0.325998	0.413059	0.941221	1.0104	0.900397	0.806559	1.02089	0.826614
2	0.169281	0.241532	0.178234	0.11052	0.123579	0.0740024	0.913438	1.17483	0.949726	0.732609	0.881763	0.773971
Sup Fig. 7D
LN229
Drug1	TMZ
Drug2	DNAPKi
ConcUnit	𝜇M
	0	1	2.5	5	7.5	10
3	58.5994	50.9269	69.8249	80.5613	91.7868	95.8033
2	43.3059	33.6251	48.7384	59.6035	80.484	92.482
1	15.345	6.66838	45.0051	57.2863	78.0381	89.2894
0.5	9.68074	15.6797	20.7518	37.8476	60.1699	79.9176
0.25	-7.05458	-10.6334	22.863	37.4871	69.9794	89.8301
0	-2.22045e-14	-6.82286	10.5561	32.415	56.3079	76.0814
Sup Fig. 7E
LN229RAD18-/-
Drug1	TMZ
Drug2	DNAPKi
ConcUnit	𝜇M
	0	1	2.5	5	7.5	10
3	75.3867	74.2541	83.3425	89.9724	94.6685	97.7072
2	66.5746	50	70.6077	76.0773	90.663	96.3536
1	30.7459	26.6298	58.1492	73.4807	86.105	94.0884
0.5	1.76796	3.70166	34.8895	62.0718	83.0663	92.6243
0.25	-2.12707	-1.76796	29.0884	52.7348	76.768	89.1989
0	-2.22045e-14	-4.17127	8.12155	34.4475	71.326	88.7845
Sup Fig. 7F
Sup Fig. 7G
Sup Fig. 7H
	D54			D54 RAD18-/-			D54 MLH1-/-			D4 RAD18-/-MLH1-/-
0	1	1	1	1	1	1	1	1	1	1	1	1
2	1.05979	0.895548	0.776519	0.854155	0.946621	0.766351	1.06297	1.23895	0.947121	1.07326	1.04278	1.05296
4	0.774253	0.781393	0.750227	0.643432	0.591141	0.521876	1.03526	1.07885	0.916569	1.07326	1.04278	1.05296
Sup Fig. 7I
Drug1:	TMZ
Drug2:	DNA-Pki
ConcUnit:	uM
	0	1	2	3	4
4	30.3053	13.3284	16.0089	25.242	36.1132
3	22.1891	-4.24423	-2.75503	9.60536	25.0931
2	11.6158	-20.4021	-3.49963	2.68057	13.8496
1	7.14818	-23.9017	-7.74386	-0.22338	9.75428
0.5	5.51005	-33.656	-21.8168	-5.36113	4.09531
0	0	-40.8786	-23.8273	-5.43559	0.521221
Sup Fig. 7J
Drug1:	TMZ
Drug2:	DNA-Pki
ConcUnit:	uM
	0	1	2	3	4
4	41.5352	35.5093	38.0201	43.0416	52.2956
3	30.0574	21.8077	25.6098	35.5093	42.7547
2	17.5753	17.0732	24.175	26.8293	38.8092
1	9.39742	7.03013	10.33	19.5839	28.9813
0.5	7.03013	-26.7575	-12.769	20.8034	26.8293
0	0	-31.9225	-18.4362	3.5868	10.33

[truncated: 2 more sheets: Sup. Fig.8, Sup. Fig.9]
